# Supplementary material for: Joint multi-ancestry and admixed GWAS reveals the complex genetics behind human cranial vault shape
Source: Nat Commun. 2023 Nov 16;14:7436. doi: 10.1038/s41467-023-43237-8 (PMC10654897; doi:10.1038/s41467-023-43237-8)
Supplement: Supplementary file 7 — Source Data [file 41467_2023_43237_MOESM7_ESM.zip]

Archive with 26 entries (25 files):
- SOURCE DATA/
- SOURCE DATA/1b.xlsx
- SOURCE DATA/2d.xlsx
- SOURCE DATA/2e.xlsx
- SOURCE DATA/s9.xlsx
- SOURCE DATA/2i.xlsx
- SOURCE DATA/s5.xlsx
- SOURCE DATA/5b.xlsx
- SOURCE DATA/3.xlsx
- SOURCE DATA/2b.xlsx
- SOURCE DATA/s2.xlsx
- SOURCE DATA/s11a.xlsx
- SOURCE DATA/2c.xlsx
- SOURCE DATA/s13a.xlsx
- SOURCE DATA/1c.txt.gz
- SOURCE DATA/s13b.xlsx
- SOURCE DATA/s15.xlsx
- SOURCE DATA/5c.tar.gz
- SOURCE DATA/s11b.xlsx
- SOURCE DATA/s14.xlsx
- SOURCE DATA/2a.xlsx
- SOURCE DATA/s6.xlsx
- SOURCE DATA/5a.xlsx
- SOURCE DATA/2f.xlsx
- SOURCE DATA/2gh.txt.gz
- SOURCE DATA/s7.xlsx
