# Supplementary material for: Joint multi-ancestry and admixed GWAS reveals the complex genetics behind human cranial vault shape
Source: Nat Commun. 2023 Nov 16;14:7436. doi: 10.1038/s41467-023-43237-8 (PMC10654897; doi:10.1038/s41467-023-43237-8)
Supplement: Supplementary file 7 — Source Data [file 41467_2023_43237_MOESM7_ESM.zip › SOURCE DATA/1b.xlsx]

## Sheet: Sheet1
SEGMENT	N
1	21
2	15
3	11
4	5
5	13
6	4
7	7
8	4
9	0
10	3
11	11
12	3
13	3
14	0
15	8
