# Supplementary material for: Joint multi-ancestry and admixed GWAS reveals the complex genetics behind human cranial vault shape
Source: Nat Commun. 2023 Nov 16;14:7436. doi: 10.1038/s41467-023-43237-8 (PMC10654897; doi:10.1038/s41467-023-43237-8)
Supplement: Supplementary file 7 — Source Data [file 41467_2023_43237_MOESM7_ESM.zip › SOURCE DATA/2d.xlsx]

## Sheet: Sheet1
LABEL	SNP1	SNP2	SNP3	SNP4	SNP5	SNP6	SNP7	SNP8	SNP9	SNP10	SNP11	SNP12	SNP13	SNP14	SNP15	SNP16	SNP17	SNP18	SNP19	SNP20	SNP21	SNP22	SNP23	SNP24	SNP25	SNP26	SNP27	SNP28	SNP29	SNP30
DATA	0.101548	0.157549	-0.00450488	0.185098	0.0090584	-0.00309896	0.113747	0.126619	0.0188646	0.0295901	0.194902	0.116488	0.173491	0.0740729	0.06196	0.190039	0.00855928	-0.00108806	0.00593027	0.0680289	0.134982	0.105248	0.0735437	0.033105	0.170663	0.0318031	0.123694	0.0163391	0.0606837	-0.00244631
NULL	0.105441	0.0236119	-0.00482613	0.0576499	0.0137111	-0.00370129	0.0684806	0.0363737	0.0601932	0.129461	0.000747509	-0.00326138	0.131245	0.258252	0.131559	0.0165293	0.0101262	0.147664	0.211684	-0.00354003	0.0393137	0.00706517	0.197298	-0.00167306	-0.00152654	-0.00492957	-0.00398508	0.176231	-0.00469572	0.0233522
NULL	-0.00285166	-0.00396326	-0.00433107	0.0380445	0.00921049	0.0755594	-0.00355403	-0.00401358	-0.00472233	0.00796308	0.315951	0.19949	0.0270983	0.00363806	0.00638276	0.00999339	0.00912661	-0.00227863	-0.00496941	0.15891	0.0428853	0.00864478	0.431373	0.0521459	0.0142823	0.0901375	-0.00415928	0.0878631	0.129118	0.152984
NULL	0.0223166	0.00083446	0.0307911	0.0615972	0.0803295	0.303149	0.0179995	-0.00511428	0.134877	-0.00271627	0.109198	0.0961311	0.0178398	0.270005	0.171829	-0.00460388	0.00855928	0.163162	0.0388468	0.0083011	0.0858847	0.1315	0.0519253	0.518191	0.0157568	0.100864	0.11414	0.0675111	0.0465445	0.0190982
NULL	0.104271	0.267735	0.199602	0.0362823	0.000616926	0.163054	0.24891	0.090631	0.0895546	-0.00301228	0.0230799	0.0523273	0.0785707	-0.00262612	0.0665022	0.199157	0.0102628	0.184904	-0.00498583	0.078935	0.0135126	0.0157874	0.0516263	0.0440961	0.352878	0.027769	0.147827	0.179463	0.0959989	0.0413613
NULL	0.00907122	0.133477	0.272429	0.0693843	0.0791942	0.141912	0.148733	0.229971	0.0836058	0.0138226	0.0993858	0.00349245	0.0147742	-0.00297841	0.21613	-0.000279591	0.306078	0.0269733	0.152886	0.13182	0.166763	0.521785	-0.00470112	0.0394297	0.182759	-0.00200636	0.0799269	0.103552	-5.63498e-05	0.186621
NULL	-0.00494727	0.227072	0.318011	-0.00105887	0.354138	0.0564133	0.170875	0.0895948	0.0384182	0.228826	0.0352038	0.115186	0.0218945	0.0921689	0.197738	-0.00480735	0.010479	0.00313465	0.0712948	0.00365236	-0.00466855	0.0804252	-0.00512095	-0.000708774	0.225402	0.101891	0.15408	0.157558	-0.00403771	0.10613
NULL	0.036137	0.143015	0.0440747	-0.00191353	0.00697179	0.0125717	0.13313	0.335913	0.0379579	0.195054	0.00323222	0.00294306	0.28326	-0.000676805	0.181733	-0.000381615	0.00277644	0.0429527	0.151357	0.232704	0.122392	0.0638833	0.115424	0.0677538	0.0730851	-0.000565333	0.0684304	0.0585164	0.157975	0.0320535
NULL	0.104043	0.0291036	0.19494	0.122067	0.0320941	0.0153566	0.155105	0.114555	0.206743	0.0646035	0.0974483	0.0125425	0.300045	0.145702	0.0645063	0.0438565	-0.00154931	0.307398	0.467984	0.135752	0.189728	0.00317423	0.0210078	0.0773203	0.211832	0.102715	0.023434	0.170756	0.0877252	0.0891614
NULL	-0.00390031	0.196564	0.078857	0.0796913	0.342636	-0.00300593	0.0644879	0.0864004	0.114916	0.0855239	0.11723	0.080952	0.0973598	0.303542	0.129739	0.185521	0.000781699	0.0982503	0.242509	0.0264227	0.132266	0.0252532	0.0759703	0.0447581	0.174946	0.000330292	0.0742037	0.103411	0.0115818	0.0201246
NULL	0.00324084	0.054988	0.0501735	0.0881623	0.0138767	-0.0023495	0.269317	0.0211587	0.112392	0.119786	0.332658	0.252552	0.0252976	0.514735	0.00852871	0.0772067	0.00686026	0.121251	-0.00451934	0.0304457	0.0101821	0.130927	0.124824	0.139681	0.0955952	0.0225079	0.0921027	-0.00304685	0.142648	0.0217602
NULL	0.135087	-0.00157657	0.0945805	0.0190054	0.139267	0.0203428	0.136513	0.180191	0.240035	0.0162716	0.376242	0.0949237	0.0249483	0.11368	-0.00436348	-0.00154068	-0.000177386	0.154641	0.233978	0.160754	0.189728	0.135443	0.0734977	0.723981	0.132044	-0.00296065	0.383562	0.0466719	0.020332	0.207732
NULL	-0.00405904	-0.0043411	0.0020256	0.115156	-0.00283607	0.0158619	-0.00333964	0.141375	0.0171642	0.254162	0.0898668	-0.00492325	0.278173	-0.00482315	0.209631	0.203786	-0.00212674	0.0284988	0.0371673	0.0598929	0.00137389	0.0483516	-0.00363059	0.0875217	0.136005	0.0401615	0.0120302	0.00287181	0.0714931	0.00101276
NULL	0.00136056	0.212718	0.0780144	0.00260066	0.138046	0.125869	-0.0046648	-0.00129114	0.00362103	0.327743	0.0959998	0.0138528	-0.000824108	0.0807465	0.101792	0.251935	0.0040384	0.339	0.0234134	0.102594	0.0217027	0.438885	-0.0038767	0.0550501	0.136743	0.0210789	-0.00434101	0.019864	0.0399068	0.0321973
NULL	0.141949	0.133215	0.218009	0.173651	0.107726	0.0125458	0.227162	0.00661712	0.109484	0.159685	-0.00175898	0.00176529	-0.0039974	0.133136	0.00969721	0.133551	-0.00202506	0.0541749	0.0144452	0.0177995	0.104737	0.138275	0.0636412	0.0535938	0.00496712	-0.0040713	-0.000355369	0.00202676	0.00298456	0.123797
NULL	0.0612234	0.282454	0.179226	0.0392514	0.128534	-0.000314146	0.00681517	0.489836	0.0663765	-0.00137226	0.0217759	0.0934926	-0.000693203	0.00698309	0.0687566	0.0506033	-0.00216068	0.145093	0.0420691	0.138942	0.107112	-0.00510027	0.455931	0.0317641	0.170836	0.113664	-0.00114054	0.270105	0.0164787	0.0714752
NULL	0.0109632	0.0400396	0.0645809	0.355563	0.245544	0.0430247	0.149148	0.19095	0.0521923	0.0460479	-0.000617197	0.00735485	0.181729	0.000998101	-0.00347643	0.14821	0.0131843	0.225438	0.0634196	0.0505122	0.0926632	-0.00262766	0.0304305	0.0925066	-0.00303983	0.144628	0.443009	-0.00467072	-0.00467658	0.0119793
NULL	0.730165	0.0146063	0.233656	0.00293532	-0.00234088	0.274898	0.0889861	0.686812	0.0762219	0.274759	0.122869	-0.00385312	0.0619804	0.122263	0.0627966	-0.00314827	0.0136831	0.0825907	0.352637	-0.00388303	0.0677128	0.199854	0.00588492	0.012822	-0.00225225	0.0341119	0.0636412	0.0418653	0.240439	-0.00475295
NULL	0.55089	-0.00315661	0.00881653	0.0909934	0.0254344	0.285165	0.0296256	0.000127088	-0.00227611	0.115881	-0.00251442	0.00158443	0.0205046	-0.00269947	0.0491635	0.236401	0.00742611	0.253648	0.0773463	0.378225	0.015308	0.136141	0.0542558	0.0340383	0.0172205	0.140857	0.0933223	0.16541	-0.00470596	0.0057853
NULL	0.0706662	0.00516532	-0.00107764	0.0642397	0.336022	0.0665714	0.229505	0.0760314	0.0659932	0.0226613	0.0486713	0.0475523	0.0655342	0.125231	-0.00446185	0.242882	-0.00110242	0.00969454	0.142102	-0.00327598	0.110861	0.0978847	0.0364108	0.00945174	0.132608	0.1942	0.0201197	-0.00427148	-0.00476818	0.179041
NULL	0.0467054	0.309252	0.000474972	0.141654	0.0585865	-0.00311723	0.123316	0.0371147	0.00860224	0.263923	0.530408	0.0805512	0.132979	0.0610656	-0.00376156	0.0370849	0.0154	0.0494526	0.020917	0.045398	0.25231	0.229192	0.0485928	0.249148	0.0303324	0.0885675	0.026001	0.0135819	0.197879	0.108631
NULL	0.166064	0.0176206	0.0486676	0.0315874	-0.00309896	-0.0013461	0.346075	0.0372998	0.00325416	0.250315	0.0658175	0.000507584	0.00280356	0.080787	0.0104304	0.0765916	0.0102628	0.11417	0.0683379	0.00598513	0.342522	0.00928305	4.42986e-05	0.0304631	-0.00337387	0.0216759	-0.00309471	0.0418965	0.0719507	0.114348
NULL	0.328682	0.0374624	0.00178507	0.17139	0.0953389	0.0993756	-0.000416652	0.0631922	0.0377121	0.145287	0.035875	0.242847	0.0275314	0.0709077	0.257212	0.108777	0.0046018	0.0894338	0.0374971	0.427932	0.0378647	0.133698	0.0452764	0.027608	0.027628	0.0945096	0.0371213	0.0447809	0.234096	0.117156
NULL	-0.00295133	-0.00484959	0.0172629	-0.00415239	0.0049706	0.21766	0.029995	-0.0030722	0.317288	0.00681802	0.0132384	0.0752884	0.0215948	0.114236	0.128351	0.000229363	0.00855928	0.131013	0.0602791	0.239278	-0.00400808	0.114	0.0342004	0.0289599	0.445128	0.113075	0.145477	0.00608048	-0.00128318	0.400416
NULL	0.00507933	0.122926	0.00081652	-0.00486301	-0.00367047	0.0911087	0.140516	0.110379	-0.00430773	-0.00440048	0.0551859	0.244615	0.0873272	0.0166985	0.158873	0.0313813	0.0102628	0.167341	0.153361	0.0246651	0.0156066	0.0675446	-0.00490696	0.206677	0.0324286	0.00366374	0.118218	0.0526588	-0.00326861	0.202353
NULL	0.0422725	0.0130706	0.164041	0.036098	0.242851	0.0554141	0.191468	0.028236	0.0501425	0.0215983	0.0121474	0.170756	0.0204305	0.00418253	0.0137597	-0.00251715	0.0379	0.26679	0.168146	0.139203	0.0483516	0.0238692	0.122747	0.0569009	0.165098	-0.00250643	0.00239303	0.121471	-0.00438945	0.0766926
NULL	0.0849242	0.0183527	0.0119278	0.0225093	-0.00381509	0.0634578	0.00139785	0.109199	0.093233	0.275835	0.132592	0.0481875	-0.00255464	0.12333	0.0423929	-0.00476087	0.568435	0.068314	-0.000313229	-0.0012973	0.159142	0.0132191	0.012931	0.418335	0.131034	-0.00368357	0.0350336	0.00595608	0.00326213	0.0816766
NULL	0.0422725	0.0728317	0.047595	0.141709	0.00765845	0.139068	0.0261812	0.0283618	0.123834	0.0126802	0.0355838	0.00999071	0.271385	0.150227	0.00466863	0.102318	1.21746e-05	0.192402	0.00126489	0.00430316	-0.0048495	0.0252956	0.212033	0.0470551	0.00982048	0.0576393	0.0318615	0.019317	0.141844	0.04857
NULL	0.0101016	0.125341	0.0866253	-0.000189579	0.0439992	0.179292	0.00598658	-0.00455124	0.281402	0.19019	0.460087	0.17355	0.119931	-0.00362456	0.115193	-0.00544776	0.666376	0.223153	0.535246	0.115187	0.555846	0.0947263	0.0226445	0.189672	0.0885322	0.0151743	0.00368307	0.0987586	0.0230829	0.232771
NULL	-0.00448954	0.0116583	0.0476497	0.0906924	0.0391381	0.108366	0.02694	0.126861	0.0163844	0.0421917	0.135094	0.250932	0.20463	0.112168	0.105885	0.0821737	0.0139644	0.346029	-0.00390007	0.0296109	0.125486	0.232824	-0.00120432	-0.00057021	0.0696968	-0.00401331	-0.00353522	0.0414217	0.0652859	0.0286717
NULL	0.150101	0.0352103	0.0108663	0.081295	0.143911	0.364309	0.0950207	0.0708155	0.0466472	0.192597	0.0127853	-0.00138029	-0.0048792	0.137282	0.287093	0.0120875	0.00291309	0.0739534	0.0230187	0.0193005	0.0216084	0.101625	0.0118896	0.664637	-0.00443513	-0.00256025	0.103179	0.00970862	0.00755215	0.0621241
NULL	0.417566	0.0180851	0.28208	0.138608	0.0462927	0.0123694	-0.00441102	0.041187	0.0994465	-0.00266278	0.149539	0.155367	0.00613317	0.0417826	0.0534968	0.0248285	0.00277644	0.12074	0.102099	-0.00198229	0.0455093	0.153749	0.0388436	0.0143784	0.153768	0.3846	0.160499	0.0374406	0.0907342	0.129381
NULL	0.0516737	0.0157757	-0.00434514	0.32493	-4.65666e-05	0.155435	0.323692	0.0256081	0.173238	0.17494	0.0084183	-0.00438816	0.162406	-0.000142587	0.190002	-0.00245904	-0.00280772	-0.00132336	0.030617	0.00883195	0.18365	0.00955064	-0.00493098	-0.00461493	0.0972338	-0.00342439	0.0136786	0.172996	0.133332	0.0950667
NULL	0.0863629	0.198826	0.0200567	0.242061	-0.0045558	0.0621517	0.15028	0.13177	0.00196809	0.1095	0.0242833	0.098092	0.151184	0.0746471	0.0544611	0.17142	0.00873176	0.00752693	0.0254402	0.0926409	0.00110394	0.0520043	0.196203	0.0587054	0.19067	0.14397	0.0960697	-0.00454612	-0.00460007	0.0399763
NULL	0.11598	0.110292	0.0428929	0.000576491	0.0336129	-0.00285228	0.00542499	0.0401499	0.0661309	0.0444458	0.46065	0.000380596	0.0925945	-0.00470648	0.174051	0.00125277	-0.00142607	0.0576588	-0.00123448	0.00131602	0.0299739	0.115234	-0.00499348	0.0801739	0.00295475	0.150696	-0.00113775	0.470818	0.174502	0.146827
NULL	0.0126993	0.0268946	0.205969	0.00881445	-0.00042479	0.153291	0.290069	0.345596	0.0423983	0.268402	0.0525732	0.232941	0.0158351	0.0181785	0.251802	-0.000270375	-0.00202506	0.167087	0.0616016	0.0446073	0.0218543	0.00138874	0.0248959	0.0694392	-0.00488778	-0.00409893	0.341247	0.213149	0.0162726	0.0171353
NULL	0.00176335	-0.00381289	-0.00468196	0.0463972	0.0118289	0.106689	0.182928	0.314662	0.021457	0.0155143	0.158551	0.0497396	0.231336	0.0428008	0.184245	0.182144	0.538377	0.194185	0.382879	0.171837	0.367206	0.0269035	0.0897757	0.0653773	-0.000247092	-0.00230772	0.0552054	0.086716	0.00124164	0.0785808
NULL	-0.00390585	0.160192	0.00176738	0.138381	0.00107394	0.0797031	0.0324698	0.0795538	0.0205835	-0.00435028	0.0387965	0.120192	0.130935	0.00322747	0.223739	0.0616405	0.00580149	0.212781	0.00267877	0.00187461	-0.00416426	0.367694	0.091618	0.0626779	0.022027	0.0616458	-0.00159738	0.0400417	0.0254811	0.0354805
NULL	0.158176	0.166094	0.201119	0.0617529	0.0925589	0.0136342	0.00573534	0.0805248	0.0736271	0.234129	0.0247574	0.402467	0.104375	0.0471021	0.0141747	0.00285951	0.0128032	0.214678	0.00126489	0.0574852	0.00364112	0.362879	0.0498116	0.0503718	0.107572	0.00108065	0.129093	0.0244086	0.0209307	0.0625791
NULL	0.146485	0.129871	0.123963	0.0111475	0.010396	0.15014	0.0195129	0.0656643	0.0516689	0.00344154	0.122192	0.206336	0.00167488	0.0312802	0.169147	0.337298	0.0122224	0.0336391	0.173424	0.0134264	0.217424	0.0294095	0.239849	0.353235	0.37354	0.0178318	0.0649092	0.000441118	-0.00182496	0.149905
NULL	0.135891	0.0238232	0.0948227	0.356851	0.0365762	0.214744	-0.00417514	0.139826	-0.00370512	0.0750296	0.335785	0.013975	0.454796	0.146325	0.032507	0.02199	0.00804574	0.0803086	-0.00072224	-0.00488414	0.106978	0.00350895	-0.000786731	0.0569009	-0.00260431	0.0319058	0.143047	0.00811599	0.0640441	0.262297
NULL	0.0710362	-0.00514944	0.0620238	-0.00393793	0.113289	0.0823677	-0.000464485	0.0791305	0.104261	0.0336307	0.101733	0.0167017	0.0262961	0.0903651	0.00972617	0.086384	0.0034755	0.0242631	0.0997516	0.112811	0.168269	0.0767211	0.011788	0.516672	0.0829504	-0.00140442	0.524044	0.213356	0.020332	0.293366
NULL	0.00180898	-0.00462226	0.0194209	-0.00488091	0.268599	0.0823677	0.00598513	0.159552	0.0229392	-0.00333753	0.132448	0.00455064	0.0519017	0.0786399	0.112629	0.15089	0.501184	0.0336774	0.0047257	0.0407757	-0.00368924	0.0252956	0.0995454	0.022758	0.0277515	0.0511189	0.334901	0.175271	0.192759	-0.00441277
NULL	0.0152452	0.0268946	0.0566256	0.0132446	0.0489403	-0.00463225	0.067477	0.0498864	0.197644	0.0948549	0.0334961	0.0197443	0.253132	0.299282	0.0820896	0.0357168	0.0131118	0.0187536	0.0199188	0.153776	0.0479504	0.0433907	0.0347019	0.0175504	0.116455	-0.00380716	0.341247	0.0357047	-0.00361509	-0.0017698
NULL	0.0386336	0.152072	0.00162686	0.0149875	-0.00140111	0.217321	0.200303	0.00830219	0.0585413	0.401117	0.0665418	-0.00498131	0.043129	0.298579	0.0517316	0.147305	0.00742611	-0.00506702	0.424135	0.0278351	0.0156498	0.0667771	-0.00406912	0.313668	0.0209651	0.228384	0.0809394	0.00493711	0.127967	0.0910967
NULL	0.00978561	0.0863356	0.216231	0.185297	0.11706	0.000922774	0.109062	0.151827	-0.00335889	0.0987747	0.0745485	0.408861	0.123777	0.0271385	-0.00477199	-0.00515286	0.0116415	-0.0050866	0.426198	0.0315229	0.295718	0.0269035	0.00876389	0.0103394	0.0917538	-0.0035985	0.532549	0.191897	0.186488	0.0590942
NULL	0.00441267	-0.0050188	0.177555	0.133031	0.0747466	0.0572761	0.000784462	0.103345	0.0282804	-0.00431337	-0.00194612	-0.00288296	-0.00326388	0.12298	0.0213428	0.00117744	0.0034755	-0.00415066	0.00309993	0.153851	-0.00094446	0.0808018	0.109607	0.0856201	0.108426	0.179879	0.206608	-0.00465317	0.0289942	0.160084
NULL	0.00309469	0.00486844	0.0444552	0.00913673	-0.004298	0.0483156	0.0189874	0.3241	0.0462347	0.0791953	0.126193	0.0939215	0.0777762	0.0843565	0.0339092	0.0055556	0.00317747	0.0032338	0.1205	0.00790729	0.292297	-0.00447198	0.161027	-0.00390343	0.0154325	0.059944	0.0111919	0.0980491	0.223276	0.00906309
NULL	0.106364	0.136533	0.151067	0.0576661	-0.00469891	0.0334821	0.190414	-0.00480339	-0.00338389	0.00193269	0.0883942	-0.00503001	0.00546783	0.219508	0.073652	0.282936	-0.00110242	0.296482	0.0130393	0.063011	0.527709	-0.0050333	0.0885799	0.203719	0.187696	-0.00166381	0.130216	0.086741	-0.00485542	0.056332
NULL	0.192935	0.0291002	0.0884847	0.116782	-0.0032673	0.0471211	0.368285	0.239987	0.160736	0.185726	-0.00450121	0.0240659	0.0277306	-0.000644349	0.268584	0.114659	0.000668311	0.0143615	0.114409	0.0303212	0.105807	0.0526024	0.0690532	0.101391	0.216856	0.0180264	0.00997667	0.191723	0.211374	0.224436
NULL	0.152485	-0.00156606	-0.00230091	0.17913	-0.00136838	0.209236	0.304957	0.0391594	0.0236553	0.00458777	0.0339109	-0.00185586	0.0512803	0.0619608	0.00134129	0.0748688	0.0119707	0.155861	0.0118069	0.0370495	0.263053	0.0797161	0.287733	0.0797023	0.0145229	0.0349221	0.00403782	0.137272	0.105733	0.0121682
NULL	0.00440985	0.00870482	0.0410882	-0.00341855	-0.00276802	0.0712792	-0.00401742	0.134531	0.0120879	0.0445438	0.067431	0.0232224	0.345585	0.129122	0.156957	-0.00148529	0.000781699	-0.00121464	0.108535	-0.00342413	0.386732	0.105391	0.113061	-0.00424219	0.0800072	0.00887649	0.0371433	0.0127525	0.0463793	0.0963803
NULL	0.0593319	0.0468986	0.22285	0.0740899	0.0617847	0.0591268	-0.00463324	0.340952	-0.00437394	0.152625	-0.00317562	0.0523999	0.189109	0.0153316	0.0719837	0.159024	0.00969443	0.0367133	0.134208	0.167558	-0.00521218	0.0200298	0.0551817	0.23744	0.0188406	0.00224144	0.338647	0.1121	0.237895	0.0948933
NULL	0.572573	0.0294836	0.0972545	0.00304026	0.0530506	0.109512	0.00795568	0.193989	0.0554049	0.330658	0.462862	0.2154	-0.00390189	0.122092	0.000782721	0.152809	0.356881	0.0297427	-0.002815	0.245216	0.0620127	0.0509684	0.0867136	-0.000161485	0.0180611	0.0142622	0.0786846	0.532669	0.0557933	0.0402868
NULL	0.179167	0.186272	0.0584524	-0.00299904	0.271846	0.093513	0.326487	0.00014664	0.0623187	0.35682	0.066741	0.120985	-0.00469661	0.255699	0.162898	0.141145	-0.00202506	0.264281	0.139427	-0.00488038	0.103706	0.115299	-0.00373646	0.096586	0.188304	0.0888373	0.0882657	0.00886881	0.244882	0.0973029
NULL	0.0589377	0.196313	-0.00502627	0.0171594	0.0533362	0.153109	0.0564655	0.0249313	0.0716676	0.114538	0.0749798	0.0645033	-0.00108234	0.208673	0.0104304	0.0246651	0.109067	0.0211989	0.0389689	0.0461845	0.0371252	0.073161	0.133189	0.352959	0.18899	0.147152	0.218742	0.0260437	0.21808	0.0239282
NULL	0.040247	0.259332	0.010411	0.0368469	0.0307389	-0.00434495	0.00501005	0.144533	0.0431189	0.20552	0.0711828	0.0819219	0.095536	0.130482	0.00664138	0.134973	0.0098971	0.0435151	0.0379337	0.00452989	0.147938	0.128957	-0.00122284	0.0318647	-0.00414582	0.0244973	0.120868	0.00807865	0.0129682	0.0209093
NULL	0.00661019	0.00760471	-0.00259295	0.0254015	0.0436324	0.130064	0.176444	0.108142	0.0117053	0.329919	0.0273859	0.0321075	0.140793	0.0887946	0.269422	0.035148	0.693698	0.247852	-0.000395487	0.0280515	-0.00410329	0.000172991	0.0447219	0.214755	0.129187	0.306455	0.205027	0.13583	0.0214632	0.0520867
NULL	0.334932	0.064433	0.00307191	0.0786805	-0.00127278	0.0407538	0.313869	0.0172071	0.0218674	-0.00486832	0.00359393	0.0173462	0.064687	0.0614802	0.118027	0.210463	0.477947	-0.00109548	-0.00490972	0.186808	0.0641433	0.151642	-0.00205632	0.0637502	0.287854	0.0361907	0.178735	0.206102	0.256479	0.236619
NULL	0.0449307	-5.46534e-06	0.129207	0.101828	-0.00406869	0.111512	0.0377798	0.25618	0.000964933	0.0465472	0.0603521	0.366202	0.095536	-0.0021573	0.046273	0.0820424	0.0761807	0.105351	0.0629826	0.0266317	0.152602	0.0362641	0.00186006	0.0196069	0.0621332	0.0162984	0.115416	0.0152203	0.0719507	0.0401151
NULL	0.0126089	0.0305886	0.0912069	0.0557718	0.00344881	0.144113	0.0208489	0.0394358	0.0189038	0.00879947	0.218033	0.0240616	-0.00531012	0.000375885	0.000237538	0.0417484	0.0161762	0.0110269	-0.00398516	0.165109	0.0899925	-0.00195061	0.00078837	-0.0038118	0.0734705	0.0627646	0.00764836	0.0302308	-0.00132451	0.0272608
NULL	0.00700959	0.0248155	0.169494	0.0284276	-0.00493495	0.226819	0.00423115	0.0891379	0.0486688	0.0015842	0.0179729	0.168153	0.0484779	0.229631	0.403194	0.0971568	0.650519	0.0642236	0.0057828	0.188451	0.38565	-0.00473525	-0.00347709	0.0543719	0.000781019	0.0327106	0.0689777	0.110587	0.109633	0.0499941
NULL	-0.00494727	0.0802306	0.0875962	0.0473597	-0.00475647	-0.00161173	0.198056	0.237147	0.0989474	0.250872	0.0615527	0.153663	0.0100515	-0.00157129	0.156943	0.0618271	0.406705	0.165619	0.0204769	0.262219	0.19799	0.0692934	0.0961202	0.0601459	0.0666903	0.0686507	0.0524671	0.0800936	0.0855477	0.00588112
NULL	0.564555	0.132838	0.0444552	0.0936909	0.0211647	0.0415712	0.139444	0.0151955	0.222169	0.325878	-0.00434081	0.0957817	0.230336	0.0225028	0.0299075	0.0265956	0.135288	0.000525555	0.0516993	0.0582077	0.0435709	0.114591	0.0158601	0.0712365	0.0085709	-0.00468037	0.0880176	0.265171	-0.00512278	-0.000592297
NULL	0.115066	0.00468592	0.179896	0.0972381	0.0111999	0.0535943	0.102901	0.109919	0.339671	0.00981588	0.0077929	0.080952	0.192558	0.159287	0.135966	0.189947	0.00931475	0.0821693	0.111198	0.111517	0.229938	0.116864	0.0703955	0.0596984	0.0305631	0.042374	0.047041	0.0429061	0.00529604	0.132688
NULL	0.00604645	0.00385226	0.0346326	0.0119511	0.163724	0.296484	0.28653	-0.00175777	0.272158	0.0442844	0.290402	0.350515	-0.00362503	0.138147	0.0147657	-0.00243764	-0.00064468	0.119748	0.00294556	0.0132301	-0.00438032	0.0154016	0.197298	0.000470227	0.156661	0.00066191	0.0606871	0.174129	-0.000887794	0.0141776
NULL	0.0439202	0.0448849	0.0893278	0.103384	0.123408	0.174608	0.203535	0.0631645	-0.0025939	0.10195	-0.00480745	0.0054437	0.0238248	0.0107135	0.0139998	0.369197	0.522316	0.185551	0.123498	0.191864	0.0230133	-0.00490069	0.248547	0.0505562	0.0598593	-0.000867829	0.0406938	0.000172709	0.00799002	0.106971
NULL	0.0864938	0.0038012	0.0324671	0.123985	0.0206484	0.213606	0.066406	0.0159344	0.0509146	0.273214	0.100217	0.0188688	0.00705198	-0.00461777	-0.000405304	0.061012	0.00873176	0.213402	0.310001	0.00243179	0.115935	0.0671385	0.0609174	0.028271	0.0772933	0.1669	0.0217514	0.0680866	-0.00196805	0.00790532
NULL	0.0145031	0.0572716	-0.00500404	-0.00203913	0.028789	0.0907225	0.00776748	0.126738	0.000967676	0.0323721	0.0513957	0.00831907	0.0615683	0.0148586	0.341715	0.111541	-0.00154931	0.0774012	-0.00456027	0.125907	-7.96299e-05	0.0823953	0.0171271	0.318765	0.000821521	-0.00479123	0.25937	-0.00409582	0.002587	0.259836
NULL	0.0572161	0.125704	-0.00099158	0.11735	0.0472359	-0.0049042	0.0127196	0.0987988	0.0204491	-0.00450795	0.0711828	0.000191896	0.00167906	0.00635439	0.0498756	0.049613	-0.00548791	-0.00484171	-0.000282587	0.0769179	0.375479	-0.00440023	0.0763965	0.00309131	0.1669	0.00166931	-0.00222239	-0.00484779	0.16088	0.156695
NULL	-0.00281035	0.145447	0.0244367	0.046954	0.133332	0.115918	0.246922	0.0770278	0.0116477	0.0117465	-0.00447252	0.291093	-0.00183888	0.17698	0.0786931	0.0632608	0.0133838	0.0439639	0.278434	0.0355632	0.175464	0.0686664	0.105778	0.294979	0.120847	0.0640753	0.279708	0.00485457	-0.00513585	0.0251788
NULL	0.094198	0.00836553	0.00644263	0.0647158	0.0492624	-0.00237318	0.25266	0.0506889	0.0655923	-0.00148683	-0.00199599	0.000487387	0.0350579	-0.0043541	0.00198939	0.102962	-0.00078462	0.218485	0.0466043	0.156336	0.0562497	0.121433	0.0197272	0.0585718	0.137105	0.00205895	0.0235451	0.108543	0.013071	0.187431
NULL	0.0676731	0.0896152	-0.00262346	0.114139	-0.00489792	0.179292	0.324299	0.0554768	-0.0047425	0.196907	0.019653	0.142532	0.0037226	0.120288	0.11896	0.0116437	0.0038033	0.167315	0.100763	0.215475	0.174427	0.187	0.0631373	-0.000365191	0.142721	-0.000947235	-0.00185563	0.0504009	0.0406908	0.123668
NULL	0.0473556	-0.00284185	0.277269	0.112044	-0.00529334	0.0341666	0.142439	0.0577886	0.004538	0.0108701	0.00661177	0.0787981	0.00456542	0.186279	0.142124	0.0561496	0.0114009	0.0676574	-0.0034062	-0.00233468	0.392527	-0.00447198	0.0634758	0.0420417	0.15775	0.0188184	0.397334	-0.000137357	0.196517	0.191985
NULL	0.429446	0.0419415	0.00599413	-0.00378197	0.108384	0.0585961	0.028431	0.0228867	0.177345	0.0038682	0.16625	0.0216055	0.0197196	0.161038	0.214022	0.138786	0.0046175	0.0496355	0.485982	-0.00307124	0.101199	0.137574	0.495855	0.0479718	-0.00152354	-0.00301783	0.264991	0.0694606	0.247639	0.140499
NULL	0.106337	0.193285	0.162864	0.0879408	0.122216	0.0666029	0.171216	0.0060443	0.115454	0.0522699	0.000697776	0.0851204	0.0892069	0.165063	0.169439	0.0605152	0.0119707	0.363126	0.00547607	0.139225	0.056083	0.216746	0.345312	0.644409	0.315731	-0.00352744	-0.00369927	0.130817	0.00145245	0.141575
NULL	0.0507896	0.00905464	0.14905	0.00732624	0.0920497	0.0335192	0.313869	-0.00418309	0.0973747	0.0019197	0.00627479	0.189768	0.0409239	0.10096	0.273522	0.205966	0.41745	-0.00108806	0.2828	0.108606	0.0938705	0.35266	0.0730039	0.268794	0.394065	0.092061	0.220336	0.024141	0.11609	0.0562181
NULL	0.238063	-0.000193115	0.045762	0.0191925	0.0413181	0.196566	0.176408	0.0454946	0.0522289	-0.00231244	0.035875	0.298683	-0.0028095	0.0351822	0.22475	-0.0047505	0.00912661	0.0965176	0.0365861	0.0391891	0.0193548	0.367694	-0.00306309	0.294806	0.0612428	0.13627	0.135371	0.0127886	0.0171908	0.214411
NULL	0.0932396	0.188014	0.296411	0.24275	0.0570668	0.212831	0.173072	0.0488743	0.0355592	0.0947645	0.0995434	0.05717	0.0144824	0.075702	0.131819	0.0369145	0.0110604	0.270849	0.0220131	0.064025	0.0292405	0.159383	0.251486	0.630263	-0.00479745	0.116781	0.124017	0.0692907	0.00770399	0.200427
NULL	0.0874593	0.106971	0.160917	0.0891033	0.0897487	0.163296	-0.00388905	0.219574	0.0688851	0.0855789	0.419891	0.112392	-0.0016057	0.235326	0.0783255	0.0352025	0.00580149	0.118732	0.00646478	0.0375861	0.189728	-0.00441287	0.0444307	0.00325323	0.000489976	0.22936	0.144174	0.0703942	0.0857288	0.240545
NULL	0.143086	0.0259032	0.234704	0.101644	0.0398339	0.102186	0.0332202	0.00866211	0.178276	0.200715	0.0405298	0.140989	-0.004684	0.131694	0.0122276	-0.0014038	0.00873176	0.0834496	0.000629431	0.102733	0.0884799	0.11739	-0.0040717	0.0309106	0.126791	0.0147494	0.129931	0.0339495	0.0161847	0.310889
NULL	0.0451899	0.0860088	0.145141	0.0723999	0.18968	0.0593753	0.18595	0.0691128	0.0339541	0.0151994	0.0872763	-0.00241607	-0.00436809	-0.00216869	-0.000938257	0.034541	-0.000644136	0.039738	0.0186096	0.179253	-0.00387224	0.0725563	0.0812048	0.0313933	0.00795349	0.00726008	0.137994	0.183154	0.150911	-0.00515989
NULL	-4.7337e-05	-0.00481088	0.257489	0.0982342	0.0301312	0.104348	0.216371	0.103845	0.00079792	0.375659	0.066741	0.359355	0.00114755	0.0968619	0.00619584	0.00796709	0.0038033	0.0010846	0.123528	0.000400989	0.0391623	0.105391	-0.00121415	0.0139627	0.17131	0.108924	0.0617076	0.187905	0.0595114	0.0923429
NULL	0.115145	0.0104178	0.0997159	0.0692905	0.130488	0.0184057	0.107536	0.149106	0.144057	0.235036	-0.00480745	0.0175957	0.250501	0.0334814	0.031584	0.0936818	0.0069775	0.177676	0.00383746	0.211537	0.136458	-0.00330748	0.0744394	-0.00463688	0.0229394	0.00766266	0.0511689	0.0167309	0.0118575	0.176833
NULL	0.0728917	0.205435	-0.00447989	0.0936909	0.0254981	0.154418	0.025533	0.248106	0.273906	0.00481484	-0.00351365	0.0388103	0.00799696	0.187178	0.130548	0.0157097	0.0154	0.183595	0.0813081	0.0173122	4.68053e-05	0.0247485	0.00373126	0.0515192	0.0347908	0.122902	0.106896	0.0547706	0.0384043	0.0920541
NULL	0.0686935	0.095723	0.14095	0.00210927	0.0725814	0.174876	0.0483442	-0.00399576	0.263552	0.229505	0.0255688	0.106064	0.0407486	0.295241	0.124774	6.6315e-05	0.676315	0.0809754	0.0663345	0.179742	0.165296	0.156516	0.0954338	0.00966965	0.15499	0.00690053	0.00504713	0.147558	0.0663489	0.00197082
NULL	0.0565848	0.272494	0.0641068	0.0168237	-0.00428769	0.392757	0.0870562	0.250715	0.230491	0.176048	0.355488	0.0178701	0.374554	0.159241	0.0779316	0.0467943	0.615214	0.210004	0.0784317	-0.0020701	0.00162543	0.132789	0.0107849	0.0451634	0.331162	-0.00447406	-0.00498858	-0.00497278	0.0147356	0.233475
NULL	0.00547095	0.110778	0.0468598	0.118583	0.104815	0.00806515	0.00397875	0.00435431	0.0003388	0.0297895	0.0894846	0.0583441	0.0780101	0.340154	-0.00471565	0.068255	0.297825	0.249707	0.0748914	0.171505	0.0977834	0.135152	0.0654442	0.0430494	0.0778772	-0.00122707	0.0432212	0.175885	0.00755828	0.00102896
NULL	-0.00469549	0.120171	0.0433043	0.0750627	0.152325	0.00735335	-0.00184328	-0.00303558	0.0131946	0.0296473	0.0243161	0.12962	0.0521724	0.0492089	0.136894	-0.0027105	0.122735	0.192402	0.0772129	-0.00233468	0.151162	0.0317609	0.311464	-0.00128458	0.0544832	0.000542243	0.149463	0.0761251	0.212524	0.129493
NULL	0.55089	-0.00452204	0.00903784	0.0608576	0.0152791	0.114032	0.120346	0.0626567	0.122992	0.223684	0.132391	0.0532776	0.167867	0.090194	-0.00321834	0.0334159	-0.00465812	0.138032	-0.00458836	0.0171706	0.0783769	0.109691	0.503906	0.0796363	0.00860203	0.0530392	0.0446695	-0.000786961	-0.00102664	0.141801
NULL	0.0543402	0.270389	0.0125368	0.363467	0.00264937	0.0134888	0.0307572	0.226621	0.0247945	0.0442914	-0.00276057	0.280742	0.0644466	0.141695	0.0729553	0.0254111	0.0119707	0.179279	0.00479592	0.235248	0.131827	0.0622783	0.0435605	0.372656	0.0538781	0.0462622	0.16875	0.0244086	0.0574005	0.0523907
NULL	-0.00449505	0.0993893	0.209665	0.12139	0.00503526	0.266722	0.048616	0.00258954	0.00467482	-0.00386966	0.0239149	0.0100582	0.0814108	0.0603592	0.172728	0.254973	0.00516568	0.214466	-0.00475541	0.074772	0.178422	0.0591842	0.000912514	0.0587902	0.0552456	0.0181439	0.104721	-0.00351787	0.0100344	0.0102295
NULL	0.0744883	0.214096	0.0219061	0.0926391	0.0293309	-0.000600916	0.0640123	0.135933	0.0825289	-0.00393555	0.0282358	0.0295445	0.116514	0.305933	-0.00405758	0.0545396	0.0114009	0.0253623	0.0110528	0.00301637	0.00493399	0.111225	0.336703	0.0593137	0.00121018	0.0274142	0.154729	0.109675	0.0766223	0.135917
NULL	0.158316	0.0350272	0.190559	0.0626385	0.386854	0.0222766	0.256806	0.0164592	0.0337516	0.011146	0.129762	0.104364	0.106943	0.180407	-0.00260814	-0.00487299	-0.00248322	0.0374979	0.0106659	-0.00475958	0.0869043	0.00304442	0.0599226	0.219222	0.0589875	0.0110462	0.0566397	0.24284	0.00799002	0.062862
NULL	0.141131	0.0587845	-0.00409781	0.0546202	0.090079	0.116018	0.0164551	-0.00459556	0.242943	-0.00484139	0.0416644	-0.00392134	0.029983	0.0312802	0.0188429	-0.0047966	0.0873649	0.00592535	0.0750801	-0.00368445	0.220462	-0.00334558	0.0636396	0.0217236	0.0394772	0.0829791	-0.00315033	-0.00498784	0.0670972	-0.00373785
NULL	0.124355	0.251947	0.00359854	0.17139	0.141345	0.0946104	0.0858285	-0.000590729	0.0649331	0.0921734	0.101387	0.0738165	0.156532	0.00210806	0.00601421	0.246623	0.00953128	-0.00109348	0.0216527	0.323153	0.160639	0.349489	0.0864541	0.352959	0.174119	0.185018	0.132679	-0.00461863	0.0438737	0.0240091
NULL	-0.00400652	0.00901292	0.0606948	-0.0011953	-0.00172418	-0.00325499	0.26769	0.50572	0.00348792	0.00415865	-0.000546115	0.0442055	0.0701782	0.00476329	0.0312812	0.00183532	-0.000335383	0.0381362	0.00692734	0.177587	0.0808651	0.408468	0.287695	0.24475	-0.00142605	0.0391771	0.00997667	0.21214	0.0513304	0.089284
NULL	0.0140753	0.0134379	0.0119957	-0.00106928	0.0614972	-0.00500045	0.202449	-0.00401029	0.235304	0.0107627	0.0763883	-0.00487694	0.0279852	0.0230032	0.0100242	-0.00485672	0.00629491	0.136657	0.115379	-0.00344524	0.0332807	0.00324542	0.00285496	0.0881437	0.124817	0.119751	0.0474627	0.00807865	0.286283	0.17794
NULL	0.0335481	0.0290321	0.0727951	0.159356	0.0247998	0.309504	0.0389294	0.0922862	-0.00412778	0.00620904	0.0933045	0.0301185	0.00928876	0.0894901	0.168695	0.0394313	0.0059878	0.099005	0.0361438	-0.00389198	0.0727121	0.112871	0.429057	0.0378028	0.120127	0.0269325	0.654085	0.137893	0.0498222	0.123333
NULL	0.176143	0.0978082	0.123866	-0.00265577	0.188152	0.0180656	0.00192241	0.0795538	0.0911449	0.042198	0.0293938	0.462783	0.0154209	0.0556677	0.0334458	0.0795271	0.0122224	0.0242338	0.0770923	-0.00453845	0.107989	0.0747008	0.130995	0.0471346	0.00372938	0.00234944	0.0102759	0.00474605	0.309921	-0.00508128
NULL	0.264733	0.16702	0.0193851	0.03954	0.00407262	0.00709144	-0.00501251	0.105732	0.0850619	0.130617	-0.00482389	0.0581938	0.0386705	0.0506872	0.257525	-0.00352513	0.00521069	0.0200695	0.0643369	-0.0013447	0.0241104	0.0753706	0.00604232	0.00779401	0.0207754	0.0169002	-0.00213135	-0.00180226	0.335554	0.0482355
NULL	0.00442527	0.0951105	0.29022	0.0612106	-0.00432514	-0.00435203	0.035148	0.0464716	0.00988704	0.0650572	0.0468052	-0.00413014	0.229882	-0.00422322	-0.0045154	0.00481323	0.00855928	0.0545076	0.446286	0.00352247	-0.00136131	0.42432	0.0134822	0.0138941	0.430271	0.116432	0.0692452	0.0895644	0.0252461	0.15276
NULL	0.121009	0.00361212	-0.00454645	0.0328384	0.000180188	0.00363567	-0.0011106	0.0255097	0.097112	-0.00350898	0.0575972	0.0720937	0.0313388	-0.00445522	-0.00382882	0.177671	0.0046018	0.134532	0.126728	-0.00468746	0.108178	-0.00129647	0.046316	-0.00479826	0.0946666	0.0252699	0.126963	0.042894	-0.00419807	0.027874
NULL	0.0618835	0.00650869	-0.00206387	0.0204075	0.0983853	0.177037	0.0017982	-0.00382472	0.0192039	0.20098	0.0187099	0.101732	0.0165555	-0.00384716	0.0655101	0.129202	-0.00350127	0.00294063	-0.00461738	0.0643771	0.0545332	0.152238	0.0755121	0.0386088	0.166936	-0.00511112	0.0642299	0.37179	0.0576881	-0.000382
NULL	0.0444757	0.0175738	0.136353	0.0698314	0.0994006	0.184563	0.0057737	0.064245	0.0630797	-0.00490191	0.0378375	0.349518	0.383468	0.0116853	0.0576379	0.29119	0.510111	0.141333	0.115379	0.146731	0.0342658	0.130927	0.52578	0.0652139	0.191946	0.0145295	0.0865802	0.0684594	0.212665	-0.00476542
NULL	0.536813	0.0132112	0.129506	0.0810177	0.0523307	0.0473494	0.0799695	0.0176741	0.0880099	-0.00396242	0.278033	0.094458	0.0358924	-0.00270071	0.0959207	0.179873	0.00521069	0.0751824	0.10908	0.0787016	0.0765354	0.0741549	0.05573	0.0532733	0.0338535	0.113644	0.078982	0.00709841	0.00826884	-0.00485765
NULL	-0.00265556	0.0019438	-0.00336879	0.0458011	0.00947422	0.150069	0.255426	-0.00448662	0.109817	0.300852	0.00621536	0.0766223	0.0353458	-0.00351631	0.107118	0.0506033	0.0119707	0.0305467	0.0553362	-0.00460028	0.0236452	0.0238692	0.0493199	0.104819	0.029651	0.0578967	-0.00287995	0.105683	0.0391486	0.00971143
NULL	0.0962039	0.0738252	-0.00402214	0.0479354	0.0700772	0.00319505	0.0217854	-0.0044179	0.248681	0.0122276	0.0621202	0.268402	-0.00486492	0.0497206	0.0458153	0.315862	0.00742611	0.0209716	-0.00477507	0.0140212	0.0980366	0.00162543	0.0388248	0.0375506	-0.00522589	0.0252303	0.0111895	0.129152	0.143802	0.155152
NULL	0.14669	0.0767261	0.0283229	-0.00116037	-0.00480579	0.0534492	-0.00344524	0.0241162	0.164314	0.0673364	0.0560723	0.0921931	-0.00193161	0.0132851	0.00529928	-0.00269386	0.45741	0.272584	0.145147	0.0017851	0.189728	0.0789544	0.142579	0.397516	0.212087	0.0116637	-0.00443561	0.118999	0.131557	0.00713505
NULL	0.0676963	0.0460984	0.00896653	0.0166973	0.194876	0.00486856	0.0743178	0.0870695	-0.00472558	0.0063259	0.221938	0.0311271	0.162406	0.027055	0.076195	-0.00454783	0.0119707	-0.00462512	-0.0048532	0.000644691	0.0196976	0.0989759	0.0732072	0.0530616	-0.00198738	-0.00451206	0.0717466	-0.00514529	0.0537227	0.180788
NULL	0.136087	0.0835165	0.0866458	0.0912195	0.125903	0.0165133	0.0396599	0.177965	-0.00193216	0.00392155	0.0063192	0.206336	0.0404397	0.0962474	0.0077813	0.0771875	0.0136831	0.297227	0.0577566	0.024338	0.124205	0.0149659	0.0066717	0.0166107	0.000682892	0.0439772	0.0177179	0.0520063	0.0342995	0.253653
NULL	0.0145583	0.0557277	0.0718736	0.316042	0.270292	0.111882	0.0059919	0.10386	0.0954353	0.26852	0.0175358	0.0695299	0.186576	0.0362807	0.0446848	0.0124192	-0.00280772	0.191769	0.111198	0.27676	0.0324234	-0.000976434	0.114869	0.0690008	0.0493983	0.0217609	0.119161	-0.00454418	-0.00437073	-0.00487801
NULL	0.00238949	0.0354618	0.0105958	0.0641806	0.0818654	0.0814964	0.245195	0.0380313	0.0660146	0.0940849	0.0394281	0.0999272	0.315369	0.135192	0.0243591	0.176826	0.00479954	0.0512275	-0.00493993	0.155235	0.0903155	0.385113	0.110812	0.0479718	0.402753	0.245442	-0.00448662	0.0524394	0.15014	-0.00512252
NULL	0.061263	0.0119614	0.00417817	0.134541	0.178501	0.00787437	0.197696	0.00497888	-0.00441452	0.047811	0.0245597	0.178497	0.0945043	0.0764078	-0.00450055	0.159211	0.0148272	0.0668559	0.0204175	0.0110595	0.53861	-0.00277384	0.00582983	0.0541323	0.0136963	0.0555209	0.014173	0.130113	0.220532	0.00465816
NULL	0.00976104	-0.00443921	0.225112	0.106073	0.0925589	0.00429239	0.0517385	0.00103621	0.175497	0.294832	0.0144799	0.0501822	0.118536	0.0984978	0.0164972	0.176155	0.668222	0.217297	0.092435	0.107412	5.50964e-05	0.0228482	-0.00334216	0.0918066	0.09387	0.213367	0.082212	0.0568432	0.0309713	0.0153258
NULL	0.130004	0.415765	0.0167202	0.00255669	0.141943	0.226578	0.286952	0.179667	0.0138749	0.0470597	0.237087	0.106	0.0844323	0.0955281	0.0911712	-0.00148683	0.00629491	0.0523546	-0.00293148	0.263427	0.0930844	0.0115384	0.0287801	-0.00465376	-0.00514548	0.0466623	-0.0040271	0.0546995	0.279011	-0.00324139
NULL	-0.00348334	0.0407849	0.0294118	0.109842	0.215553	0.190995	0.104837	-0.00489514	-0.0016563	0.147221	0.0469186	-0.00328643	0.0281607	0.0173596	0.0122502	0.020689	0.00686026	0.0843763	0.0082453	0.208986	-0.00344023	0.0248607	0.0123119	0.0842112	0.0378623	0.178507	0.0190634	0.0552892	0.0240254	0.120006
NULL	0.177082	0.100822	0.0969542	0.12962	0.0271438	0.000478467	0.214185	0.329524	0.14534	-0.00363666	0.248016	0.00160882	0.0173083	0.528923	0.0479329	0.0111496	0.000108332	0.0237529	0.126482	0.111836	0.0132713	0.0811489	0.0766712	0.0654952	-0.00415087	0.0139485	-0.00105996	0.223775	0.119196	0.0979527
NULL	0.00309894	0.115117	0.15349	0.427592	0.0397929	0.00240093	0.0768969	0.136312	0.0587952	0.00414785	0.0469186	0.00118241	0.0287655	-0.00345123	0.00779691	-0.00322824	0.0136738	0.10309	0.123421	-0.0048189	0.0125192	0.414724	0.0128436	0.324303	0.0614297	0.0148184	-0.00353826	0.00555064	0.351068	-0.0047579
NULL	0.338956	0.079373	0.229061	0.0792851	0.058912	0.25501	0.00634683	0.119838	0.293713	0.046617	-0.0011764	0.0513222	0.0464434	0.00989514	0.426934	0.203751	0.0133831	0.171741	0.106167	-0.00112642	0.285784	0.0340195	0.242263	0.0247423	0.0117091	0.00593116	0.271807	0.127351	0.0574989	0.0111071
NULL	0.0970718	0.414541	0.13343	0.243204	0.0434189	0.0984083	0.16928	0.00993535	-0.00342149	0.070472	0.0084183	0.0635724	0.0578049	0.122642	0.0231253	-0.00474935	0.00246474	0.288351	0.167789	0.0991398	0.045142	0.073161	0.00715271	0.0298009	0.0583626	0.156455	0.00148446	0.178667	0.0411285	0.0039218
NULL	0.0426564	0.0861427	0.0200849	0.153847	0.00654775	0.151291	0.122475	-0.00292485	0.132548	0.0510014	0.0241103	0.012507	0.0285629	0.127074	0.133932	0.325351	0.0040214	0.130824	0.15587	0.0807464	-0.004541	0.138275	0.0337705	0.0756229	0.123507	0.178507	0.03334	-0.00516348	-0.00174572	0.105329
NULL	0.0670319	0.00514963	0.0295766	0.142902	0.295537	0.256657	0.119473	-0.00501819	0.0620132	0.112569	0.0162428	0.198949	-6.59315e-05	0.10251	0.0111105	0.216293	0.00291309	-0.0037406	0.118375	-0.00473068	0.105024	0.00706517	0.186746	0.0408627	0.0583129	0.0306349	0.00817754	0.0890775	0.00167674	0.145934
NULL	0.00136839	0.00065026	0.0563534	0.130017	0.0837639	0.047375	-0.0012973	0.292812	0.0408417	0.287952	0.0481766	0.366202	0.167959	0.105955	0.140156	0.0269547	-0.00110242	0.00851458	0.138592	0.0149157	0.0348361	0.134442	-0.0028859	0.0632093	0.114241	0.0825017	0.0333376	0.0580624	0.0968324	-0.00492809
NULL	0.425888	0.104471	0.0402381	0.0633652	0.102324	0.069273	0.0747568	0.0737989	0.160799	0.0109049	0.0426895	0.30319	0.0640223	-0.00468336	0.103904	0.126057	0.000108332	0.0300057	0.0161801	0.019033	0.25168	-0.00453305	0.14441	0.14938	0.403951	0.0114245	0.000370326	0.0676141	0.105921	0.059953
NULL	0.0227788	0.124555	0.0769746	-0.00360456	0.353325	0.00368156	0.00297298	0.0801421	0.103348	0.0230856	0.134521	0.221427	0.0208422	0.0919122	0.184398	0.186484	0.00176798	0.0900738	0.0180076	0.260584	0.189728	0.100401	0.0175787	-0.00362928	-0.00105087	0.0673084	0.012472	-0.00368973	-0.00396085	0.00132732
NULL	0.100647	-0.00108564	0.27956	0.0924737	-0.00517277	0.142625	-0.00377431	0.01173	0.0621392	0.0421684	-0.00432708	0.11062	0.0417202	0.13297	-0.00396374	0.0369794	0.00686026	0.179279	-0.0023062	0.219775	0.0668429	0.017493	0.272295	0.131321	-0.00395198	0.00149768	0.00922073	0.00262524	0.065186	-0.0033872
NULL	0.0140269	0.0219829	0.0399881	0.00405693	0.129385	0.0336622	0.0737391	0.0907154	0.0331747	0.138669	0.137946	-0.00503001	0.109591	0.0359666	-0.00161831	-0.00222212	0.0452181	0.00877953	-0.000678427	0.104095	0.0892077	0.0571437	0.0856301	0.157249	0.00547766	0.434229	0.126465	0.119643	0.102178	0.165949
NULL	0.0837529	0.0288147	0.270327	-0.00322737	0.00559201	0.270305	0.0398849	0.0664977	0.0602417	0.05283	0.027984	0.221279	0.0985158	-0.00356459	0.00861642	0.282103	-0.00418826	-0.00158469	0.028166	0.0501304	0.400097	-0.00242821	0.101731	0.0165451	0.210761	0.293142	0.0829899	-0.00367442	0.404353	0.133439
NULL	0.0353196	0.00357839	0.00688734	-0.00348334	0.0054009	0.21768	-0.00314329	0.0245353	-0.00256649	0.0023072	-0.000931944	-0.00447193	0.0026912	0.0241403	0.00342987	0.0330134	-0.00388739	-0.00513868	0.0118993	0.158722	0.229587	0.128703	0.110307	0.0295346	0.0912231	0.404384	0.00351579	0.135758	0.0143233	0.24318
NULL	0.0780958	0.00361756	-0.00490345	0.229477	0.243338	0.0123724	-0.00486832	0.0377649	0.0643324	0.140474	0.0919587	0.108708	0.0994706	0.112149	0.012825	0.0573671	0.000530638	0.296482	0.00479592	-0.00443562	0.0152754	0.0387638	0.0290408	0.00853127	0.264878	0.226603	0.171503	-0.00306032	0.235392	0.0908904
NULL	-0.00378387	0.025318	0.0147339	-0.000251028	0.0618185	-0.00502751	0.313174	0.0797096	0.184159	0.239063	0.0117463	-0.004431	0.0188689	-0.0050357	0.360604	0.241322	-0.00446116	0.108567	0.115379	0.0127951	0.0310437	0.130545	0.0871628	0.00665422	0.0785254	0.00896855	0.0543178	0.014469	0.124589	0.00698425
NULL	0.115455	0.058755	-0.00429458	0.0780471	0.00651993	-0.00122049	-0.000677962	0.0124424	0.0123866	0.0458431	-0.00193806	0.3518	0.0402189	0.0259999	0.111529	-7.79959e-05	0.00713395	0.224089	0.0542903	0.0426411	0.0778662	0.0652208	0.0275218	0.500427	0.016691	-0.00499738	0.202865	0.0093743	0.0263472	0.0998743
NULL	0.10629	0.0974899	0.000873033	0.0364462	-0.000764075	0.214284	0.00402971	0.266739	0.0404739	0.320701	0.0721117	0.00366941	0.00870984	0.00995644	0.110266	0.0486483	-0.00379799	-0.000768152	0.115379	0.188481	-0.00112642	0.36942	0.0841926	0.0459387	0.00939885	0.113892	0.144912	0.0052376	0.00597434	0.0279206
NULL	0.36313	0.187278	0.0797818	0.0203666	0.0816825	0.031574	0.126998	0.295826	-0.00471478	0.0542796	0.00508971	0.203651	0.00998305	0.0954675	0.0102088	0.00930872	0.00931475	0.194185	0.0426189	0.0332635	0.258071	0.00764027	0.147182	0.224213	0.0313844	0.200612	-0.000775374	0.171184	0.0496585	-0.00017188
NULL	0.0844165	0.0326555	0.142324	0.132954	-0.00376425	0.12702	0.0536784	0.0658938	0.0762024	0.17835	0.0752415	-0.00472161	-0.00484418	0.0435674	0.0169698	0.000145427	0.00686026	0.0507772	-0.00432184	0.0130977	0.0393137	0.0162051	-0.00306309	0.0786492	-0.00483686	0.336296	0.0117842	0.000900779	0.0160807	0.0286519
NULL	0.0484422	0.00359722	0.0488739	0.0850199	0.134648	0.109057	0.152416	0.0691517	0.0446857	0.219549	8.18364e-05	0.0172347	0.0684979	0.136643	0.0423825	-0.00474606	0.0046018	0.215251	0.16662	0.0108786	0.250044	0.0206182	-0.00350222	0.00677428	0.124048	0.15321	-0.00201457	0.0234529	0.0256626	0.0359487
NULL	0.0948715	0.0188878	0.0173452	-0.00459091	0.0698722	0.00869991	0.00126874	0.0667538	-0.00114627	-0.00270691	0.624888	0.31604	-0.00317481	0.125155	0.0203837	0.156576	0.00029838	-0.00509528	0.173385	0.00557455	0.095993	0.0547902	-0.00478841	0.249041	0.468156	-0.000905549	5.77671e-05	0.030927	0.0123694	0.155766
NULL	0.351491	0.292272	0.0595469	0.116666	-0.00278882	-0.00062799	0.0788719	0.406896	0.0852705	0.0100157	0.000576063	0.120959	-0.00237423	0.161038	0.204478	0.000193438	0.00244283	0.116963	-0.000755051	0.251714	0.0147889	0.143083	0.418302	0.0750842	0.385355	-0.00485084	0.0144135	0.104922	-0.00363272	0.0575316
NULL	0.0111664	0.039518	0.0868323	0.0264796	0.237765	0.00201385	0.0118143	0.0812886	0.189694	-0.00224427	0.0229212	0.454574	0.0749749	-0.00398395	0.0318928	0.173708	-0.00319201	0.00832422	0.106244	0.203724	0.00306805	0.0882341	-0.00431949	-0.00449284	0.197684	-0.0035985	0.0342098	0.0642864	-0.0039522	0.0551441
NULL	0.00182494	0.18457	-0.00505552	0.119799	0.115485	-0.00377708	0.0323878	0.00169682	0.0756347	0.225727	0.00455713	0.0732784	0.020094	0.0858799	0.137445	0.377898	0.000108332	0.00848663	0.447524	0.0698551	0.109888	0.0480463	0.021981	-0.00485423	-0.00445999	0.0131075	0.478684	-0.00518452	0.0880455	0.00298242
NULL	0.0439202	0.22436	0.012285	0.093721	0.061339	0.145372	0.00413791	0.116025	0.0424161	0.281431	0.0250544	0.148654	0.0435229	1.30573e-05	0.198601	0.141283	0.00742611	0.0700493	0.138087	-0.00500018	0.0290016	0.112901	-0.00429301	0.0696395	0.0298704	0.125088	0.00833201	0.155054	0.0113602	0.0666821
NULL	0.0105082	0.248232	0.0662378	-0.000952842	0.00768583	-0.00448819	0.156584	0.47789	0.109549	0.077586	0.0012711	0.00427709	-0.00518249	0.117991	0.326158	-0.00460756	0.00562308	0.214679	0.137344	0.100923	0.162273	0.10781	0.00141507	0.0735456	0.0515707	0.122934	0.00219164	0.0939596	0.294992	-0.00459082
NULL	-0.00312441	0.0217155	0.0026131	0.0634081	0.017152	0.149505	0.0845536	0.0185921	0.00117059	0.0583378	0.0165451	0.0653114	-0.00174981	-0.00173108	0.0813561	0.0253168	0.0022697	0.279051	0.0241854	0.0355992	0.0753709	0.00700755	-0.00480279	0.027608	0.0286148	0.236949	0.0105879	0.0926632	0.248649	0.0900936
NULL	0.039783	0.214096	0.0137258	0.0773055	0.0972558	0.198162	0.0236531	0.00877981	0.021897	-0.000735604	0.0334961	0.0961175	0.178197	0.187178	0.0771177	0.25055	0.00814801	0.039738	0.0244104	-0.00418419	0.0242784	0.0294095	0.0218476	0.0572874	0.0634908	0.0664863	-0.00387238	0.0310711	0.224441	0.01772
NULL	0.106771	0.0106479	0.151403	0.402919	0.266092	0.0677895	0.00114126	0.00673606	0.0775096	0.050642	0.149535	0.155367	-0.00308943	0.104279	0.0393115	0.00467739	0.605383	0.0195545	0.000197821	-0.00417514	0.013252	0.00604806	0.0880979	0.0332044	0.00128906	0.207001	0.0439616	0.324614	0.0316876	0.114492
NULL	0.0521656	0.0548693	0.0829178	0.0268181	0.106082	0.227005	0.00568588	0.0566821	0.062729	0.370431	0.0100497	0.296658	0.0141701	-1.9972e-06	0.0385383	0.195441	-0.00101017	0.0101721	0.124038	0.265168	0.14761	0.149331	0.0159374	0.0508653	0.0985958	0.218791	0.117151	-0.00329353	0.0113804	0.150163
NULL	-0.00497624	0.157313	-0.00320369	0.0057856	0.41407	0.294571	0.0296256	0.00775256	0.00176872	0.17595	0.132391	0.161791	0.0276389	0.0571137	-0.00245762	-0.00512712	0.00122878	0.0501305	0.0373016	0.344292	0.0341327	-0.00343548	0.0391386	0.0423907	0.00789292	0.0357953	0.487534	0.0516432	0.0158561	0.0261439
NULL	0.0272258	0.000470089	0.117223	0.278111	0.17012	0.132715	0.153562	0.000521118	0.0340724	0.100952	-0.00403477	0.122908	0.0239173	0.217133	0.229906	0.0486391	0.00178973	0.146014	0.00961244	0.17835	0.00498608	0.142697	-0.0048619	0.100212	0.100877	0.149078	0.0132891	0.0736937	0.341906	0.00577325
NULL	0.0128159	0.122503	0.0390195	0.0238733	-0.000442536	0.0220492	0.203996	0.0990968	0.0822382	0.130874	0.08163	0.153276	0.0594461	0.177718	0.00351581	5.38973e-05	0.0160271	-0.0038442	0.214627	0.0702704	0.00628725	0.255506	0.0366127	0.0385008	-0.00413459	0.0441649	0.226965	0.0348835	0.260257	0.19509
NULL	-0.00428641	0.0503892	0.135398	0.14555	0.0241038	0.215002	0.0227487	0.0324533	0.0158987	0.0771199	0.451539	0.239915	0.0318651	0.0730818	0.0217311	0.0392221	0.00573005	0.0901881	0.389535	0.00388625	0.0984003	0.0671385	0.1108	0.079195	0.0296376	0.00250742	0.122329	-0.0012509	0.0859581	0.0115129
NULL	0.0917367	0.194965	0.0113541	0.0987444	0.0603787	0.0949696	0.109451	0.0335427	0.167027	0.0311489	0.066741	0.0916061	0.154871	0.29794	0.00275879	-0.00476041	-0.000177386	0.0918222	0.301674	-0.00473176	0.0312759	0.341853	0.021513	0.0558845	0.395791	0.233111	0.0836825	0.13119	0.0508567	0.227141
NULL	0.000825885	0.0309344	0.0204981	0.00809656	0.188177	0.149907	-0.00191187	-0.00448413	0.115905	0.402772	0.0663782	0.351872	0.0392149	0.141598	0.151283	0.131893	0.0040384	0.037334	0.18561	0.292131	0.013252	0.100946	0.0374389	0.0221948	0.00519853	0.0240758	-0.0017114	0.0844558	0.0258555	0.00197082
NULL	0.0160213	0.133645	0.306457	0.00477187	0.0206947	0.00232372	0.0335959	0.124449	0.050012	0.102855	0.0482113	0.27209	0.0524835	0.226524	0.0221515	-0.00287891	0.00799245	0.198826	0.033409	0.00491948	0.0314163	-0.00334558	0.0317461	0.0128106	0.0959825	0.00401637	0.175543	0.111859	0.132111	0.154058
NULL	0.0874593	0.124672	0.0496907	0.113589	-0.00110563	0.0633335	0.205439	0.226621	0.285324	0.264257	0.044831	0.0575161	0.0419065	0.522404	0.0476278	0.00239307	0.140798	0.0590395	0.00636263	0.00189819	0.0595095	0.247597	0.162175	0.11085	0.00522435	-0.000747777	0.148772	0.160788	-0.00440722	0.198799
NULL	-0.00281572	0.212135	0.148065	0.00242746	0.118063	0.178506	-0.00428014	0.078713	-0.00259889	0.0662737	0.0162428	0.0871542	0.0941578	0.141453	0.0941073	0.0176024	0.11482	0.0215313	0.189992	0.053651	0.14761	0.209233	0.0159273	0.0105225	-0.00104075	-0.0042548	0.125518	0.169343	0.225912	0.151169
NULL	0.0272354	-0.00506852	0.143751	0.070883	-0.0043712	0.0538408	0.0955496	0.00169682	-0.0028997	-0.00386668	0.0281122	0.00657862	0.0037052	0.0657024	0.138052	0.108416	0.0213135	0.00799126	0.0476854	0.0329864	0.165296	0.0760115	0.0360253	0.0622886	0.000821521	0.468953	0.155079	0.0800936	0.15139	0.113182
NULL	0.0843246	0.151683	0.0639294	0.0883669	0.134353	0.025071	-0.00496189	0.049819	0.23577	0.0982075	0.100987	0.180272	0.169466	0.105615	0.0104627	0.432819	0.0122224	0.244574	0.181555	0.0539768	0.0243873	0.0377818	0.0850742	0.0439832	0.0246674	0.00066191	0.0128768	0.138658	0.3128	0.0575217
NULL	0.283466	0.0154798	0.194328	0.0218408	0.188752	0.168326	0.00856579	0.0783773	0.0103867	0.0813574	0.0469186	0.0321107	0.0970192	0.00329627	0.134531	-0.00409273	0.380179	0.00551652	-0.00376156	0.00515627	0.0138916	0.387559	0.0938123	0.013319	0.0775051	0.0800744	0.144617	0.0538188	0.21819	0.0512282
NULL	0.00987847	0.136119	0.00857697	-0.00283011	0.0901231	0.0551892	0.132421	0.0621875	0.00358809	0.0943045	0.00979567	0.042221	-0.000693203	0.00740115	0.0125381	0.116382	0.0148272	0.319383	0.215381	0.181223	0.0223166	0.0331313	0.038553	-0.002414	0.0253744	0.208026	0.160044	0.113188	0.227924	0.0145735
NULL	0.00202378	-0.00217045	0.0080522	0.0176748	0.038185	0.145906	0.267016	0.0608891	0.175985	0.282878	-0.000546115	0.283935	0.0653655	0.187206	0.041391	0.0680518	0.014545	0.0970221	0.33811	0.00380726	-0.000358133	0.0785568	0.216001	0.0802116	-0.00466083	0.00858194	0.240705	0.129346	0.0365998	0.156524
NULL	0.728189	0.0537209	-0.00273294	0.0259111	0.29661	0.017549	0.00799227	0.0696767	0.0809348	0.135087	0.622623	0.150993	0.0298307	0.0117327	0.0698783	0.0294769	0.0148511	0.0865259	0.0607858	0.155182	0.189728	0.233465	0.00467264	0.0374807	0.00778538	0.0151743	0.0158842	0.00777696	0.0286321	0.314369
NULL	0.0833976	0.150777	0.119442	0.183107	-0.00324859	0.0996495	0.0198294	0.00414401	0.00902507	0.00899027	0.209875	-0.00359902	0.0231384	0.00286012	0.156913	0.150351	0.0022697	0.215251	0.0495083	0.00082473	0.0677128	0.0135041	0.0266962	0.0851332	0.120966	0.135783	0.179971	0.141468	0.066681	0.00721983
NULL	0.0505142	0.00167035	0.0192288	0.0381348	0.00428213	-0.00424739	0.190534	0.0380021	0.00535001	0.00952377	0.128397	0.189666	0.317977	0.294697	0.0563275	0.296419	0.00629491	0.00592535	0.079169	0.0444128	0.0290338	0.0143839	0.0633067	0.0497005	0.171951	0.218222	0.0189681	0.0314579	-0.00445342	0.00927567
NULL	-0.0048621	-0.00284185	0.000219446	0.0713151	0.103054	0.163435	0.0210029	0.0639415	0.0287444	0.0160714	0.0200138	0.0512624	0.207807	0.0253384	0.0325011	0.00904124	0.00328777	0.150558	0.0760498	0.1463	0.0345638	0.0767469	0.217224	0.0150175	0.199749	0.232465	0.0265098	0.00125296	0.173032	0.0329551
NULL	0.116977	0.0196057	0.265218	0.088889	-0.00473451	0.00563846	-0.00327488	0.119184	0.0900093	0.029995	0.333124	0.0084561	-0.00139325	0.0528865	-0.00448784	0.315768	0.0102628	0.0865563	0.111272	0.18143	0.0791264	0.0290976	0.116442	0.0177849	0.0818216	0.123421	0.0145415	0.060386	0.0574989	0.0359454
NULL	0.142581	0.145268	0.150131	0.000158379	0.0413555	0.443554	0.191733	0.333408	0.000229363	0.0675279	0.023904	0.0792998	0.0126875	0.191283	0.115311	-0.0040481	0.00969443	0.0773344	0.0640845	-0.00250593	0.0423952	0.000310605	0.0234731	0.0733053	0.225013	0.0241444	-0.00419568	0.0255143	0.294176	0.224377
NULL	0.0992214	0.00241607	0.130759	0.00924882	0.0700485	0.0982149	0.26503	0.162909	0.106796	0.114305	0.0939124	0.0102048	0.119249	-0.00275795	0.161652	0.137464	0.00686026	0.00851458	0.122383	0.0228319	0.00683169	0.0265709	0.516392	0.0135173	0.193552	0.116369	0.227827	0.0680963	0.207368	0.0954424
NULL	-0.002527	0.252037	0.0151585	0.0317427	-0.00438945	0.0544438	0.0557726	0.186682	-0.00509335	0.188481	-0.00127183	0.0079015	0.0469639	0.000338185	0.00852105	0.259314	0.00912661	0.0281726	0.0848209	0.11058	0.106596	0.0495598	-0.00515292	-0.000778519	-0.00172508	0.000249932	0.0368049	0.109859	0.0542338	0.118857
NULL	0.0643705	0.178177	0.0261747	0.0667031	0.171017	0.0160302	0.00046083	0.00109115	-0.00439024	0.0078717	-0.00157928	0.242137	0.0264964	0.124649	0.0273108	0.262345	0.00639032	0.0756857	-0.00396986	0.160374	0.0752641	0.0116324	-0.00010713	0.422711	-0.00183007	0.111644	0.206266	0.0187768	0.0197075	0.0361423
NULL	0.142626	0.0155838	0.104986	0.095351	0.0396859	0.0353453	0.0254141	-0.00485951	0.0207803	-0.00426305	0.0664492	0.113555	0.0623426	0.0240011	0.191556	0.0261885	-0.0043541	0.0081144	-0.00490972	0.241522	0.342522	0.25102	0.061347	0.0121957	0.000609231	0.184692	0.319807	0.00191213	0.108048	0.0424476
NULL	0.113014	0.266436	0.0135767	-0.00424055	0.0397069	0.000901909	0.0289572	0.0761324	0.0220543	0.148777	0.453355	0.199398	0.0646159	0.127226	0.30711	0.0962046	0.385567	0.00733592	0.093754	0.267065	0.555846	-0.000976434	0.00390065	0.000809888	0.0463516	-0.00488558	0.0358089	0.124936	0.35817	0.0968361
NULL	0.101002	-0.00408207	0.147964	0.00612426	0.18787	0.0272375	0.193281	0.400878	0.0134001	0.0750779	0.135575	0.060604	0.0390002	0.211222	0.0213428	0.0238758	0.385567	0.0012825	0.0618881	-0.00385673	0.172085	0.140243	0.0726758	0.00829802	0.18192	-0.00382532	0.103299	0.0502671	0.0137409	0.00837502
NULL	0.0988437	0.221013	0.0100664	0.100432	0.0549618	0.223531	0.318275	0.13042	0.0625144	0.152625	0.0525933	0.038927	0.0781955	0.0591194	0.129145	0.103613	0.0133838	0.12356	0.0849234	0.0172568	0.142905	0.0162051	0.0456496	0.0471126	0.0493095	-0.00373726	0.13664	0.155615	0.30416	0.044498
NULL	0.233955	0.0614587	0.0118067	0.00753606	0.168738	0.104881	0.10795	0.0185609	0.014197	0.0956593	0.105775	0.313694	0.0822537	0.170607	0.0205487	0.325351	0.108183	0.00250962	0.107673	0.105833	0.246112	0.126637	0.018297	-0.00398824	0.0110799	0.0853758	0.158246	0.0217509	0.0188565	-0.00313304
NULL	0.0687968	0.224433	0.021499	-0.00438537	0.026478	-0.00108124	0.0466098	0.088186	0.149486	0.0471177	0.0380407	0.0924977	-0.00275328	-0.00305194	0.0526237	0.0110799	0.012541	0.0775137	0.00218514	0.173348	-0.00136131	0.138512	0.0196115	0.598713	0.133072	0.193727	0.00228308	0.115504	0.168356	0.0633528
NULL	0.106499	0.0824371	0.0076421	0.0088155	0.199253	-0.00182496	0.350918	0.0277928	0.0880926	0.235147	0.00730124	0.0081283	-0.000760404	0.160285	0.00249327	0.254725	0.00686026	0.133493	0.0078579	-0.00192005	0.190299	0.166719	0.0687201	0.0255489	0.0786305	0.0696815	-0.00190005	0.0547099	0.0934455	0.0754055
NULL	0.0418054	0.0607768	0.0223933	0.110351	0.32706	0.0238831	0.0356942	0.0761945	0.124769	0.388552	0.101733	0.18512	0.0715488	-0.00479485	0.0911712	0.0995798	0.00210908	0.300218	0.047076	0.151694	0.0713367	0.0345043	-0.00394793	0.0169381	0.0762919	0.09018	0.395218	0.0855869	-0.00306429	0.20511
NULL	0.00226504	-0.00481639	0.229346	0.0787841	0.0329076	0.233273	0.000598684	0.114789	0.0234087	0.000149815	0.163415	0.00850522	-0.00201685	0.0877415	0.0114813	-0.00130032	-0.0015687	0.0421829	0.00388131	0.0648305	0.027152	0.0124703	0.0607365	-0.00265555	0.0653102	0.00964682	0.188967	0.076259	0.196029	0.077194
NULL	0.146178	-0.00458109	-0.00248765	0.0387915	0.351822	0.237519	0.0737796	0.0462454	0.176472	-0.00208407	0.0116269	0.244285	0.0214962	0.044581	0.0468999	0.055339	0.00516568	0.0331349	0.0366678	0.166747	0.00205567	0.00706517	0.0938552	0.0973645	0.0229394	0.0809048	0.0347228	0.16192	0.238835	0.114792
NULL	0.039949	0.012504	0.0317057	0.117639	0.0810585	-0.002209	0.0972908	0.459422	0.139029	0.287207	0.0399646	0.061753	0.0317177	0.0823893	-0.00458528	0.429027	0.0168681	0.0421805	0.245943	0.143623	0.111851	0.188731	0.0623932	0.169302	0.10259	0.0286919	0.0592002	0.0419318	0.041646	0.0179128
NULL	0.124718	0.181826	0.0250717	0.00776097	0.00942446	-0.004204	0.175306	0.093281	0.0059091	0.0601964	0.0400763	0.117464	0.0146756	0.117991	0.194414	0.136904	-0.00350127	0.0156505	0.00258936	0.00104193	0.0214333	0.0148996	0.0891468	0.421001	0.0521699	0.160114	0.12152	0.10939	0.071902	-0.00505553
NULL	0.000825885	0.026384	0.185665	0.0247515	0.000751032	0.0668316	0.000400989	0.0898229	0.0124656	0.377518	0.0656757	0.1412	0.188124	0.0186664	0.0124096	0.104887	0.0034755	0.0730689	0.0462892	0.131706	0.056083	0.618462	0.0829899	0.507288	0.00723143	0.0902668	-0.00181336	0.0874839	0.0574948	-0.00426595
NULL	0.000119582	0.183041	0.140461	0.000538971	-0.000200915	0.059385	-0.00500145	0.0907857	0.0267615	0.146045	0.0208499	-0.00373877	0.0370289	-0.00422322	0.0576195	0.0150291	0.00235116	0.00837428	0.12781	0.446132	0.0670161	0.155077	0.0317528	0.034784	-0.00398868	0.0012541	0.511381	-0.00014107	0.0748544	0.0427181
NULL	-0.00440786	0.0335941	0.153722	0.0930012	-0.0035484	0.0936263	0.0680012	0.0464207	0.0272795	0.0640224	-7.96299e-05	0.140014	0.0876922	-0.00386154	0.234738	0.240802	0.00235116	0.00105007	0.0491034	0.0622573	0.000462036	0.0693365	0.0408143	0.0360519	0.0931351	0.00263385	0.0139797	0.276575	0.0613309	0.0167212
NULL	0.00392865	0.0261397	0.0837018	-0.00137833	0.0016567	0.0115532	0.11389	-0.00388112	0.00273817	0.273704	0.113849	0.108072	0.258519	0.0323608	0.0804763	-0.00510656	0.0941781	0.174055	0.161286	0.0786458	0.00358825	0.476064	-0.00148086	0.109602	0.00700134	0.208227	0.246027	0.000910741	0.24763	0.0851712
NULL	0.0053815	0.131451	0.00212128	0.589058	0.257026	-0.000636551	-0.0012973	0.0314498	0.160943	0.282878	0.02094	0.00974066	0.0419341	0.0620678	-0.00478323	0.0767297	-0.00397677	0.192927	0.047897	0.26999	0.0982234	0.0142792	0.10821	0.3454	0.0661085	0.0193033	0.010174	0.0273423	0.0770967	0.164667
NULL	0.0863629	0.0164868	0.0178807	0.110618	-0.00360179	0.00493567	0.0498385	0.148439	0.160049	0.0304211	0.184126	0.201145	-0.00101567	0.00943196	-0.0011828	0.0197224	-0.00110242	0.0012825	0.0391143	0.240473	0.122745	0.0394072	0.183787	0.229956	-0.00497911	0.407232	0.0609301	0.00345886	0.109883	0.0400201
NULL	0.0281694	-0.00216869	0.0609445	0.000960684	0.302705	0.017438	0.126064	0.188275	0.0542365	0.190729	0.0238494	-0.00328643	0.190134	0.145683	0.142685	0.00566257	0.00220843	0.233536	0.125206	0.00457769	0.0574778	0.0326652	0.0285721	-0.00479826	0.178773	0.00733061	0.0236359	0.0341848	0.171914	0.0149188
NULL	0.0345535	0.0111544	0.0250857	0.183787	0.235294	0.000392066	0.0619762	0.113296	0.351298	0.0535333	0.105845	0.110056	-0.00241253	0.0548572	0.0450383	-0.0040481	0.00629491	0.0464045	0.162927	0.325351	0.00489895	0.0964222	0.0563514	0.0416999	0.00426936	0.124107	0.203179	0.0365216	0.0232976	0.166329
NULL	0.0687968	0.0348895	0.136879	0.0823979	0.0860532	0.212421	0.0134483	-0.000991143	-0.00470739	0.0113868	0.269696	0.0303115	0.069631	0.0395673	0.0316537	0.0881579	-0.00476811	0.148648	0.0646991	0.138475	0.100958	0.148916	0.0273329	0.00604251	0.0738516	0.115072	-0.0032011	-0.00150562	-0.00269947	0.221632
NULL	0.0607906	0.0919172	0.0932334	0.0274805	0.186385	0.195054	0.000900013	-0.00147146	-0.00413535	0.0638592	-0.00167461	0.180009	0.0396867	0.510851	0.0897886	0.161311	0.0022071	-0.00345045	0.00598199	0.111548	0.0938994	0.312082	0.133053	0.0437756	-0.00447673	0.01975	0.187296	-0.00473753	-0.000704064	0.224998
NULL	0.253095	0.103552	-0.00217974	0.0681978	0.00376605	0.171796	0.215027	0.110379	-0.00460273	0.0290876	-0.00370147	0.287418	0.018803	0.148939	0.00426969	0.110986	-0.00216068	0.0298072	0.11345	0.235147	0.225795	0.0468291	0.00311636	0.0638688	-0.00136418	0.0401759	-0.00390776	0.0408809	0.0531407	0.167306
NULL	0.0962815	0.0065832	0.349701	0.414111	0.0964462	0.13561	0.217217	0.072724	0.0871494	0.201271	0.093221	0.00176529	0.383468	0.0715587	0.0216279	0.296474	0.676457	0.324775	0.0381692	0.0144982	0.0876755	0.0432061	-0.00141533	0.0559471	-0.00468524	-0.00472344	0.00743392	0.146136	0.189724	0.0313368
NULL	0.0687968	0.134846	-0.000479251	0.634186	0.1783	-0.00431413	0.132691	0.15148	0.00482219	0.217792	0.0437126	0.000889097	-0.000534591	0.0143347	0.0233921	0.00912562	-0.00064468	0.0293616	0.00708233	0.0138878	0.403408	0.0537962	-0.00340124	-0.00139476	0.188556	0.00240652	0.169134	0.151408	0.144113	-0.000665081
NULL	0.0515495	0.227065	0.279274	0.00482936	0.0210858	-0.00281158	0.0354858	0.0624181	0.00753902	-0.00153937	0.0131155	0.026278	0.114739	0.00908397	0.00333582	0.0659599	0.00799245	0.170796	-0.00418104	-0.00435681	0.00117606	0.216746	0.0599319	0.208459	0.0409823	0.110398	0.143209	0.0874813	0.0723075	0.0937403
NULL	0.0229095	0.0161652	-0.00237867	0.0238225	0.0880194	0.192759	0.18662	-0.0037993	0.0196842	0.0510184	0.119032	0.00317829	0.00716023	0.0973104	0.0403953	0.0329076	0.00953128	0.276718	0.112059	0.0532072	0.0102067	0.0316229	0.564017	0.0067479	0.088653	-0.0044964	0.0824185	0.152358	0.00194254	0.0462303
NULL	0.0749412	0.157256	0.00346418	0.0019353	0.0293923	0.167223	-0.00465855	0.122751	0.00297253	0.0818305	0.122231	0.0145536	0.0925581	0.00927291	0.117752	0.200402	0.511492	0.253648	0.0821053	0.129264	0.0228016	0.142212	0.0968402	0.0866078	0.0414276	0.154158	0.0460345	0.0245193	0.263499	0.0388139
NULL	0.117549	0.0210871	0.0423316	0.0797845	-0.000764854	0.155319	-0.00216978	0.0452269	-0.00491896	-0.000483817	0.457752	0.0816114	0.177998	0.15193	0.0011226	0.148635	-0.00419957	0.0192047	-0.00281399	0.0303212	-0.00248188	0.0869908	-0.00425863	0.0183768	0.215133	0.155818	0.1582	0.13246	0.0244447	0.0164642
NULL	0.0799243	0.143412	0.0226628	0.0289724	0.0111801	-0.00173735	0.300954	-0.00455417	0.0192436	0.196201	0.0969291	0.0106296	0.0154533	0.154138	0.00426969	0.199805	0.00590133	0.0753645	0.0382917	0.0100157	0.116652	0.129461	0.0154549	-0.00459961	0.186221	0.121313	-0.00190313	0.174212	0.07376	-0.00441789
NULL	0.0526621	0.117279	0.00231708	-0.000170687	0.0618578	-0.00126008	0.221085	0.0223206	0.010226	0.0131537	0.0289031	0.00623262	0.0546893	0.161717	0.00175525	0.132354	0.00799245	0.130615	0.24434	0.069105	0.175246	0.0321841	0.0306214	0.0270873	0.0968035	0.131547	0.260472	0.0208641	-0.00355254	0.0341251
NULL	0.00162915	0.00360026	0.318945	0.030307	0.156029	0.00368977	0.24299	0.00782218	-0.00466944	0.0633827	0.0875634	0.00251104	0.0115773	0.128356	-0.00243103	0.131	-0.000451163	0.0482846	0.196426	0.113797	0.182497	0.0537142	0.00250452	0.0219949	0.0568395	0.0781304	0.134565	0.0809385	0.275065	-0.00250282
NULL	0.354954	0.130001	0.00574221	0.118922	-0.0039512	0.377055	0.0569517	0.123248	0.0065229	0.0669502	0.0614997	0.00110493	0.118831	0.171055	0.142685	0.0111955	0.00686026	0.337972	0.00407896	0.0297208	0.175263	0.0447476	-0.00229251	0.434205	0.00285925	0.0440022	0.11001	0.00341045	0.287827	0.369574
NULL	0.00661679	0.0130977	0.154554	0.286669	0.0828544	0.160294	0.0160439	0.0843033	0.147793	0.128675	0.0142657	0.187464	0.0435026	0.385084	0.0955122	-0.00170206	0.00590133	0.300659	0.147922	0.0495816	0.267828	0.0684475	-0.00123448	-0.00394271	0.131034	0.00918779	0.149829	0.0408294	0.0656102	0.0729865
NULL	0.184228	0.0143312	-0.00433747	0.0950108	0.0305116	0.0537012	0.0332202	0.132378	0.0224831	0.03869	0.0921249	0.13494	0.196826	0.110487	0.0373751	0.08662	-0.00480388	0.00573049	0.352036	-0.00149082	0.239201	0.0248155	0.0480937	-0.00174818	0.124687	0.00504714	0.096214	0.223665	0.0972802	0.141643
NULL	0.0595876	0.154405	0.0505922	-0.00243703	0.0132158	0.00405066	0.0711412	0.0621875	0.0397966	0.0820888	0.0359747	0.0773398	-0.00248747	0.560427	-0.00441234	-0.00451249	0.00686026	-0.00439982	0.0255404	0.0777388	0.0709101	0.0412619	0.102616	0.0168912	0.048624	0.101679	0.0745152	0.0280819	0.000873612	0.0360478
NULL	-0.0048614	0.0283646	0.0589872	-0.00475413	0.0336129	0.00278102	0.0136466	-0.00486141	-0.00476331	0.00664859	0.624888	0.0991169	0.016782	0.394652	0.0123862	0.00618933	0.0159733	0.0183539	0.0537393	0.266915	0.0526417	0.0410096	0.0193953	0.0705013	-0.0045819	0.346778	0.0392011	0.0610604	0.239719	0.0169557
NULL	0.127769	-0.00440435	0.0253943	0.10436	0.00796308	-0.00494886	-0.0041945	0.0926346	0.138189	0.115881	0.0138907	0.0171491	0.015849	0.336866	0.172158	0.0685541	0.11008	0.110854	0.168146	0.0853671	0.0101821	0.367694	0.073322	0.0171682	0.0410583	0.0901375	0.177666	0.164388	0.181536	0.0520222
NULL	0.478584	0.0215641	0.120428	-0.00444525	0.0331095	0.00254872	-0.0026491	0.000453282	0.0154752	0.0553923	0.133161	0.00315828	0.110687	0.0158954	0.205144	0.126845	0.00742611	0.224089	0.123608	0.00575366	0.0540636	-0.000214296	0.104526	0.318765	0.0204218	0.0332749	0.146689	-0.00157535	0.215962	0.0142519
NULL	0.0979303	-0.000591522	0.157983	0.126097	0.0443575	0.21448	0.0495493	0.0121125	-0.00509805	0.230863	0.0711828	0.00113182	-0.0032382	0.0197927	0.243649	0.168637	0.0043227	0.00851458	0.135614	0.00366757	0.0378837	0.0351551	0.00678244	0.0637502	0.204079	0.0677812	0.0156987	0.128423	0.111012	0.0972935
NULL	0.155455	-0.00372756	0.160907	-0.00379664	0.0202108	0.00392204	0.0349766	0.0822559	0.057381	0.0423954	0.108155	0.0428243	-0.00247014	0.0977739	-0.00348472	0.267437	0.0162872	0.0457137	-0.00328497	0.250059	0.0765354	0.0186658	0.0888776	0.036298	0.0216899	-0.00387356	0.188447	0.0389277	0.10974	-0.00477938
NULL	0.100554	0.0641651	0.000833162	0.011867	0.0242743	0.0539122	0.179489	0.0623946	0.0240043	0.235184	0.0721117	0.0196732	0.0580185	0.128087	0.0140964	0.0930672	0.00713395	0.218485	0.168487	0.0802294	0.101635	0.0958235	0.0564681	0.0635949	0.38969	0.15459	0.12197	0.0318798	0.0146367	0.19274
NULL	-0.00116761	0.0027467	0.0032904	0.0198335	0.343655	0.0297789	0.0454439	-0.00339527	0.00217619	0.0154307	0.49271	0.146255	-0.00481967	0.0297244	0.0108764	-0.0022766	0.101729	0.150558	0.109495	0.0775665	0.303539	0.000594879	0.0178384	-0.00234071	-0.00428131	0.0136053	0.0772182	0.0369247	0.23083	0.216918
NULL	0.0610889	0.213845	0.0343975	-0.00408118	0.0032527	0.0998907	0.0548329	0.0699593	0.00609263	0.00130429	0.0618173	0.055806	0.0182417	-0.00330702	0.0559717	0.132354	0.271957	0.253648	0.0147565	0.00657143	0.158653	0.0314503	0.104043	0.0467081	-0.00361185	-0.00428928	0.154091	0.251761	-0.00485113	0.0712275
NULL	0.258725	0.0156949	0.0870865	0.0316358	0.163457	0.00043867	0.0826634	0.0508791	0.024972	0.00137573	0.00973031	0.297923	0.0204305	0.208435	0.0206538	0.0240032	0.0119707	-0.00508123	0.130747	0.012698	0.0393137	-0.00352605	0.000278609	0.295298	0.0494005	0.32332	-0.00457995	0.00882937	0.214284	0.0892762
NULL	0.0839696	0.0877648	0.0583487	0.0953574	0.00341351	0.406616	0.000154018	0.0522338	0.0946765	-0.00167407	0.113203	0.125517	-0.00137219	0.151925	0.0686796	-0.00050651	0.0108316	0.0841618	0.0593464	0.305419	0.0648438	-0.00480516	0.0715083	0.0981848	0.143001	0.125006	0.0433164	0.104737	0.0100074	0.0134862
NULL	0.00858147	0.186594	0.0959861	0.0259744	0.0363077	0.08938	0.168338	0.12034	0.157711	0.161499	0.0755188	0.0888952	0.106177	0.20702	-0.000122809	0.0244861	0.0131118	0.0624275	0.0548572	0.117758	-0.00494502	0.338391	0.0112889	0.0169224	0.173546	0.0750262	0.107562	0.161518	0.0989065	-0.0034165
NULL	0.00953879	0.148534	0.0142849	-0.00294676	0.00425165	0.00273023	0.0498726	0.0672173	0.0669627	-0.00300455	0.0519767	0.16497	0.205988	0.180716	-0.00453125	0.00903204	-0.00379799	0.080871	0.0368293	0.177859	0.182375	0.0487187	0.088844	0.265054	0.177197	0.127611	0.165737	0.0815752	0.107778	0.0720601
NULL	0.242557	-0.00244799	0.010515	0.357562	0.0759866	0.0340023	0.00815505	0.015565	0.07536	-0.00469562	-0.000401587	0.273572	0.0963127	0.108458	0.0354618	0.221836	0.00291309	0.152082	0.471451	0.171259	0.281435	0.0535679	0.0893619	0.540285	0.205962	0.0117727	0.0695917	0.297544	-0.00451718	0.012942
NULL	0.064725	0.297384	-0.00478874	0.0242353	0.0645722	0.00296752	0.0418446	0.000193071	0.0167429	0.116937	0.00511038	0.195253	0.199122	-0.00445963	0.0365213	0.097719	-0.00240404	-0.00121464	0.000832531	0.0580641	0.130229	0.152379	0.069125	0.0222768	0.0307167	0.19112	-0.000116962	0.443299	-0.00423981	0.173898
NULL	0.0101016	4.80891e-05	0.158877	-0.00331216	0.140622	0.0268377	4.58644e-05	-0.00295048	0.316908	0.00415865	0.00757041	-0.00398045	0.0809788	0.0441702	0.22961	-0.00234955	0.00270339	0.187521	0.0750266	0.207684	0.0809659	0.0964222	0.0237469	0.00790908	0.0757688	0.0180264	0.236379	0.0308535	0.0259439	0.15098
NULL	0.251344	0.0201799	0.0410819	0.213395	-0.00491667	-0.00359677	0.0339611	0.0857859	-0.00428025	0.106644	0.126113	0.158098	0.00696953	0.0142527	0.206203	0.1338	0.580948	0.0144563	0.137477	0.0469164	0.0302797	0.154873	0.326067	-0.00396607	0.0627966	0.0329628	-0.00443561	0.129539	0.337815	0.0223299
NULL	0.0598696	0.238567	0.0394086	0.0588343	0.0902839	-0.00478936	0.216847	0.0822559	0.016166	0.119048	0.0995649	0.123254	0.1838	0.103167	0.0636044	0.00882747	0.00799245	0.165619	-0.00361927	-0.000864567	0.0168242	0.128084	0.0665468	0.0648088	0.00607663	0.155818	0.478241	0.432482	-0.00311723	-0.00381405
NULL	0.170777	0.0805534	0.0533879	0.053961	0.0996331	0.216677	0.0227305	0.0806926	0.0275491	0.114659	-0.000968463	0.0412493	0.0187653	0.0324548	0.286794	0.139862	0.0151256	0.108537	0.172051	0.00232339	0.138452	-0.00103897	0.080396	0.0567553	0.0154264	0.0530738	0.0412613	0.0808149	0.0936822	0.0113665
NULL	0.000181372	0.127549	-0.00468481	0.108098	0.0192637	0.0156007	0.246366	0.487801	0.170598	0.0754067	0.555129	-0.000760982	0.00222181	0.0342228	0.0093561	0.115078	0.0124945	0.00781877	0.0516661	0.314564	0.0833636	0.00604806	0.0609499	0.073204	0.0692814	0.21937	0.104356	0.281967	0.203982	3.20164e-05
NULL	0.102287	0.0320643	0.000405785	0.0647158	0.0129495	0.332558	0.0129999	0.357336	0.000430963	0.0139233	0.314021	0.0786101	0.314565	-0.00508009	0.0236167	0.0224459	0.0119707	0.0249029	0.00843373	0.122176	0.0659458	0.00446314	0.0402982	0.06136	0.159513	0.0529782	0.0704111	-0.0005054	0.0404857	0.000300033
NULL	0.134643	0.000493412	0.00133308	0.00595482	0.085886	0.0535213	0.138957	-0.00442161	0.00537496	0.00750654	0.0356287	0.26841	-0.00192547	0.00258439	0.00939221	0.075841	0.00855928	0.00112596	0.0441271	0.1799	0.110892	0.310371	0.0164356	0.000973307	-0.00481351	0.000999129	0.103312	0.00154885	-0.000411931	0.148679
NULL	0.0651157	0.00887389	0.000402157	0.493895	0.110467	0.00115218	0.101152	0.0296806	-0.00485881	0.184922	0.135575	0.0446206	0.0587606	-0.00225821	0.307785	0.278024	0.00291309	0.0851414	0.159074	0.0298908	0.0964561	0.0420053	0.0135529	0.0239317	0.248011	0.399466	0.146512	0.416005	0.286667	0.159558
NULL	0.263246	0.297542	0.314708	0.0369531	-0.00360966	0.0145121	-0.0021164	0.132012	-0.000375476	0.00309045	0.0910208	0.229353	0.152731	0.201683	0.156711	0.00397198	-0.00419957	0.041994	0.0399457	0.175979	0.0711779	0.140208	0.0445583	-0.00351207	0.00418585	0.0798052	0.100854	0.042706	0.00119961	0.511169
NULL	0.108954	-0.00471941	-0.00481546	0.0811292	-0.00466869	0.0247378	0.111157	0.193989	0.112523	0.0127951	0.0737958	0.322917	0.000626266	0.192603	0.0305239	0.0335302	0.0102628	0.210427	0.0854857	0.358324	0.147938	0.180317	0.0637304	0.133476	0.00719026	-0.0049811	0.44795	-0.00306176	0.18647	0.234481
NULL	0.000407506	0.0243598	0.00972773	0.0171594	0.0473129	0.117636	0.00182972	0.0293638	0.0578311	0.238207	0.112519	-0.0012818	0.270163	0.0892139	0.206371	0.142055	0.0096781	0.0340125	0.364873	0.0317413	0.256146	-0.00383316	0.0323806	0.011706	0.140896	-0.00289172	0.0124069	0.0208584	0.0187867	0.219718
NULL	0.0681356	0.00463374	0.00622165	0.00220767	0.00871739	0.21808	0.000994845	0.526436	0.118305	0.145762	0.0495506	0.0557136	0.0826984	0.000448659	0.0389055	0.0559319	0.163437	0.0316531	0.0607534	0.123624	0.101634	-0.00447198	0.0032134	0.0434964	0.0935054	0.282113	0.174895	0.03379	0.0810863	0.199651
NULL	0.105685	0.198475	-0.00468481	0.0805019	0.0101875	0.0206125	0.179044	0.0919553	0.0614117	0.0234456	0.00661177	0.171883	-0.00388003	0.0585887	0.100801	0.0904042	0.000108332	0.00390407	-0.0023062	0.123075	0.0203906	0.0833068	-0.0039082	-0.000153862	0.160306	0.223486	0.358432	0.0349749	0.0448731	0.141504
NULL	0.15148	0.077765	0.0339195	0.219209	-0.00243464	0.0827064	0.391911	0.0399007	0.180491	0.0200648	0.0655106	0.00864372	0.152287	0.0111773	0.0108546	0.236362	0.0166147	0.184657	0.225695	0.0480752	0.211634	0.0234391	0.0226395	0.0798793	0.0524192	-0.0014245	0.0565871	0.0351292	0.116018	0.261882
NULL	0.100798	0.00466843	0.0769487	0.121482	0.0729876	0.0374171	0.399773	0.120516	0.0369858	0.00326299	0.0307698	0.0838028	0.0233874	-0.00170408	0.109172	0.0243975	0.0139803	0.00671876	9.94586e-05	0.114499	0.028529	0.104277	0.255355	0.0136584	-0.00511851	0.0341119	0.0591024	0.0874813	0.0184712	0.00282477
NULL	0.00603319	-0.00311391	0.0202587	0.0326513	0.247626	0.0595643	0.195315	0.0806926	0.15956	0.0217543	0.0299938	0.17355	0.109393	0.0797961	0.0725802	0.019854	0.00425649	0.0331349	-0.00206845	-0.00347759	0.087536	0.503328	0.0829983	0.0742577	0.0180991	0.0740471	0.0745293	0.00259039	0.00214666	0.160889
NULL	0.0986489	-0.00387255	0.124688	0.0842601	0.217611	0.246865	-0.00340555	0.0632767	-0.000638348	-0.00364255	0.0550104	0.00296664	0.0151174	0.165189	0.0313492	-0.000341047	-0.00324139	-0.00484171	0.0442718	0.137781	-0.00402797	0.0346524	0.0313634	0.00405225	0.129293	0.024487	0.0885972	0.0721196	0.0642686	0.228022
NULL	0.107747	0.0260048	0.0197523	0.0817164	-2.4107e-05	0.0880394	0.0468716	0.226082	0.233763	0.0517651	-0.00496771	0.0407024	0.11841	0.104279	0.117389	0.00415264	0.421595	0.19508	0.161293	-0.00475999	0.10644	0.406579	0.00468143	0.00757291	0.215796	0.155022	0.135176	0.0644452	0.251495	0.285515
NULL	0.110627	0.0402805	0.288846	0.00339944	0.0128626	-0.00290896	0.119617	0.0185357	0.000110645	0.205212	0.127907	0.230518	0.00740303	0.169806	-0.00354948	0.0799662	0.0382781	0.192402	0.028292	-0.0048136	0.0343459	0.131835	-0.00414024	-0.000716368	-0.00181086	0.0852371	0.00415916	0.106833	0.00991943	0.0729865
NULL	0.0515495	0.12055	0.0298669	0.228322	0.0800155	0.156646	0.0782494	0.095115	0.20998	0.0666214	0.101533	-0.00162415	-0.00329717	-0.00389715	-0.00524146	0.178728	0.0043227	0.342352	0.000544199	0.00332556	0.125168	0.0216017	0.157561	0.0639778	0.1804	0.0092753	0.0649334	0.0159714	0.0115296	-0.00478183
NULL	0.116977	0.0338902	0.0729139	0.115795	0.215426	0.093513	0.0512199	0.0221984	0.0543397	-0.003223	0.538488	0.236289	0.406089	0.00697677	0.262002	0.0506033	-0.00154931	0.0996637	0.107282	0.0669502	0.571552	0.0725563	0.0769526	-0.00167306	0.126166	0.412341	0.0728468	0.11526	0.00244961	0.0802385
NULL	-0.00130272	0.0557849	0.131927	0.133289	0.0777107	0.0937649	0.0596841	0.0380021	0.297329	0.0411535	0.043094	0.37379	0.00592631	-0.00390747	0.00972617	0.120178	0.37156	0.326768	0.0884065	0.157761	0.0721991	0.0508538	0.0442991	0.0336928	0.0181514	-0.00473132	0.107537	0.130232	0.25445	0.13695
NULL	0.0988437	0.0762679	-0.00527435	-0.00184714	0.00363966	0.0136766	0.00218112	0.304119	-0.00435252	0.311528	0.0707634	0.0104695	-0.00401571	-0.00388595	0.0509931	0.204158	0.128294	0.369499	0.0901872	0.0904526	0.0131089	0.159009	0.0871836	-0.00447023	0.151504	0.0566238	-0.00299059	-0.000235534	0.0353691	0.101994
NULL	0.0180558	0.0462179	0.0756232	0.00667201	0.0269548	-0.00447961	0.106206	0.0286739	-0.000489122	0.142716	0.0530254	0.12079	0.0855349	0.106669	0.0115149	0.108415	0.00629491	0.195442	0.0314529	0.00910532	0.0550148	0.156605	0.580529	0.741934	-0.00149681	0.0208778	0.00313059	-0.00474739	0.0216329	0.154684
NULL	0.229971	0.118634	0.0110264	0.0161943	-0.00406341	0.101566	0.0372753	0.106364	0.0728511	0.136227	0.0741513	0.153083	-0.00412847	0.16859	0.164262	0.00879396	0.427566	0.0501518	0.0177716	0.0015047	-0.000158538	0.0169684	0.0157302	-0.00463688	-0.0046013	0.00136974	0.0548981	0.0191325	0.00858766	0.121266
NULL	0.100257	0.219258	-0.00459314	0.0397805	0.0740477	0.0311804	0.322203	0.0220385	0.00627044	0.00173412	0.0721117	0.201956	-0.00391262	0.0637258	-0.00284805	0.105395	0.00742611	0.205019	0.0298822	-0.00216432	0.258071	0.125543	0.046316	0.48969	-0.00227047	0.281991	0.299226	0.0880896	0.0320912	0.307794
NULL	-0.00145138	0.0127354	0.00149922	-0.00437863	-0.00494476	0.0666463	0.135501	0.038251	-0.00470317	0.165743	-0.00121221	-0.00236178	0.166314	0.272475	0.346341	0.31326	-0.00319201	0.0195545	0.220806	0.000560761	0.000764412	-0.00471622	0.00105675	0.412035	0.118425	0.173358	0.0419832	0.000628526	0.0770967	0.0891127
NULL	0.157129	0.118664	0.13176	0.0506803	0.25128	0.00347954	0.0760325	-0.000374671	0.0105919	0.177511	0.103045	0.00745489	0.00368143	0.0221808	0.176843	0.176421	0.00484567	-0.00316541	0.00300854	0.134064	0.0187099	0.00172449	0.0293558	0.00779401	0.210896	0.147072	0.0196537	0.0057805	0.312867	0.0470652
NULL	0.00907122	-0.00424572	-0.00292771	0.0899755	0.0150036	0.00193259	0.00255153	-0.000492049	0.228004	0.134787	0.0735144	0.244594	0.262381	0.109965	0.513111	0.100863	0.0104351	-0.00393089	0.0549258	0.304298	0.100415	-0.00458322	0.0487981	0.287488	0.136594	0.0429421	0.0452373	0.170867	0.0345855	0.16477
NULL	0.078412	0.0557146	0.118096	0.0721175	0.0519496	0.000970761	0.225413	0.0378375	0.00204994	0.2773	0.142906	0.0766223	0.0338393	-0.00488924	0.202423	0.282126	0.0334761	0.0154743	-0.005255	0.0191057	-0.00280179	0.080917	0.325566	0.0319088	0.15512	0.000999129	-0.0012465	0.0499409	0.195458	0.209733
NULL	0.0101016	0.170281	0.0220228	0.127472	0.0591934	0.129647	-0.00166947	-0.000726075	0.0756452	0.001987	0.033606	0.154554	0.0439351	0.101928	0.175437	0.311272	0.000781699	0.114877	0.110381	-0.00344524	0.0717031	0.0654504	0.0779598	0.0786288	0.0386401	0.00225524	0.0791114	0.140115	0.113189	-0.00471026
NULL	-0.00484119	0.0640444	0.0567386	-0.00446158	0.0414278	0.0868004	0.0744182	0.0212363	0.127455	-0.00393301	0.0301383	0.0209722	0.024528	0.2665	0.0608575	0.259314	0.406705	0.280028	0.132122	0.00234981	0.0862951	-0.00446118	0.044277	0.0286592	0.00114018	0.0396861	0.0895283	0.00354127	0.276051	0.0688142
NULL	0.0189129	0.152342	-0.00244741	0.0317779	0.0907477	0.251146	0.113812	0.0100736	0.196336	0.0756916	0.307743	0.0321075	0.0772563	0.329003	0.286921	0.0456544	0.0139644	0.154187	0.134585	-0.00506773	-0.00483682	0.131292	0.104485	0.0467232	0.466166	0.485303	0.0445866	0.118033	0.0535943	-0.00176631
NULL	0.0466133	0.00432482	0.179422	0.105258	-0.0048165	0.0884335	0.13214	0.0217896	-0.00275022	0.0673364	0.106014	0.143566	0.00154728	-0.00428464	0.196203	0.110367	0.018862	0.0657904	0.130528	0.0418836	0.00127475	0.147456	0.0602434	0.0646136	0.143148	0.396973	0.0387125	0.160121	-0.00534954	-0.00081421
NULL	0.665402	0.0114628	-0.00437392	0.151603	-0.0043541	0.107723	0.244967	0.10928	-0.00441452	0.28653	-0.0043149	0.0283519	0.0951534	0.0824726	0.127489	-0.0043541	0.0354872	0.12504	0.0423635	0.129093	0.12683	0.157481	0.0679187	0.244859	0.118942	0.0422459	-0.00157961	0.287433	0.0589506	-0.00235638
NULL	0.564555	0.0938401	0.0276726	0.278111	0.0111882	-0.00409781	0.0163566	-0.00391018	0.0170411	0.0676521	0.218033	-0.00373726	0.136745	0.0668016	-0.000702236	0.0607311	0.00291309	0.353422	-0.00507971	0.0214128	0.263889	0.0242991	-0.00459571	0.0533753	0.0296621	0.0916798	0.00598975	0.0331142	-0.00473334	0.198767
NULL	0.044449	0.00450267	0.00136954	-0.00477924	0.00307133	0.00797368	0.0300795	0.122034	0.0442112	0.00104688	0.00525297	0.00977114	0.0417202	0.0250315	0.122825	0.0639586	0.0854299	-0.00509528	-0.0020976	-0.00510708	0.0785098	3.87987e-05	0.0213121	0.0144137	0.0795035	0.00289215	0.0520153	0.0896772	0.185546	0.00783136
NULL	0.138285	0.0163579	0.0713819	0.143414	0.116484	0.278414	0.101109	0.0886434	-0.00455997	0.0391944	-0.00199599	0.15614	0.0277125	0.108238	0.0342217	0.0357224	0.0010347	0.197429	0.16771	0.0764211	0.0455524	0.0122037	0.0926744	0.00511784	-0.00462206	0.210655	0.0975095	0.00666537	0.22591	0.108509
NULL	0.327076	-0.00408526	0.0116477	0.00386445	0.271716	-0.00478057	0.203088	-0.00451968	0.0116328	0.222537	0.0442291	0.0157087	0.127206	0.0137665	-0.00464255	0.0635856	-0.00064468	0.036324	-0.00477022	0.263896	0.126662	-0.0050333	0.0979123	0.0513147	0.230535	0.11073	0.0267815	0.289201	0.0283565	0.156663
NULL	0.0598696	-0.00220787	0.0680034	0.0191062	0.00118702	0.0591199	0.188828	0.105992	0.050561	0.0663677	0.0563514	0.241682	0.0703735	-0.00425594	0.0077813	0.332249	-0.00283895	0.195678	-0.00284219	0.0257727	0.53861	0.118093	0.0841587	0.0356555	0.176013	0.352994	0.186907	0.13805	0.204452	0.0228028
NULL	0.111392	0.195889	0.229542	-0.00358298	0.161401	0.20606	0.0341937	0.0580962	0.0133651	0.158633	0.0684046	0.174544	0.196531	0.146772	0.147654	0.132672	-0.00275489	-0.00507398	0.637943	0.0936505	-0.000374835	0.0766031	0.0428484	-0.00257244	0.00529173	-0.0005212	0.0448839	0.150816	-0.00424181	0.0201944
NULL	0.311992	0.00203351	-5.51818e-05	-0.00485485	0.0102048	0.152538	0.312697	0.0505709	0.273906	0.0389303	0.255173	-0.00461914	-0.00488627	0.0549853	0.109276	0.0119102	0.00176798	0.181097	0.00635831	0.00304867	0.0570336	0.0531296	-0.00518743	0.00588227	0.0337802	-0.00181086	0.053489	0.00228795	0.0265178	0.00384335
NULL	0.0969506	0.364315	0.0938931	0.0281869	0.146946	0.0483156	-0.00404392	0.00128474	0.111614	0.0133711	0.696645	0.249081	0.115299	0.0217509	0.00467117	0.129677	0.00629491	0.0060103	0.0669174	0.08662	0.0253326	0.249004	0.00936019	0.0997927	-0.00178008	0.230575	0.221087	-0.000641144	0.110742	0.0943957
NULL	0.016941	0.0133041	0.255795	0.025044	0.182457	0.030909	0.2479	-0.00129114	0.0247927	0.0888814	0.124958	0.268821	0.0124813	0.0422123	0.134309	0.00374244	0.00855928	0.0421829	0.058394	0.0102779	0.00433873	-0.00487561	0.0941486	0.0111159	0.179902	-0.00344131	0.00384589	-0.00313706	0.0411252	0.123112
NULL	0.128344	-0.00116989	0.0202078	0.160569	0.0926901	0.0536089	0.0793743	0.125083	0.153939	0.0471177	0.00665703	0.0311271	0.109656	0.24005	0.00179608	0.0146377	-0.0034593	0.211798	0.115121	0.0525509	0.197069	-0.00270508	0.1235	0.304175	-0.000247092	0.0307175	0.0829633	0.0658087	0.0860803	-0.00412003
NULL	0.173707	0.0381611	0.128646	-0.00503099	-0.00310589	-0.00342648	0.243916	0.144662	0.00846869	0.0668989	-0.00470698	0.0446416	-0.00453868	0.0276824	0.0139845	0.206965		0.160368	0.0185761	0.00415865	0.189929	0.113525	0.0829692	0.0749089	0.139598	0.00236946	0.0128914	0.00982644	0.00677678	0.0309266
NULL	0.0348465	0.0202943	0.209384	0.115412	0.112939	0.242111	0.012698	-0.00200234	0.119834	0.0952836	0.113488	0.0168819	0.168178	0.074772	0.231015	0.00724427	0.00799245	0.0276404	0.0837931	0.00209871	0.0356565	0.074829	0.00311636	0.0459288	0.1219	0.0447931	-0.00394352	0.00920912	0.0785783	0.0507586
NULL	0.0296307	0.20279	0.180308	-0.00146469	0.219856	0.0416272	0.00364042	0.019088	0.113396	-0.00395571	-0.0041124	0.0136581	0.0614944	0.446434	0.0559717	0.0184278	0.00742611	0.0970221	-0.00264592	0.0615277	0.0373184	0.0974702	0.0155438	0.0220539	0.190168	0.019917	0.0791114	0.134476	0.187738	0.00638276
NULL	0.566458	0.240886	0.167017	0.110662	0.0244199	0.259376	0.134839	0.557704	0.0141391	0.00913462	0.00771687	0.00513479	0.0211384	0.0312802	0.146274	0.0467295	0.0114009	0.0890629	0.237286	0.164012	0.183258	0.000507306	0.0159273	0.0529085	0.10294	0.0881973	0.0601296	0.0472692	0.0295909	-0.0041481
NULL	0.0223534	0.0273722	-0.00228597	0.0423258	-0.00506018	-0.00430195	0.0134264	0.0628176	0.106673	0.108464	-0.00236963	0.170508	0.102005	0.3194	0.00309054	0.0313573	0.00029838	0.0656953	0.106844	0.125393	0.282913	0.0448409	0.00392865	0.520817	0.0823367	0.00906041	0.012472	0.00943087	0.103683	0.0472419
NULL	0.0157056	0.334882	0.196743	0.065244	0.00941733	0.178303	0.00295594	0.0737989	0.154885	0.0217543	0.0233133	0.0197095	0.18791	0.0790308	0.0292597	-0.00383462	0.00220843	0.145536	-0.00454357	0.00358235	0.0793355	0.0774374	0.0107216	0.044941	0.0988401	0.0853041	0.116534	0.0752356	-0.00473606	0.192571
NULL	0.043688	-0.00485526	0.177747	0.0196732	0.263631	-0.00488908	0.0691526	0.0016696	0.0245957	0.00926091	0.0178501	-0.00461023	0.0308727	-0.00434491	-0.00351799	0.106206	-5.031e-05	0.328766	0.0285478	0.269271	0.0457923	0.00308821	0.165215	0.0353177	0.0575339	0.109989	0.105602	-0.000416709	0.00751604	0.133599
NULL	-0.00101848	0.00237985	0.0152494	-0.0051976	0.105006	0.0845474	0.135263	0.122152	0.0147386	0.104673	0.0175952	0.0125512	0.0340446	0.325139	0.156318	0.0519385	0.00629491	0.0982496	0.0298274	0.121876	0.0256452	-0.00488095	0.0393874	0.044788	-0.000238281	0.20389	-0.00368301	0.0150664	0.0219594	-0.00447767
NULL	0.183369	0.106862	0.321632	0.0519106	0.114522	0.00867629	0.0625265	0.0960215	0.124326	0.0538225	-0.00306817	0.00728394	0.0202617	0.141669	0.0294585	0.151423	-0.0043541	-0.00126027	0.189068	0.17409	0.140981	0.521785	0.0927893	0.0165022	0.0176341	0.0713986	-0.00415525	0.202966	0.17355	0.199092
NULL	0.00970193	0.01772	0.0344817	-0.00488205	0.0982495	0.150523	-0.000298821	0.123993	-0.00330533	0.254162	0.0939786	0.0543	0.201904	-0.000298879	0.114277	0.0475557	0.605383	0.0971958	0.0513872	0.0348288	0.0456397	0.0172189	0.114701	0.0361225	0.0952728	0.187197	0.637843	0.141711	0.0714292	0.0335206
NULL	0.0870354	-0.00291309	-0.00204379	0.0266934	0.0100414	0.0290275	0.0367454	-0.00177358	-0.00393089	0.364411	-0.00203963	0.144886	-0.00047699	0.131988	0.0221302	0.254162	0.0116415	-0.00501786	0.132207	0.157281	0.0706909	0.0247485	-0.00235551	-0.0033051	0.236058	0.154712	0.0330085	0.0658249	0.0329363	0.100002
NULL	0.024068	0.221067	0.079963	0.121407	0.0299782	0.0101059	0.00389737	0.137354	0.351298	-0.00490884	0.0436235	0.20439	0.00997667	-0.00313091	0.377923	0.286225	0.00376975	0.00976204	0.0199153	-0.00468355	0.0124357	0.156516	0.0667589	0.0149491	0.245762	0.099544	0.116362	0.0122702	0.279908	-0.000811838
NULL	0.0164618	0.113406	-0.000114852	0.156122	-0.00511211	0.104231	0.0934407	0.00789644	0.264975	0.124673	0.0217409	0.000206921	0.0276781	0.103726	0.1707	-0.00511036	0.0655939	0.205974	0.094682	-0.00344854	0.0340413	0.563043	-0.00514613	0.061348	0.137566	0.000609042	0.00559542	0.0539427	0.0032213	0.324701
NULL	0.127769	0.186324	0.00816288	0.343388	0.158526	0.0197958	0.308486	0.132502	0.00689003	0.00244737	-0.00117782	0.19771	0.0227975	0.00942537	0.0426195	-0.00173193	0.00912661	0.102201	0.0765493	0.0370429	0.229099	0.01728	0.00111008	0.105757	0.314229	0.0145118	0.0419588	0.161852	0.150131	0.155908
NULL	0.488958	0.181476	0.0809951	0.0213207	0.19607	0.260238	0.212246	0.0160522	0.200887	0.361792	0.139826	0.161022	0.122776	0.0854312	0.179003	0.0317997	0.00349044	0.365344	0.0642726	-0.00468106	0.161998	0.0527245	0.0955034	0.0507802	0.385355	-0.00411005	0.00429243	0.421727	-0.00406714	0.122222
NULL	-0.00264399	0.102665	0.00446389	0.0313661	0.177573	0.0882949	-0.00502751	0.00476439	-0.00257772	0.12766	0.225939	0.0259177	0.113668	0.140183	0.187415	-0.00112734	0.0165472	0.0698003	0.0198726	0.0316606	0.408601	-0.00301789	0.0326058	0.121959	0.375562	0.170295	0.0921114	0.136565	0.0310086	-0.00180254
NULL	-0.00438004	0.0440199	0.0428021	0.130952	0.148841	0.0845474	0.0103425	-0.00502773	0.00876359	0.0873344	0.0307252	0.00941752	0.284231	0.180225	0.101628	0.187352	-0.00480388	0.131796	0.0333341	0.240835	0.116652	-0.00207522	2.6471e-05	0.05753	0.281862	0.0205249	0.0930873	0.0936969	0.0295909	0.0265611
NULL	0.27412	0.183274	0.057923	0.129289	0.318126	0.225296	0.105004	0.0198495	-0.00417912	0.0133376	-0.00117887	0.0203873	0.264595	0.0443686	0.195378	0.298791	-0.0015687	0.0122584	0.0179725	0.0407374	0.18365	0.20833	0.0819511	0.159683	0.210254	0.0148362	0.121232	0.0311234	0.0143211	0.238954
NULL	0.193959	0.0841501	0.0975865	0.0986796	0.0107303	0.202538	0.0304211	0.105193	-0.00209201	0.142963	-0.00355127	0.196561	-0.00403138	-0.000100567	0.0975956	0.0124192	-0.00413864	0.00592535	0.00623182	0.130392	-0.00533953	0.453818	0.0265411	0.04381	0.04212	0.0547862	0.0311931	0.010084	0.191405	-0.0047547
NULL	0.4495	0.0481539	0.217671	-0.00139352	-0.00410092	0.0494056	0.0857923	0.0636472	0.0203537	0.00268588	0.0752821	0.0252647	0.0025711	0.151406	0.00510143	0.0373152	0.0098971	0.413611	0.108899	-0.00443471	0.107267	0.561626	0.525477	0.0875588	0.0346762	0.182512	0.433297	0.141592	0.26904	0.163987
NULL	0.0732468	-0.000671731	0.195378	0.0316197	0.17927	0.0163488	-0.00114647	0.0520389	0.0135097	0.141189	0.0254911	0.0366997	0.115476	0.0258724	0.101647	0.0772125	-0.000511114	-0.00477562	-0.00507971	0.0884001	-0.00307023	0.0961623	0.104353	0.0946818	0.103353	0.0142244	0.0356439	0.0518338	-0.00466338	0.109811
NULL	0.1637	0.0319674	0.105046	0.0443446	0.174712	0.337554	0.122062	0.107365	0.00685245	0.227515	0.00864059	0.0409828	0.000158952	0.0598019	0.0684066	-0.00222667	-0.00324139	0.0133155	0.179167	0.133014	-0.00491889	-0.00439222	0.0619345	0.19252	0.0181117	-0.00377225	0.00861391	-0.00469518	0.179738	0.00744794
NULL	0.194996	0.0243373	-0.00282551	0.188483	0.223295	0.0719507	0.180191	0.0529963	0.057254	-0.0015331	0.027382	0.0340494	0.00784063	-0.0043637	0.191556	0.0186121	0.00516568	0.193837	-0.0033589	0.045778	0.10398	0.260785	0.0266962	0.0775112	0.333688	0.0177825	0.0606581	-0.000344693	0.282785	0.0418158
NULL	0.556439	-0.00299641	-0.0043541	0.00242694	0.00139402	0.155784	-0.00137838	0.0023254	0.126566	0.0169762	0.0524198	0.105792	0.278173	0.215775	0.0304771	0.211086	0.404954	0.0429527	-0.00443794	0.312697	0.0281694	0.0350764	0.0281661	0.0592432	0.15519	0.00471169	0.266191	0.0773049	0.0647894	0.199571
NULL	0.00368934	0.0196057	0.0373152	0.423063	0.00168273	0.081608	0.0658282	0.0453215	-0.00376216	0.00620904	-0.00179884	0.0454522	-0.00278382	0.0588597	-0.00422844	0.295806	0.122735	0.00662926	0.00220314	0.0176667	-0.00506926	0.0463849	0.129777	0.0276576	0.0144827	0.0222923	0.13741	0.000154788	0.0319804	0.125599
NULL	0.0692111	0.0537135	0.0681524	0.000321305	0.0357333	0.00772853	0.0998977	0.150647	0.015641	0.0107168	0.0280081	0.176271	-0.00338514	0.0946379	0.289477	0.185519	0.0108316	0.116557	0.104493	0.236093	-0.00102585	0.143083	0.0493476	0.0330213	-0.00434372	-0.00430481	0.00460711	0.0968156	0.0613313	-0.00358029
NULL	0.0406494	0.159743	0.114102	0.00814847	0.0286314	0.0717071	0.175648	0.217823	0.0562864	0.0338753	0.0866444	0.0083987	0.0390529	0.0462972	0.0318928	0.00618933	0.00855928	0.00667947	0.0571276	0.190925	0.0526417	0.0653225	-0.0042271	0.00111984	0.273327	0.208974	0.162768	-0.00416714	0.163417	0.157456
NULL	0.0649192	0.404392	0.000418631	0.0713006	-0.004083	0.0625601	0.0262417	0.0942107	0.0142705	0.0456805	0.0853885	0.185096	0.124598	0.0705368	0.0118989	0.220981	-0.00280772	0.29623	-0.00248916	0.00538652	-0.000906091	-0.00439222	0.308736	9.47226e-05	0.0323574	0.0146059	0.0164189	0.15365	0.220886	0.106161
NULL	0.0854292	0.0763549	0.00759436	0.00611074	0.135414	0.0118575	0.239071	0.284723	0.0149659	-0.00481576	0.463627	0.135585	-0.00353319	0.00620794	0.018149	-0.00148529	0.568151	0.020913	0.0460219	0.00423115	0.148972	0.00369971	0.324565	0.0563974	0.0257739	0.0250253	0.133989	0.208001	0.0328518	-0.00354462
NULL	0.125006	0.103708	0.0123274	0.0017937	-0.00452636	0.333235	0.0964358	0.0440396	0.0295627	0.0650193	0.0390469	0.0859579	0.0822537	0.209189	0.109382	0.0092753	0.00629491	0.127523	0.12895	0.190414	0.00205567	-0.00180982	0.355126	0.0815789	0.0374243	0.158442	0.0976233	-0.00307573	0.0121882	-0.00472416
NULL	-0.00480635	0.0615179	0.142497	-0.00248563	0.00229285	-0.000147488	0.063905	0.0792462	-0.00493806	0.360707	0.159965	0.225587	0.0614312	0.317833	0.1007	0.05084	-0.00472261	0.173159	0.0144664	0.100925	0.0989309	-0.00314688	0.105306	0.102963	0.0263837	0.0394401	0.268313	0.299137	0.1001	0.102766
NULL	0.0843625	0.280913	0.260531	0.0379613	-0.00146346	0.0873918	0.0300795	0.00227445	0.127635	0.231734	0.403889	-0.00276887	0.191037	0.00801112	0.107816	-0.00463602	0.131559	0.0157841	0.135017	0.059543	0.066377	0.292876	0.00722427	0.0306657	0.0733999	0.0332749	0.0283575	0.0545092	0.0123544	0.0164642
NULL	0.23266	0.012717	0.104563	0.0696305	0.00240138	0.00201598	-0.00342196	0.0388511	0.0448685	0.00980929	-0.00188986	0.147052	0.510371	0.170153	0.0774907	0.293771	-0.00268431	0.0494526	0.30008	0.175951	0.0808651	0.240341	0.00161371	0.0435499	0.0972802	0.00273456	0.00953928	0.116398	0.0417647	0.176416
NULL	-0.00393632	0.10025	-0.00181423	-0.00205731	0.141345	0.207291	0.249897	0.29148	0.0966591	0.0247314	0.397567	0.0108887	0.0270437	0.23155	0.0678566	0.0124103	0.0122224	0.247749	0.294294	0.10612	0.0290488	-0.00463924	0.124659	0.00913995	0.0214158	0.00935884	0.0780119	0.171638	0.0537639	0.220512
NULL	0.0441588	0.169285	0.0244741	0.0714546	-0.00411891	0.209064	-0.00257935	0.0205155	0.135755	0.0309931	0.0347472	-0.00447193	0.0903755	0.0442345	0.021158	0.0532986	0.0119707	0.0168554	0.00590503	0.048621	0.0546272	0.10879	0.301801	0.0637716	0.176889	0.158984	0.137776	0.0116419	0.0519882	0.181534
NULL	0.0298387	0.00432482	0.0209651	0.00378812	0.0038214	0.0738537	0.140324	0.0405676	-0.00378499	0.0942711	0.0247574	0.0884135	0.0614274	0.0944627	0.254997	0.322134	0.00686026	0.0286586	0.0148196	0.102343	-0.00532174	0.416472	-0.000115458	0.0410369	0.132044	0.525514	-0.00390007	0.184907	0.0464556	0.046639
NULL	0.0716848	0.125347	-0.00124725	0.0778815	0.173803	0.137363	0.0521365	0.0162761	0.0953455	0.0280229	0.0591536	0.031906	0.185352	0.146588	0.186648	0.0160436	0.155535	0.018208	-0.000278775	0.505492	0.0237632	0.0603438	0.0690984	0.0689965	0.0468024	0.0913973	0.34935	0.0190127	-0.00377223	0.035478
NULL	0.0833976	0.0359824	0.208763	0.0546202	0.0931573	0.202256	0.0124536	0.153415	0.0873478	0.00632894	0.0783917	0.195424	0.0279006	0.124967	0.0696656	0.169137	0.0146631	0.0348267	0.192589	0.0529504	0.122392	0.0027242	0.1254	0.0733836	0.214077	0.00828036	-0.000993656	0.0344893	0.0700864	0.0188215
NULL	0.166064	0.0112563	0.0613943	0.133747	0.147454	0.233225	0.179984	-0.00150346	-0.00350634	0.0161437	0.0752821	0.00276889	-0.00482381	0.155429	0.0180972	0.0322032	0.480452	0.0772394	0.137073	0.00268117	0.00132461	0.0153513	0.00132461	0.0912718	0.171951	-0.00346676	-0.00313977	0.122607	0.112037	0.00193282
NULL	0.0385624	0.0201316	0.109975	0.100407	-0.00277342	9.25804e-05	-0.00264317	0.489836	0.0480406	0.0215457	0.0469186	0.151819	0.0187653	0.0053756	-0.00473373	-0.00494991	0.00516568	0.305187	-0.00467034	0.37699	0.0709101	0.0526024	0.00796707	0.472093	0.0270052	0.1744	0.114687	0.0723754	0.0985902	0.0927454
NULL	0.479077	0.000745513	0.189921	0.0257467	0.051653	0.501687	0.044137	0.0220385	0.243505	0.193039	-0.00336745	0.239501	0.0585896	0.231245	0.346341	0.15464	0.00122878	0.0694492	0.46992	0.038977	-0.00489714	0.1656	0.0637659	0.0309425	0.0848575	-0.00373422	0.129907	0.340176	0.000232322	0.0519602
NULL	0.104234	0.0523543	-0.00415281	0.0436235	0.00926898	0.0178394	0.0330544	0.219251	0.119868	0.119129	0.0226952	0.092245	0.0132134	0.0368623	0.00800791	0.358505	0.00969443	0.151728	0.192155	0.139987	0.0428853	0.0317609	0.0631373	0.0541482	0.0698756	0.175267	-0.00284282	0.146069	0.11594	0.0122848
NULL	0.00419849	0.182591	0.0701099	0.0725684	0.019895	-0.00261554	0.0393996	0.0324879	0.25351	0.0316459	0.00730124	0.142476	0.383052	0.0124071	-0.00297097	0.0894907	0.000901302	0.0770367	0.149616	-0.0042627	0.148501	0.0882103	-0.004767	0.0870127	0.000706016	-0.00501481	0.0529377	-0.00458264	-0.00377059	0.0134862
NULL	0.0249479	0.0528254	-0.00306655	0.0196876	0.0463374	-0.00171503	-0.00481576	0.0886434	0.0211127	0.00562181	0.122432	0.114774	0.0229818	0.0679491	0.0692275	0.0308142	0.552393	-0.00322511	0.0249594	0.00481484	0.246013	0.0143335	0.0977397	-0.00476314	0.00493898	0.236475	0.0919498	0.180079	0.0176469	0.0315773
NULL	0.150421	-0.00204661	0.072051	0.0399559	0.0374393	-0.00507122	0.0319455	0.14885	0.217248	0.00362587	0.0012725	0.293725	0.0606028	0.312652	0.011136	0.0582733	-0.00355339	0.10377	0.0266412	0.00696664	0.0936423	-0.00427683	0.0969951	0.150759	0.23894	0.171044	0.0548413	0.0266454	0.18885	0.00304648
NULL	-0.00347081	-5.79877e-05	0.000749316	0.00380712	0.0585003	0.00136791	0.0264227	0.150315	0.0524214	0.348424	0.0783917	0.0675186	0.122412	0.0249499	0.196466	0.183274	0.0122128	0.0289984	0.105763	0.0303571	0.00518026	0.230579	0.0166096	0.0677237	0.218989	0.015886	0.169599	0.00848052	0.336932	0.0607522
NULL	0.000499713	-0.00104947	0.0642063	0.135272	0.0770958	-0.00281824	0.0157498	-0.00459556	-0.000904083	0.05283	0.0645524	0.0649433	0.00115888	0.082547	0.0218771	0.240687	-0.000177386	0.37624	-0.00504931	0.0330544	0.00451428	0.007395	0.0544905	0.063534	0.0911236	0.0259477	0.0169698	0.152701	0.0790893	0.00341176
NULL	0.102788	-0.00445145	0.149865	0.34079	0.137406	0.0640958	0.195983	0.0656022	0.000262616	0.0936758	0.00870826	0.0208778	0.201518	0.0186664	0.11436	-0.00456783	0.0108316	0.222241	0.202689	0.0919605	0.0242784	0.196413	0.0484899	0.193395	0.237424	0.23201	-0.00395418	-0.00478235	0.294699	0.0620831
NULL	0.00169682	0.196747	0.277094	-0.00155816	0.3988	0.110595	-0.00104541	0.0560562	0.0279023	0.1011	0.238985	-0.000416987	0.318055	0.010281	0.0130338	0.207837	-0.00465812	0.0926375	0.0474132	0.039351	0.0292405	0.0813933	0.122094	0.0159664	0.070869	0.292327	0.132783	0.0024582	0.0127826	0.0866315
NULL	0.115943	-0.0042634	0.0876482	0.151357	0.00556508	0.0857623	0.0239034	0.406579	0.000878663	-0.000535733	0.0915076	0.0575161	0.0695565	-0.00391765	0.218689	0.117202	0.0157063	-0.00144274	0.0819676	0.0980744	0.10644	0.0758684	0.00247063	0.0254039	0.111262	0.0404453	0.050574	0.0292568	0.0375875	0.009526
NULL	0.00559439	0.123271	0.00328078	0.056629	0.133102	0.0605786	0.0592228	0.0399441	0.0218339	0.0124285	-0.00192775	0.0759653	0.0265054	-0.00453638	0.0749323	0.158022	0.00855928	0.31001	0.0234835	0.1944	0.00968376	-0.00439222	0.0019453	0.0536935	0.054088	0.0364478	0.0157896	0.0167581	0.0176156	0.000735581
NULL	-0.00444926	0.265905	-0.000328174	0.0276845	-0.00398396	-0.00490884	0.0398598	0.186682	0.0433842	0.0135271	0.0560168	-0.00062411	0.220997	-0.00184362	0.000288975	0.144034	0.0128032	0.197117	0.0346828	0.11672	-0.00227887	0.238531	0.073322	0.0310689	0.0482393	0.0884117	0.36106	0.140207	0.0405714	0.00123915
NULL	0.0971263	0.0783801	0.277455	-0.00350119	0.107433	0.144899	0.0509125	0.0639388	0.0675427	0.0013741	0.260806	0.0908764	0.0233496	0.00637613	0.031488	0.148568	0.00969443	0.00687712	0.177685	0.0104345	0.0524309	0.445565	0.195415	0.0670763	0.0169732	-0.00144826	0.015368	0.0285803	0.0857288	0.00514875
NULL	0.0897546	0.0194707	0.215251	0.100596	0.0276071	0.0848175	0.131468	0.0788974	0.120371	0.108511	0.0671291	0.00494175	0.0196923	0.141598	0.0635939	0.0536836	0.0119707	0.0242236	0.165137	0.0114456	0.0256452	0.159614	-0.000662756	0.0689429	0.35063	0.132306	0.108724	0.103745	0.368842	0.294843
NULL	0.0133098	0.092436	0.258047	-0.00473263	0.0798154	0.13834	0.035228	0.576934	0.146032	0.351036	-0.00284989	0.0871777	0.0681335	0.0438512	-0.000858098	0.23396	0.00629491	0.244574	0.45599	0.187461	0.114873	-0.00439072	0.0703208	0.301458	0.251798	0.206163	0.0522635	0.00560777	-0.00504528	0.069475
NULL	0.0322464	0.0765858	0.0159519	0.0368759	0.0919923	0.104093	-0.00471006	0.0881799	0.0543047	0.147539	0.0819298	0.209133	0.165107	0.0238286	0.142685	0.193873	0.460962	0.344653	-0.00198561	0.029377	0.0842563	0.0569292	0.560851	0.0298009	0.0536443	0.180936	0.0695917	0.0652889	-0.00419934	0.245218
NULL	-0.00337495	0.181231	0.203811	0.195828	-0.00475546	0.00559739	0.147368	0.287489	-0.00500404	-0.00296798	0.0406276	0.0987608	0.20651	0.287301	0.199206	0.11176	-0.000451163	0.000221743	-0.0030408	0.121948	0.158653	0.148561	-0.000158538	0.084373	0.0196457	0.123928	-0.00169046	0.0354359	0.163026	0.00587288
NULL	-0.00281035	0.150073	0.0868931	0.0883669	0.0720191	0.0405952	0.119759	0.0528206	-0.00455004	0.304298	0.0576337	-0.000610966	-0.0050496	0.0267542	0.127138	0.16215	0.00629491	0.224089	0.10275	0.044543	0.0393137	0.216746	0.0525792	0.0622524	0.372346	0.0991377	0.147269	0.0234922	0.364515	0.10406
NULL	0.0561083	0.147565	-3.68687e-05	0.144518	0.0252555	0.151774	0.0654066	0.0016696	-0.00145765	0.17702	0.131194	0.21227	0.0230557	0.0312802	0.384752	-0.00447824	0.00969443	-0.00386536	0.112263	0.276618	-0.00446847	0.114	0.0307193	0.0517478	-0.00413362	0.00493944	0.0484021	0.153215	0.288515	0.0771493
NULL	0.106294	0.0527468	0.0324931	-0.00516658	0.00716343	0.0246928	0.292835	0.00241632	0.356781	0.115496	0.05788	0.182963	-0.00178383	0.00647279	0.154273	0.123524	0.08709	0.108433	0.0880833	0.403115	0.288837	0.190523	0.0523044	0.0666516	0.0431561	0.212732	0.134565	0.00800137	0.286491	-0.00101228
NULL	0.081032	-0.00492172	0.2857	0.188154	0.0302284	-0.000866491	0.13685	0.0149396	0.104673	0.0379687	0.00722828	0.0196882	0.320752	0.130387	0.0823413	0.0263722	0.0108316	-0.00434362	-0.00184014	0.0268856	0.00215273	0.0382598	0.0192049	0.0635949	0.030901	0.0782772	0.117901	0.167056	0.0360067	0.134686
NULL	0.241704	0.0165726	0.0473011	0.0733583	0.283474	0.0610396	0.115071	0.0240317	0.0104453	0.249682	0.170306	0.181982	0.0110667	0.175382	-0.000477708	-0.00486865	0.00814801	0.00258581	0.0110212	0.0430512	0.0124357	-0.00129647	0.322475	0.0421502	0.146427	0.0218591	-0.00175199	0.0963127	0.247122	0.172794
NULL	0.00442527	0.0775632	-0.00447607	0.0326339	-0.00353808	0.0724349	-0.00253327	0.0731391	0.0367701	0.0127091	-0.00281856	0.00152407	-0.000426058	0.163655	0.201323	0.000229363	0.00969443	0.00255108	0.000286694	0.000132721	0.00819239	0.00406723	0.0735523	0.254714	0.107598	0.0758759	-0.000898192	0.150718	-0.00490884	0.0916061
NULL	0.251344	0.0773398	0.337294	0.00736431	0.105297	0.274565	0.0876771	0.0167309	0.0543397	0.0228319	0.137285	-0.000565282	0.0992416	0.0875126	-0.00516132	0.0186798	0.240162	-0.00499685	0.0263841	-0.0019618	0.0555972	0.0146328	0.0543012	-0.00124153	0.253511	0.123879	-0.00204674	0.0332643	-0.00242739	0.0334043
NULL	0.111986	0.333037	0.019834	0.0905951	0.13456	0.327953	0.0850186	-0.0047964	0.124522	0.401572	-0.00486696	0.0298165	0.276565	0.184134	0.224479	0.135211	0.0046018	0.0196699	0.0441955	0.151413	-0.00516316	0.0177342	0.0154911	0.0309425	-0.00289808	0.0648214	-0.00421583	0.0365858	-0.00163663	0.106287
NULL	0.00331412	0.0749877	0.196149	0.0243755	-0.00461913	0.000712036	0.0835962	0.0828772	0.045379	0.145002	0.0794984	0.208428	0.123862	-0.00456761	-0.00122625	0.0170725	-0.000177386	0.0885154	-0.00467034	0.0657683	0.0846136	0.0835006	0.091817	0.0660628	0.0656723	0.000999129	0.146149	0.146678	0.166715	0.000652537
NULL	-0.00493681	0.0137798	0.0670541	0.0111965	0.00284409	0.12421	0.124284	0.406896	0.00383111	-0.0047853	0.106516	-0.00488978	0.0400056	0.291097	0.0805095	0.0353053	0.00516568	0.307427	0.0270823	0.169418	0.251844	0.0560082	0.0287801	0.0173508	0.276685	0.110589	0.142313	0.0012584	0.0838639	0.0460483
NULL	0.393358	0.0383418	0.00432061	0.020948	0.0556411	0.0240166	0.0494429	0.00902149	0.0702339	0.126628	0.0962393	0.0356125	0.141114	0.0238111	0.190796	0.147594	0.0069775	0.0018477	0.0785452	0.0568673	0.340826	-0.00118003	0.0366082	-0.000435026	0.277928	0.0468185	0.229853	-0.00132794	-0.00076198	0.0419717
NULL	0.0736917	-0.00452254	0.00657764	0.154397	0.00440625	0.00898452	0.0943054	0.0175213	0.0373653	0.276418	0.101426	0.142757	0.171114	0.198164	-0.00108878	0.214381	0.0116415	0.246966	0.0374468	0.00277181	0.103158	0.01728	-0.00241388	-0.00376748	0.0193512	-0.00368357	0.276035	0.130806	0.140961	0.0506514
NULL	0.0867208	0.0377512	0.109694	0.00317592	0.0102048	-0.000142985	0.135501	0.36141	0.00104523	0.0490418	0.152697	0.217209	0.13523	0.0452793	0.00333846	-0.0050851	0.144784	0.250171	0.0125412	0.0518554	-0.00425627	-0.00390929	0.0868548	0.0877042	0.243646	0.0103441	0.015275	0.191087	-0.00462474	0.101222
NULL	0.000499713	-0.00211638	0.0490046	0.00577138	-0.00206468	0.069273	0.286894	0.00228003	0.0791942	0.0587996	-0.00497816	0.285121	0.395463	0.0357794	-0.00250563	0.06339	-0.00110242	0.247395	0.0131075	-0.00482156	0.0989309	0.106064	0.0889692	0.068755	0.268814	0.290667	0.0533451	0.120323	0.194137	0.0597186
NULL	0.160324	0.0500232	0.193664	0.100572	0.0395647	0.201015	0.192824	0.385465	-0.00340286	0.236252	0.0101398	0.135439	0.127206	0.0892889	0.0324753	0.00963745	0.0119707	0.177533	-0.000136366	0.0462617	0.140981	0.0915587	0.0399658	-0.00425693	0.0805554	0.0798923	0.587728	0.359038	0.179687	0.0721445
NULL	0.160922	-0.00143181	0.081252	0.343835	0.00544441	0.0232853	-0.00320362	0.203089	0.0355524	0.0226304	0.0679558	0.00420228	0.0603687	-0.00041178	0.166929	0.0297549	0.55971	0.0310265	-0.000153421	0.189136	0.00812278	0.039407	0.00498261	0.0733545	0.00187143	0.0153432	0.126299	0.0814573	0.0670972	0.373411
NULL	0.111692	0.196984	0.113615	0.0519104	0.0230863	0.253084	0.154392	0.0674557	0.103702	0.0829579	-0.00484835	0.0518994	0.0661595	-0.00467805	0.196453	0.00789292	0.0102628	0.0395072	0.0402207	0.0747714	-0.00204903	0.114929	0.321823	0.0585156	0.0313732	0.187319	-0.000323098	0.198869	-0.00389353	0.255794
NULL	0.129963	0.0637674	-0.00264697	0.0167153	0.0574699	0.0385784	0.0258067	0.0796609	0.09106	0.19988	0.12661	0.147454	0.0781039	0.0584563	0.184892	-0.00248289	0.0107198	0.191783	0.171638	0.0638715	0.211536	0.000531643	0.0723296	1.25258e-05	0.446495	0.0823355	0.0983256	0.140091	0.206723	0.0523623
NULL	0.365691	0.0418653	0.0716138	0.0701381	0.00149996	0.205244	0.000163421	0.119232	0.0788843	0.313118	0.060061	0.148568	0.0132993	0.195198	0.00699669	0.0765532	0.565666	0.131827	0.182116	0.246988	-0.00457338	0.0728093	0.0834457	-0.00529279	0.06764	-0.00438608	0.138948	0.0999656	0.0563286	0.0303824
NULL	0.556804	-0.00413877	0.206022	0.658689	0.00863358	-0.00381707	0.114499	0.326964	0.00119452	0.0763231	0.00320504	0.0134031	0.10866	-0.00374985	0.0267286	0.140914	0.00296487	0.0272274	0.021019	0.148301	-0.00359233	0.00374807	0.007205	0.0407579	0.200436	0.181985	0.116943	0.138667	-0.000998358	0.163718
NULL	0.560953	-0.00475582	0.074258	0.0454978	0.00573194	0.000922774	-0.00240537	0.069695	0.196337	0.171047	0.0757104	-0.000696737	0.100513	0.0500345	0.0863718	0.272421	0.00176798	0.310236	0.00220003	0.26181	0.0147753	0.00903431	0.0276472	0.00286337	0.00955106	0.0339271	0.0763472	0.126957	0.00992195	0.000101237
NULL	-0.00338129	0.129108	0.0600323	0.254154	0.19749	0.220506	-0.00461023	0.293778	0.0408089	0.236226	-0.00199599	0.0451313	0.236578	0.0542118	0.0134324	0.285814	0.666572	0.153434	0.0440861	-0.0018025	0.132416	0.66586	-0.00427504	0.0504766	0.262953	0.253558	0.000786254	0.00243919	-0.00197609	0.0558866
NULL	0.0663145	0.0421964	0.0291114	0.0890887	0.00292728	0.047399	0.109451	0.268758	0.0117599	0.111223	0.126567	0.0479166	0.316507	0.420848	0.176005	0.00618933	0.494268	0.198501	0.165004	0.0717796	-0.000284234	-0.00398504	0.214552	-0.0022359	0.118985	0.0422459	0.0133033	0.0502671	0.0340627	0.052506
NULL	-0.00437727	0.00744294	0.109808	0.0896504	0.193044	0.00962003	0.0275083	0.0110775	-0.00424419	0.0272137	0.0804471	0.211621	0.0445203	-0.00486729	0.0458681	0.07736	-0.00388739	0.251926	-0.00212397	0.019334	0.0685866	0.0855359	0.0450617	0.0459284	0.096931	0.217844	0.12316	0.0521239	0.0833182	0.114611
NULL	0.107102	0.121407	0.042623	0.0874153	0.0798398	0.0267615	0.103984	0.0811883	-0.00415955	0.391419	-0.000375442	0.00416987	0.00529173	0.115929	0.0758954	0.131624	0.00629491	0.179279	-0.00369356	0.0487136	0.104413	0.188483	0.0321229	0.0623773	0.115193	0.0814036	-0.0042084	0.143157	0.0300896	0.00334463
NULL	0.0768813	0.220325	0.0445007	0.0193493	0.0698864	0.0197581	0.079254	-0.0033773	-0.00137794	0.318441	0.0214913	0.0738165	0.00684508	0.0230815	0.163233	-0.00259515	-0.00418826	0.224089	0.0949038	0.141227	0.00833202	0.105391	0.126046	0.0856546	0.0604504	0.160779	0.174895	0.0255143	0.113612	0.00850051
NULL	0.00534962	0.0404391	0.00311824	0.00786738	0.0911236	0.164359	0.0812953	0.123616	-0.00496386	0.12534	-0.000772579	-4.26288e-05	0.0163012	0.0149319	0.20136	-0.00137911	0.00122878	-0.00245299	-0.00453408	0.113812	0.276086	0.445565	0.105377	-0.00479105	-0.00453305	0.0253519	0.102399	-0.000786961	0.0171013	0.117752
NULL	0.0149725	-0.00094188	0.228709	0.108568	-0.00500568	0.00455182	0.18741	0.113103	0.060573	0.00795568	0.0706704	0.045501	0.338599	0.0423778	0.454055	-0.00239776	0.00873176	0.0153264	0.10282	-0.000991702	0.00968376	0.218146	0.00407528	0.000817236	0.0782843	0.100864	0.0383948	0.0541845	0.0145121	0.0257333
NULL	0.320242	0.0907504	0.129032	0.0428021	0.000424102	0.127643	-0.00114697	0.0753648	0.12481	0.0163082	0.012438	0.12326	0.12449	0.0817129	0.199618	0.173066	0.00629491	0.0219651	0.140762	0.0788908	0.131575	0.147057	0.0628692	0.0974073	-0.00327331	-0.00486757	0.0279869	-0.00474296	0.0182037	0.258396
NULL	-0.00306123	0.0441111	0.0573534	0.0492727	-0.00257767	0.163296	0.0461152	0.0930956	0.0579092	-0.0011427	0.0949114	-0.000593215	0.00383746	0.00573711	0.222189	-0.00101223	0.00141066	0.174712	0.0997878	0.120783	0.163512	0.108704	0.00395321	0.0156474	0.224859	0.196609	0.0139797	0.000887316	-0.00383595	0.030676
NULL	0.0595664	0.0432195	0.086585	0.113692	0.0761807	-0.0020018	0.132618	0.0723017	-0.00183981	0.029377	0.0445586	0.0686345	0.120237	0.068434	0.172728	0.0325857	0.68116	0.0496355	0.0725972	0.0239182	0.0502207	-0.00240072	0.04976	0.0722275	0.0206798	0.0827234	0.0970734	0.00114213	0.221533	0.267284
NULL	0.00712768	0.0557277	0.16924	0.0840022	0.0377266	0.000169265	0.10195	0.0534411	0.100268	0.0295533	0.020335	0.0635014	-0.00232182	0.0181098	0.0381267	0.160848	0.616827	0.179279	0.00365079	0.139203	0.00205567	0.155723	-0.00312365	0.0477605	0.120867	0.156619	0.033409	0.352886	0.00592627	0.244421
NULL	-0.00407822	-0.0029285	0.00506542	0.0102821	0.0772273	0.20108	0.24299	0.00725862	0.0573087	0.232519	0.0565454	-0.00159385	0.158774	-0.00453012	0.00759115	0.369197	0.0382781	0.0106262	0.0454735	0.00679166	-0.00240072	0.00254995	0.0334293	0.00348122	0.0254615	0.0228684	0.040631	0.0366278	-0.000683608	0.10302
NULL	0.0997968	0.164879	0.292771	0.357583	0.000485502	0.258265	0.0402004	0.0591536	6.40247e-05	0.246021	-0.00458968	0.148131	-0.00239605	0.0466733	0.128905	0.188659	0.0128032	0.0570751	0.182682	0.0124761	0.0244102	-0.00328864	0.0291644	0.0823497	0.143001	-0.00405758	0.101527	-0.00264477	-0.00117801	0.15951
NULL	0.137837	0.0299494	0.0538241	0.140613	0.120435	0.071084	0.00279418	-0.000485048	0.120578	0.337875	0.0980853	0.0049987	0.00640541	-0.00256053	0.222189	0.0699949	0.000781699	0.317975	0.00941403	0.000423129	-0.00453306	0.138239	0.106087	-0.00518844	0.0180611	0.269246	0.191186	0.238615	0.0228546	0.0988337
NULL	0.000487686	0.0987615	0.311794	0.0146196	0.0552836	0.136521	0.242966	0.0700073	0.0176763	0.27187	0.332967	0.0022761	0.0851259	0.145259	0.0236282	0.247016	-0.000976681	-0.00150274	0.111522	0.0431318	0.00445807	0.137974	0.421952	0.00951576	0.0553966	0.170362	0.120178	0.206296	0.050011	0.219731
NULL	-0.00484745	0.230921	-0.00160136	0.0702792	0.0949457	0.0361679	0.018285	0.227005	-0.00244035	0.0650572	0.0713199	0.230791	-0.00163574	0.000823371	0.181552	-0.00410638		0.320907	0.374426	0.079532	0.0719128	0.144696	0.0451277	-0.00499815	0.246927	0.258811	0.121232	0.0641012	-0.0048004	-0.00297664
NULL	-0.00428641	0.0526942	0.00954999	-0.00383851	0.00148694	0.0411285	-0.000991702	0.0886567	0.106167	0.129265	0.099608	0.0068501	-0.000254916	0.0199687	0.027159	0.250497	0.00122878	0.0200885	0.118218	0.0117465	0.0133345	0.0411658	0.0563209	-0.00361517	0.0782843	0.0273422	0.132167	0.227192	0.0187275	0.00211598
NULL	-0.00512797	0.207813	0.179226	0.0544905	0.113799	0.0828672	-0.0042881	0.14564	0.0883839	0.110367	-0.00426411	0.00510044	-0.00401571	0.123349	0.0326355	0.203786	0.0131118	0.0544366	-0.000185736	0.211226	0.0568954	0.0558009	0.0421498	0.0689965	0.157545	0.112031	0.092365	0.167056	-0.00133047	0.0465855
NULL	-0.00190898	0.0007803	0.0645593	0.00944077	0.147537	0.0118111	-0.00208615	0.125825	0.037797	0.0138642	0.401095	0.158936	-0.000316622	0.45524	0.174781	0.0306117	0.00277644	0.215349	0.0312577	0.0778185	-0.00533333	0.000310605	0.511931	0.157861	0.0603405	0.156628	0.101462	0.119118	0.118799	0.0535644
NULL	0.123866	0.182512	0.0341245	-0.00264021	0.112008	0.154212	0.0358401	-0.00320266	-0.00356797	-0.00477878	0.0245753	0.11156	0.00654469	0.145702	0.133204	0.430004	0.00516568	0.0647282	0.121591	0.145146	0.596007	0.260785	0.00431183	0.0123917	0.0624786	0.0519143	0.00704812	0.097023	0.0798205	0.282614
NULL	0.0160201	0.0615853	0.0654522	0.00921578	-0.00534349	0.239118	0.0569212	0.32166	0.0359635	0.13451	0.0363448	0.174544	0.125201	0.0111342	0.205992	0.100893	0.00328777	0.139636	-0.00518743	0.111157	0.0973057	0.109444	0.0988297	0.0801739	0.133881	-0.00108043	0.325208	0.0347081	0.325371	-0.00453588
NULL	0.136048	0.00345071	0.0627195	-0.00510977	0.177087	0.127376	0.223012	0.0690052	0.00779675	0.0446857	0.0227037	-0.00132779	0.0124956	0.0269451	0.0029518	0.0297549	0.0102628	0.0451797	0.170172	0.0742973	0.0202272	0.0484952	0.0379962	0.413174	0.263837	-0.00308823	0.0106089	-0.00506027	0.19382	0.119833
NULL	0.0898229	0.123849	0.0139991	0.088465	-0.00453471	0.0834527	0.103348	0.00725862	-0.00496502	0.0655497	0.00773314	0.0257245	0.0347896	0.176386	-0.00243103	0.0530099	0.108149	0.20796	-0.000594597	0.133827	0.0357611	0.0126376	0.0101666	0.295748	0.372311	0.0401615	0.0521694	-0.00501926	0.247639	-0.0044216
NULL	0.158142	0.133784	-0.0025318	-0.00370612	0.400904	-0.00204333	0.0621575	0.383172	0.0452488	0.191076	-0.00176279	0.409815	0.0219622	0.180004	0.0687648	0.0150498	0.0110604	0.00592582	0.0683437	0.15086	0.127248	0.0131327	0.0445786	0.0625037	0.252929	0.00628193	0.0154404	0.00849774	0.0650881	0.122507
NULL	0.127072	-0.00275823	0.0150424	0.399708	0.0591447	0.0767681	-0.00467042	0.0106089	-0.00433324	0.0409076	0.0419756	0.0327498	0.0072894	0.00208348	0.317018	0.216029	0.677727	0.324775	0.00134976	0.0479539	0.00414309	0.140278	0.0226682	0.0437707	0.176073	0.0653237	0.0625037	0.0148825	-0.00388946	0.194441
NULL	-0.00257488	0.20588	0.0936975	0.0760118	0.135559	0.00716131	0.0541701	0.0898229	0.0378285	0.355656	-0.0027442	-0.00394643	0.0448317	0.132178	0.259562	0.103996	0.00573005	-0.00415066	0.13136	0.309502	0.104353	0.0682747	0.0270987	0.0692938	0.116428	0.0516748	0.12316	0.0229742	0.000603907	0.105964
NULL	0.556457	-0.00462226	0.0183668	0.180636	0.00862621	0.00898961	0.355656	0.121096	0.0176301	0.0687323	0.132592	0.169401	0.1924	0.0353811	-0.00461003	0.00112487	0.171442	0.104775	0.0745391	0.0454329	0.0488051	0.0725563	0.0411083	0.00427136	0.00145575	0.205992	0.0401499	0.00384619	-0.0041231	0.0220151
NULL	0.00442527	0.0827187	0.186911	0.00270079	0.0118033	0.047454	0.0161744	-0.00203272	0.280712	0.207254	0.00157678	-0.00454601	0.0334509	0.370104	0.0236871	-0.00380254	0.0040384	0.0391901	-0.00461626	0.0694738	0.0708733	0.00891202	-0.00508549	0.0585844	-0.0047835	-0.00327544	0.129535	0.0290982	0.285705	0.182854
NULL	0.0331514	0.322765	0.0361774	0.00835261	0.0233107	0.100401	0.0510184	0.114148	-0.00444706	0.0355632	0.276689	0.0436393	0.067583	0.0205655	0.116255	0.0884265	0.0133838	0.191163	0.300785	0.0636441	-0.00243322	0.0162051	0.291434	0.00771089	0.237943	0.0236041	-0.00433921	0.139475	0.16187	0.117488
NULL	0.0439	0.0824225	0.023742	0.13878	0.0148401	0.0857623	-0.00340555	0.1151	0.104395	0.0762316	0.131194	0.0164941	0.0618217	0.109149	0.144168	0.309041	0.0119707	0.0211887	0.00143535	0.0307309	0.037794	0.054111	0.31697	0.0509101	0.04373	0.158391	0.00545276	-0.000859734	0.071625	0.0660673
NULL	0.034113	0.469918	0.0822278	0.37459	-0.00151805	-0.00504533	0.0732935	0.467203	0.224338	0.179956	0.0115233	0.327409	0.13691	0.0335259	0.0117442	-0.00205799	-0.00154931	0.0336391	0.0350812	0.147221	-0.00354149	0.0169503	0.0746625	0.0156693	0.201403	0.153819	0.184227	0.00829773	0.0313618	-4.72504e-05
NULL	0.0224723	0.0576149	0.0268169	0.117781	0.0583437	0.146525	-0.00311723	0.495729	0.0474372	0.150926	0.372695	0.0815195	0.0405112	0.276503	0.0484562	0.0164834	0.0154	0.248856	0.368272	0.00944267	0.125168	0.534284	0.00318416	0.0345306	-0.00389118	0.000207144	0.0378912	0.183875	0.16088	-0.00377435
NULL	0.021258	0.00858208	0.397309	0.00881244	0.190864	0.239849	0.0469506	0.0853851	0.36129	0.0453876	-0.00153623	-0.0023577	0.0876369	0.10133	0.0722544	0.000527545	0.012541	0.17029	0.0689437	-0.00458877	-0.0046226	0.0353119	0.0524074	0.0304631	-0.00443513	0.166277	0.137839	0.0207432	0.0603612	0.318749
NULL	0.415911	0.127704	0.0226871	-0.0046037	0.00913981	0.123856	0.0924338	0.0166953	0.000114171	0.0141156	0.00525297	-0.00156278	-0.00261956	0.180004	0.193904	0.108372	-0.00283314	0.0637256	0.0148659	0.0426749	0.0357878	0.000507306	0.0256615	-0.00401163	0.1928	-0.00425078	0.0106029	0.00577958	0.025824	-0.00444969
NULL	0.0293687	0.11075	0.0727634	0.0168422	0.0417823	0.0641925	0.00243179	0.203959	0.0814163	0.111237	-0.00409866	-0.00436287	0.0289642	0.010605	0.0395673	0.0904832	0.0121856	0.00741214	0.0236359	0.13982	0.392527	0.0797161	0.104353	0.0389195	-0.000243486	-0.00324105	-0.00464673	0.174521	0.0935837	0.382028
NULL	0.0754617	0.0313035	0.0290851	0.0203142	0.055803	0.0613668	0.0519065	0.0990968	0.0669707	0.0889209	0.141338	0.0401551	0.0590701	-0.0049068	0.1248	0.00378114	-0.00319201	0.00972242	5.9855e-05	0.197958	0.0473884	0.054111	-0.00429398	0.0541323	0.0819615	0.0585318	0.17226	0.182764	0.0537282	0.00224337
NULL	0.0022741	0.193218	0.0586196	0.0872364	-0.00462483	-6.80394e-05	0.00783718	0.074872	0.2724	0.119786	0.260372	0.0167735	0.0448077	0.507925	0.0240041	0.0451263	0.00742611	0.218485	0.0996919	-0.00354338	0.0487159	0.00358809	0.0812246	0.0712644	0.0185264	0.201471	-0.000621485	0.0438959	0.0998318	0.0315773
NULL	0.113014	0.133956	-0.00483719	0.00614797	0.18787	0.0112933	0.0251213	0.474954	0.16082	0.300873	0.00660654	-0.000414828	-0.0048151	-0.00479931	0.00804887	-0.00187465	0.00296487	0.00698115	0.0997878	0.12766	0.0660361	0.00367458	-0.0024738	0.0676729	0.0429957	-0.00286325	0.181449	0.00107901	-0.00485945	0.426745
NULL	0.0681984	0.191634	0.128111	0.285402	0.20092	0.0139392	0.0152654	0.090695	0.0156337	0.335831	0.00240024	0.161916	0.0996971	0.139333	0.0129089	-0.00454783	0.00873176	0.303536	0.0923933	0.0024354	0.125168	0.163741	0.0851303	-0.00367806	-0.00463348	0.0990223	0.115416	0.000831571	0.224804	0.00341176
NULL	-0.00393632	0.144485	0.018072	0.203454	0.123992	0.15403	0.0456805	0.0771104	0.133374	0.273516	0.163645	0.0219651	0.174226	0.0983544	0.0794106	0.184351	0.0154	0.147793	0.0130393	0.0386304	0.133138	0.0105634	0.0968201	0.0333101	-0.00372542	0.12325	0.0629495	-0.00260732	0.197256	-0.00488487
NULL	0.331226	0.0806391	0.0898877	0.0713644	0.00780087	0.0838538	0.126991	-0.00419094	0.134989	0.0471177	0.00638451	0.0171491	0.00433138	0.0641741	0.0088588	0.242448	0.198534	0.0561424	-0.00490972	0.0864516	-0.00428843	0.00604806	0.0349515	0.0244793	0.15421	0.0177763	-0.00296672	0.036016	0.166034	0.118225
NULL	0.139785	0.125184	0.030479	0.214532	-0.00118107	-0.00503814	0.0848031	0.000617278	0.0315184	-0.0045589	0.0339686	0.00464533	0.030479	-0.00458118	-0.00185122	0.00782599	0.0116415	0.224089	0.103259	0.0839826	0.392527	0.101294	-0.00519629	0.427192	0.108806	0.00622313	0.158044	0.161286	0.159421	0.170007
NULL	0.00525281	0.295531	0.137878	-0.00428371	0.0573087	0.205244	-0.00483225	0.123086	0.120732	0.130835	0.0334961	0.0713012	0.00453082	0.178019	0.163439	0.210833	0.0040384	0.217297	0.00343486	0.389496	0.106851	0.105391	0.115014	-0.00503157	-0.00447673	0.0737692	-0.00524447	-0.00322988	0.0388243	0.0040631
NULL	0.274276	0.185928	0.050681	0.202214	0.149929	-0.00421115	-0.00248564	0.128664	0.149173	0.0844628	-0.00229368	0.10701	-0.00492955	-0.0031082	-0.00351974	-0.00170206	0.0182716	0.272008	0.0919559	-0.00395571	0.137432	0.216746	0.0430719	-0.00401163	0.0839894	-0.00204783	0.120476	0.0723207	0.0196534	0.018133
NULL	0.10517	0.205327	0.108083	0.287847	0.0359491	0.149184	0.181835	0.046791	0.0501783	-0.00310802	0.0173991	0.00358337	0.0793095	-0.000325749	0.00249229	0.188659	0.00455114	0.264231	-0.00154393	0.229505	0.0389547	-0.00106793	0.000993856	0.0441283	-0.00465789	0.115586	-0.00452635	0.102789	0.141996	0.00558929
NULL	0.124718	-0.00469399	-0.00410128	0.118669	-0.00341504	0.000690398	0.0345094	0.150315	0.0612964	0.0046684	-0.00291231	0.099671	0.201199	0.120288	0.0100242	0.199805	-0.00101017	0.0289329	0.0120903	0.0683874	-0.00427911	-0.00447198	0.0134409	0.0566148	0.0582131	-0.00349128	0.52341	0.470818	0.0854852	0.167287
NULL	0.0437621	0.0476449	0.160917	0.115239	0.0242453	0.0506592	-0.00230012	0.0928388	0.257566	-0.0012973	0.033606	-0.0031965	0.0879824	-0.00485953	0.0343436	-0.00018152	0.155752	0.128278	0.174989	0.0786458	-0.000249944	0.104527	0.0518755	0.0512135	0.00889995	0.142598	0.0849649	0.0868145	0.0345978	0.043881
NULL	-0.00475119	0.257956	0.101527	-0.00312975	0.113445	0.239538	0.0420898	0.084711	0.151286	0.194097	0.0571929	-0.0035195	0.156	-0.00421116	0.195388	0.198721	0.171442	-0.000901805	0.0984599	0.0128097	0.312842	0.121365	-0.00518168	-0.00398778	0.283261	0.146443	0.0116324	0.148984	0.0446305	0.166207
NULL	0.114273	0.175751	0.0625562	0.0553249	-0.00477026	0.130063	0.102281	0.15148	0.26763	-0.00472828	0.00846423	-0.00258636	0.187747	0.000218072	0.00335078	0.458464	-0.00274765	0.0956655	-0.00495205	0.191359	0.0833825	0.0192042	0.0700987	0.01001	0.00196955	-0.00418463	0.092365	0.121828	0.00273778	0.0594422
NULL	0.197935	0.00250067	0.172679	0.0938341	0.220475	0.399377	0.0857933	0.0399007	0.193354	0.0476928	0.122748	0.228773	0.0669294	0.193083	0.0112933	0.0187781	0.183763	0.150053	0.300785	0.0819857	0.00518264	0.131258	0.0580715	0.039069	0.234871	0.272051	0.0639284	0.151193	0.00571611	0.0229609
NULL	0.135337	-0.00163578	0.174831	0.0824523	-0.00272677	-0.00424181	0.123624	0.14274	0.0498502	0.00765842	0.00550018	0.0106082	0.2275	0.0848868	-0.00119183	0.0264227	-0.00482062	0.16338	0.107681	0.000377044	0.0276595	0.147827	0.0695243	0.288628	0.215901	0.00639636	0.0334571	0.150217	0.0768192	0.170216
NULL	0.317619	0.0257427	0.194958	0.041753	0.0037682	-0.00455204	0.182479	0.0249274	0.0985902	0.170536	0.0560168	0.406357	0.0208808	0.0779117	-0.00456202	0.1888	0.0034755	0.272584	0.0751059	0.28325	0.225844	0.2439	0.0173298		0.00306013	0.0435987	-0.00406421	0.141064	0.193723	0.00265032
NULL	0.0344571	0.180173	0.0606	0.0167768	-0.0017684	0.0310342	0.178251	-0.00426432	0.0254477	0.129902	0.0939786	-0.000283955	0.0340178	0.192526	0.214812	-0.00360287	0.0113123	0.256702	0.115785	0.183015	0.0678193	0.106035	0.051895	0.129994	0.0180772	0.00639091	0.0482948	0.0404486	0.0889509	-0.00301705
NULL	0.0219073	0.168145	0.079102	0.0378259	-0.0020105	0.080752	0.0201191	0.228956	0.0426462	0.0618168	0.00151997	0.0156075	-0.00440675	0.0465967	0.0347207	0.127267	-0.000177386	0.284162	-0.00474087	0.0136035	0.0438754	0.553992	0.0139821	0.647326	0.0717418	0.073127	0.134565	0.0368762	0.0318978	0.00984138
NULL	0.0209697	0.0221016	0.11679	-0.00513893	0.236628	0.0455883	0.252486	0.0388436	0.358519	-0.0039519	0.0245597	0.0840545	0.236696	0.0649615	0.309176	0.0679748	0.555701	0.0664602	0.0525809	-0.00337844	0.123827	0.0591582	0.429591	0.0304119	0.090978	0.131371	0.225695	0.0676481	0.261466	0.118504
NULL	0.546317	0.111191	-0.0021944	-0.00286495	0.0756338	0.0190357	0.149713	0.32518	0.0470243	0.108294	0.0272252	0.0913464	0.136283	0.145702	0.054367	-0.000937009	0.741298	0.00885347	0.0257137	0.0925944	0.00137389	0.00696618	0.213174	0.0313783	0.17091	0.142393	0.268174	0.0833294	0.107986	0.186647
NULL	0.012593	0.1679	0.0238949	0.00304026	0.0613915	0.0969693	-0.00486832	0.451641	0.0618715	-0.00435028	0.0531686	-0.00473822	-0.00203263	0.0154406	0.119786	0.00405637	-0.00064468	0.192348	0.0593142	0.0760325	0.00207536	0.247597	0.052746	-0.00429691	0.043767	0.0836245	0.0373286	-0.00101356	0.0794366	0.228726
NULL	0.0035386	0.0187947	0.108189	0.112364	0.336063	0.229403	0.196907	0.151861	0.0927396	0.0793376	0.0475826	0.0555913	0.00182342	0.00675977	-0.00380159	0.0805119	-0.00263897	0.102201	0.0305936	-0.00409824	0.0212745	0.0550825	0.0958722	0.0756333	0.0118144	0.0192279	0.15156	0.236256	0.216677	0.0110766
NULL	0.0036474	0.0685473	0.178328	0.018955	0.0963148	0.233304	0.242408	-0.000130216	0.065201	-0.00347759	0.008373	0.203905	0.00678174	0.115585	0.0181965	0.0964559	0.461337	0.322808	0.0748522	0.177643	0.0487159	-0.00170791	0.0866078	0.0147311	0.203066	0.0855189	0.119857	0.00125296	0.111127	-0.0015341
NULL	0.0516737	0.138472	0.255625	0.0898668	0.0990154	0.135087	-0.00387157	0.0312705	0.049927	0.00171494	0.0314444	-0.00384589	0.0256386	0.0159227	-0.00463341	0.00375583	0.0108316	0.0352073	0.0770923	0.189947	0.128222	-0.00472676	0.0616551	0.237225	0.0123281	0.0010006	0.0704326	0.0420944	-0.00470728	-0.00516363
NULL	0.0143525	0.177146	0.0691739	0.081295	0.222559	0.000124081	0.175979	-0.00233123	0.300217	-0.00450795	0.00320504	0.0973743	0.118983	0.0877468	0.106907	0.0194309	-0.00064468	0.234525	0.155277	0.234724	0.0153968	0.0382873	-0.00480792	0.044518	0.0172839	-0.00464947	0.100234	0.117689	0.0135352	0.0109869
NULL	0.00428446	0.0205019	-0.00483719	0.0473281	0.0324074	0.177671	0.0258067	0.145255	0.25934	-0.00389198	0.0985989	0.0218986	0.0653253	0.296577	0.159562	0.066239	0.735325	0.347407	0.0287857	0.0927613	0.021874	-0.00455424	0.00775616	0.0831195	0.00430542	0.318009	-0.00441364	0.00385497	0.0129895	0.00920051
NULL	0.00654655	0.168526	0.0109623	0.0163527	0.0438737	0.0307792	0.143224	0.0612263	0.138753	0.0337934	0.0469899	0.454574	0.0108835	0.0107973	0.0669976	0.0322779	0.0375524	0.243592	0.104695	0.00710567	0.16073	0.153749	-0.00415928	0.0100672	0.23792	0.351756	0.162116	0.0312006	0.124832	0.15524
NULL	0.0371147	0.0463229	0.00422103	0.0243866	0.0861623	0.00942863	0.0404527	0.0594666	0.0267544	0.149845	0.0112353	0.130341	0.000173961	0.154121	0.194923	0.189871	-0.00280772	0.104526	0.102404	0.109287	0.245408	0.0112446	0.00419849	0.0304631	0.133789	0.0101339	-0.00313123	0.159728	0.0342702	0.0256881
NULL	-0.000593225	0.303826	0.188614	0.0224927	0.00240426	0.0152114	0.0236573	0.11914	-0.00115142	0.191085	0.221015	0.00329222	0.307548	0.115002	0.0233553	0.0667673	0.0142549	0.0384733	0.242016	0.0021659	0.116626	0.00254181	0.0475106	0.0245856	0.223668	-0.00322688	0.0978573	0.0408809	0.0453045	0.226275
NULL	0.0572519	0.262505	0.197128	0.0652715	-0.00455425	0.00566612	0.102466	0.0125147	0.00131494	0.0153432	0.0226952	0.0170461	0.436875	0.118567	0.236107	0.0305873	0.00686026	0.0683694	0.0289589	0.236976	0.00240968	0.341853	0.0573926	0.0457191	0.102332	0.144197	-0.00256971	0.261106	0.00293124	-0.00442452
NULL	0.00269193	0.178081	0.0605803	0.133958	0.0735626	0.216677	0.0196268	0.073398	0.0357669	0.116936	0.305372	0.0181699	0.322553	0.0231352	0.0108405	0.135121	-0.00490024	1.22581e-05	0.135722	0.0404067	0.133488	0.0436846	0.00805666	0.29388	-0.00482881	0.0173642	0.00406379	0.161852	-0.00325499	0.0988337
NULL	0.0982676	0.00232641	0.09257	0.0967578	0.016675	0.273954	0.0508056	0.273204	0.106228	0.119369	0.0404029	0.162043	0.0840037	0.244279	-0.00264272	0.185395	-0.000451163	0.118059	0.0842944	0.0708974	0.00137389	0.0215064	0.0234238	0.00090542	0.0574227	0.0105731	0.464709	-0.000177608	-0.00387072	0.182319
NULL	0.10629	0.200821	-0.00346352	0.230117	0.0642052	0.0262734	0.170257	0.0891095	0.0226644	0.0231106	-0.00377037	0.274966	0.0342327	0.137813	0.0366414	0.226627	0.00573005	0.163384	0.170136	0.247041	0.0526658	0.216746	0.0656883	0.055722	0.00576398	0.0739951	0.172553	-0.00292042	0.0135352	0.109212
NULL	-0.00248234	0.264982	0.238644	0.0274477	0.406417	0.0372282	0.00358235	0.170276	0.0552948	-0.00463674	0.00921414	0.013949	0.067087	0.0588597	0.0223791	-0.00427361	0.342483	0.0874142	0.0298347	0.0237593	-0.00498511	0.0260395	0.13528	0.268794	0.114554	-0.00312712	0.36971	0.00276744	0.055319	0.266752
NULL	0.181837	0.0160987	0.0737129	0.375218	2.04663e-05	0.0483156	0.136498	0.0703149	0.141566	0.253215	0.0603361	0.0407568	0.0645785	0.0229612	0.00220295	0.000770086	-0.00396509	0.225967	0.143261	0.010831	0.0576205	0.0337636	0.449743	0.0072603	0.302663	0.0642236	0.0600527	0.355684	-0.00417785	0.0370612
NULL	-0.00448954	0.314328	0.000250438	0.0685203	0.0108416	0.224416	0.0280229	0.0833239	0.0294403	0.159569	0.00488386	0.109325	0.0309579	-0.00286904	0.139501	-0.000295019	0.00537196	0.0344686	0.0143998	0.00330253	0.410532	0.0769153	0.0444087	0.0880027	0.0677758	0.0299906	0.0441813	0.206887	0.219073	-0.00319618
NULL	0.249231	0.0834694	0.13248	0.0168367	0.00399174	0.217274	0.0419897	0.0246908	0.0156347	0.0351141	0.0497487	0.0571926	-0.00370777	0.428734	0.0410481	0.05221	0.524834	0.151033	0.0246462	0.0213101	-0.00533953	9.50172e-05	0.118678	0.157449	0.025409	0.0229638	0.00219249	0.131772	0.11292	0.00883281
NULL	0.0322464	0.170908	0.175429	0.0995588	0.107562	0.289608	0.227824	0.0579332	0.11937	0.0704621	0.105073	0.0121753	0.254656	0.0228412	0.10781	-0.000900304	-0.000451163	0.00564085	0.0595133	0.177859	0.00137389	-0.00447198	-0.000123594	0.102146	0.189558	0.0623162	0.0710792	0.0651713	0.0225792	0.0112488
NULL	0.0997985	-0.00366369	0.289681	0.0815729	0.252966	0.135452	-0.00348352	0.0451628	0.249426	0.056316	0.353466	0.0741785	0.166065	0.193422	0.0580197	0.147089	-0.00469514	0.169669	0.0685669	0.239088	0.106041	0.0421782	0.088255	0.0116029	0.218508	0.00441401	0.0197588	0.190357	-0.00496766	-0.0044833
NULL	0.0676002	0.00607945	0.185649	0.115795	-0.00120813	-0.00273795	0.000424527	0.0349667	0.00836188	0.184351	-0.00264197	0.000403344	-0.0016672	0.0411909	0.162645	0.139005		0.0764052	-0.00116026	0.245384	-0.00161329	0.0454829	0.0712868	0.00286337	0.00275609	0.189848	0.127366	0.126863	0.123783	0.0628309
NULL	0.0140215	0.370382	0.60268	0.5168	0.151189	0.357849	0.00754428	0.144509	0.0334307	0.132751	0.770531	0.106307	0.0147982	0.195774	0.0445374	-0.00480694	-5.031e-05	0.062063	0.142102	0.104702	0.106041	0.0155492	-0.00319214	0.0372309	0.0721156	0.0440076	0.104429	-0.00448075	0.0464385	0.0129658
NULL	0.00978561	0.275341	-0.00463349	0.0437502	0.0863421	0.0767268	0.0957891	-0.00377545	-0.00159715	0.0146537	0.0777342	0.00347602	0.023252	0.0593562	0.123128	0.0234583	0.0139644	0.198353	-0.00493095	0.0971756	0.246746	0.00763802	0.0617001	-0.00057021	0.0296621	-0.00355152	0.151109	-0.000967812	0.0870492	0.275007
NULL	0.00441267	0.245544	0.181268	0.0885062	-0.00266509	0.00532716	0.0226561	0.0862135	0.070515	0.122092	0.0670725	0.0411675	-0.00395312	0.0219597	0.00340781	0.0033347	0.0761807	-0.00429525	0.169292	0.00940552	0.0620856	0.227522	0.0720304	0.032361	0.0337802	0.0465288	0.00493166	0.302665	0.18332	0.11935
NULL	-0.00167051	0.00940987	0.0202874	0.0179401	0.234656	-0.00311723	-0.00417514	0.28142	0.0313369	0.0201103	0.09762	0.00754051	0.0987016	0.0827771	0.0104304	0.0792204	0.229657	0.050066	0.135227	0.131742	0.0962556	0.0137325	0.0333538	0.00033955	-0.00242475	-0.00348958	0.124143	-0.00270088	0.00085964	0.0182598
NULL	-0.00439302	-0.00416396	0.177572	0.047225	0.0736484	0.188905	0.257837	0.243001	-0.00212368	0.119473	0.217917	0.0502471	0.0289192	0.115156	0.190811	0.0668002	0.0558321	0.128075	0.0919559	0.153851	0.00819239	0.00401698	-0.00384478	0.136354	0.251797	0.177644	0.145847	0.0432729	0.0273431	0.133473
NULL	0.000705519	0.0829086	0.139725	0.0404365	0.0223801	0.173571	0.234724	0.14274	0.0868339	-0.00166951	-0.00375196	0.264157	0.00557562	0.0370941	0.210579	0.00962508	0.0146631	-0.00385518	0.126562	-0.00394994	-0.00382472	0.0484952	0.0196193	-0.00420384	0.157971	0.00475878	0.348151	0.0810177	0.0257309	0.000922852
NULL	-0.00444926	0.152208	0.0314322	0.0744602	0.273553	0.0156542	0.0427397	0.0451549	0.0324929	0.0463765	0.0416714	0.19015	0.0289642	0.0903651	0.118336	0.294192	0.424979	0.00625509	-0.00483986	0.0200025	0.407983	0.0609264	0.0910023	0.0157098	0.0469818	0.0404377	0.481178	-0.00488755	-0.00478777	0.166448
NULL	0.0122939	0.0935601	0.25212	0.0469901	0.0433045	0.0514506	0.00364854	0.0516625	0.108264	0.0393251	0.585011	-0.00491566	0.0174657	0.272475	-0.00233386	0.00218226	0.00480498	0.0926375	0.105055	0.00399328	0.246746	0.108073	0.0576337	0.0538934	0.0282087	0.197269	0.419848	0.13119	0.030909	0.107189
NULL	0.122703	-0.00131797	0.0113425	0.0585091	-0.00313587	0.0713697	0.0187427	0.180191	0.00839264	0.035927	0.115564	0.154294	0.105597	0.0388295	0.0991112	0.0405791	-0.00481692	0.00426855	0.0116754	0.000124661	0.0132713	0.1829	0.0691931	0.0336343	0.00223985	0.09838	0.0268987	0.0851037	0.299085	0.0966332
NULL	0.000825885	0.206403	0.082222	0.00869283	0.147784	0.0321881	0.247331	0.142934	0.326617	0.207655	0.0243161	0.0326592	0.112786	0.149726	0.0163237	0.0890652	0.0114009	0.0556235	0.0425745	0.200367	0.0109537	0.00464652	-0.00478372	0.0234391	0.0956217	0.0905248	0.14747	0.0225764	-0.00460566	0.049078
NULL	0.00197718	0.246893	0.162484	-0.00382094	0.0100445	0.0115296	-0.00297827	0.471617	0.0117974	0.0162716	0.0121237	0.0452989	0.342612	0.00182135	-0.00145313	0.205261	-0.00460594	0.270849	0.0579951	0.00964525	0.204885	0.134442	0.0124566	0.00350714	-0.00353163	0.0475085	0.114662	0.0462523	0.00966903	0.00326468
NULL	0.109859	0.0242856	0.0505602	0.421768	0.167339	0.15861	0.27116	0.0420424	0.0326592	0.229924	0.0846131	0.384197	-0.00284411	-0.00340712	0.00601421	0.219852	0.00459889	0.179399	0.0857189	0.00375411	0.0388702	-0.00379015	-0.00197085	0.139574	0.113149	0.0737692	-0.00296382	0.0793835	-0.000957531	-0.0055443
NULL	0.0220392	0.0818704	0.214903	0.0278615	0.0174615	0.228916	0.00794402	0.0742384	0.0190756	0.0421684	0.362553	0.0153558	0.0297583	0.177229	0.0248532	0.0548506	0.00742611	0.0423475	0.152109	0.00641716	0.0865101	0.0985777	0.0154707	0.0181314	0.253511	0.052379	0.45178	0.0733619	0.222112	0.00514875
NULL	0.233923	0.199543	-0.00020229	0.0614904	0.16875	0.0715916	0.00562181	0.104149	0.0501558	0.0273573	-0.00183903	-0.0045771	0.00110949	0.00362439	-0.00452158	-0.00371415	0.0040384	0.272584	0.0270267	0.0315998	0.106478	0.00753117	0.0625933	0.00589063	0.0685125	0.392061	0.012144	0.0913036	0.0244111	0.125544
NULL	0.113341	0.114244	0.00823519	0.175539	0.119624	0.0967742	0.287638	0.0568047	0.0427551	0.0332416	-0.00178303	-0.000416987	0.0682715	0.00199378	0.328499	0.112202	0.0139644	0.218485	0.152248	0.12388	0.158653	0.0393498	0.0783247	0.157249	-0.00444706	0.0942526	0.103341	0.202229	0.00538922	-0.00477496
NULL	0.0595486	0.00399021	0.320382	0.160815	0.0159305	0.0122569	0.0578622	0.0706164	-0.00338338	0.021154	0.65794	0.213226	0.0282694	0.0373422	0.054357	0.0499033	0.0983438	0.114893	0.0766459	0.401572	0.121137	0.0312447	0.095913	0.063534	-0.00464912	0.204311	0.371466	0.0648142	0.0186514	0.0178214
NULL	0.0343342	0.159554	0.111029	-0.00523842	0.265162	0.242985	0.13278	0.414342	0.118222	0.047801	0.32769	-0.00347401	0.0347483	0.0813914	0.214309	0.0553322	0.00799245	0.0630208	-0.00497009	-0.0012973	0.249504	0.168248	0.0123917	0.12354	0.0985958	0.0964976	-0.000915599	-0.00463168	0.215558	0.0472419
NULL	0.00296067	0.057208	0.0234477	0.0905854	0.0949437	0.131263	0.43155	0.0293149	0.0201513	0.00401436	0.0157414	0.0695376	0.0412224	0.454271	0.077401	0.156513	-0.00212674	0.279076	-0.00430873	0.0813835	0.120257	0.0615851	0.0871628	0.651725	0.156877	0.217381	0.286341	0.0116005	0.209632	0.314369
NULL	0.0401273	0.281085	0.0611144	0.0326339	0.0031008	0.111828	0.00025273	0.0335562	0.031408	0.370516	-0.00265671	0.0920943	0.14257	0.00670369	-0.00233616	0.023934	0.741298	-0.00507398	0.424342	0.0814523	0.266675	0.1622	-0.00499413	0.0591921	0.105905	0.0384694	0.0704346	0.181491	0.167923	0.231318
NULL	0.166064	0.109065	0.185224	0.0695157	0.124487	0.200024	0.114499	0.14564	0.0148238	0.137961	0.0524198	0.075565	0.0781039	0.00950756	0.0279621	0.000608768	0.0806434	0.164257	0.0174866	-0.00107365	0.0676002	0.197198	0.0618073	0.647326	0.207813	0.323538	0.0742075	0.170167	0.277565	-0.00406157
NULL	0.0444903	0.0154179	0.202191	-0.00528136	-0.00324552	-0.00387265	0.160931	0.0349145	0.00836778	0.156791	0.135094	-0.00484114	0.159881	0.140205	0.435298	0.00288398	-0.0015687	0.0830824	0.0107587	0.00720364	0.011271	-0.00501949	0.0894155	0.0353521	0.202338	0.00509034	-0.00300392	0.0667953	0.0458752	0.172823
NULL	-0.00368094	0.0393903	0.266422	0.0709884	0.0146026	0.0721471	0.00634683	0.125606	0.0294072	0.109413	0.0980853	0.122875	0.184818	0.0339392	0.0447595	0.0609132	-0.00380939	0.345979	0.0916401	0.0348978	0.0242784	0.370234	0.131133	0.00973575	0.172035	0.180995	0.0107954	0.142297	0.151711	0.0125003
NULL	0.201991	0.110731	0.104378	0.123657	0.205803	0.275246	0.126067	0.159334	0.0116304	0.0418357	0.0076812	0.153467	0.134663	-0.00383091	-0.00385165	0.111676	-0.00379799	0.0507148	0.304086	0.0749312	0.229587	0.464093	0.0263452	0.392286	0.160306	0.00602114	0.0642299	0.135368	0.169858	0.00939531
NULL	0.107089	-0.00181997	0.120769	0.0251587	0.00251462	0.209786	0.0787076	0.00505464	0.177042	-0.00173713	0.0794984	-0.00398045	0.0652539	-0.00219448	0.0721656	0.00285895	0.000108332	0.227717	0.119023	0.0233901	0.168647	0.0278431	0.026081	0.0306637	0.0984445	0.0177763	0.0744105	-0.00231329	-0.00112608	0.0516748
NULL	-0.00440786	0.0250722	0.0652327	0.0816832	0.00412672	0.177374	0.001987	0.0755994	0.128578	0.0650229	0.132799	0.0234996	-0.00149008	0.0152597	0.438832	0.00861939	0.00912661	0.326768	0.198455	0.0113663	0.346695	0.104277	0.321253	0.0822271	-0.00419754	0.232286	0.0260673	-0.00152222	0.00505991	0.0475925
NULL	0.0528243	0.214096	0.160807	-0.00061303	0.144969	0.123644	0.269311	0.00856219	0.089872	0.000426941	0.32769	0.180508	0.159226	0.0322973	0.0108694	0.203419	0.0142549	0.224089	0.0496544	0.260058	0.0591219	0.0100064	0.00964914	0.0771036	0.00812278	0.0665565	-0.00394469	0.164808	0.0383159	0.0595331
NULL	0.0790789	0.250526	0.318654	0.000967184	0.0714914	0.00447084	0.0107679	0.00356403	0.00297882	-0.00324205	-0.00403625	0.0184531	0.0534403	0.0236293	0.2001	0.0516271	0.0113123	0.0255896	0.00257863	0.114499	0.0654469	0.52196	0.0434998	0.0247123	0.3194	0.142931	-0.00362318	0.159478	0.0374164	-0.000177138
NULL	0.100869	0.104471	0.254463	0.0296711	0.0887897	0.255863	0.0139059	-0.00189466	0.00793693	0.077948	0.0322726	0.0895522	0.316507	-0.00290344	0.0526237	0.0150291	0.00580149	0.0145242	0.0824832	0.0457876	0.616539	0.0535679	0.10896	0.0185798	-0.00357236	0.00182565	0.0144608	-0.00176251	0.111731	-0.00436847
NULL	0.0988437	-0.00505041	-0.000638358	0.15324	0.0289345	0.300894	0.0751811	-0.00222197	0.173281	0.239381	0.0210378	0.224728	0.0670901	0.0983838	0.12696	0.201902	0.00799245	0.0840473	0.158975	0.0739933	0.0227699	0.0478797	0.00203937	0.197194	0.208673	0.0216175	-0.00148907	0.258737	0.102529	-0.00354814
NULL	0.227604	-0.00397146	0.0243579	-0.00494689	0.0722601	0.119034	0.193337	0.0590103	0.0246721	0.0146184	0.0688279	0.154294	-0.00301936	0.138746	0.0424836	0.00657887	0.00742611	0.0434458	0.0587008	0.0164948	0.0583441	0.171895	0.0529728	0.035718	0.0545346	-0.00346218	0.0143453	0.120703	0.018796	0.211061
NULL	0.0439	0.181471	0.00307014	0.0044352	0.0448847	0.00702573	0.0610454	0.0950982	0.00521285	0.0289514	0.0288443	0.0683579	0.0800558	0.0522932	0.0412027	0.328642	-0.00280772	0.0618931	-0.00416316	0.0894291	0.0842563	0.0270769	0.0655802	0.129409	0.000825218	0.0218311	0.0142136	0.00271115	0.141912	0.00343485
NULL	0.107075	0.0127294	-0.00376504	0.00272996	0.238465	0.00459631	0.0441344	0.264959	0.172505	0.0270785	-0.00524317	0.0861018	0.15125	0.0268204	0.0458132	0.0581056	0.00629491	0.00167032	0.0241151	0.0954734	0.164169	-0.00447482	0.0462528	0.0178604	0.0764492	0.127634	0.0265098	0.000910741	0.0437768	-0.00208981
NULL	0.0950533	0.0110512	0.276827	0.0838167	-0.00398416	0.052732	0.0146955	-3.75293e-05	0.0419861	0.0508156	0.125268	0.0283723	-0.00303007	0.0779303	0.0907976	0.234495	0.0043227	0.0147713	0.0380442	0.261627	0.0376156	0.0305877	-0.00446338	0.0454173	0.17658	-0.0048063	0.0290446	0.0367814	0.165525	0.184846
NULL	0.176143	0.020459	0.0390183	-0.00101771	0.011287	0.249435	0.174162	0.0474496	0.224455	0.158331	0.10635	0.0730637	0.374362	0.177892	0.0980092	-0.00495378	0.0941781	0.0670112	0.171761	0.0110888	0.128994	0.00259711	-0.00400526	0.00923435	0.153718	0.0289203	0.00658741	0.114049	0.105154	0.000652537
NULL	0.0932837	-0.00442219	0.239578	0.00670971	0.0021558	0.244195	-0.00244039	0.001601	0.10993	0.114499	0.237087	0.260105	0.117799	0.164798	0.0522578	0.132354	-0.00142607	0.0317082	0.170265	0.143092	0.0135143	0.245615	0.0598855	-0.00472436	0.00957436	0.113861	-0.00496183	0.130958	0.0814492	0.0600977
NULL	0.0877976	0.22271	-0.00458876	0.0379993	0.0556411	0.108321	0.0302523	0.0740488	0.0287444	0.0371139	0.12618	0.151317	0.117229	0.0844623	-0.00453848	0.0402573	0.00246474	0.0901881	0.0214929	0.160931	0.224986	0.138275	0.104985	0.0630793	0.101981	0.0357953	0.00480127	0.0615743	0.0747382	-0.00208256
NULL	0.0904966	-0.00367292	0.100677	0.0932396	0.0899711	0.0723075	0.0777388	0.0642745	0.0200319	0.00108224	0.127301	0.0481875	0.0581772	0.110399	-0.0015773	0.0460149	0.0133838	0.0962143	0.00470526	0.0368141	0.368336	0.0660517	0.00404303	0.160457	0.00201581	0.101146	0.0225876	0.129219	0.105772	0.213336
NULL	0.119832	0.135844	0.0200352	0.069127	0.037441	0.0250401	0.0107509	-0.000168448	0.165002	-0.0046648	-0.0013897	0.0562142	0.0738711	0.11153	-0.00271479	0.098084	0.010479	0.0370661	0.057889	-0.00462142	-0.00282514	0.187664	0.0427134	0.462521	0.143001	-0.00312224	-0.00191449	0.0132041	0.105032	0.024542
NULL	0.000824213	0.164332	0.269021	0.0212138	0.0419026	0.0201407	0.249022	-0.00312444	-0.0024338	0.035148	0.140868	0.182742	0.0184872	0.522632	0.113736	0.166518	0.00349044	0.0556235	0.0927032	0.0816456	0.134584	0.244974	0.110404	0.0411761	-0.0032673	0.0673084	0.012144	0.116505	0.0249501	0.250549
NULL	0.408844	0.0332979	0.125552	0.0797379	0.0349242	0.364494	0.0900437	0.0708156	-0.000988548	0.191076	0.399361	0.223044	0.0826984	0.0564994	-0.00475327	0.205966	0.0136831	0.126139	0.0609264	-0.00349419	0.0143246	0.0508516	0.000774767	0.0923218	0.041816	0.0869236	-0.00288107	0.0360951	0.167928	0.0922798
NULL	0.0487332	0.00424283	0.00522551	0.0423721	0.00327745	0.218145	-0.00395604	-0.00398856	0.135654	0.0413652	0.0405298	0.316687	-0.000170632	0.55694	0.00453329	-0.00485508	0.000108332	0.0338549	0.0539862	0.0425667	-0.00494502	0.161717	0.0700006	0.0898187	0.0015342	0.0107135	-0.00441364	0.0462523	0.174608	0.0924856
NULL	0.318322	0.116233	0.097084	0.113016	0.0230186	0.0990054	0.315193	0.0167497	0.0822101	0.00450844	-0.00475055	0.0533159	-0.00102652	0.219443	0.0114452	0.282098	0.0046018	0.0286586	0.363542	0.0474388	0.126662	-0.00455424	0.0783698	0.00102331	0.323217	0.00180607	0.174895	0.125464	0.0117536	0.0106216
NULL	0.490614	0.118419	0.170566	-0.00360997	0.110813	0.189637	0.0249402	0.023983	0.150807	0.137772	0.123215	0.00655912	0.0511497	0.0784317	0.350771	0.217249	0.00349044	0.343848	0.119023	0.248213	0.0120352	0.115234	-0.00448512	0.493986	-0.0049433	0.087118	0.0247626	-0.00469273	0.0879458	0.0475925
NULL	0.289712	0.042586	0.051678	0.265147	0.0635856	0.0539122	-0.00472053	0.0578823	-0.00394566	-0.00473716	0.0794984	-0.00099312	0.0793789	0.177902	0.0139115	0.339139	0.672716	0.187784	0.153832	0.0130826	0.0811292	0.000475591	0.0213121	0.0483649	0.0541979	-0.0047761	0.126728	0.0574446	0.176306	0.0429769
NULL	0.0909781	0.0243169	0.22062	0.0622555	0.0320869	0.0339581	0.0980744	0.485751	0.0117695	0.0864105	0.131415	0.273722	0.0780597	0.400059	0.139767	0.0194309	-0.00455219	0.0193703	0.0817292	-0.00395571	0.146566	0.0324515	0.0464999	0.0482113	0.0442619	0.0626889	0.133835	-0.00480312	0.00920707	-0.00376351
NULL	0.000825885	0.117013	0.201861	0.203051	0.0439324	-0.00493973	0.143109	0.108142	0.0358312	0.154586	-0.00462033	0.0217912	0.130183	0.155979	-0.00376156	0.0320463	0.0098971	0.213766	0.123608	0.188361	0.00819239	0.073161	0.0926956	0.0868582	0.151399	0.0265428	0.156885	0.0652972	0.224454	0.147378
NULL	0.139785	0.185417	0.0542774	0.0627081	-0.00254208	-0.00424963	0.0743178	0.0811066	0.15442	0.015138	0.000747509	0.0321075	0.0439861	0.119622	0.151283	0.0315877	0.0046018	-0.00449155	0.0498847	0.211371	0.000121287	0.0158138	-0.00095444	0.0535938	0.0836808	0.232837	-0.000905027	0.0168918	0.0546296	0.0344952
NULL	-0.00486525	0.0502072	0.254247	0.0514411	0.0422058	0.0859689	-0.00262581	0.128186	0.172219	0.289091	0.0711828	0.00800123	-0.00468986	0.0132851	0.190594	0.0616505	0.289376	0.247829	0.288489	0.0138226	0.0981907	0.0645846	0.0125192	0.0773203	0.00286925	-0.00424508	0.338647	0.0033178	-0.00209127	0.0190583
NULL	0.0863629	0.0116883	-0.0013757	-0.00484411	0.1667	0.0209038	0.236226	-5.84442e-06	0.1041	0.0279416	0.176085	0.00186776	0.123013	-0.00423068	0.0466733	0.133627	0.185119	0.224089	0.0553895	0.00029838	0.115137	0.109404	0.0654442	0.0730852	0.0440697	0.0551366	-0.00434044	0.0234035	0.000628411	0.147831
NULL	0.12939	-0.0046783	0.228044	0.00667316	-0.000282726	-0.00410435	0.01159	-0.00411219	0.0225538	-0.00400197	0.157911	0.0284242	0.306971	0.0181785	0.15261	0.00618933	0.00590133	0.00187705	0.0373527	0.186787	0.071175	0.131128	0.0399469	0.0257737	-0.00149681	-0.00480993	0.00187408	0.0890108	-0.00211581	0.000188442
NULL	-0.00477147	0.146726	0.230679	0.0104248	0.14867	0.00582278	0.166372	0.13934	0.236053	0.0431685	0.128599	0.179055	0.155798	0.237838	0.137932	0.000424102	0.00344058	-0.00472998	0.000480617	-0.00388303	0.037794	0.187	0.0731391	0.063534	0.0206909	0.0466517	0.0412801	-0.00426007	0.0361679	0.213824
NULL	0.174776	-0.00458648	0.0699127	-0.00068611	0.0620191	0.0159496	0.0787076	0.0389368	0.295199	-0.00129615	0.0265826	0.127149	0.0148924	0.128379	-0.000139016	0.107939	0.0171215	0.193482	0.145305	0.0144658	0.150617	0.0558009	0.0895168	0.0141088	-0.00473854	0.00499234	-0.000226939	0.000910741	0.155666	0.044994
NULL	-4.09945e-05	-0.00279431	0.190804	0.0504316	0.201593	0.110826	0.0201191	0.128931	-0.00500199	0.134906	0.127907	0.0106204	0.125377	0.0145307	0.021158	0.107609	0.0742793	1.22581e-05	0.0182028	0.312525	0.106363	0.0974702	0.0337573	0.0198031	0.111895	0.220325	0.156072	0.0480298	0.0259439	0.115585
NULL	0.0682982	0.125502	0.0954355	0.000503841	0.014061	0.012213	-0.0039519	-0.000331883	0.0428761	0.102733	0.0862228	0.409815	0.0917715	0.0801202	0.207318	-0.00230576	0.0059878	0.0293616	0.0823	0.377275	0.120099	0.132664	0.151289	0.0530534	0.151045	0.0359052	0.0504187	0.0502285	0.235184	0.0328962
NULL	0.148991	0.00281543	-0.00506193	0.561849	0.139088	0.222569	0.0971729	0.087508	0.188197	0.175979	0.0528124	0.0348558	0.0311016	0.0500223	0.0352429	-0.0038668	0.522424	-0.00376029	0.471451	0.123046	-0.00465518	0.128433	-0.00298481	0.0745977	0.245788	0.101906	0.00142149	0.0798921	0.0406908	0.129493
NULL	0.0317341	0.0625217	0.324926	0.0213207	0.187469	0.123261	0.223684	0.0429525	0.0843993	0.185634	-0.00511275	0.038915	0.0957915	0.132301	0.077323	-0.00481969	0.00029838	0.179279	0.101643	0.000427343	0.0466141	0.149402	0.0272219	0.034768	-0.00365341	0.00278192	0.0744073	0.0586458	0.0816766	0.24512
NULL	0.0609311	0.0015191	0.0106427	0.209625	0.185259	0.0842665	0.0604577	0.0569583	0.00148282	0.00432976	0.12086	-0.00483483	0.161752	0.0243603	0.0195548	0.236401	0.0586495	0.307646	0.105055	-0.00485685	0.199819	0.172607	0.0551134	0.0561279	0.00229711	0.0936953	0.0199359	0.005564	0.123385	0.0195175
NULL	0.0152555	0.0187517	0.139237	-0.0029745	0.00258899	0.441098	-0.00266097	-0.00477458	0.222629	0.219635	0.027836	0.0381613	0.284494	0.0307556	-0.00509398	0.0524116	-0.00064468	0.176487	0.0474132	0.00167831	0.0879639	0.36453	0.0439157	0.0232233	0.0278369	0.000999129	0.298243	0.0286667	0.084768	0.214564
NULL	0.23193	-0.00424246	-0.000626018	0.0323122	0.00177683	0.0193499	0.09334	0.0225276	-0.00362214	0.26153	0.0301383	-0.00199078	0.0946218	0.0550685	0.400972	0.0143849	0.00931475	0.0010846	0.197984	0.0145473	0.0322364	-0.00220476	0.0612036	0.011706	0.0666086	0.0907715	0.0597071	0.0220517	0.213376	0.048809
NULL	0.114466	0.0369036	0.0853619	0.104611	-0.000588309	-0.00461255	0.0376812	0.0697528	0.00131494	0.16405	0.181273	0.09509	0.0152555	-0.00412131	0.0962474	0.218116	0.00629491	0.212421	0.248779	0.0402401	0.104277	0.0483516	0.0472997	0.0587054	0.0242819	0.0147597	0.0220263	0.152223	0.0280836	0.0015909
NULL	0.0109355	0.0546089	0.253247	0.311826	0.0843734	-0.00313558	0.0224459	0.0809485	0.187458	0.00935705	0.0316854	0.0529252	0.502444	0.072379	0.0434096	0.0105259	0.00855928	0.0190533	0.133223	0.052961	-0.00533953	0.322436	0.00305082	0.0979273	0.283937	0.0188903	0.266023	-0.00227761	0.281094	-0.00463661
NULL	-0.00247899	0.211669	0.337894	0.027691	0.19015	0.0111118	0.0684401	0.015188	0.298254	-0.00320362	0.103193	0.264916	0.0187653	0.249236	0.000500136	0.17505	0.712039	0.12356	0.0244992	-0.00338127	0.116626	0.0480521	0.202078	-0.00351207	0.0849412	0.065104	0.00619457	0.13419	0.0539122	-0.00357972
NULL	-0.0012766	0.471744	0.00891997	0.0146196	0.308452	0.0413457	0.0538225	0.0950982	0.101076	-0.0032489	-0.00470953	0.215594	0.0493528	0.0741071	0.0505261	0.0285232	-0.00379799	0.00112596	0.0112749	0.0408861	0.00292449	0.247597	0.0432325	0.422747	0.204769	0.14431	0.257052	0.14369	0.00016512	0.0265611
NULL	0.277943	0.128785	0.0192268	0.0804468	0.12829	0.198089	0.0267279	0.248624	0.000319632	0.0714066	0.0620279	0.0112516	0.171913	0.186319	0.0330551	0.188659	0.000602352	0.0505528	0.214493	0.200321	0.101718	0.0153513	0.0999423	0.0471939	0.061547	0.166597	-0.003242	-0.00463168	0.0257563	0.0160582
NULL	0.0172745	0.0478013	0.00573184	0.160569	0.0801054	0.0802945	0.0804812	0.154418	0.339671	0.0251086	0.229295	0.0691258	0.0253042	0.0882965	0.0660725	0.0395302	0.00573005	0.342062	0.0535285	0.000423129	0.0699766	0.361699	0.074815	0.612886	0.110101	0.0739614	0.177927	0.111349	0.0433391	0.0186892
NULL	0.00119038	0.0125012	0.079118	-0.00456642	0.00898938	0.00872062	0.0297895	0.113148	0.0289318	-0.00235927	0.0997214	0.28605	0.0210871	0.141145	-0.00486818	0.00723239	0.527429	0.132154	-0.00254673	0.0827584	0.0449769	0.116718	0.0765715	0.0413911	0.121599	0.161334	-0.000951721	0.113188	0.0959982	0.10129
NULL	-0.00271992	0.0152004	-0.000249604	0.0622935	-0.00455223	0.101143	0.200715	0.125669	0.00883515	0.108095	0.115921	0.0806513	0.195567	0.125255	0.150014	-0.00414342	0.214609	0.147793	0.0386283	0.0375861	0.0113679	-0.00455424	0.121058	0.0214686	0.0475451	0.099544	0.23423	0.0749863	0.207196	0.0934645
NULL	0.0187848	0.0936616	0.0330882	0.00777254	0.343813	0.193723	0.209489	0.175967	0.032983	0.341388	0.0754908	0.0106082	0.0246747	0.132083	0.0228714	-0.000869759	-0.00531352	0.041994	0.0725417	0.023417	0.171829	5.32647e-05	-0.00510723	-0.00362915	0.0348594	0.457959	-0.00474864	0.00756654	0.207394	0.135353
NULL	0.000312704	0.0369061	0.12136	0.00221745	0.0134324	-0.00484932	-0.0035424	0.0410967	0.0716543	0.248213	0.0713199	0.213619	0.0279201	-0.00320787	0.176005	0.342153	-0.000354668	-0.00513928	0.0783219	0.181255	0.05002	0.0833068	0.476566	0.398736	0.0908757	0.0536782	0.140774	0.141548	-0.00469008	0.1474
NULL	-0.00327388	0.152459	4.82333e-05	0.0563021	-0.00505695	-0.00487216	-0.00284374	-0.0034321	0.0568256	0.0724678	-0.00284668	0.0297405	0.566347	0.0252895	0.0895687	0.0715799	0.0133838	0.132154	0.0681173	0.0628267	0.147938	0.158841	-0.00476831	0.329805	0.0855869	0.119795	0.0652515	0.260841	0.226302	0.0587774
NULL	0.00751472	-0.00080729	0.0145654	0.0667528	-0.00393301	0.0227579	0.0777388	0.55346	0.0354285	-0.00481806	-0.00122291	0.125101	0.142847	0.376979	0.0045474	0.00903204	0.0108316	0.179279	0.403232	0.0610076	0.0147889	-0.0050333	0.00965938	0.015601	0.0168018	0.261196	0.00374171	0.0899775	0.211473	0.332768
NULL	0.0864523	0.0296693	0.0868662	0.0292388	0.0708398	-0.0039522	0.108409	0.0364945	0.274084	-0.000567075	0.033606	-0.00433813	-0.00468986	-0.0014385	0.0524232	-0.00188697	-0.00202506	0.0642085	0.0343703	-0.00282767	0.182497	0.0192512	-0.00481265	0.0887757	0.0115071	0.346778	0.0446141	0.030361	0.12465	-0.00479078
NULL	0.25815	0.0205719	0.188705	0.102545	0.129273	0.0679172	0.13392	0.106239	0.126798	0.0183279	0.0926184	0.214185	0.0250822	0.0713651	-0.00469725	0.0400483	0.00235116	0.0177054	0.0295544	0.0150322	0.041009	0.0591842	0.0508382	0.104422	0.16886	-0.000199492	0.0404882	0.0223021	0.153562	0.0423133
NULL	0.0122502	0.112006	0.1782	0.568869	0.0507515	0.057943	-0.00519522	-0.00507219	-0.00160224	0.0206588	0.00615817	0.199004	0.0598833	-0.00373368	-0.00230641	-0.00264131	0.608215	-0.00475644	0.185239	0.11058	0.0165876	0.115724	-0.000929897	0.26728	-0.00245899	0.0228684	0.0657298	0.0437868	0.0260531	0.423262
NULL	0.0864004	0.0400396	0.312287	0.150907	0.103502	-0.00269126	0.0263674	0.0544275	0.0701407	0.245384	0.0711828	0.0752884	0.0091452	0.189293	0.0253837	0.0148815	0.0069775	0.117294	-0.00534293	0.0726452	0.105221	-0.0041124	0.0812063	0.0683619	0.481552	0.125658	0.193871	0.0011012	0.0011039	0.145762
NULL	0.10595	0.0698094	0.00332638	-0.00389659	-0.00337249	-0.00115112	0.0107627	0.0743364	0.129873	0.00392155	0.340421	0.220161	0.0499513	0.176691	0.183917	0.314033	0.00912661	0.0405655	0.0715053	0.212833	0.00826872	0.106393	-0.005073	0.0178062	-0.00507724	0.16043	0.40709	0.113625	0.220475	0.377167
NULL	-0.000257467	-0.00258756	-0.00151906	0.0719922	0.00570587	0.0842292	-0.0041945	0.00915893	0.26035	0.0807953	0.0406276	-0.00381835	0.0570732	0.021814	0.0207568	0.00240739	0.0131118	0.102436	0.0824029	0.10294	0.0242784	-0.00341332	0.00794414	0.0212628	0.0353527	0.0058635	-0.00475279	0.124936	0.0321611	0.0245957
NULL	0.0025528	0.0455729	0.164497	0.066484	-0.00461577	0.00397907	0.158657	0.1151	0.0148016	0.0715483	-0.00427941	0.363123	0.0426821	0.374345	0.0223118	-0.00377711	0.538942	0.0567856	0.0663429	0.00385331	0.104701	0.551522	0.0171528	0.0372309	0.0302146	0.350519	-0.00268587	-0.00290615	0.138734	0.0187548
NULL	0.0229095	0.0107325	0.169777	0.142322	-0.00189877	0.0979921	0.0724539	0.201112	-0.00386337	0.246151	0.401467	0.182036	0.374362	0.04322	0.136314	0.0187781	0.0110604	0.399484	-0.00527067	0.202378	0.122745	0.0259052	-0.0037176	0.061348	0.0906091	0.384586	0.171893	0.0772825	0.0719507	0.0429769
NULL	0.0773186	-0.00128938	0.0828979	0.126821	0.0944541	0.0356531	0.0117465	0.0245353	0.288078	0.22953	0.0328542	0.367325	-0.00373781	0.071057	-0.00119844	-0.00455748	0.0108316	0.227717	0.00225858	0.0751937	0.0846136	0.560197	0.105643	0.0212628	0.122062	0.100817	0.0159203	-0.000660308	0.318517	0.00978518
NULL	0.24823	0.0545209	0.104543	0.077001	0.11345	0.00185936	0.287383	0.0451171	0.00527658	0.0423069	0.0093702	0.00053866	0.115061	0.29794	0.18115	-0.00170206	0.0022697	0.11597	0.119023	0.018811	0.072934	0.0693365	0.0285721	0.0512358	0.144293	0.0105281	0.161246	0.133388	0.029729	0.125938
NULL	0.116113	0.101555	0.160722	0.0866217	-0.00430665	0.148569	0.132531	0.0845861	0.225942	0.127287	0.135575	-0.00241031	0.0844323	0.0533642	0.00426969	0.0186464	0.0108316	0.216973	0.195182	0.00014103	0.241193	0.208706	0.0268731	0.0379075	0.433996	0.0177989	0.102893	0.13119	0.0620224	0.143066
NULL	0.11732	0.108369	0.0423933	0.0553074	0.108301	-0.00177744	0.330812	-0.00213332	0.0410091	0.0820243	0.267575	0.0433939	0.0177158	0.0454492	-0.00391513	0.00126554	0.00573005	0.176723	-0.00442277	0.28622	0.0302797	0.00295465	0.0922357	0.0205604	0.0816404	-0.00424131	-0.00323594	0.0376828	0.252547	0.121621
NULL	0.00517656	0.231401	0.269695	0.119833	0.0640864	0.0286321	0.266864	0.0541662	0.0816725	-0.000385092	-0.00277247	0.0303115	0.0647772	0.0840178	0.201436	0.0260094	0.0110604	0.223566	0.102311	0.0118737	0.152602	0.121971	0.0234809	0.479522	0.0710565	-0.000321459	0.0891388	0.068904	0.390621	0.0174405
NULL	0.0060443	0.0391381	-0.004496	-0.00454633	-0.00286176	0.0810863	0.269091	0.0111717	-0.00299932	0.00204815	0.071507	-0.000760982	0.265652	0.0783956	0.0941073	0.115512	0.0128032	0.410902	0.00105558	0.0310718	-0.00276725	0.0665386	0.0497063	0.0585718	0.186171	0.214624	0.0313392	0.0114823	0.142935	0.204076
NULL	0.113014	-0.0043507	-0.00358871	-0.00389235	0.161059	0.098681	0.164758	0.0996378	0.101495	0.0426749	0.0108743	0.0016679	0.164806	0.0768846	0.137074	0.076388	0.0131118	0.00613816	0.101943	0.019932	-0.00451275	0.0711912	0.0586722	0.0067479	0.0985958	0.266796	0.305908	0.42833	0.154738	0.123793
NULL	0.0670319	0.0797833	0.0646912	-0.00280785	-0.00257132	0.192881	0.0306136	0.0144227	0.0390138	0.261036	0.0451242	0.127316	0.00934511	0.00979242	0.309176	0.273026	0.00799245	0.0650255	-0.00396805	0.0200025	0.0104956	0.116158	-0.00472516	0.0201187	0.0718883	0.171858	-0.00116037	0.10964	0.258265	-0.00362747
NULL	0.000444617	-0.00287754	0.0372028	0.0965098	0.12197	0.129403	0.307602	0.0239407	0.21241	0.00501282	0.0380407	0.0787375	0.0139571	0.0632915	0.259952	0.00636523	0.00814801	0.0121905	4.41903e-05	0.145002	0.0937921	0.0526024	0.291223	0.0511727	0.338879	-0.000725719	-0.00202646	0.113146	0.124736	0.00129698
NULL	0.0669854	0.129629	0.141004	0.0413034	-0.0011493	0.0168429	0.0448516	0.026928	0.11736	0.0288803	-0.00303786	0.0456317	0.145254	-0.00242066	-0.00323731	0.0906079	-0.000451163	-0.00457885	0.028916	-0.00468106	0.074444	0.0185509	0.00628539	0.0516158	0.195258	0.109165	0.112731	0.0211269	0.0335767	0.0235507
NULL	0.100601	0.0217375	0.181195	0.0768291	0.230931	0.0879458	-0.0041561	0.0100471	0.0836351	0.192547	0.0590934	0.307559	0.0659036	0.0667271	0.231093	0.0733849	0.0558321	0.110051	0.171275	0.0045345	0.277838	0.000519043	0.0144916	-0.0033051	0.0776769	0.0995759	0.062165	0.0424936	0.0325473	0.0818791
NULL	-0.00523752	0.0605554	0.168098	0.167969	0.052714	0.0256622	-0.00234088	-0.00423693	-0.00331907	0.0487136	0.0184051	0.258903	0.004494	-0.00211352	-0.00108878	0.137202	-0.00532209	0.138702	0.0170313	0.0150334	0.0075113	0.35266	-0.00285804	-0.000772697	0.00832488	-0.00448036	-0.00490923	0.130871	-0.00272052	0.0352244
NULL	0.0319291	0.143421	0.0545062	0.26371	0.0947863	0.115541	0.0654254	0.374159	0.0634431	0.0379321	0.0910148	0.100738	0.0337084	0.24557	0.0442505	0.0732935	0.00912661	0.178405	0.0214325	0.0954921	-0.00468065	0.0531521	0.121401	0.160583	0.000364058	-0.00468498	0.0398113	0.00408424	0.106847	0.216696
NULL	0.124355	0.0771383	0.0494973	0.0377598	0.124356	0.119559	0.493222	0.167768	0.0749631	0.0290876	-0.00137684	0.0543481	0.0438203	0.0455647	0.138977	0.217249	-0.00154931	0.027164	-0.00469333	0.106965	0.039122	0.0990972	0.0375647	0.0150385	0.11669	0.0524901	0.073781	0.204092	-0.0015154	0.0041355
NULL	-0.00463659	0.427229	0.0514009	0.00123104	0.255465	0.026234	0.00368896	0.041044	-0.0026921	0.0121199	-0.00486529	0.252266	0.0505722	0.231094	0.259682	0.00524013	0.0043227	0.000233418	0.00479592	0.176989	0.0143087	0.138275	-0.0009436	0.387807	0.00693135	-0.00464411	0.00964416	0.000553073	0.0488815	0.0762277
NULL	0.359611	0.0466159	0.148203	0.0866217	0.203406	0.0753107	0.00394297	0.127455	0.0713096	0.242865	0.0663267	0.0645701	0.374554	0.127074	-0.00336209	0.355418	0.158196	0.254993	0.0490369	0.179121	0.00902508	-0.00505537	0.0157759	0.0930353	0.111768	0.127611	0.0996563	-0.000137357	0.0527427	0.0550585
NULL	-0.00116761	-3.12632e-05	-0.00354263	0.123023	0.0821913	0.234534	0.0907812	0.0306506	0.0740471	0.0391513	0.0139063	0.150573	0.00522435	0.133353	-0.00066546	-0.00335806	0.00235116	0.0829909	0.00988506	4.62866e-05	0.0930844	0.144869	0.0625117	0.105757	0.187514	0.146416	0.18991	0.32307	0.111618	0.145191
NULL	0.121009	-0.00252547	-0.00138536	0.0656796	0.123167	-0.00407249	0.183889	0.000409549	0.00807359	0.0449356	0.0446868	0.110531	0.0121111	0.0217797	0.0199178	0.0123632	0.0177382	0.224089	0.0378973	0.0068936	0.0157433	0.0182424	0.055908	0.00654942	-0.00511246	0.0138262	0.129645	0.0661068	-0.00295273	0.144528
NULL	0.0206807	0.0148815	0.014334	-0.00195735	0.283095	0.12388	0.0292435	0.0126161	0.0292772	0.0055091	0.163645	0.159703	0.21976	0.156464	-0.00474565	0.263831	0.0501555	0.316951	0.176636	0.0149274	-0.00412984	0.0591842	0.0021736	0.0622524	0.105918	0.0181439	0.00598975	0.136071	0.25445	0.032057
NULL	0.0957388	0.00943455	-0.00248203	0.128474	0.0966268	0.0214935	0.152629	-0.00290852	0.0123638	0.039827	0.397151	0.0227888	0.0075427	0.119622	0.242307	0.255875	0.244568	0.197852	0.141158	0.247035	0.0121783	-0.00464822	0.0715718	0.0163254	0.000249693	0.314733	0.0107256	-0.00334372	0.133845	0.0472452
NULL	0.0786288	0.00426638	0.198695	0.118583	0.193113	0.0497379	0.000449853	0.103084	0.0127821	0.15449	0.0741513	0.0925222	0.0680769	0.0188551	0.0688476	0.33097	0.404954	0.0300371	0.038156	0.040203	0.157565	0.0302497	0.00679172	0.0317616	0.149853	0.0384694	0.0172916	0.00627858	0.0523999	0.0721792
NULL	0.128786	0.00400507	0.0196816	0.0643225	-0.00480693	-0.00464492	0.0135373	-0.00292503	-0.00255703	0.245254	0.00766027	0.0758563	-0.00122144	0.064129	0.0417813	0.0041423	0.00855928	0.150342	0.076612	0.0128529	0.299283	0.404707	-0.00429674	0.0274841	0.0981427	0.00931095	0.0522096	0.155257	0.0667478	0.0824601
NULL	0.117549	0.00931557	0.0129642	0.00548258	0.00215618	-0.00385312	-0.00465154	0.270208	0.185851	0.123128	0.387199	0.131554	0.107916	0.028024	0.25071	0.118716	0.568204	0.0220334	0.0256386	0.257746	0.00137389	0.597487	0.07379	0.369051	0.0190914	-0.00454418	0.0703735	0.101891	0.0785374	0.050605
NULL	-0.00285312	0.0177045	-0.000598529	0.133732	0.00105777	0.175495	-0.0042627	0.0175952	0.00400598	0.249396	0.0752821	0.0229274	0.192086	0.117103	0.200044	0.0821422	0.0133838	0.00291944	-0.00181933	0.00392229	0.609013	0.00692972	0.27201	0.0164623	0.0597534	0.0243475	0.362617	-0.00109101	0.0436141	0.0970271
NULL	0.0877089	-0.00477264	0.0942486	0.327133	0.00100565	0.0263273	0.113101	0.0419751	0.173524	0.131814	0.033606	0.1031	0.159092	0.21565	0.0511452	-0.00154068	0.0801529	0.202859	0.155161	0.269311	0.286196	0.00897704	-0.0047674	0.374367	0.0267685	0.0574594	0.125494	0.0277998	0.288515	0.239538
NULL	0.324645	0.00792872	0.0747572	0.214396	-0.00458572	0.335554	0.0794343	0.263746	0.0314288	0.219775	0.0283694	0.117464	0.0637595	0.045128	-0.00304746	0.146751		0.184714	0.0712948	0.163878	0.0899925	-0.00135793	0.0624008	0.0837632	0.0326758	0.0728644	0.0972563	0.0248356	0.00349491	0.00364305
NULL	0.077481	0.319684	0.0181394	0.22784	-0.00177681	0.18811	0.0944296	0.0929539	0.173542	0.0304251	0.176686	0.0265754	0.153614	0.0638586	0.16318	0.199971	0.0130844	0.178681	0.069125	0.151195	0.0458085	0.188646	-0.00259658	0.189672	0.0968035	0.0128606	0.156522	0.0309082	0.277446	0.00961687
NULL	0.122703	0.065149	0.404944	0.0175518	-0.000672877	0.0771175	0.176426	-0.00457825	-0.00441353	0.000488576	0.00801303	0.236403	0.115865	0.0848607	0.177986	0.0699255	0.00516568	0.104869	0.119552	-0.00419724	0.0892077	-0.00481016	0.0289837	0.0587857	0.146835	0.214326	0.0710792	0.00966343	0.00642441	0.0151839
NULL	0.0276233	0.0288791	0.0586196	0.038587	0.00895256	0.0563286	0.0179995	0.121112	1.99559e-05	0.0234529	0.109655	0.0155977	0.0399627	-0.00315917	0.280744	0.140051	0.0034755	0.0501518	0.0628598	0.103145	0.0297902	0.0627429	0.0228054	0.0843625	-0.00274167	0.0526194	-0.000434118	0.15137	-0.00472129	0.0737129
NULL	0.000407506	0.0403403	0.0754444	0.0817542	0.00595469	0.137701	0.028234	0.0710362	0.354288	0.094826	-0.00464089	0.157589	0.048801	0.00224154	0.172122	0.210833	0.0375524	0.0208894	0.104332	0.175764	0.115614	0.13512	0.0615859	0.063534	0.168786	0.0366785	-0.00339995	0.0246672	0.0252461	0.131737
NULL	0.0505142	-0.000504246	0.00315364	0.0169702	0.253643	0.223536	0.346213	0.0570012	0.215407	0.124983	0.094981	-0.00142713	0.0031217	0.11155	0.0556028	0.121289	-0.00419957	0.292341	0.000786797	0.0512776	0.17646	0.381392	0.0113144	0.0569301	0.00804481	-0.00425929	0.216156	0.0547832	0.00326504	0.0818791
NULL	0.229971	-0.00160941	0.300205	0.0405589	0.0552184	0.00233	0.225686	0.16903	0.00425148	0.00345694	0.0245597	0.142151	0.00754088	0.0466733	0.0656618	0.024487	0.0168681	0.0983088	0.0770923	0.0107452	0.0483377	0.000985516	-0.00519629	0.12047	0.160546	-0.00374932	0.170227	0.112177	0.232462	0.154147
NULL	0.0164595	0.0201316	0.15881	0.0824229	0.0804106	0.0032466	0.196822	0.0105181	0.0355341	0.0148694	0.047396	0.0933582	0.123123	0.0711807	0.389669	0.188659	0.00401928	0.154531	0.136319	0.050642	0.0283364	0.101628	0.0563209	0.0168912	0.0844716	0.170129	0.0791114	0.384991	0.0128958	0.00513497
NULL	0.228525	0.0148815	0.00265893	-0.00203037	0.038545	0.259755	0.0345581	0.0874617	0.206244	0.00414934	-0.00117887	0.023431	0.179462	0.00469155	0.207815	0.068255	-0.00154931	0.041035	-0.0043585	0.0024187	0.229938	0.0299308	0.0790619	0.0416147	-0.00425797	-0.00491926	0.0446141	0.0715387	0.26581	0.0399738
NULL	0.388082	0.150119	0.0528443	0.108053	0.125606	-0.0035031	0.191224	0.0691069	0.286032	0.000998431	0.107308	-0.00421543	0.15288	0.0823217	0.185808	0.00203654	0.668386	0.00258581	0.171208	0.284968	-0.00213419	0.0123862	0.106037	0.407845	0.215569	0.10626	-0.0046573	0.307643	-0.00453639	0.0225079
NULL	0.000825885	0.0902268	0.00448926	0.000155733	0.00305234	0.0660146	0.270659	0.41353	0.217447	0.145002	0.0939786	0.171708	0.148418	0.165898	0.262676	-0.000223154	0.0161762	0.0926375	0.0136209	0.150603	0.354981	0.134442	0.0423321	0.0660116	0.00453317	0.0650084	0.00399484	0.0131596	0.0696763	0.0567653
NULL	-0.00446139	0.0803052	0.0732684	0.0390438	0.0114378	0.0917907	0.0558375	-0.00264478	0.176368	0.0107168	0.0178501	0.0531907	0.205317	0.0061812	0.128635	0.111411	-0.00397677	0.184044	0.0885331	0.158901	0.00517458	0.0584339	0.00272024	0.10322	0.0341531	-0.00383355	0.0825375	0.08551	-0.0012293	0.0625637
NULL	0.113495	0.0870111	0.200723	-0.00485485	0.105357	0.0108221	0.104256	0.0276302	0.245972	0.0971729	0.091369	0.0104568	0.0677341	0.199558	-0.000132478	-0.0011582	-0.00532209	0.00626182	0.136953	0.00402971	0.175936	-0.000383854	0.544059	0.0207381	0.0433026	0.143157	0.0840335	0.0506522	0.306643	0.149219
NULL	0.127496	0.0542491	0.0145284	0.302131	0.121197	0.221781	0.0423052	0.0898229	0.0196203	0.0289203	0.0885888	0.00793416	0.191787	0.0864067	0.0509903	0.387497	0.675877	0.156295	0.00326031	-0.00493071	0.137432	0.167254	0.0591852	0.0483649	-0.00186051	0.0710678	0.0230921	0.00953074	0.0310086	0.0615695
NULL	0.0369919	0.0471778	0.1164	0.0433201	0.0234874	-0.00290896	0.197091	0.0750627	0.0412866	0.0147054	0.00331488	-0.0049016	-0.00337138	0.206371	0.0552821	0.00180727	0.0038842	0.0487499	0.00623182	0.0181125	0.0147753	0.367694	0.361563	0.0660628	0.21057	0.0530925	0.321436	0.0463312	0.00248089	0.00484138
NULL	0.0448815	0.0654108	0.15544	-0.00399505	0.00493389	0.0869814	0.0221389	0.00511249	-0.00242239	0.156171	0.00223578	0.110222	0.207263	0.149236	0.017923	0.0299307	0.00521069	0.000960488	0.0649961	0.15449	0.141053	0.0413773	-0.00461851	0.037128	0.179697	-0.00389255	0.0205821	0.201112	0.0019442	0.000652537
NULL	0.0490928	0.0185771	0.108953	-0.00257868	0.0161842	0.120406	0.122092	0.000689939	-0.000572493	0.0927095	0.035859	0.0354124	0.041697	0.0898275	0.113036	0.178595	0.431742	0.0731309	0.0155668	0.00788959	0.0834457	-0.000534346	0.0648236	0.0469289	0.030901	-0.00224036	0.244971	0.0616755	-0.00484932	0.175268
NULL	0.115758	0.0153586	0.167	0.0404178	0.0427596	0.0950669	0.13053	-0.00365497	0.0621357	-0.0049346	0.00543726	-0.00384357	0.0697754	0.0172798	0.0957448	0.0202834	0.0069775	0.353216	0.103057	0.0735646	0.0408109	-0.0031132	0.001471	0.0889009	0.107572	-0.00448666	0.128397	0.059621	0.00076256	0.00985854
NULL	0.388082	0.262343	0.229542	0.112956	0.0603594	0.0743818	0.0269603	0.0934532	0.0685092	0.43155	-0.00458968	0.00793416	0.192688	0.316608	0.108541	0.00706065	0.00756332	-0.00482587	0.112886	0.0805983	-0.000392326	0.105391	0.339452	0.0779821	-0.000952023	0.0214044	0.0652099	0.157355	0.0310086	0.129205
NULL	0.162339	0.0163206	0.180885	0.0338183	0.0195526	0.0713199	0.0279475	0.000617278	-0.00166569	0.206281	0.0761534	0.0365221	0.0245151	0.188948	-0.00398195	0.00336436	-0.00283895	0.0807593	0.122035	-0.00148706	0.00450686	0.0155668	0.13077	0.0277997	0.15512	0.128973	0.000490462	0.0383978	-0.00256892	0.00293699
NULL	0.0399007	0.112751	0.233715	0.0806324	0.188166	-0.00490041	0.196147	0.0088009	0.187702	0.00199546	-0.00396001	0.0322667	0.158961	0.0460056	0.129769	0.0822747	0.0102628	0.0119193	-0.00529101	0.0339015	0.0753193	-0.000725015	0.195415	0.237225	0.00204916	0.166712	0.482788	0.548004	0.0057165	0.087314
NULL	0.0296661	0.0692307	0.00232936	-0.00500465	0.152045	0.290905	0.0198576	0.316584	0.00136262	0.110303	0.187655	0.00872507	0.0342637	0.00471169	0.220117	0.116686	0.0154393	0.0587845	0.345605	0.0251213	0.342522	0.0784634	0.0831651	0.494958	0.11408	0.00799337	0.103625	0.146847	-0.00465855	0.174245
NULL	0.29166	0.0150737	0.0233085	0.122472	0.12918	0.121337	0.118205	0.0796121	0.183726	0.0909939	0.000776784	0.237544	0.00907384	0.0363022	-0.000450866	0.168109	0.00141066	0.214679	0.0565452	0.313869	0.00967512	0.0962597	0.209625	-0.00369829	0.000819005	0.190664	0.0938909	0.108348	0.115842	0.0816102
NULL	0.0783425	0.0747286	0.249921	0.152449	0.00800156	0.032715	0.134064	0.112326	0.065918	0.0609387	0.0397656	0.0915785	0.364701	-0.00426897	0.0479903	0.0433733	-0.0043541	0.101706	-0.00248916	0.338688	0.392527	0.114929	0.0386762	0.0478343	0.00472234	-0.00264941	0.102645	0.113793	0.215002	0.00514875
NULL	0.0972435	0.0018867	0.122268	0.0818905	0.0346811	0.21247	0.0879293	0.0643181	-0.000865471	0.166941	0.0243161	0.0216664	0.10694	0.0546148	0.108588	-0.00509125	0.00969443	0.215226	0.255219	0.077948	0.0677128	0.0561354	-0.000739709	-0.0022797	0.0145863	0.0808515	0.149829	0.00309093	-0.00196805	0.265103
NULL	0.0969533	0.0105227	0.00263934	0.0441419	0.0842996	0.0567069	0.0288611	0.120236	0.0380054	0.000763201	0.0727859	0.228726	0.0425802	0.117225	0.125891	0.162313	0.00912661	0.27082	0.168474	0.0872625	0.0168865	0.00897704	0.26544	0.0564938	-0.00497818	0.0040515	0.125002	-0.00114832	0.082437	0.0611815
NULL	0.0804151	0.100705	0.0316401	0.0413436	0.20352	0.102589	-0.00451868	0.021552	0.0054589	0.087906	0.00621274	0.0503744	0.00841344	0.0540995	0.032507	0.196059	-0.000177386	0.126111	0.0304823	0.00536592	0.137432	0.101574	0.03763	0.26728	0.086676	0.00537149	0.0653225	0.0465729	0.00446348	0.0305519
NULL	0.0276473	0.23689	0.0366351	0.00913673	0.0200952	0.333235	0.0141012	0.0739606	0.0192696	0.115932	0.00345796	0.0732784	0.182802	-0.00196162	0.077401	0.164557	0.480452	0.0836147	0.00212041	0.133488	0.00383012	0.171895	0.000854221	0.030895	0.0170782	0.0799965	0.018347	0.0264812	0.129449	0.00318524
NULL	0.0409335	0.0177	-0.00104248	0.0146842	0.158255	0.00792872	0.14592	-0.00507268	0.288592	0.35439	0.0473816	0.0821843	0.00258503	0.0130731	0.209577	0.170854	0.00029838	-0.0026611	0.245217	0.0793376	0.231338	0.139538	0.0240951	0.246402	0.0362017	0.0157262	0.126963	0.0197594	0.239487	0.198509
NULL	-0.00196882	0.0222521	-0.00204895	0.149438	0.263831	0.168326	0.278436	0.0488191	0.139442	-0.00165352	0.0755188	0.21461	0.132138	0.0591194	0.214022	0.239702	0.0046018	0.108537	-0.00207483	0.203535	0.0242784	0.0558009	0.000854221	0.050431	0.260945	0.117878	0.187806	-0.0034547	0.042714	0.324701
NULL	0.0926583	0.175751	-0.00339321	0.0506803	0.0411637	0.203263	0.13182	0.114697	0.162531	0.148662	0.0377519	-0.000451163	-0.00454549	-0.000724827	0.188877	0.0269365	-0.00198381	0.183839	0.394962	0.0793743	-0.00434115	0.160277	0.119472	0.0211434	0.0753225	-0.00298128	0.0943256	0.258548	0.069113	0.196205
NULL	-0.00454346	-0.00256159	0.192006	0.00774447	-0.00277663	0.00642441	0.102466	-0.00129982	0.0150007	0.11058	0.037459	-0.00409297	0.102947	0.0223531	0.164086	0.273026	-0.00216068	0.0694492	-0.00037363	0.320701	0.087536	0.105391	0.423719	0.0451053	0.32066	0.000337926	0.0392396	0.0407707	0.313636	0.105564
NULL	0.0405801	0.146075	-0.000496404	0.112802	0.0835235	0.269714	0.420859	0.066789	0.0404681	0.0254731	0.0533312	0.0197443	0.100817	-0.00460985	0.186038	0.164468	0.0166147	0.0193703	0.173009	0.340306	0.0815393	0.138275	-0.00408536	0.0432805	-0.00452921	0.0941743	0.0656734	0.00223541	0.117009	0.0380288
NULL	0.209868	0.184868	0.0673864	0.0352367	0.0795002	0.00601045	0.239748	-0.00356363	-0.0049324	0.0710125	0.405093	7.80871e-05	0.19309	0.107929	0.12966	0.152203	-0.00413864	0.0423475	0.0163927	0.0362586	0.227755	0.115724	0.0430927	0.0457625	0.000671175	0.210892	0.16619	0.0442321	0.0441869	0.0466362
NULL	0.145614	0.227065	0.00670599	0.0285977	-0.00475294	0.0668955	0.0607627	0.0695742	0.0330492	0.00320813	-0.00194741	0.0176294	0.100629	0.0850833	0.0205487	0.0394435	-0.0044485	0.272079	0.139015	0.131468	0.354981	0.00931396	0.11055	0.180444	-0.00187631	0.168661	0.156024	0.00619584	-0.00484096	0.111268
NULL	0.399311	0.0430618	0.0176712	-0.00383282	-0.00378909	0.270333	0.148491	0.0418952	0.062459	0.0046684	-0.00444907	0.0469726	0.0250822	0.011748	0.038326	0.168553	0.00931475	0.317	0.106421	0.234872	0.0723159	0.0226335	0.0829646	-0.00369829	0.111878	0.0206133	0.149462	0.043881	-0.00468641	0.22379
NULL	0.0449307	0.167078	0.00819926	0.0354595	0.0135288	0.0526484	0.102733	-0.00517098	0.017112	0.00249604	0.112277	0.00590495	0.026836	0.168814	0.00870084	0.0987069	0.0043227	0.0926375	0.0537091	-0.00394035	0.356473	0.126637	-0.005073	0.00601449	0.0395054	0.197419	-0.00207297	0.160999	0.0122688	0.141504
NULL	0.227744	0.0949315	0.0710067	0.0338183	0.0617981	-0.0047116	0.273867	0.0463769	-0.00221718	0.132377	0.0354042	-0.00456567	0.00561525	0.0500579	0.00148876	0.0512963	0.446679	0.179279	0.306303	0.150137	0.0239979	0.0122037	0.0378798	0.0385008	-0.00305158	0.00992195	-0.00487395	0.122379	0.117668	0.0218237
NULL	0.117549	0.0373179	0.101908	0.0250253	0.0343712	0.0476446	0.132765	0.146051	-0.00364964	0.138268	0.0178501	-0.00474272	-0.00223853	0.0330175	0.241114	-0.00456033	0.00931475	0.421611	0.00479592	0.109913	0.114968	0.134442	0.0641944	0.00106231	0.2087	-0.00224536	0.157267	0.222956	0.089892	0.265387
NULL	0.15148	0.22199	0.241113	0.0475205	0.0209825	0.0349407	0.00670546	0.0290405	0.106291	0.000365485	0.0885888	0.0756547	0.0851259	0.131285	0.192603	0.263991	0.534122	0.306181	0.22065	0.00199297	0.0652139	0.000507306	0.0892212	0.62889	-0.000534591	0.0331165	-0.003242	0.0794429	0.143216	0.0411215
NULL	0.264699	0.0907512	0.0259691	0.0831903	0.11091	0.309857	0.244967	0.0535857	0.147107	0.0582049	0.0365982	0.0688394	0.00199666	-0.00388035	0.0383186	0.0434977	-0.00379799	0.175527	0.154636	-0.00295625	0.294138	-4.2442e-05	-0.0015166	0.00207901	0.000979016	0.0584279	0.164673	0.0309373	0.0857062	-0.00467879
NULL	0.107852	0.0822277	0.195378	0.0418616	0.00123689	0.00300784	0.23758	0.083703	0.168162	-0.000526055	0.0469186	-0.00442856	0.185585	0.125767	0.0944639	0.0451836	-0.00388739	0.145029	0.139609	-0.00286833	0.397277	0.126637	0.0042023	0.578137	0.00126013	0.372346	0.00194214	0.184611	-0.000175305	0.0038911
NULL	0.135966	0.151022	0.0284331	0.0335121	0.0526152	-0.00344967	0.104027	0.102793	0.163368	0.163539	0.0443088	0.0408482	0.150374	0.021814	0.0085358	0.0747094	0.108183	0.0714219	0.0260684	0.0732741	0.0171064	0.0440691	0.0113393	0.00389813	0.0847964	0.0644728	0.0582811	0.0683101	0.127841	0.0654287
NULL	0.0561083	-0.00515292	0.0394733	-0.000560304	0.196401	0.0129803	0.0139909	0.104234	-0.00370156	0.000893336	0.125832	0.0939502	0.0347578	0.125043	0.00466863	0.0401759	0.443287	0.225051	-0.00370932	0.105167	0.226697	0.115637	0.0954009	-0.00454661	0.228773	-0.00330415	-0.00368301	-0.00401507	0.193545	0.0155895
NULL	0.155462	0.269107	0.0444474	0.0193821	-0.00452636	0.049346	0.00400417	0.0286262	0.0337516	0.0195285	0.0841587	-0.00103383	0.0574405	-0.00262306	0.143515	0.301316	0.0034755	0.023388	0.0852892	0.0162716	-0.0050333	0.401739	0.0453388	0.0352775	0.0446716	0.123251	-0.00479187	0.0467116	0.288005	0.0254901
NULL	0.0385975	0.011964	0.110825	0.304914	0.206955	0.108251	0.152894	-0.00428685	0.0144902	0.00950395	0.159987	0.143007	0.0173083	0.0217509	0.0209337	0.0432737	0.47834	0.272584	0.0645245	0.00182628	0.0236892	-0.00447482	0.114142	0.0541323	-0.00519901	0.0414673	0.00523032	-0.00390208	-0.00398989	0.016276
NULL	0.38569	0.0459575	0.0043704	0.00227785	-0.00277663	0.177677	0.0146591	0.0260154	0.152758	0.0323878	0.0174787	0.0262562	0.000271839	0.161975	0.0299351	0.00240114	0.0022697	0.158828	-0.00489333	0.0910618	-0.00427881	0.0718802	0.0553213	0.47612	-0.00407845	0.0348235	0.0132634	0.0360478	0.0363858	0.0475925
NULL	0.367494	-0.00441085	0.00812872	0.0796054	0.0862158	0.00142728	0.00664629	0.209614	0.201745	0.300873	0.54055	0.0187618	0.0898621	-0.00219507	0.117089	0.387497	0.380179	0.15347	0.126257	-0.00424196	0.221785	-0.00465071	-0.00484411	0.0439123	0.37354	0.11218	0.280216	0.120891	0.0214192	0.181336
NULL	0.0950588	0.134002	0.288294	-0.00459014	0.120913	0.000982875	0.314418	0.326432	0.000418902	0.126619	0.100806	0.0022761	0.0421508	0.0078426	0.125927	0.00155352	0.00213098	0.0305467	-0.00204555	0.175158	0.0180702	0.369444	0.0755665	0.0240456	0.0760946	0.234481	0.0134867	0.0255398	0.113189	0.0905471
NULL	0.0189615	0.020094	0.13325	0.0158974	-0.00171832	0.241221	0.0947652	0.0311107	0.0860499	0.0217543	0.0127367	0.0434976	0.0798353	0.0379812	-0.0022369	-0.00432355	-0.00201115	0.0132532	0.00902078	0.177859	0.00648073	0.209787	0.000438129	0.493986	0.016857	-0.00449733	0.0941694	0.00548764	0.00698677	0.0560053
NULL	0.147936	0.000498244	0.17633	0.0371018	0.0460553	0.0236605	0.0237593	0.0853546	0.0561636	0.00429254	0.0175358	0.097292	0.126761	0.0510961	0.18894	-0.00414342	0.0133838	0.130615	0.0133207	0.107865	0.103158	0.0161069	0.0996733	0.00663858	-0.00312498	0.186688	0.34652	-0.00109855	0.129346	0.0596117
NULL	0.136048	-0.00486198	0.0148757	0.103899	0.241882	-0.00104489	0.113804	-0.00110591	0.0122003	0.0171284	0.0561759	0.0258896	0.0755748	0.102649	0.264074	0.0686697	0.380179	0.00883195	-0.00142338	0.00106767	0.0795274	0.0369815	0.031225	0.0382737	0.382146	0.024871	0.246883	0.0273349	0.0894766	0.0753584
NULL	0.0252505	0.0034663	0.205621	0.103385	0.0238395	-0.00464459	0.371513	0.00511249	-0.00114257	0.0126446	7.80174e-05	-0.00328643	0.025013	0.1171	0.257167	0.0545396	0.00756332	0.171321	0.0809706	-0.00138924	0.147938	0.140278	0.631373	0.51654	0.00702304	0.282868	0.0652515	0.111245	0.313176	0.0995368
NULL	0.178688	0.0263188	-0.00485715	0.119632	-0.00328063	0.280909	0.269311	0.405029	0.127864	0.0512354	0.029976	-0.00457635	0.0968103	0.0435674	-0.00437834	-0.00135936	0.00644106	1.22581e-05	0.00423018	0.0509943	0.133824	0.0977765	0.0218476	0.0177849	0.0010226	0.0984284	0.0652515	0.0328564	0.00993824	0.000666778
NULL	-0.00519603	0.25315	0.0378923	0.357338	-0.00381387	0.0147374	0.00385157	0.0771492	0.0407167	0.187639	0.05788	0.0724124	0.0334068	0.00610036	0.0174106	0.165575	0.00516568	0.301136	0.137787	0.216378	0.00283539	0.0520043	0.0138711	0.420088	0.0117754	0.0792147	0.00487246	-0.00247272	0.111899	0.102188
NULL	0.116505	-0.00111242	0.0280156	0.0175326	0.0244021	0.0261224	0.0375861	0.0731718	0.336852	0.19898	0.0215881	0.0919437	0.01558	0.044334	0.187247	0.00794504	-0.00268431	0.200724	0.22422	0.0251152	0.0870423	0.0349492	0.0641757	0.0841388	0.00368689	0.177663	0.128893	0.0428293	0.0509176	0.203518
NULL	0.106203	0.124531	0.0250419	0.00566917	-0.00440934	0.151847	0.0355011	0.0904562	-0.00510839	0.00029937	0.0489489	0.274125	0.192552	0.0185668	0.106574	0.288792	0.0022697	0.200443	-0.00257178	0.0172948	-0.00429371	0.257244	0.0112089	0.104639	0.205127	0.0411344	0.0217533	0.0614247	0.0249751	0.0685902
NULL	0.108098	-0.00487257	0.0398962	0.131209	0.153904	0.24049	0.0271055	0.0489673	0.0314968	0.0515728	0.00865312	0.0034863	0.0772563	-0.00431235	0.0527822	0.405264	0.0381462	0.00573049	0.178587	0.14421	0.203556	0.210298	0.0668488	0.0214003	-0.00182567	0.108416	0.346861	-0.00522208	0.00248059	0.226339
NULL	0.135776	0.0828555	0.074078	0.0474554	-0.00290919	-0.00463225	-0.00425241	0.444314	0.191332	-0.00127705	0.082467	-0.00147139	-0.00487561	0.413647	0.0460316	0.0210588	-0.00268431	-0.00509528	0.0141947	0.0221593	0.102451	0.0304403	0.0286172	0.265054	0.123676	0.00592839	0.00387566	0.0946403	0.00576716	0.098379
NULL	0.00756129	0.118419	0.000530781	0.0204961	0.0399582	0.00497198	0.0114829	0.00177028	0.274247	-0.00207765	0.0506256	0.359711	0.0299205	0.141004	0.10926	0.0121816	0.000397031	0.0663677	-0.00248916	-0.00393555	0.0427116	0.142939	0.0699158	0.0212398	0.192903	0.0369377	0.163096	0.146544	0.0275562	0.472146
NULL	0.0905846	0.0956711	0.0116477	0.0169729	0.0250667	0.00281546	0.00267267	0.0898229	0.0499548	0.0762595	0.34617	0.144697	0.036574	0.147175	0.00522767	0.126906	0.000530638	0.24811	0.130201	-0.00318461	0.0961297	0.138275	-0.00459972	0.204019	0.0757849	0.0691199	0.0219139	0.0613617	0.000295099	-0.00475519
NULL	0.0603399	-0.00106624	0.111214	0.0144094	-0.00103885	0.00703099	-0.00241354	0.0893973	0.0194712	0.0227997	0.0657424	0.0936453	0.159369	0.0504206	0.223496	0.244442	0.0122128	0.0630208	0.211351	0.149713	0.229099	0.561626	0.00380446	0.326444	0.010253	0.207478	0.0239948	0.0438908	0.132111	0.231455
NULL	0.100857	0.0805734	0.0646076	0.0516263	0.070266	0.115345	0.100575	0.0120679	-0.00222212	0.0474388	0.367437	0.0225808	0.0578187	0.471284	0.000313305	0.00168499	-0.0043541	0.218485	0.00437571	0.406995	0.0462453	0.0822106	-0.00313032	0.0904946	0.00557262	-0.00364318	0.0409589	0.239113	0.0342142	0.0179192
NULL	0.111692	0.00359722	0.0305165	0.0914172	0.072042	0.132601	0.103901	0.532017	0.0684908	0.0719296	0.0340072	-0.00466043	0.0854004	-0.00127519	0.056099	0.129911	0.00834332	0.0149306	0.0399457	0.110396	0.0117055	0.343469	0.0280926	0.0844496	0.000609231	0.313126	0.00430057	0.154421	0.0829228	0.18366
NULL	0.000825885	0.066249	0.0309062	-0.00358981	0.371686	-0.00252652	0.0177055	0.043119	0.053969	0.0629593	0.036516	0.175552	0.101825	0.0362053	0.0448971	0.189563	0.00178973	0.0956655	0.108487	0.320063	0.149071	0.0317609	-0.00478702	-0.0047184	0.105136	0.202788	-0.00332124	0.0303115	0.128277	0.171262
NULL	0.00304355	-0.0050959	0.199694	-0.00440786	0.175165	0.0827064	0.0358591	0.32518	0.198746	0.018654	0.0862779	0.0413208	0.388277	-0.00385524	0.00087549	0.175808	0.0034755	0.0647282	0.157444	0.311543	0.00703711	0.0552383	0.292817	0.0587285	0.00930538	0.190864	0.000490462	0.0940176	0.104745	0.118632
NULL	0.000108937	0.167755	0.0756667	0.118824	-0.00505695	0.0265776	0.0496942	0.0338977	0.00244502	-0.00428741	0.129578	0.158403	0.0634745	0.0319189	0.225657	0.338851	0.603716	0.158611	0.0591514	0.149336	-0.00532174	0.20833	0.119353	0.044674	0.0060409	-0.00449733	0.0182923	0.310484	0.27482	0.00717612
NULL	0.112518	0.122365	-0.00422352	0.0680775	0.0142026	0.244019	0.0375376	-0.00474393	-0.00354912	0.113797	-0.00466603	0.237206	0.0661811	0.134356	0.0955904	0.0478737	-0.00240404	0.311099	-0.00521554	0.0517385	0.0684941	0.0162051	0.0152403	-0.00345958	0.124621	0.52361	0.226144	-0.00516791	0.0324247	0.265579
NULL	0.0462447	0.07711	0.0765009	0.0104315	0.0481177	0.0778933	0.0393529	0.0962801	-0.00415101	0.191284	-0.00494877	0.0430769	0.0265593	0.0317695	0.0981646	0.097517	0.00178973	0.0942331	-0.00464361	0.366945	0.0176178	0.098754	0.108742	0.0658791	0.149543	-0.00390532	0.0144135	0.470818	0.0208963	0.0714752
NULL	0.121696	0.050759	0.0163085	0.3518	0.0584255	0.0532655	0.177972	0.0790992	-0.00106674	0.000158072	0.138252	0.091733	0.0162617	-0.00453012	-0.00369024	0.16215	0.00814801	0.0575681	0.121868	0.011831	0.103706	-0.00398504	0.317904	0.00677231	0.178215	0.0180264	0.0363072	0.123614	0.0339513	0.117934
NULL	0.0687968	0.135671	0.109057	-0.000786731	0.123026	0.113835	0.0190679	0.1151	-0.00145193	0.00124183	0.0168988	-0.000846425	0.253132	0.141375	0.0132439	0.0605152	0.0125989	0.00693412	0.047897	0.144855	0.0280399	0.139503	-0.00148086	0.00832548	0.017004	0.0435728	0.114626	0.0613617	0.0538348	0.0101561
NULL	0.0400029	0.132487	0.0802642	0.0500525	0.0548966	0.00290647	0.0161657	-0.00439629	1.99559e-05	0.00238191	0.059631	0.0166339	0.172784	0.0206108	0.108572	0.125231	-0.00240404	0.16492	-0.00478029	0.00451501	0.102489	0.0153581	0.0746018	0.000433047	-0.00497616	0.183809	0.10751	0.183508	0.212665	0.0295206
NULL	0.0381833	0.207375	0.136742	0.085271	0.104852	0.0593753	0.0722677	0.130966	0.0615888	0.129902	0.00402137	0.120529	0.0401593	0.0783491	-0.00451276	0.083408	0.0128032	0.00501627	0.0842031	0.0879293	0.406826	0.551863	0.148177	0.279812	0.0848162	0.0197812	0.371466	0.0283111	0.124444	0.0480514
NULL	0.0981907	0.207041	0.0708288	0.167902	-0.000262162	0.217663	0.0497727	0.0880378	0.0559455	0.185361	0.0217022	0.0977129	0.0967332	0.117695	0.0228714	0.0113298	-0.00154931	0.0730689	0.263452	0.274209	0.0701694	0.0773063	0.00292881	0.0412812	0.0530567	0.00520115	0.0404882	0.118703	0.266729	0.0361419
NULL	0.278914	0.0351374	0.0608891	0.0265952	0.04162	-0.00283328	0.0467074	0.105542	0.00196151	-0.00296976	0.0794984	-0.00134903	-0.0024044	0.375647	0.202634	0.0120209	0.0040214	0.0926375	0.0218983	0.0372753	0.273154	0.0303785	0.423622	0.00380446	0.131716	0.0277896	0.00545706	0.0816432	0.00868083	0.246626
NULL	0.06486	0.137587	0.136756	0.15324	-0.00486601	0.00248059	0.0509544	0.30777	-0.00473192	0.0433045	0.104887	0.0965994	0.0920425	0.0721754	0.212066	-0.00462476	0.00122878	0.0180056	0.0879478	0.23303	0.249714	0.188731	0.0235084	0.550438	0.230934	0.0491386	0.0581965	0.0233269	0.212418	0.00899879
NULL	0.0224493	-0.0042615	0.0394733	0.0616093	0.130476	0.0014111	0.13504	-0.00255845	0.00943121	0.000199068	0.0516566	0.0887933	0.145682	0.170548	0.0174473	0.0553614	0.00686026	0.0429527	0.474698	0.228796	0.0203733	0.0580977	-0.00313879	0.0733545	0.0195077	0.224978	0.0493397	-5.80908e-05	0.0239561	0.178133
NULL	0.00538123	0.402807	0.0704038	0.133732	0.00279513	0.0323454	0.0046684	0.000507197	0.00109345	0.147221	0.0193143	-0.00451077	-0.00202514	0.00248346	0.208366	0.17297	0.0142899	0.213475	-0.00506585	0.261724	0.0804048	0.101578	0.0279138	0.0765952	0.175064	0.00417406	0.092514	0.130139	0.0180503	0.0165616
NULL	0.00342843	0.0136858	0.0856507	-0.00378178	0.128737	0.00809373	0.070371	0.140195	0.300802	-0.00530987	0.0202541	0.157479	0.332464	0.140205	0.0673996	0.023934	-0.00350127	0.321826	0.0200605	0.194525	0.105062	0.0653726	0.0717091	0.0239513	-0.00455096	0.155936	0.103341	0.163527	-0.00203698	0.0011372
NULL	-0.000824655	0.20674	0.183799	0.105133	0.00665796	0.123879	0.300954	-0.0035709	0.0297573	0.00984914	-0.00403625	0.0197709	0.0103079	0.324642	-0.00459082	0.128431	0.0119707	-0.00526073	0.310001	0.28058	0.19116	0.140418	0.014901	0.0795355	0.0816005	-0.00192866	0.093242	0.187576	0.254067	0.00979902
NULL	0.155462	-0.00518681	0.209753	0.0923387	0.237057	-0.00267667	0.00631657	0.121636	0.0627628	0.220852	0.237087	0.0408861	0.174502	0.31478	0.151233	0.144494	0.00913194	0.00782706	0.0270267	0.190534	0.286128	0.0255986	0.00378702	-0.00366646	-0.00188056	0.161422	0.295933	0.103569	0.242288	0.112423
NULL	0.353427	0.191013	0.15984	0.0319992	0.195652	0.0404745	-0.0039519	0.138634	0.0332423	0.0352793	0.460476	0.00143244	-0.00155636	0.0218979	0.00337266	0.0326565	0.0119707	0.244597	0.134663	0.0362339	0.0259666	0.0732408	0.0551583	0.0925066	0.391994	0.00813353	0.0670784	0.0167581	0.00318998	0.0397714
NULL	0.0115442	0.247185	0.207221	0.0636737	0.0300454	0.011144	0.0154827	-0.00389353	0.0695559	0.00667606	-0.00458968	0.00776329	0.0296912	0.183604	0.190678	0.012909	-0.00064468	0.0659633	0.00806678	0.0421258	0.0147889	0.0652208	0.0557165	0.30192	0.0258254	0.158194	0.0940508	0.132025	0.10767	0.0419228
NULL	-0.000483809	0.0840444	0.0851811	0.102334	0.150281	-0.00112608	0.030016	0.00164137	0.00658959	0.0490418	0.200588	0.00603188	0.00154837	0.205364	-0.00346263	0.131785	-0.00480349	-0.0046051	0.0334483	0.00454936	0.120394	0.0162051	0.0674434	0.00374118	0.0956217	0.112729	0.157423	0.057416	0.18182	0.0182415
NULL	0.135891	0.142036	0.160908	0.103059	0.0120468	0.0265776	0.141579	0.405024	0.0531067	-0.00453274	-0.00478255	0.20364	0.316854	0.0182811	-0.00120033	0.149367	0.00349044	0.0501518	0.336997	0.276247	0.113004	-0.00478702	0.0457882	0.0868582	0.302915	0.0512945	-0.0042084	0.50936	0.0969062	0.0371088
NULL	0.136542	0.114139	0.0962961	0.00427285	0.0908292	-0.00152354	0.142418	0.00458376	0.183943	0.0153746	0.0904318	0.000806691	0.00929964	0.0269774	-0.00316306	0.167105	-0.0043541	0.0211887	0.039656	0.119373	0.0105357	0.140243	0.0291908	0.194387	0.109761	0.117464	0.165465	0.265171	0.0121607	0.163987
NULL	0.184645	0.0436522	0.121952	0.0634967	-0.00433372	0.0914501	0.063254	0.236442	-0.000579669	0.215592	0.000710225	0.0686066	0.308421	0.0524083	0.40861	0.295784	0.0069775	0.244538	0.0751695	0.0786613	0.131453	-0.00341332	0.012931	0.0794984	0.0454987	0.395992	0.0813602	0.137258	0.153548	0.0670723
NULL	0.00131327	0.0960175	-0.00510957	0.0605068	-0.002966	0.240537	0.236788	0.477776	0.000368612	0.0676521	-0.00460677	0.075538	0.00561525	0.0246457	-0.00233386	0.0987067	-0.00388739	0.191783	0.0439182	0.102466	0.215403	0.120559	0.0348422	0.189501	0.118612	0.0329628	0.00403823	0.222946	-0.00507122	0.0764818
NULL	0.0526937	0.0994927	0.180001	0.275627	0.249019	0.029205	0.0848431	0.340293	-0.00522971	-0.00354641	0.0601079	0.0231604	0.0415012	0.0360059	-0.00385165	0.138347	0.0142549	0.195009	0.206622	0.0999507	0.551715	0.103015	0.031522	0.0625037	0.38969	0.0806567	0.115452	0.355841	-0.000385092	0.35177
NULL	0.00411416	0.113415	0.00268603	0.00664391	0.249947	0.0156542	0.32139	0.012541	0.036142	0.111677	0.116836	0.0635014	-0.00241253	0.161063	0.0520504	0.139171	0.0131118	0.0176423	0.0498206	0.177587	0.0333894	0.114591	0.075858	0.563171	0.0257758	0.0400199	0.160662	0.00645375	0.0143211	0.163569
NULL	0.09618	0.048928	0.221359	0.326742	0.0887871	0.194306	-0.00298084	0.279718	-0.00457983	0.0134406	0.0458717	0.0442136	0.288115	0.131053	0.000410128	0.00149996	0.00291309	-0.00409072	0.0373527	0.146734	0.0348256	0.110824	0.107544	0.0237133	0.0337802	0.156615	0.0534763	0.0420981	-0.00510024	0.0795095
NULL	0.166433	0.209725	0.170742	0.170498	0.196863	-0.00399846	0.185131	0.0451428	0.160977	0.196907	-0.00438926	0.0564513	0.120632	0.040238	0.232387	0.0168459	-0.00268431	0.0422009	0.11941	0.0101561	0.131827	-0.00194132	0.0878837	-0.00446847	0.114967	0.140799	0.181307	0.145443	0.119851	0.00266672
NULL	0.0346494	0.0787176	-0.00469486	0.265147	0.0581091	0.112381	0.103616	0.334301	0.0909225	0.0644633	-0.00403625	-0.00439937	0.0107303	-0.00340712	0.0532696	0.104565	0.00639032	0.153443	0.047692	0.079254	0.0818181	0.0998813	-0.0030437	0.0866079	0.0928921	0.0715766	0.238689	0.442068	-0.00435695	0.0641714
NULL	0.00177206	0.105133	0.0586196	0.48874	-0.00464547	0.203263	0.012956	0.145525	0.0564189	-0.00348999	0.0815456	0.0302539	0.0990661	0.0693122	0.281089	0.201064	0.319343	0.0101276	0.219401	0.012057	-0.00483682	0.00228444	0.333072	0.0046022	0.00129805	0.163173	0.103084	0.169579	0.0160807	0.255792
NULL	0.248139	0.015559	0.0102576	0.00900899	0.145617	0.0278028	0.233319	0.335913	0.160896	0.0677698	0.136938	0.00493567	0.187317	0.00478215	-0.00243103	0.0286883	0.0142549	0.0979614	0.155129	0.0243992	0.00137694	0.137437	0.333072	0.0582701	0.0973624	0.459831	0.0679829	0.199808	0.00823692	0.0058588
NULL	0.0218518	0.0482602	0.00418276	0.122409	0.195514	0.00180928	0.00464851	0.0135885	0.295975	0.0861016	0.15459	0.0197495	0.0922457	0.0877468	0.0555888	0.219887	0.00291309	0.358531	0.160505	-0.00421281	0.382325	0.147057	0.117507	0.205282	0.0514339	0.00511626	0.0976233	-0.000786961	0.0232976	0.247274
NULL	0.124629	0.0101594	0.0393066	0.135403	0.0118082	0.107224	0.0234108	0.0982311	0.170425	0.0503865	-0.0049293	0.00152407	0.0130315	0.232523	0.00522657	0.169418	0.00742611	-0.00444822	0.0173341	-0.00468452	0.526625	0.00290942	0.263334	-0.00221055	0.00143981	0.00018106	0.00589829	-0.00495296	0.0043202	0.159009
NULL	0.0364716	0.0465877	0.075266	0.184399	0.0209136	0.0115296	0.0952836	0.113103	0.144751	0.152629	-0.00157691	-0.00339694	0.0823327	0.0876104	0.0806252	0.00953629	-0.00240404	0.0907305	0.363804	0.0564655	0.102303	-0.00214885	0.127759	-0.000189579	0.0396727	0.0535711	0.0273859	0.0108824	0.00865002	0.178287
NULL	0.0543402	0.476539	0.00392155	0.285567	0.00150355	0.000504884	0.195621	0.102289	0.00950123	0.21323	-0.00479574	-0.000610966	0.182971	0.0448991	0.114277	0.311272	0.0110604	0.0683107	0.127702	0.156711	0.0403392	0.105894	0.00615997	0.03207	0.545094	0.396942	0.02176	-0.00340207	-0.00448653	0.123006
NULL	0.000545462	0.188801	-0.00183766	-0.000949282	0.0824604	0.00781568	0.0214786	0.0853363	0.010941	0.182121	0.0118187	0.0541177	0.0423059	0.15787	0.26849	0.0325095	0.427566	0.0654171	0.176316	0.157435	0.00493399	0.367694	0.0939786	0.0320004	0.110113	0.000183799	-0.00372253	0.0845122	0.248697	0.0795121
NULL	-0.00365306	0.0273843	0.00683257	0.0516263	0.0245441	0.0406077	0.183632	0.451761	-0.00196932	0.320028	0.536288	0.0915317	0.176574	0.032857	-0.00110253	0.0243975	-0.00372454	0.0268536	0.0329236	0.07566	-0.00533333	0.258757	0.0640579	0.0478343	0.0101969	0.180661	0.321436	0.0177372	0.0783543	0.0185567
NULL	0.003008	0.0357314	-0.000264611	0.0387393	0.0589721	0.113711	0.234381	0.0264308	-0.00170014	0.03869	-0.0011904	0.171124	0.0293251	0.228784	0.00365517	0.0360105	-0.0017998	0.00209663	0.0798341	0.197091	0.0731306	0.222187	0.0271885	0.0570063	0.101875	0.0577809	0.262354	0.119143	0.00702573	0.108713
NULL	-0.00135065	0.0435391	0.12754	0.154397	0.111433	0.142444	0.060133	0.440644	0.055417	0.172566	0.58682	-0.00480693	0.109851	0.0162442	0.0900627	0.0317954	0.322705	-0.0028863	0.159726	0.165109	0.171115	0.221895	-0.00485311	-0.00494984	0.0786562	-0.00485614	0.277143	0.0320166	-0.00237995	0.119137
NULL	0.0908311	0.162301	0.00457645	0.204531	0.0211358	0.47066	0.172265	0.138549	-0.00409165	0.100723	0.129619	0.206318	-0.00288486	0.102177	0.0399937	0.0485885		0.0438189	0.116273	0.0264538	0.104413	0.0570815	0.0218546	0.184885	0.0541037	-0.00438816	0.0142813	0.0316618	0.00430365	-0.000789872
NULL	0.240223	-0.00442447	-0.00471222	0.00308887	0.0287611	0.00368156	0.00260956	0.636883	0.0637605	0.188003	0.103714	0.0181049	0.107852	0.00765672	0.0107636	0.136611	0.012541	0.000659101	-0.000278775	0.00975827	0.0253326	0.0082612	0.100109	-0.0033051	0.0930781	0.0800744	0.096383	0.0485579	0.170486	0.0591976
NULL	0.122785	-0.00296757	0.151761	0.00774447	0.160826	0.259558	0.044688	0.117518	0.0491162	0.111548	0.0349989	-0.00341147	0.0161943	0.071751	0.0342894	0.0124192	0.568151	-0.00337917	0.108504	0.0273429	0.147938	0.125446	0.0107184	0.0441283	-0.00516175	0.0121964	0.10629	0.182397	0.00480059	0.0854413
NULL	0.116025	0.00549206	0.256025	0.0030138	0.00780087	0.0372468	0.155105	0.0621188	0.192676	0.0846343	0.012249	0.0756601	0.0152013	0.12478	-0.00356826	-0.00104972	0.00629491	1.41346e-05	0.0107711	0.0784964	0.562061	0.000251411	0.121922	0.192353	0.142356	0.256886	0.0366439	0.18508	0.477798	-0.00476803
NULL	0.245777	0.00940721	0.00816288	0.01463	0.0609087	0.216677	0.0020794	0.0941346	0.0299544	0.160127	0.000960684	0.336161	0.0798287	-0.0051964	0.206731	-0.00440092	0.335489	0.328766	0.350004	0.0864516	-0.00533953	0.0412619	0.0285721	0.245591	0.251659	-0.00328747	0.0996563	0.478365	0.0157154	0.147146
NULL	0.0758654	0.115994	0.0142411	0.00434059	0.0574171	0.0210975	0.0960874	0.0160918	0.0773993	0.0627964	0.0521246	0.095383	0.134457	0.231566	0.000821521	0.00377421	0.0050858	0.224089	0.324968	0.059543	0.333801	0.158938	0.0246228	-0.00463174	0.0739278	0.18746	0.0159847	0.154587	0.064793	0.193582
NULL	0.0498698	0.102414	-0.00531012	-0.00332621	0.016569	0.134146	0.111852	0.00511255	0.0222356	0.00219437	0.128494	0.0522447	0.136466	0.0253122	0.0286076	0.10896	-8.82799e-05	0.183969	0.058887	0.0736773	-0.000392326	0.247467	0.0953642	0.0101635	-0.00312778	0.220227	0.0302856	-0.00396422	0.229045	0.0757305
NULL	0.116218	0.0205791	-0.00506545	0.0801607	0.00490578	0.121278	0.315193	0.0122342	0.00536892	0.322255	0.000259008	0.00347602	0.276359	-0.00163159	0.0105642	0.212147	-0.00154931	-0.00383368	-0.00500988	0.36691	0.12227	0.0394072	0.156551	0.154003	0.171951	0.0516748	-0.00140744	0.0900978	0.0341574	0.124644
NULL	0.000407506	0.129975	0.0349325	-0.00476648	0.102515	-0.00427997	0.0414402	0.144916	0.0568679	-0.00451864	0.0408183	-0.00323537	0.0232863	0.00522657	0.0459084	0.0307964	0.00176798	0.0299997	0.43199	-0.00363856	0.00780784	-0.00440023	0.0938163	0.0561061	0.0506723	0.0548571	0.0798003	0.068021	0.336652	0.00274256
NULL	0.040307	-0.0043605	-0.00357638	0.203051	0.0146184	0.467439	0.201495	0.0643181	-0.00494143	0.0967304	0.00198598	-0.00229225	-0.000560074	0.0232885	0.197118	0.0953212	0.0119707	0.0241902	0.0362255	0.0126998	0.557565	0.0652208	-0.000122354	0.0536151	0.0259438	0.0604546	0.00571391	-0.00226165	0.00889024	0.0619133
NULL	0.0157194	-0.00369654	0.170772	0.222592	-0.00500343	0.277565	-0.000516209	0.212357	-0.00446832	0.0122448	0.0346914	0.00461345	0.00791304	0.00942622	0.157538	-0.00203665	0.019194	0.0475044	0.000358605	0.244444	0.0177596	-7.20136e-05	0.229573	0.0512867	0.0636718	0.182919	0.0404882	0.0426578	0.0860068	-0.00173586
NULL	0.014916	-0.00522898	0.186752	0.102595	0.0199293	0.00160882	0.150695	0.344004	0.169964	0.0988058	0.000776882	0.131373	-0.0049827	-0.00202163	-0.000793966	0.0119905	0.0176963	0.085854	0.0172387	0.0784964	0.0126977	0.105391	0.0368653	0.0647792	0.0951325	0.0508288	0.117547	-0.000137357	0.0405505	0.108458
NULL	0.0918066	0.101849	0.162939	0.124578	0.14872	0.120635	0.0469064	0.0165467	0.130039	0.0595057	0.0329125	0.194427	-0.00208776	0.023487	-0.00376156	0.0195702	0.0108316	-0.00513259	0.0169937	0.0440361	0.15995	0.0100711	0.293717	0.00332867	0.00107611	0.121313	0.114436	0.423753	-0.0020036	0.162198
NULL	0.021628	0.0169983	0.139582	0.205032	0.113438	0.0654101	-0.00270691	-0.000483121	-0.00506729	0.15464	0.0521453	0.189035	0.230664	0.00517833	0.184737	0.0653682	0.00516568	0.22985	0.295704	-0.00416396	0.0101821	0.0954074	0.007608	0.190394	0.0992899	0.125412	0.039559	0.087524	-0.00485665	0.038508
NULL	0.0780253	0.0637619	0.0966625	0.104768	0.136426	0.151321	-0.00122423	0.127606	0.0168326	0.0662737	0.0432504	0.10598	0.205502	0.219716	0.0621829	0.0247517	0.44424	0.0381362	0.0492286	-0.00314329	0.308122	0.140243	0.074962	0.201934	0.109972	-0.00439563	0.377504	-0.0050283	0.224577	0.104069
NULL	-0.00491437	0.00291519	0.0977445	0.106127	0.13931	0.116206	0.0385257	0.0222137	0.0425184	-0.000982769	0.0466887	0.088759	0.0401261	0.0778432	0.0764345	0.0756994	0.0040384	0.130824	0.0753741	0.104805	0.0575144	0.258757	0.0920197	0.219532	-0.00382105	0.0251878	0.097805	0.0760164	0.0114186	0.159179
NULL	0.0619998	0.0989957	0.0150673	0.266605	0.0428084	0.123585	0.0253377	0.0979049	0.13944	-0.00491927	-0.00201875	-0.00111162	0.172784	0.0281394	0.0206631	0.0290114	0.00516568	0.0496355	0.00257142	0.202378	-0.00307023	0.216746	0.0638342	0.0323806	0.0333199	-0.00368357	0.0146512	0.14861	0.0941519	0.0016487
NULL	0.0892702	0.167871	0.0125674	0.261715	-0.00504686	-0.00449541	0.00644927	0.0700131	0.102216	0.0301553	-0.00443583	0.0202526	0.0336412	0.0308485	0.21681	0.140302	0.00401928	0.328766	0.180149	0.0073906	0.449879	0.0494123	0.0872916	0.0145083	0.0278369	0.00893776	0.0119367	0.00104193	0.0557136	0.257973
NULL	0.0611719	0.0980106	0.0345953	0.126821	-0.00266266	0.00908502	0.0901995	0.560936	0.000945063	0.13053	0.0390469	0.0579833	0.143884	0.313265	0.0279844	0.0325678	0.0761807	0.141333	0.102892	-0.00415262	0.037794	-0.00439072	0.101341	0.0868582	0.0343941	0.060745	0.121163	0.116303	0.00507689	0.216716
NULL	0.0676268	0.0845306	0.0843993	0.130596	0.102143	0.0493847	0.157042	-0.00509568	-0.0028339	0.0483305	0.0237745	0.0764857	0.163255	0.197509	0.0437313	0.0958442	0.439682	0.0116739	0.330634	0.203452	0.0375989	-0.0020181	0.0170546	0.0543393	0.407497	0.233111	0.0928009	0.0135008	0.151847	0.300613
NULL	-0.00451573	0.118766	-0.00494078	0.286843	0.00207905	-0.00457024	0.219525	0.00717929	0.00346418	0.0632431	0.00508971	0.0580909	0.104707	0.107563	0.305575	0.095522	0.00573005	0.115095	-0.00514228	0.191942	0.00137694	0.0172244	0.074113	-0.00281076	0.00589408	0.0590505	0.0195356	0.211863	0.244882	0.0638582
NULL	0.153918	0.0518041	0.00152935	0.0937639	0.194632	0.0523999	0.162635	0.0927611	0.0738806	0.0209502	-0.00425383	0.0204453	0.428257	0.177108	0.00266014	0.0263724	-0.000593946	0.0492839	0.0763027	-0.00496699	0.0188425	0.0592607	0.0409692	0.105427	0.0514031	0.0839735	0.0951637	-0.00453487	0.0271686	0.0171026
NULL	-0.00515445	0.0559507	-0.00486017	0.293134	0.0300119	0.21448	0.000688348	0.0604244	0.23453	0.00955105	0.102805	0.017105	0.0321766	0.165189	0.382388	-0.00448582	0.0148272	0.290593	0.0279197	0.211413	0.136458	0.367694	0.0525784	0.148873	0.00585647	0.0107263	0.0659877	0.109556	0.0164787	0.0455484
NULL	0.115526	0.269154	0.142497	0.483145	0.0795402	0.059588	0.0633702	0.0450402	0.00119452	0.0658282	0.227677	0.0794415	0.417732	0.173354	0.217866	0.00634169	0.00814801	0.144046	0.332455	0.0707831	0.0165364	0.215351	0.0106103	0.0632167	0.00522435	0.416078	0.0328333	0.17268	0.196419	0.161599
NULL	0.0227788	0.0243169	0.0989811	0.0250648	-0.00474726	0.0453704	0.0936453	0.238948	-0.00495753	0.100738	-0.00160023	0.000306477	-0.00180567	0.261007	0.138057	0.0837496	0.00799245	0.00639969	-0.00183063	-0.00545286	0.00854856	0.105684	0.105693	0.0398461	-0.00499887	0.00579161	0.338647	0.162499	0.00643859	0.055105
NULL	0.0976357	0.132596	0.0852147	0.103248	0.00333119	-0.00395988	0.00351927	0.0161762	-0.00337402	0.0778911	-0.00117887	0.260512	0.227166	0.301099	-0.00359255	0.0263594	0.150007	0.104792	0.0139372	0.0847796	0.0923303	0.247597	-0.00480792	0.153849	0.170035	0.0714367	0.127883	0.137104	0.0257563	0.147937
NULL	-0.00174948	-0.00270178	0.192932	0.00718772	-0.00455058	0.0701122	0.00244687	0.150315	0.104213	0.111157	-0.00519521	0.243026	0.00479629	0.0100954	0.010842	0.127727	0.00176798	0.165619	0.0633552	0.0127421	0.0965	0.258757	-0.00194069	0.0151258	0.430997	0.00441649	-0.00437947	0.0449788	0.195795	0.0339305
NULL	-0.00323192	-0.00331686	0.246395	0.217454	0.040716	0.132111	0.0150241	0.0920167	0.0492435	-0.000811838	0.0782714	-0.00364026	0.188032	0.0790706	0.0998981	0.038389	0.00235116	0.0506824	-0.00351149	-0.00474752	0.151788	0.107759	-0.00111271	0.0288789	-0.00204703	0.169629	0.114868	0.029829	8.72792e-05	0.0734041
NULL	0.0616684	0.0528109	-0.00323321	0.10516	0.0824695	0.21361	-0.00107472	0.103062	0.00109345	0.0255877	0.106314	0.0816347	0.040823	0.239516	0.201144	0.018843	0.264598	0.0809754	0.145429	0.00602782	0.00804414	0.0432061	0.0967326	0.0821044	0.0303324	0.297226	0.0666117	0.0562513	0.0633659	-0.00051154
NULL	0.0720621	0.155519	0.196644	0.0510435	0.0403107	0.199485	0.0708085	-0.00423804	-0.00340356	0.0373475	0.132391	0.19211	0.227084	0.0389505	0.114685	0.155534	-0.00465812	0.195156	0.153038	0.00104193	-0.00367871	0.0139489	0.311741	0.0436462	-0.00232695	0.098598	-0.00441364	0.0105646	-0.00167314	0.0037756
NULL	0.346899	-0.000726737	0.0428643	0.102237	0.000644444	-0.00149961	0.0392561	0.222725	0.00490695	0.105522	0.0237925	0.0438423	0.0194003	0.337885	0.0714092	0.074647	-0.00401645	0.357647	0.149891	0.308486	0.0369531	0.156605	0.0326123	0.277306	0.00521779	0.15758	0.0338291	0.00342769	0.290828	0.103195
NULL	0.247201	0.0580832	0.127524	0.00670145	0.101235	0.014695	0.0608249	0.13934	-0.00305613	0.043969	0.017873	0.154149	0.0704179	0.0113916	0.0407973	0.299339	-0.00456563	0.197429	0.0377892	0.182154	0.101634	0.136105	0.0583193	0.0404761	-0.00433746	0.0416961	0.026594	0.0115328	-0.00105867	0.235519
NULL	0.314294	0.0461541	0.00437103	0.125914	-0.00432387	0.112928	0.0114387	0.0422872	0.0493082	0.12906	0.0038462	0.17355	0.0804835	0.391144	0.222265	0.0258589	0.00912661	-0.00499685	0.117393	0.049417	-0.00134292	0.651655	0.0568456	-0.00247797	0.172035	0.0381975	-0.00462486	0.00211141	0.157651	0.291469
NULL	0.0369485	0.0096533	0.254498	0.103002	0.0203149	0.238876	0.101604	0.100647	0.246384	0.261724	0.0139063	0.09509	0.0369241	0.261049	0.161295	0.00885056	0.012541	0.250124	0.0923568	0.0139768	0.0456847	0.00240739	0.0154961	-0.00466762	0.00759584	0.0770036	0.0301048	0.0125408	1.13233e-05	0.101321
NULL	0.123248	0.0202507	0.180001	0.0750956	0.00664798	0.0519041	0.0681301	0.000619474	0.323485	0.00127434	0.066741	-0.00441641	0.000210022	0.0041428	0.00521861	0.00273882	-0.00397677	0.00595202	-0.00181597	0.110388	0.231369	-0.00270545	0.299984	0.022181	0.0341531	-0.00282774	0.131062	0.14897	0.0732783	-0.00430311
NULL	-0.003995	-0.00255275	0.197128	0.0562085	0.0158757	0.0430247	0.0616107	0.29148	0.012385	-0.00211035	0.126113	0.0261315	0.0128594	0.082547	0.0107169	0.055795	0.359816	0.0556235	0.0835614	0.0614634	0.194028	0.0252956	0.251515	0.0481431	-0.0045922	0.218634	-0.00464822	0.291242	0.0526834	0.052836
NULL	0.000210234	0.0374186	0.129351	0.105958	0.186286	0.181644	0.403042	0.214667	0.0773517	0.0949745	0.408427	0.0448835	-0.00250382	0.21979	0.0292094	0.118182		-0.00357502	0.00773845	0.178088	0.168269	0.125914	0.0832112	0.155894	0.00247778	0.398435	0.0859661	0.0792828	0.0451173	0.165553
NULL	0.00115362	-0.00152674	0.0602441	0.116472	0.127055	0.0131297	0.0361898	0.139111	0.178262	0.377518	0.0268987	0.00504809	0.136645	0.0253549	0.435298	0.0321542	0.0102628	0.347753	-0.0029619	0.241531	0.337502	0.0126962	-0.000243673	0.000311985	-0.00470292	0.123124	0.0346049	0.282161	0.244055	-0.000417141
NULL	0.120666	0.0284591	0.089698	0.112078	0.124715	0.0214192	0.0559637	0.0399854	0.00973769	0.0851865	0.363933	0.0640079	-0.000268729	0.00146231	-0.00484869	-0.00442534	0.00516568	0.279076	0.158841	0.170257	0.0077355	0.000411013	0.0332557	0.00185742	0.0325851	0.108936	0.156389	-0.0030974	0.193052	0.0906586
NULL	0.208047	0.0335165	0.00143619	0.0288327	0.0420007	0.0643566	0.0307964	0.00908778	-0.00508091	-0.00220647	0.0595822	0.158403	0.02751	0.103837	0.211567	0.0334211	0.0349332	0.0851414	0.000789676	0.0426453	0.224395	0.0454761	0.1033	0.0309425	0.124559	0.0116336	0.0313392	0.0794885	0.0230549	0.164767
NULL	-0.00501462	0.0869485	0.364411	0.0720065	0.243238	-0.00237219	0.027596	0.0520807	0.000935412	0.0656349	-0.00322547	0.198799	0.0702798	0.105621	0.193533	0.0126933	0.158196	0.189386	0.0870827	-0.00512107	0.0146479	0.0103476	0.0720884	0.312861	0.202815	0.0593889	0.268313	-0.00455204	-0.00105768	0.0723537
NULL	-0.00437766	0.0111278	0.21242	0.108941	0.00658077	0.214284	0.0131857	0.100174	0.16828	0.122166	-0.00286206	-0.00466076	0.0127835	0.0903651	0.177587	0.246848	0.0266422	0.0140981	0.00965167	0.204088	0.117038	0.130579	0.0191595	0.273436	-0.00136418	-0.00205893	-0.00185852	0.0194521	0.154629	0.0303031
NULL	0.685537	0.0291924	0.0832446	-0.00497204	0.169102	0.251519	-0.00419724	0.00046905	0.0200173	0.223895	0.0296661	0.0312734	-0.003941	-0.00354729	0.102782	0.110388	-0.00107926	0.00460855	0.115896	0.178251	0.0297012	0.000310605	0.208536	-0.00453111	0.00556952	0.0577312	0.110572	0.00837737	-0.00184328	0.0294197
NULL	0.0276851	0.155967	0.119276	0.160861	0.0894109	0.17355	0.0460149	0.112416	0.0542573	0.154499	0.107485	0.0454522	0.0451996	0.102038	-0.00250784	0.0400483	0.000397031	0.0315866	0.0180076	0.0527518	0.21639	0.00192598	0.00596776	0.37172	0.207481	0.0428578	0.481941	0.0214584	-0.00482579	0.171262
NULL	0.0378315	0.0361081	0.0511928	-0.00326918	0.0763744	0.127643	0.245519	0.21264	-0.00388369	0.0892588	0.0274189	0.14193	0.32903	0.0675472	0.104598	0.0110799	0.0131118	0.244527	-0.00177839	0.186352	0.0693246	0.120178	0.061866	0.221804	-0.00361185	0.0508731	0.0928009	0.0120991	0.0236491	0.0780486
NULL	0.00240426	0.00904024	0.03238	-0.00408118	0.153754	-0.00391077	0.115187	0.00581651	0.127545	0.0500299	0.360554	0.257743	0.1662	0.0169435	0.143068	0.0880547	0.0133838	0.0759429	0.0469786	0.185836	0.071175	0.0739414	0.156354	0.3446	0.270366	0.101167	0.210309	0.103552	0.153951	0.246271
NULL	0.015983	0.0036158	0.235088	0.0761816	0.0679334	0.0466513	0.191085	0.00929585	0.00243245	0.0479489	0.0446871	0.0167735	0.0759068	0.596922	0.0329559	0.00260048	0.399551	0.26165	0.149967	0.412061	0.0937573	0.00934852	0.261822	0.0217236	0.124741	0.109979	0.178837	0.101819	0.0200121	0.147006
NULL	0.254408	0.0673766	0.230812	0.0837983	-0.00263337	0.0919398	0.141189	0.0761807	0.0864348	0.0375861	0.552837	0.113702	0.0475104	0.0838071	0.0151327	0.199494	0.0098971	0.0654171	0.164249	0.0780163	0.157373	0.100922	0.126339	0.00493476	0.129458	0.00507838	0.257058	-0.0018889	0.157525	0.170197
NULL	-0.00437727	0.223228	0.0372822	0.110618	0.00872158	0.00337569	0.0130252	-0.000747152	-0.00472004	0.0907812	0.154494	0.0304621	0.0329388	0.0715617	0.21681	0.119625	-0.00486558	0.0457137	-0.00347154	0.238034	0.0297978	0.0133278	0.289615	0.399305	0.196293	0.00639636	0.0809395	0.150608	0.174858	0.186234
NULL	-0.00394677	0.00960884	0.00103772	-0.00127432	0.0472774	0.0175081	0.140324	0.0760754	0.031258	0.00229952	0.00627479	-0.00256889	0.00344943	0.173991	0.147967	0.336391	0.00537196	0.0507772	0.039454	0.00432459	0.492523	-0.000307466	0.0965916	0.062555	0.140149	-0.00474989	0.00467382	0.340145	-0.00452982	0.00484138
NULL	0.015749	-0.00495738	0.110461	0.0415244	0.184843	0.0136135	0.0793816	0.159429	0.023654	-0.00483102	-0.00453445	0.00140055	0.0446329	0.147747	0.0584739	-0.00451875	0.0050858	0.306181	0.204209	0.153756	0.0829633	0.0302797	0.11745	0.0577955	0.103781	0.012571	0.0811279	0.113972	0.223536	0.464479
NULL	0.0196706	0.22436	0.0123418	0.100273	0.0999595	0.265931	0.0943045	-0.0048476	-0.00479131	0.0364264	0.275758	0.0101298	0.00566686	0.0118435	0.162857	0.169205	0.00235116	0.0801564	-0.00264738	0.0547904	0.0270857	-0.00290172	0.341906	0.0709994	0.0147052	0.166684	0.145847	0.0743872	0.240586	-0.00358029
NULL	0.0952722	0.0205019	0.0339195	0.0382584	-0.00028789	-0.00410839	-0.00472527	0.0632935	0.0699541	0.0178441	0.0689303	0.02031	0.151384	0.0739284	0.255309	0.00807155	0.00573005	-0.00422105	-0.00138027	0.00481484	0.232191	0.0563693	0.00395634	0.0541323	-2.93893e-05	0.181354	0.110824	0.196063	0.157393	0.159954
NULL	0.0505142	0.00439649	0.131195	0.0128854	-0.000900304	0.0836269	0.00353947	0.257282	0.0500021	0.0142282	0.071351	0.0171942	0.0224144	0.0126238	0.0342221	0.220148	0.00912661	0.000419367	0.0987489	0.0450786	0.250593	0.18198	0.0573083	-0.000618893	0.283672	0.154158	0.155033	0.451447	-0.00267314	0.0301557
NULL	0.0400178	0.126852	0.0340412	-0.00437162	0.0691814	-0.0047739	0.276802	0.0101724	0.0328411	0.00804108	0.118432	0.0133856	-0.00195897	0.0740729	0.0227368	0.239847	0.00912661	0.037192	0.0758552	0.0617295	-0.00470783	0.0583624	0.0462737	0.0863506	0.133191	0.154588	-0.00502745	0.141468	0.149907	0.183692
NULL	0.0369671	0.0938693	0.24609	0.00787041	0.158853	0.308615	0.278457	-0.00353201	-0.00476998	0.125557	0.163122	0.120503	0.0500942	0.177983	-0.00376156	0.147216	0.0040384	0.0846771	0.259648	0.00115263	-0.00497338	0.0671385	0.115014	0.0862228	0.219579	0.1669	0.0300376	0.0446133	0.168629	0.0221981
NULL	0.00802307	-0.00421142	0.15273	0.0849899	0.0134755	-0.0022913	-0.00393301	0.0709283	0.153948	0.258697	0.0469186	0.135355	0.00561525	0.264203	0.459801	0.0536089	0.000397031	0.310946	0.0915076	0.19432	0.221785	-8.27473e-05	0.275674	0.296519	0.0394272	-0.00337579	0.0398113	0.112122	0.0375153	0.157286
NULL	0.0363448	0.109862	0.305412	0.0054674	0.030027	0.157286	0.323702	0.139171	0.0997507	0.155255	7.80174e-05	0.254958	0.0344599	0.00254723	0.12579	0.00258703	0.0040384	0.307086	-0.00195621	0.0116978	0.125009	0.0298698	-0.00429398	0.0396563	-0.00441079	0.315777	0.0825375	0.0585204	0.0560672	-0.00324067
NULL	0.217681	0.0706331	-0.00152372	0.0470893	-0.00511837	0.00158781	0.049417	0.213065	0.0245101	-0.00461412	-0.00480745	0.0734038	0.367542	0.0729117	0.156254	0.114723	0.0154	0.191539	0.0279873	0.0180993	0.175968	0.11194	0.0711059	0.0457724	0.0805286	0.0373417	-0.00443561	0.174	0.109696	0.0645989
NULL	0.0981907	0.0766315	-0.00217974	0.169016	0.105046	0.241014	0.133279	0.387945	-0.00476477	0.0123672	0.0328889	0.0989324	0.00401575	0.139198	0.142102	-0.00422115	0.466668	0.192428	0.0366288	0.145002	0.126662	0.0668941	0.066182	0.393298	0.0928921	-0.00306038	0.0175142	0.00717321	0.0515859	-0.00498563
NULL	-0.000286991	0.115448	0.139317	0.026081	0.227628	0.00186134	0.204154	-0.00497996	-0.00229261	0.127411	-0.00147438	0.00974552	0.242896	0.00191762	0.0964685	0.00997056	0.00573005	-0.00243529	0.331522	0.0327285	0.0384805	0.033189	0.012878	0.0593034	0.0859004	-0.00224536	0.0900657	0.105845	0.135747	0.0573629
NULL	-0.00345537	0.0147594	0.0787943	0.19245	0.158335	0.172162	-0.0041945	0.0220385	0.0369858	0.00267957	0.114092	0.401926	0.128099	-0.00373368	0.193026	0.130538	0.00912661	0.189963	-0.00471725	0.342636	0.00493399	-0.00330748	-0.00181296	0.0320971	0.0149436	-0.00325033	-0.00123521	0.00462304	-0.00325994	0.0375014
NULL	-0.00241237	0.00125062	0.031872	0.0987718	0.06427	0.0168297	-0.00248311	0.0503703	-0.00437739	0.0212741	0.276689	0.0536637	0.0188236	0.186354	0.0891489	0.130992	0.0034755	0.199438	0.00258863	0.0195285	0.299283	0.115234	0.092396	-0.00030273	-0.00160128	-0.00476803	0.0388702	0.0574446	0.228726	-0.00469394
NULL	0.182376	0.172261	0.0839374	0.149438	0.281012	0.119855	0.206368	0.489836	0.0338703	0.147314	0.0419822	-0.00299306	0.018394	0.219651	0.0208658	0.00101165	0.00296487	0.178191	0.024073	-0.00200224	0.0195696	0.519851	0.0423532	0.0584206	0.0503546	0.0491386	0.0759433	0.0514031	0.0215377	0.121332
NULL	0.00211682	0.12817	0.0799992	0.00869283	-0.0033186	0.0413457	0.0101726	0.066741	0.0911564	0.0107452	0.0406276	0.203919	-0.00476275	0.215738	0.00466863	0.0957267	0.0285062	0.0488786	0.0079317	0.107984	0.028376	0.48034	0.0894155	0.0340185	0.165614	0.165508	0.0141942	0.159829	0.00102113	0.0293939
NULL	0.00466114	0.149482	0.241113	0.110123	0.0403043	0.127841	0.108132	0.197329	-0.00189919	0.0865582	0.0716832	0.140234	-0.00377623	0.0672405	0.000143453	0.0723314	0.00912661	0.0648733	-0.00484217	0.042101	-0.000158538	0.0317609	0.0700902	0.0421156	0.124744	-0.0015945	0.103413	0.0389598	0.0996238	0.0517322
NULL	0.15148	-0.00405798	0.129846	0.0282424	0.000736966	0.283175	0.0355632	0.0371147	0.0547929	-0.00466635	-0.00470155	0.0260268	0.0323407	0.166272	0.295173	0.306326	0.0022697	0.0012825	0.0596634	0.30506	0.282913	0.153059	0.0668018	0.0868973	0.05283	0.122515	0.124745	0.122873	0.126077	0.027601
NULL	0.110856	0.0133308	0.102924	0.35109	0.00298481	0.00523605	0.0710125	0.106695	-0.00463327	0.175395	0.0558579	0.384219	0.0768846	0.0669437	0.0354618	0.221445	-0.00104054	0.00737478	-0.00505355	0.00396068	0.0214522	0.0736568	0.0733793	0.078384	0.0915614	0.0474314	0.057711	0.142632	0.0160807	0.0954788
NULL	0.0532324	0.0138342	0.139564	0.0932396	0.172704	0.0401723	0.12916	0.0286262	0.00558336	0.231813	0.12661	0.10711	0.00241427	0.152091	0.101483	0.086438	0.00580149	0.21444	0.350004	0.046541	0.195412	0.0558009	0.00316741	-0.00168168	-4.10551e-05	0.00137668	0.138976	0.110389	0.122048	-0.00253758
NULL	0.341265	0.0922908	0.261698	0.382313	-0.00174541	-0.000946932	0.00189111	0.126328	0.130793	0.0105439	-0.0023307	0.1658	0.401775	0.0118062	0.334101	0.0462759	0.00277644	0.224089	0.0997878	0.0427737	0.1556	0.00350895	0.265825	0.00665422	0.105086	0.188667	0.206574	0.0378271	0.0763049	0.0391422
NULL	0.0232514	-0.00396666	-0.00133899	0.123141	-0.00482042	-0.00142458	0.129725	-0.00239691	0.166222	-0.00416396	0.0185241	-0.00181183	0.061973	0.517815	0.106639	0.40783	0.0038033	0.0633865	0.00478937	0.196907	0.00134376	0.144869	0.0285721	0.0314244	0.130854	0.000116725	0.306078	0.0279222	0.0537552	0.0387024
NULL	0.0844522	0.000982711	0.362212	-0.00489984	0.0355535	0.23447	-0.00440231	0.0713823	0.0464492	0.0756288	0.059631	0.256537	-0.00467612	0.0945265	0.0559238	0.000220252	0.00401928	0.107587	0.0677019	0.350798	0.0819642	-0.00440023	0.165634	0.0390448	0.0272948	0.0356531	0.12892	0.166588	0.00157529	0.132429
NULL	-0.00406261	0.0394004	0.11158	0.00953998	0.0268966	-0.00182001	0.200338	0.0801286	0.196124	0.131814	0.125164	-0.00265708	-0.00183888	0.101707	0.00816465	0.204158	0.0469776	0.0242761	-0.000269558	0.157281	0.494406	0.0239541	0.0365467	0.0810267	0.0214632	0.104536	0.0499191	0.0119908	0.0125597	0.00101276
NULL	0.102287	0.0291913	0.0399604	0.0562085	0.0211647	-0.00299981	-0.00344524	0.0193655	0.0835141	-0.00371449	0.0530295	0.0522447	0.111727	0.228195	0.0100705	0.21074	0.48012	0.0556235	0.0116209	-0.00277665	-0.00281781	0.0122905	0.0406991	0.0249642	-0.00370018	0.108715	0.11629	0.0104808	0.0547706	0.10129
NULL	-0.00434072	0.0284414	0.131788	-0.00254275	0.0299823	0.131398	0.292835	0.0746677	0.292283	0.000878054	0.403694	0.102529	0.0240995	0.19398	0.119261	0.282103	-0.00401744	0.320443	0.0217613	-0.000455963	0.354981	0.0195741	0.0692783	0.413774	0.162526	0.0860497	0.0331641	0.0443796	0.038089	0.135272
NULL	0.113051	0.01142	0.0943585	0.00763829	0.0574405	0.202821	0.0405595	0.108658	0.00466829	0.0664483	0.00488386	0.00718366	0.0356936	0.00345886	-0.00153212	0.0872577	0.0098971	0.0366102	0.164387	0.0209316	0.00228444	0.171123	0.00806509	0.0684147	-0.0046263	-0.000445985	0.0255395	0.19227	0.0236531	0.188985
NULL	0.00809258	0.044723	0.179569	0.0770504	0.0114452	0.24872	0.250059	0.0123455	0.023609	0.10612	0.0908835	0.000638276	0.0554791	0.104879	0.0689906	0.110367	0.198534	0.0590395	0.0186393	0.0214786	0.0463987	0.0393498	-0.000235547	-0.0021267	0.0763804	0.0901375	-0.0048698	0.0203827	0.0526978	0.159535
NULL	0.120435	0.0145686	0.0375012	0.0912195	0.0151807	0.000901909	0.0157214	0.0998909	0.288534	-0.000649396	0.0317459	0.251913	0.00183384	0.166404	0.257525	0.1315	0.00969443	-0.00311317	0.12757	0.138268	0.137432	-0.00033436	0.0250292	0.538008	0.229505	0.097759	0.244661	0.00228795	0.169993	-0.00087276
NULL	0.155462	0.268318	0.0511445	0.169146	0.0644931	0.297952	0.00663989	0.144813	0.0295457	0.045503	0.063145	0.0456725	0.015646	0.124585	0.0415419	0.128264	0.0114009	-0.00484171	0.146828	0.0276354	0.071175	0.0859799	0.00902173	0.0705079	0.136594	0.0650228	0.0920753	0.00558975	0.249542	0.0134689
NULL	0.193124	0.0223237	-0.00391561	-0.00117782	0.0129464	0.0742513	0.0351126	0.110123	0.109396	0.0702704	0.226112	0.0108887	0.0346127	0.0241817	0.0882695	-0.00360287	0.012541	0.135486	0.0699611	0.0225432	0.0242196	0.0145699	0.0380771	0.0251887	0.114845	-0.000335096	0.0229567	0.210773	0.193723	0.257666
NULL	0.0144256	-0.00475307	0.0963872	0.146063	0.158022	-0.0041613	0.245195	0.10315	-0.00376058	0.0115175	0.0104755	0.00626823	0.0388186	-0.0016155	0.128397	0.0247562	0.00969443	0.0221172	0.0331404	-0.00486637	0.00226408	0.00463725	0.103684	-0.00194212	0.168882	-0.0050804	0.476866	0.00293104	-0.00384852	0.133013
NULL	-0.00306123	0.0848794	0.0805353	0.161083	0.183374	0.0666463	0.00392229	-0.00205508	0.0188646	0.0256874	0.0178501	0.226035	0.00275508	-0.00252389	-0.00476324	0.272984	-0.00268431	0.18836	0.0207826	0.156025	0.00968376	0.0353752	0.0590188	0.625784	0.00575812	-0.00421516	0.155216	0.00138268	-0.00337844	0.0645535
NULL	-0.00458247	-0.00128135	0.210428	0.00809719	0.228085	0.29245	0.000363665	0.0622864	0.0535703	0.00781653	0.362768	0.0808778	-0.00475447	0.0913804	0.0621829	0.00561807	0.00235116	0.114758	0.113292	0.057659	0.742441	0.55114	0.17794	0.0694392	-0.00493829	0.2098	-0.000947235	0.0882642	-0.00348842	0.185389
NULL	0.0809252	0.14383	0.119763	0.0433775	0.185731	0.213542	0.114589	0.0324857	0.210145	0.0146367	0.120997	0.0704578	-0.00120305	0.310945	0.0305666	0.00734114	0.00855928	-0.00444881	0.0916401	0.1011	0.137432	0.0453026	0.101625	0.257782	0.0395724	0.119821	0.00122344	0.478365	0.0612964	-0.00449667
NULL	0.59512	0.0579345	0.0554922	0.199702	0.000937022	0.126935	0.00702327	0.0607114	0.189941	0.00401523	0.0610279	0.0987855	0.147317	0.0932563	0.00972617	0.00229095	0.0309424	0.208135	0.176636	0.0564416	0.122005	0.0440691	0.0670157	0.0857724	0.00107611	0.329011	0.0396504	0.0367535	0.00601045	0.227618
NULL	-0.000446096	0.00527273	0.195416	0.116106	-0.00385611	0.0508789	0.288269	0.105689	0.176885	0.00227124	-0.00443589	0.0148983	0.235519	0.00518705	0.0211184	0.147006	0.000668311	0.0752774	0.116032	0.195116	0.0842618	-0.000884743	0.0298906	0.0611634	0.007395	0.0535711	0.0993642	0.0532515	0.00643859	0.382385
NULL	0.107349	0.0304099	-0.00158423	0.0616016	0.00830513	0.248658	0.193281	0.140115	0.0744313	-0.00460749	0.00356016	0.0165271	0.205317	0.0365034	0.0900886	0.298574	0.560673	-0.00362728	0.021452	0.0189117	0.0727996	0.0745115	0.106046	0.0262327	0.0130064	0.364157	0.505725	0.161102	0.0215919	0.0251269
NULL	0.112672	0.21187	0.00695659	0.0808654	0.203771	0.247433	0.0034935	0.143459	-0.00432826	0.100575	-0.00482553	0.0360327	0.242175	0.132009	-0.00395949	0.176421	0.012541	0.212537	0.245881	-0.0035424	-0.00471544	0.00363166	0.0213209	0.0101415	0.00251648	0.0221719	0.0792635	0.0539243	0.0859481	0.0924281
NULL	-0.00484813	-0.00507511	0.310809	-0.00479814	-0.00381387	0.172951	0.287383	0.0605369	0.0314968	0.241821	0.00538123	0.0318939	0.0545671	0.142313	0.100234	0.0417323	0.135288	0.0690485	-0.00450895	0.0441736	0.0677128	0.000310605	0.087508	0.0733545	0.036441	0.158391	0.0313392	0.0538152	0.276051	0.0403081
NULL	0.0432105	0.0150737	0.0446902	0.289883	0.183041	0.215218	0.065033	0.346491	0.00103	0.0168399	0.123215	0.337454	0.0231074	0.00439623	0.503615	0.22475	0.00855928	0.141333	0.0576491	-0.00521955	0.00137389	0.208665	0.29969	0.0140713	0.0210811	0.0772502	0.321436	0.0208775	0.0612964	0.00361534
NULL	0.0042189	0.0741461	0.0957046	0.152996	-0.000129131	0.144113	0.0801034	0.0955483	0.0102521	0.0850409	0.00981091	0.0201175	0.309034	0.123176	0.0061457	-0.000751468	0.00270339	-0.000918543	-0.00264592	0.148337	0.0455524	0.0103476	0.0288162	0.085697	0.251233	0.127611	0.0895283	0.00962299	0.0153079	0.0168916
NULL	0.0381013	0.159469	0.0605199	0.0157639	0.087198	0.28709	0.0387874	0.0113983	-0.00481184	0.0855775	0.0088009	0.131842	0.0645537	0.0976605	-0.00177893	0.125088	0.19479	0.00573049	0.0154812	0.049514	-0.00282514	0.00398915	-0.00215501	0.578137	0.096394	0.233774	0.293784	0.198795	0.248566	0.19692
NULL	-0.00243292	0.219735	0.112444	-0.00422954	0.0213351	0.00370606	0.046389	0.113108	0.174835	0.0279695	-0.00451492	-0.00479582	0.101825	0.0449613	0.219684	0.0518953	-0.00482027	0.0289678	0.160359	0.00318945	0.00205567	0.00768105	0.147491	0.0207591	-0.00340277	0.000227314	0.026001	0.0853885	0.0896155	-9.67025e-05
NULL	0.0662558	0.0866368	0.1263	0.0119153	0.1783	0.0984764	0.0852677	-0.00171833	0.10207	0.143339	0.0526121	0.0247691	0.204193	0.0559332	0.164297	0.146268	0.00291309	0.0109266	0.125368	-0.00480992	0.172299	0.247273	0.0720884	0.000935831	0.23154	0.0498562	0.115416	0.0313737	0.0845864	0.0953451
NULL	0.00535051	0.144477	-0.000172551	0.340279	0.159398	0.21448	0.158364	0.0787212	-0.0045512	-0.00499525	0.0355926	0.232655	0.0253898	0.287301	0.0158528	-0.00475123	-0.00388739	0.068993	0.18946	0.111157	0.361647		0.305376	0.0819157	0.331162	0.0668155	0.126963	0.0206818	0.205614	0.0190583
NULL	0.258114	0.0761143	0.0103882	0.0567567	0.392146	0.00410874	0.0112226	0.100913	0.202639	0.134614	0.269696	0.155367	0.070974	0.00257203	0.0635378	0.0940176	0.183698	0.189963	0.119147	0.215773	-0.00204903	-0.00390929	0.0145605	0.0128039	0.00559554	-0.00491332	-0.00466272	0.110809	0.245001	0.421902
NULL	0.043688	0.0453506	0.264947	-0.000740082	0.207955	0.0620224	0.0818305	0.212944	0.0824059	0.063115	0.0112058	0.0786923	0.176699	0.0079776	0.23555	0.0148026	0.00235116	0.117368	-0.00105887	0.270258	0.11651	0.0397426	0.108023	0.00665422	0.0488099	0.236561	0.125831	-0.00446988	0.122602	0.159195
NULL	0.108184	0.00920396	0.0481878	0.0915814	0.166747	0.183182	0.0238726	0.0622845	0.05517	-0.00495874	0.030709	0.240795	0.161674	0.228821	0.0365428	0.173324	0.211817	0.0274893	0.0859997	0.053506	0.0643045	0.0509273	0.0479861	0.0469289	0.137363	0.13049	0.00679984	0.205372	-0.00465132	0.0138322
NULL	0.00446314	0.0205019	0.0375793	-0.00474927	0.0901072	-0.000306165	0.273063	0.0179238	0.133706	-0.00481576	-0.00477701	0.0784273	0.50671	-0.00413841	0.00410201	0.179657	-0.00379799	0.0180056	0.035049	0.0777294	0.0283364	0.0248607	0.0817285	0.0521364	0.0371077	0.219295	0.0865802	0.122817	0.0295909	0.117783
NULL	0.122392	0.074825	0.00430787	0.115106	0.161647	0.188004	0.116667	0.316435	0.103742	0.204784	0.0763172	-0.00123663	0.212789	0.159023	0.0498756	0.0106438	0.155879	-0.00462772	0.00448518	0.00353554	0.392527	0.0447765	0.112518	0.0131856	0.0822106	0.158391	0.0225342	0.0250316	0.0239926	0.139616
NULL	0.0209697	0.0476686	0.123224	0.00568778	0.125609	0.216094	0.063905	0.0367127	0.0431224	0.0994804	0.132391	0.332042	0.0961079	-0.00485953	-0.00200114	0.0891296	0.00682552	-0.00357502	0.0101939	0.000488576	0.210945	0.597487	0.0981474	0.0331717	0.0402861	0.441635	0.0360637	0.00264859	0.00145504	0.26074
NULL	-0.000874618	0.0035529	0.00704185	0.095351	0.0071004	0.194068	0.00373445	-0.00276678	0.00883773	0.0778896	0.172546	0.132254	0.118159	0.0553171	0.107118	0.336692	0.0110604	-0.00246331	-0.00507129	0.0559637	0.0285174	0.0387638	0.0981474	0.0753911	0.000515136	0.0511316	0.0322464	0.157854	0.00349808	0.252741
NULL	0.0598696	0.00841885	-0.00490596	0.000967184	0.0722705	0.0121783	0.0827584	0.0512277	0.16368	-0.0033926	0.187869	0.31113	0.0970096	0.157448	-0.00390989	0.0319003	0.466539	0.201399	0.267077	0.0383679	-0.0015358	0.367694	0.0528016	-0.0047184	0.0473544	0.0473253	0.119606	0.0474266	0.0756187	0.0190583
NULL	0.0507896	0.0755101	0.0888179	0.0427526	0.0550842	0.0119898	0.213025	0.143596	-0.00518226	0.155348	0.00394548	0.22265	0.286053	-0.00478896	0.0566292	0.0677489	0.00893487	0.0381362	-0.00413517	0.098301	0.120099	0.247597	0.0801208	0.0237417	0.364419	0.105696	0.257466	0.0842906	0.117148	0.000807944
NULL	0.300906	0.0952811	0.200838	-0.00510977	0.0793114	-0.0046043	0.0166187	0.119683	0.0703059	0.11278	0.0505357	0.0358312	0.0479354	-0.00479931	0.123564	0.00861592	0.00912661	0.343034	0.012571	0.123624	-0.00402797	0.0349122	0.0907504	0.171018	0.0784167	0.00542133	0.0262974	-0.00489656	0.0103699	0.0899091
NULL	0.381194	0.0289915	-0.00410835	0.286186	-0.00415926	0.0201457	0.311528	-0.00488948	0.0686188	0.0839337	0.0366618	0.163909	0.206226	-0.00283025	0.0571137	0.248704	0.00686026	0.0196024	0.0485374	-0.0037804	0.0482862	0.216746	0.01123	0.0582286	0.0527453	0.0249082	0.153438	0.122835	0.0431985	0.155719
NULL	0.0987053	0.15172	0.145031	0.138301	0.0479673	0.0107236	0.257428	0.0480756	0.0708508	-0.00264624	0.0759063	0.00593895	0.339497	0.188825	0.377943	0.325351	0.00580149	0.191513	0.0845484	-0.00349419	0.171728	0.00420283	0.00952352	0.060409	-0.00237314	0.107428	0.0507609	0.138369	-0.00473606	5.88885e-05
NULL	0.0108122	0.19898	-0.00410196	0.0606175	0.000563483	0.0428199	0.0715483	0.0918135	0.0151404	0.0462179	0.0591402	-0.00034221	0.0196858	0.0694307	0.0306948	-0.00239975	0.00742611	0.00101268	0.159474	0.112788	0.299283	0.0560082	0.0498116	0.297781	0.027806	-0.00452736	0.017868	0.0703942	0.0339581	0.0324583
NULL	0.260052	-0.0042008	0.0577085	0.419354	0.0278364	-0.00155074	0.101994	0.114789	0.00453305	0.0438417	0.10354	0.00176529	0.118666	0.0175536	0.0306742	0.0219905	0.0131118	0.0160366	0.219825	0.125692	0.0440511	0.348468	-0.00175498	0.578137	0.20204	0.0943897	0.137839	0.0154444	0.130824	0.0316549
NULL	0.0568047	0.0475635	0.22312	0.276066	0.347912	0.0225953	0.00423115	0.0904999	0.0153763	0.094496	0.0525732	0.163932	-0.00446486	-0.00228865	-0.00424783	0.131792	-0.00315348	0.197375	0.0239993	0.073445	0.0193655	0.0621483	0.0353373	0.292582	0.0306824	-0.00398395	0.425708	0.178895	-0.00174046	0.177545
NULL	0.0262106	0.0529733	0.101252	0.164426	0.158674	0.0529415	0.112877	-0.00489697	0.0210366	0.0126382	0.0851685	0.0567818	-0.00454577	0.00428302	-0.00368637	0.100938	-0.00280772	0.192402	0.0867095	0.00453771	0.0957351	0.872231	0.0142173	0.578137	0.115806	0.00592839	0.0913798	0.0832373	0.264145	0.0714807
NULL	0.060968	0.0150442	0.144072	0.0392514	0.0698094	0.179285	-0.00277346	0.0275855	0.171824	-0.00494778	0.00627479	0.0564293	0.0548964	-0.00422696	-0.0049666	-0.00203421	0.00855928	0.10625	0.0443014	0.140246	0.123827	0.140243	-0.00466524	0.0509101	-0.00423733	0.142266	0.0930344	0.196579	0.0349583	0.0429769
NULL	0.0823564	0.0698875	-0.00312076	0.125204	0.0345535	0.217748	0.0351574	0.0303676	-0.00410963	0.203619	-0.00348965	0.2082	0.211463	0.0756547	-0.00487408	0.111731	0.00912661	0.328766	0.227852	0.444969	0.013252	0.143918	0.107276	-0.000716368	-0.00120455	0.00213325	0.0920753	0.0969266	-0.00532641	0.16585
NULL	0.06467	0.218955	0.0270653	-0.00190433	0.0849106	0.00268603	0.234381	0.00046905	-0.00489626	0.194269	0.0227912	0.0124496	0.00080925	0.121614	0.079224	0.0475557	-0.000451163	0.179028	0.0956738	-0.00504155	0.130708	0.231389	0.170451	0.478178	0.00247778	0.276601	-0.00312238	0.125688	0.121748	0.0876697
NULL	0.0885367	-0.000776217	0.0857291	0.0345264	0.0510787	0.00159308	0.0126693	-0.00384668	-0.00198643	0.0189493	0.0754152	0.00164087	0.0491833	0.00484258	0.202176	0.00598472	0.00742611	0.128905	0.0535385	0.150862	0.0355598	0.00769657	0.0171528	0.061416	0.00759584	0.0154891	0.370317	0.111908	0.0482828	0.0691657
NULL	-0.000657559	0.40635	-0.00471222	0.130463	0.00999779	0.00978821	0.208575	0.0501848	0.041812	-0.00138384	-0.0047957	0.00433407	0.0764519	0.0128436	0.0090523	0.151268	0.603537	0.252961	0.0389647	0.00583621	0.0646672	0.0560411	0.113223	-0.00333246	0.236715	-0.00110058	0.0842179	0.0899575	0.0542144	0.177169
NULL	0.100525	0.129298	0.182475	0.0326968	0.0427337	0.0124936	0.0135971	0.469748	-0.00284658	0.0216838	0.458056	0.0108887	-0.00295293	0.0572785	0.110618	0.00164087	0.00406894	0.0434458	0.0251908	-0.00511948	0.0619789	0.0541331	-0.00127963	0.257782	0.0512575	0.0337002	0.0206224	0.170308	0.226578	0.0590942
NULL	0.00440996	0.264606	0.00250243	0.0765016	0.0290296	0.0203491	0.107254	0.114619	0.0601279	0.0224612	0.00745904	0.00315828	0.174306	0.362143	-0.00509033	0.196933	0.0046018	0.0417816	0.00473343	0.0114456	0.00581142	0.244974	0.104207	0.0680749	0.267893	0.0945916	0.0508438	-0.00473803	-0.00473648	0.253037
NULL	-0.00354862	-0.0028983	0.207272	0.35109	0.0618072	-0.000769839	0.297742	0.0290933	0.0912076	0.00218226	0.0376908	0.0316807	0.0140863	0.0225766	0.293795	-0.00468629	0.00516568	0.250384	0.424614	0.0541956	0.0803369	0.365948	0.0603011	0.0706245	0.341539	0.08534	-0.00154738	0.0932257	0.081337	0.0821093
NULL	-0.00295438	0.0625624	0.34539	-0.00420648	-0.00393312	0.367307	0.112756	0.0795538	-0.00347943	0.187596	0.00772136	0.0233696	0.00453082	0.0586687	0.146072	0.041264	0.00291309	0.0647282	0.211351	-0.00411547	0.00557777	0.0682747	0.0775858	0.0472611	-0.00204018	0.0894541	0.119645	0.0295982	0.0588598	0.0341251
NULL	0.003008	0.000693852	0.178459	0.0358382	0.156181	0.0857288	-0.00400152	-0.00479999	0.304819	0.00566468	0.580369	0.052426	0.104759	-0.00272918	0.0842583	0.0267641	-0.00240404	0.15108	0.0607858	0.00668669	0.11109	0.093504	-0.00310758	-0.00357026	0.18546	0.159101	0.118967	0.026485	0.0283034	-0.00251113
NULL	0.0892702	0.0771745	0.076459	0.0443446	0.0615015	0.0456627	0.0458637	0.0357045	0.019294	0.0494388	0.0846849	0.0738942	-0.000534591	0.014339	0.00977947	0.0386077	-0.00240404	0.0642399	0.0804266	0.138213	0.105769	0.0964222	0.0966001	0.0437163	0.0228166	0.0329628	0.36971	0.0982886	0.0278294	0.0793123
NULL	0.00618527	0.149753	0.34539	-0.00128245	0.1846	0.154831	0.288269	0.0957061	0.11965	0.388183	0.0166703	0.025645	0.160318	0.0879918	0.167047	0.403115	0.0108316	0.041161	0.116819	0.179253	0.109993	-8.27473e-05	0.051522	3.24053e-05	0.0111557	0.190133	0.16221	0.0533872	0.0503308	0.00280865
NULL	0.0407586	0.0289915	0.0490046	0.0646917	0.0152606	-0.00490884	0.181152	0.219432	0.223108	0.0300576	0.0168865	0.177873	0.0702798	0.00525903	0.0262917	0.0565638	0.00750593	0.00207033	0.144625	0.0948549	0.00208995	-0.000725015	0.00157854	0.160457	0.00836476	0.125673	0.0652515	0.00186748	0.00589936	0.00263056
NULL	0.253095	0.00365169	0.131927	0.0120029	0.060327	0.030912	0.0137599	0.106364	0.291507	0.0553193	0.0132384	-0.00497487	0.0280301	0.0212973	-0.00469725	0.248704	0.342483	0.134833	0.00015114	0.119392	0.197069	-0.000765024	0.0763406	0.0148863	0.0807154	-0.00500282	0.17355	0.00803534	0.0633582	0.00601817
NULL	0.111721	0.236822	0.0700445	0.121634	0.180282	0.029961	0.00139916	0.0203778	0.0495391	-0.00347701	-0.00341841	0.00994842	-0.00116043	0.186443	0.00182225	0.182087	0.0144069	0.0698003	0.0912272	0.0529504	-0.00524317	0.313809	0.0107468	0.0709283	-0.000653351	0.160465	0.012472	0.0454549	0.192005	0.0756912
NULL	0.0156739	0.242101	-0.00153569	0.0680511	0.211221	0.191791	0.142299	-0.00192775	0.00558336	0.069549	0.0273859	0.0680233	0.0211977	0.158531	0.0276441	-0.00499522	0.684991	0.350703	0.139899	0.0569517	0.015768	0.0317609	0.0167491	0.0780637	0.15668	0.0001528	0.169134	0.00762316	0.301121	0.0454573
NULL	0.0485487	0.0814508	0.0205898	0.0759173	-0.00276758	0.222241	0.219	0.206574	0.0547065	-0.0026477	0.00111052	0.367325	0.218074	0.0388295	-0.00227237	0.0989888	0.0034121	0.0167838	0.204209	0.0907109	-0.00349125	0.133031	0.137752	0.0340394	0.0467606	0.0229441	0.136603	0.143656	-0.0038158	-0.00476526
NULL	0.0925442	-0.00418605	0.117124	0.126474	-0.00502893	0.220754	-0.0018025	0.0245353	-0.00257799	0.264602	0.290903	0.039978	0.0544602	0.337853	0.0661826	0.184546	0.00855928	0.224089	0.0516661	0.124034	0.340826	0.144869	0.1217	0.224068	0.250446	0.21438	0.0171699	-0.00259211	0.168897	0.110644
NULL	0.121407	0.0316524	0.163583	0.0216023	0.0305066	-0.00466836	0.23303	0.490614	0.00570714	0.0365824	-0.00426348	0.248625	0.0945181	0.186354	0.0307066	0.0381591	0.019077	0.099082	0.579973	0.215773	0.10644	0.0269035	0.0491947	0.0729532	0.00182235	0.0343391	0.321436	0.140057	0.0316876	0.0299128
NULL	0.0710362	-0.0045776	-0.0042818	0.0517342	0.0178697	0.0244784	0.273062	0.268813	-0.00466392	0.0931696	0.00479448	-0.00461023	0.0339109	0.0717009	0.245468	0.162629	0.0124945	0.0784417	0.128861	0.20825	0.171728	0.1047	0.141709	0.0045995	0.0435183	0.00776391	-0.00472751	0.122189	0.245055	-0.00118324
NULL	0.614697	0.28684	0.000465519	0.0599319	0.235006	0.0484418	0.00126874	0.400559	0.27101	0.00468161	0.00766027	0.108731	0.0269356	0.20614	0.237575	0.0245665	-0.00280772	0.0791155	0.150262	0.0211527	-0.0016553	0.120727	0.070171	0.0300311	-0.00330019	0.03545	-0.00296672	0.131437	0.2075	-0.00428302
NULL	0.00787227	0.0245665	0.061069	-0.00496932	-0.00169743	0.201745	0.12906	0.00409439	0.00432678	0.342794	0.0551433	0.0021143	0.0496281	0.231245	0.0427264	-0.00407529	-0.00486558	0.194059	0.14246	0.127792	0.0529653	0.0575113	-0.00345821	0.286314	0.0834464	0.0707867	0.0906102	0.00231521	0.00178748	0.0620545
NULL	-0.00338129	0.0334483	-0.00152546	0.396383	0.0316229	0.0994961	-0.00487299	0.023916	0.115905	0.117458	-0.0045522	0.092245	0.11826	0.0866459	0.00257376	0.169995	0.0046018	0.018208	0.166319	0.00754428	0.12184	0.216746	0.0253627	0.063534	0.389373	0.28575	0.00839662	0.00141512	0.0032466	0.180761
NULL	0.060045	0.14236	0.0319221	-0.00489926	0.0806272	0.272942	0.0632255	0.369226	-0.000778551	0.295597	0.0772664	0.00623262	0.00764909	0.105523	0.35611	0.162845	0.0046018	0.106032	0.0324839	0.269288	0.018748	-0.00330748	-0.00350518	0.0383369	0.0961283	0.045741	0.0112078	0.0276885	0.123783	0.160459
NULL	0.0258492	0.0540704	0.169574	0.0388618	0.0454433	0.239538	0.0310424	0.134531	0.0410898	0.299732	0.110233	0.135039	0.232493	0.178587	0.0495061	0.0425445	0.00291309	-0.0014702	0.0748914	0.00330253	0.0156066	0.120032	0.101002	0.0333713	0.35368	-0.00229403	0.15441	0.0305372	0.235122	0.0348206
NULL	0.227424	0.185149	-0.00400573	0.0692452	0.162665	0.253755	-0.00455424	-0.000544135	0.0113491	0.0363486	0.173605	0.0154784	0.0785707	0.220715	0.083947	-0.00454783	0.012541	0.179279	-0.00522293	0.220328	0.09208	0.0946847	0.112581	0.234228	0.0292996	0.0156	0.114042	0.0146076	0.207029	0.0204709
NULL	0.10317	-0.00484323	0.056785	0.044642	0.273255	0.0503308	0.23828	0.444601	0.0035561	0.338635	0.125876	0.00748126	0.285471	0.197589	0.0305469	0.0918119	0.371277	0.00779585	0.2043	0.157435	0.056083	-0.00439072	0.016944	0.0173155	0.119016	0.000429498	0.101216	0.0152232	0.139513	0.21992
NULL	0.0587079	0.016991	0.074078	0.0598753	0.0196361	0.00261351	0.0409074	0.384395	0.00260095	0.0345581	0.0746183	-0.00290814	0.0305103	0.0118859	-0.00394681	0.0192114	0.0110604	0.185551	0.158688	0.28653	0.0127168	0.0563693	0.0157821	0.0431697	0.0190499	0.0772563	0.142722	0.050888	0.0239905	0.197812
NULL	-0.00444926	0.172575	0.0300284	0.040491	0.123591	0.239671	0.011866	0.113062	0.00235332	0.0774539	0.00766027	0.0708468	0.0012543	0.0614745	0.139767	0.103579	0.572425	0.202673	0.00127945	-0.00288763	0.0539862	0.584019	-0.00247209	0.0743885	-0.00500532	-0.00455344	0.0265415	0.187475	-0.00377708	0.120479
NULL	0.0687968	0.0217181	-0.00305785	0.206795	0.0214968	0.259351	-0.00303284	0.0512444	0.2548	0.244523	0.162501	0.409815	0.0674624	0.0892099	-0.00085652	0.0536562	0.0046018	0.17634	0.050749	-0.000991702	0.0651053	0.139637	0.0955411	0.0137129	0.187514	0.0555209	0.00504713	0.0762461	0.25852	0.0952805
NULL	0.0732468	0.121716	0.145547	0.00736707	0.0221309	0.0300896	0.179956	0.0378973	0.0548077	0.111815	0.13188	0.017105	0.000532952	-1.18292e-05	0.215776	0.0517762	0.0168681	0.0208943	0.00740405	0.0881194	0.0727996	0.0155517	0.0720123	0.0729642	0.24156	0.0278825	0.0767435	0.29756	0.00426034	0.265387
NULL	0.154805	0.00140671	0.0491398	-0.00382094	0.253122	0.0369177	0.20691	0.0954275	0.119514	0.118178	0.000231263	0.132571	0.0473495	0.0197927	0.00140762	0.0661535	0.0122128	0.152594	0.0842031	0.0355992	0.295957	0.00129758	-0.00374741	0.06699	0.143001	0.0020192	0.093967	0.167867	-0.00484054	0.0642398
NULL	0.140917	0.0382189	0.0814759	0.508799	0.0237309	0.0694985	0.0761474	0.0888527	0.115587	-9.92575e-05	-0.00501462	0.0765997	-0.00319723	0.0327135	0.156775	-0.000850774	-0.00110242	0.0714219	0.285248	0.0602318	0.342522	0.0153513	0.068409	-0.00381896	0.01328	0.17536	0.114436	0.0217509	8.72792e-05	0.0157889
NULL	0.00978561	0.254274	0.081604	0.0509251	0.100588	0.104881	0.0691377	0.0396836	0.121051	0.00720364	-0.00313715	-0.00130296	0.0290744	0.05568	0.00200994	0.210833	-0.00465812	0.0197908	0.143098	0.249469	0.288837	0.0252956	0.0210874	0.00967631	0.0668756	0.197347	0.0803789	0.0282915	0.359633	0.203438
NULL	-0.00465185	0.0051255	0.00425165	-0.00485626	5.4754e-05	0.226827	0.00316006	0.00212464	0.134062	0.100987	0.462862	-0.0044751	0.347984	0.162569	0.09545	0.177087	-0.0044485	0.0510784	0.161998	0.00132751	-0.00416426	0.0615953	0.0831855	-0.00167306	0.221791	0.0816704	0.128748	0.0135008	0.252319	0.150391
NULL	0.208047	0.0100918	0.0407677	0.133749	0.00454097	0.00978369	0.101051	0.0458006	0.321725	0.0296256	0.00196701	0.00307133	0.00263149	0.00269615	0.0467378	0.0266193	0.00969443	0.00782811	0.00575011	0.0768969	0.133138	0.0380482	0.000593872	0.173752	0.0474466	0.14431	0.0983998	0.178585	0.00923179	0.0781033
NULL	0.355506	-0.00467581	0.127433	0.489791	-0.00327616	0.0117604	0.146064	0.489836	0.0287883	0.186808	0.000612754	0.263139	0.392813	0.0651101	0.309223	-0.00454982	-0.00319201	0.115752	0.0703532	0.0117465	0.0336294	0.0698267	0.161282	-0.00424054	0.213622	0.0304904	0.0406655	-0.00509789	0.0214532	0.317241
NULL	-0.00314061	0.0230346	0.0138547	0.0564614	0.0299782	0.0816196	0.166063	0.0132361	0.0601304	0.0528958	-0.00371856	0.213401	0.214134	0.0357794	0.0506827	0.104494	0.519115	0.146892	0.0860358	-0.00463159	0.0287216	0.126637	0.0276472	0.0872099	0.00187143	0.111295	0.110538	0.0653807	0.0496271	0.0951601
NULL	0.00689639	0.00784073	0.0165287	-0.00385134	0.0693613	0.0137697	0.087906	0.0349284	0.0837703	-0.0046203	0.0885888	0.0531097	0.0288283	0.0946756	0.0147597	0.11311	-0.00154931	0.0161053	0.127314	0.205546	-0.0015358	0.0205178	0.038696	0.0662244	0.00880058	0.183148	0.337101	0.172479	0.0258555	0.0321642
NULL	-0.00187912	0.0623687	0.0852139	0.324703	0.0472774	0.0343543	0.0264227	0.109859	-0.0032421	0.327603	0.0901797	0.00989323	0.131432	0.140205	0.0229757	0.216784	-0.00110242	0.218716	0.0159398	0.142299	0.120104	0.522398	0.0439157	0.0147241	0.0881095	0.231143	0.208497	-0.00447183	0.216203	0.0260083
NULL	0.0171162	0.13454	0.00151312	0.424342	0.0280073	0.028426	0.0250724	0.0238743	0.0144959	0.0311489	0.0194987	0.0557374	0.0798287	0.0253549	0.0045474	0.0230236	0.0098971	0.039738	0.11345	0.00218226	0.0139248	-0.00356966	0.17794	0.456615	-0.00235319	0.154227	0.00816815	-0.00262716	0.00488134	0.0228028
NULL	0.0060443	-0.00490547	-0.00433418	0.031404	0.212965	-0.000141525	0.0626791	0.109155	0.0154785	0.0646847	0.112277	0.200073	0.132361	0.00905583	-0.00510898	0.28898	0.428948	0.00875104	0.110076	0.0202794	0.242491	0.123071	0.00509457	0.0473719	0.01435	0.0154614	0.0737853	0.110002	0.137285	-0.00474415
NULL	0.478584	0.281788	0.0189382	0.0411508	0.126665	0.00716131	0.0570072	0.0642745	0.0684518	0.0418521	-0.00342585	0.060097	0.202669	-0.00433601	0.288115	0.00127091	0.0519692	0.00088909	0.00146681	0.24748	0.0947981	0.073161	0.0196193	0.0542301	0.134203	0.184001	0.015275	0.101064	0.288203	-0.00362747
NULL	0.488958	0.243399	0.0512397	0.0527506	0.217323	0.0950669	0.202327	0.144509	0.155482	0.151413	0.0504766	0.222423	0.0302948	0.0949501	-0.00271479	0.12814	0.0154393	0.039738	0.0543169	0.048616	0.0766725	-0.000512363	0.0390445	0.180444	0.0451005	0.0627763	0.272494	-0.00292299	0.218595	0.211606
NULL	-0.00456848	-0.00452872	0.0324074	0.0425053	0.00425307	0.244019	0.00935073	0.00459481	0.0497411	0.265029	0.251245	-0.00458805	-0.00295293	0.143791	0.0819316	0.0271397	0.0157063	0.166371	-0.00523013	0.192253	0.128054	0.058887	0.0366001	-0.00435012	-0.00436324	0.0075583	0.0384152	0.0757836	0.215424	0.117166
NULL	0.0918066	0.220203	0.102313	0.0410624	0.109776	0.0655122	-0.00412059	0.0928388	0.0405722	0.0534468	0.0721117	0.311022	0.0390201	0.195239	0.0253384	0.0221826	0.428041	0.123462	0.137344	0.109838	0.101199	0.314021	-0.00422636	0.0333952	0.0253437	0.040277	-0.00452635	0.0919209	0.0657698	0.01772
NULL	0.0283663	0.119749	0.174413	0.0469251	0.0909646	-0.00460221	0.11742	0.0522178	0.0289321	-0.00465729	0.147627	0.226826	0.283609	0.00231325	0.0258813	0.202672	0.00349044	0.332143	0.170756	0.0233499	0.0321744	0.112775	0.273315	0.0608808	0.00452617	0.0548571	0.13664	0.0621919	-0.00356379	0.105835
NULL	0.0308308	0.112751	-0.00273411	0.0114182	0.0242586	0.2166	-0.00379799	0.0942822	0.00306137	0.0100422	0.00282616	0.0255847	0.127181	0.0988443	0.00946076	0.149441	0.00291309	0.00383174	0.0912886	0.0199969	0.0257285	0.180758	0.0811489	0.142568	0.0854829	0.056532	-0.00205262	0.428198	0.0309683	0.127913
NULL	0.00252346	0.319695	0.0161693	0.0748956	-0.00251885	0.212396	0.124284	0.0502807	-0.00419034	0.110223	0.0200148	0.238203	0.0909662	0.00825423	0.114985	0.0515061	0.00246474	0.182792	0.0149408	-0.00475054	0.0147881	0.209265	0.0713526	0.057008	0.0591561	-0.00416836	0.0621582	0.00522294	0.00696581	-0.000628505
NULL	0.0282035	0.254506	0.0468653	0.0268354	0.0147005	0.0232807	-0.00487805	0.104234	0.0694303	0.0263557	0.0171252	0.166887	0.0229558	0.124967	0.290719	0.0214877	0.0119707	0.215551	-0.00332819	0.0539424	0.406826	0.125446	0.0249345	0.0868582	0.338333	0.0714628	0.260443	0.0371728	0.129186	0.0250281
NULL	0.417566	0.00265144	0.100984	0.0288663	0.268448	4.39322e-05	0.0656521	0.0293891	-0.00379571	0.353167	0.0363771	0.187096	0.111388	0.297241	0.0695378	0.0475234	0.00912661	0.00733592	0.133121	0.128267	0.00967512	-0.00330748	0.0860918	0.0851854	0.248508	0.0710086	0.158532	0.0567213	0.0258555	0.0677111
NULL	0.0113821	0.0477159	0.322149	-0.00385673	-0.00378643	0.00314018	0.143471	0.302829	-0.00101531	0.0402401	-0.00306155	-0.00280311	0.254765	0.229519	0.212466	0.184475	-0.0046164	0.0647282	0.139575	0.181255	0.240178	0.195296	-0.000929897	0.0801739	0.101064	0.0722043	0.103854	0.296364	0.166034	0.121903
NULL	0.146178	-0.000339647	0.097437	0.0216023	-0.00445147	0.237724	0.0413892	0.359882	0.00262055	-0.00111737	0.117507	0.246127	0.15983	0.00809082	0.0166608	0.0765532	0.0122224	0.0150498	0.139015	0.0406552	-0.00498899	0.0441243	0.0696935	0.0557897	0.264878	0.228723	0.147546	-0.0031965	0.0192774	-0.00386392
NULL	0.0428479	0.0507086	0.176421	0.122239	0.0769424	0.0694985	0.251751	0.0367127	0.129199	0.0946149	0.0919608	0.0257245	0.232091	-0.00371076	0.0137243	0.0496683	0.00873176	0.0735597	0.0901099	0.109053	0.131083	0.62018	0.209456	0.0484463	0.0561701	0.0539502	0.0108797	0.223506	0.0151122	0.0103997
NULL	0.124718	0.488456	0.140563	0.104954	0.0017048	0.00255417	0.116937	0.088226	0.0126899	0.0465683	0.105487	0.0129851	0.120421	0.00519138	0.138087	0.010866	-0.00481692	0.037334	0.134243	0.101389	0.221785	0.0601149	0.0215797	0.0689965	0.190213	-0.00444012	0.0270416	0.145746	0.0304608	0.0355536
NULL	0.0915076	0.133333	-0.000114852	0.0315688	0.239013	-0.0047739	0.0207364	0.108335	0.280418	0.219775	0.125644	0.114774	0.060946	0.3529	-0.00516907	0.0260264	0.00264184	0.0105235	0.0906673	0.222046	-0.0016553	0.101625	0.0315304	0.322633	0.039518	0.0107656	0.00646151	0.0502285	0.0172006	0.00722967
NULL	0.0488364	-0.00255275	0.00252164	0.00235811	0.313477	0.320681	0.149297	0.0215297	-0.00340057	0.0286883	0.00615817	0.0257639	0.0394085	0.0263742	0.0718427	0.206896	0.0133838	0.0220309	0.00529628	0.0447278	0.0657369	0.217287	0.416086	0.0296017	0.00578797	0.22213	0.0194088	0.182816	0.235392	0.0470461
NULL	0.637154	0.0537881	0.191769	0.139495	0.0557987	0.160672	0.104534	0.0631652	-0.00421361	0.154693	0.104768	0.189637	-0.00214681	0.00208348	-0.00428363	-0.00461116	0.405123	0.104869	0.101657	0.406995	0.287705	-0.000725015	-0.0037297	0.504979	0.0336679	-0.000144995	0.13664	0.00599204	0.0877252	0.114257
NULL	0.0395533	0.10613	0.0455169	0.00774447	0.00257586	-0.00261554	0.403042	0.318702	0.0274767	0.0588274	0.00275827	0.000109206	0.0460128	0.146115	0.196466	0.00734382	0.0046018	1.22581e-05	0.0340744	0.0100832	0.392527	0.0701953	0.209501	0.0326168	0.0597312	0.0257853	0.0860401	-0.00395732	0.376966	0.190034
NULL	0.0406494	0.0636688	0.167234	-0.0034713	-0.00225633	0.0574989	0.116382	0.0105197	-0.004709	0.059096	0.0450637	0.0496798	0.0188065	0.426723	0.0670689	0.0342385	0.0127405	0.00791656	-0.00314977	0.0715483	-0.00438888	0.00410622	0.095052	0.0551144	0.0532402	0.123765	0.129645	-0.002255	0.0329	-0.00374218
NULL	0.544835	0.0582813	0.0273049	0.127449	-0.0044254	0.017635	0.00213551	-0.00423076	0.0146105	-0.00498312	0.0365982	0.12818	0.0929698	0.0142591	0.00843467	0.177277	0.00176798	0.05153	-0.00306032	-0.00420653	0.140981	0.216746	-0.00269319	0.153434	0.00147613	0.443779	0.0916883	0.127298	0.0013498	-0.00340825
NULL	0.132118	0.0263056	0.036627	0.126821	-0.00276973	-0.00398673	-0.000991702	0.194381	-0.0031883	0.150435	-0.00480536	0.0260909	0.0386345	-0.00441007	0.000207867	0.123989	0.0154393	0.0647282	0.0985491	0.314418	0.10644	0.046221	0.0903844	0.0446405	0.0136649	0.265965	0.0171287	0.107505	0.200545	0.140749
NULL	0.0602796	0.119165	0.138614	0.0905893	0.017706	0.0583718	-0.000541647	0.019628	0.264595	-0.00502532	0.089621	0.0598959	0.428257	0.374345	0.442677	0.0142996	-0.000177386	0.189937	0.154396	-0.00169515	0.00205567	0.269024	0.00804466	0.0101415	0.0328431	0.403364	0.00738652	-0.00192915	0.171855	0.0126773
NULL	0.254953	0.0133219	0.0779246	0.109764	0.00437929	0.042026	0.146707	0.108335	0.0167375	0.286441	0.462862	-0.00406002	0.167805	-0.00255868	0.156463	0.103249	0.00328777	0.194775	0.0906673	-0.00432422	0.206675	0.130545	0.004393	0.132335	-0.00415391	-0.00345066	0.0340549	0.191239	0.0738581	0.156342
NULL	0.0394197	0.0313038	0.115673	0.0483217	0.0335095	0.101658	0.0444318	0.0696664	0.0437822	0.0801034	0.0334961	0.0424309	0.0206888	0.00395754	0.018377	0.373818	-0.00456563	0.0105737	0.17547	0.0157771	0.484943	0.128469	0.00295331	0.221775	0.0188945	-0.000528282	-4.78378e-05	0.00248058	0.179247	0.18546
NULL	0.229971	0.0233131	0.257452	0.215542	0.26618	-0.00490884	0.029377	0.0795538	0.030846	0.200715	0.112277	0.000279556	0.00365264	0.045635	0.19821	0.0440697	0.0271986	0.1906	-0.00446961	0.371033	0.0735287	-0.00552816	0.0348472	0.0746437	0.016974	-0.00416004	0.02357	0.0395646	0.0942445	0.175754
NULL	0.0844811	0.021954	0.017394	0.0605549	-0.00449667	-0.00484801	0.00237472	0.0283643	0.00421923	0.103123	0.0883186	0.132379	-0.00371518	0.165189	0.144935	0.117946	0.00629491	0.169615	0.00791519	-0.0046203	0.110418	0.00955064	0.051895	0.164359	-0.00496508	0.0915155	0.0304226	0.000462173	-0.00216178	0.0190982
NULL	0.104271	0.0138191	0.0986664	0.103666	0.0462927	0.00832661	0.041699	-0.00457188	0.170872	0.176173	0.0592441	0.0134406	0.184915	0.128087	-0.00229994	0.181879	-0.00482062	0.191513	0.320952	0.139058	-0.00516234	0.0580977	0.0412576	0.0344901	0.163976	0.0846242	0.0342074	0.171722	0.00658932	0.140059
NULL	0.00269193	0.0389529	0.00222817	0.21515	0.179121	0.167952	0.0500954	0.00130605	0.257302	0.0346485	0.108758	0.0622259	0.025268	0.144125	0.0264921	0.0172227	0.097427	0.216206	0.121678	0.109451	0.00508971	0.0546106	0.075265	0.0605737	0.123526	0.0435728	0.112193	0.154619	0.17296	0.0566022
NULL	0.0555394	-0.00214819	0.182638	0.0813615	0.171849	0.138078	0.0867734	0.00737593	0.123727	0.235131	0.130371	0.0766784	0.196826	-0.00394326	0.0341691	0.0159182	0.00277644	-0.00141297	0.235291	0.0621181	0.479546	0.115724	0.293717	0.070215	0.142783	0.17576	0.101799	-0.00467925	0.240439	0.204284
NULL	0.278914	0.0721379	0.128024	0.00359117	0.0484488	0.351068	0.0643771	-0.00507219	0.00577615	0.0026848	0.186392	0.00152407	0.0939498	0.0157847	0.029666	0.0518438	0.00141066	0.263283	0.0847255	0.26769	0.571143	0.282933	0.0829983	0.553046	-0.00515252	-0.00457402	0.00529237	0.0837729	-0.00174046	0.356773
NULL	0.0108977	0.000166076	0.035511	0.00398652	-0.00301483	-0.00484932	0.137867	0.00782218	-0.00491181	0.0118067	-0.00506546	0.263873	0.0545671	0.108875	0.0111798	0.198878	0.0101262	-0.00112368	0.0198415	0.0933594	0.108178	0.0382598	0.0948363	0.0676586	0.35063	0.00243775	0.272494	0.0436964	0.0261331	0.0444834
NULL	0.399279	0.0376387	0.00669132	0.00588107	0.018064	0.105463	0.0446857	0.190064	0.00388569	-0.00330806	-0.00476144	-0.000500723	0.0318651	-0.00219507	0.0263473	0.0255863	0.0136831	0.184023	-0.000646913	-0.00463674	0.0862951	0.0738763	0.28369	0.0270873	0.0225282	0.0427971	0.146062	0.271698	0.163011	0.0215814
NULL	-0.00487964	0.0337068	0.161192	0.0246677	-0.000712176	0.134763	-0.00452997	-0.000209009	0.0114511	0.109451	-0.000631552	0.202806	0.00405149	0.450885	-0.00486733	0.165804	0.00629491	0.00799126	0.160414	-0.00388303	0.0614462	0.041049	-0.00172016	0.279757	0.112095	0.0846422	0.128748	0.176554	-0.00443274	-0.00462334
NULL	0.09211	0.0289915	0.0219507	-0.00227071	0.000567853	0.338685	0.100957	0.107646	0.247474	0.0836905	0.0415432	0.00961376	0.211863	0.17644	0.0136462	0.414541	0.162939	0.0229663	-0.00499234	0.0955409	-0.000961141	0.0778459	0.0603152	0.00111984	0.140048	0.170333	0.0930344	-0.0018012	-0.00342993	0.00541025
NULL	0.124996	-0.00413897	0.085463	0.154397	0.0451678	0.308594	0.0173259	-0.00277247	0.00840355	-0.00481576	0.133048	0.0082649	0.0107664	0.502296	0.262246	0.160319	0.00590133	0.0279195	0.00316092	0.0184751	0.247273	0.0285645	0.0844395	0.0501869	0.0527249	0.0259598	0.00525076	0.232468	0.165175	0.0481768
NULL	0.0917724	0.0106029	0.0316726	0.115156	0.186668	0.159658	0.118196	-0.00292503	0.359648	0.16804	0.00426839	0.144421	0.0292654	0.0421566	-0.00305695	0.0388869	-0.0043541	0.130824	0.349484	0.0857299	0.137432	0.0766031	0.102603	0.0427156	0.103353	0.0816383	0.192601	0.0673819	0.0935663	0.019684
NULL	0.0595664	-0.00438938	0.0119071	0.00973524	0.0308001	0.0115249	-0.00299242	0.0621776	0.0200611	0.118985	0.13931	0.162467	0.362071	0.234732	0.0520321	0.123929	0.00977033	0.178379	0.0290513	-0.00199428	0.00127021	-0.00166028	0.105945	0.0541323	-0.00200689	0.0338318	0.109637	0.00399244	0.0537297	-0.00396795
NULL	0.00131327	0.134915	0.113281	0.108053	0.0531887	0.00363472	0.000855442	0.383404	0.0170189	0.23316	0.124586	0.290602	0.00457629	0.0167992	0.0229299	0.0176233	0.00401928	-0.00451864	0.141711	0.0806196	0.210945	0.390792	0.00212055	0.701396	0.0501338	0.0194512	0.0657741	0.0917693	0.0141286	0.408725
NULL	-0.00248234	0.122751	0.128026	0.0219365	0.211267	0.0218258	0.176354	0.0711059	0.0104345	0.0184978	0.00284399	0.0336622	0.11738	0.0760164	0.0325011	0.177696	0.0297945	0.0556235	0.0244102	0.0107192	0.123725	0.102674	0.0798909	0.148966	0.102374	0.0590169	0.380553	0.111262	-0.00350991	0.0200489
NULL	0.0637659	0.0556192	0.0058434	0.0240114	0.0100831	0.12114	0.00310687	0.100174	0.00177208	0.172534	0.00324458	0.027539	0.0628388	0.0812589	0.146575	0.156821	0.00178973	0.0100553	-0.00469856	0.0180993	0.0217027	0.0441896	0.0095053	0.413746	0.0246119	0.0145109	-0.00443561	0.53521	0.157975	0.0768735
NULL	0.139247	-0.00399317	0.00199284	0.271777	0.0904107	-0.00402066	0.0740658	0.0286262	0.317616	-0.00494282	0.0844956	0.0138223	5.15949e-05	0.0667271	0.115156	-0.00335806	0.0046018	0.218485	-0.00484461	0.172205	-0.00350992	0.11739	0.0286906	0.224907	0.0242805	0.324497	0.123139	0.270037	0.228007	0.126768
NULL	0.0821676	0.147819	0.0239932	0.0739516	0.0684085	0.0271927	-0.00137001	0.0440254	0.277851	0.110367	0.0238393	0.0443875	0.0878502	0.258172	0.117389	-0.00312022	0.416364	0.22985	0.105446	0.0718327	0.0873244	0.534304	0.108233	0.6743	0.107536	0.134122	0.107537	-0.0050144	0.0388469	0.113098
NULL	0.033951	0.0446447	0.196644	0.0422871	0.00373135	0.00327677	0.178959	0.114148	0.0487333	0.139229	0.00661712	0.0985967	-0.00295293	0.10917	0.430514	0.203616	0.0128032	-0.00187515	0.132823	0.110449	0.319113	0.073161	0.185742	0.0283052	0.113559	0.0359186	0.0980472	0.0428693	0.00201385	0.174957
NULL	0.0610543	-0.0027251	0.171484	0.202017	0.0847996	-0.000815672	-0.00185072	0.0931316	0.0852705	0.186681	0.0507333	0.00929976	0.01945	0.0103407	0.250658	0.150148	0.00159233	0.244527	0.0455655	0.0525403	0.00775788	0.046221	0.0520194	0.100568	0.153243	0.140133	0.073499	0.17373	0.0316156	0.00612361
NULL	0.0934978	0.0773398	2.58094e-05	0.119985	0.0629361	0.128494	0.0727238	-0.00236172	-0.00172137	-0.00207452	0.00921414	-0.000815191	0.13165	0.0366727	0.0897356	0.0928902	0.0423454	0.135837	-0.00422676	0.156561	0.193239	0.137437	0.0154029	0.0556812	0.015384	-0.0023275	-0.00438989	-0.000326731	0.00274246	0.0675681
NULL	0.0621546	0.163189	0.0564187	0.136718	0.12915	0.240586	-5.68748e-05	0.00190156	0.167027	0.237757	0.00766027	0.0128373	0.146544	-0.00404119	-0.00272708	0.0781186	0.0114009	0.014132	0.101943	0.176989	0.0236452	0.115724	0.0318786	-0.000207494	-0.000971586	-0.00312712	0.0285491	0.00599586	0.030312	0.0394511
NULL	0.119711	0.0621511	0.0261029	-0.00134325	0.0409832	0.212295	0.0572577	0.0566821	0.00295794	0.0212565	0.149151	0.209311	0.0686585	0.171085	-0.00227983	0.125142	0.0156614	0.179279	0.0945121	0.0142026	0.136212	0.153679	0.0528477	0.061416	-0.00078404	0.319975	0.449021	0.173152	0.00145504	0.122988
NULL	0.0108489	-0.00357487	0.0482193	0.0958457	0.156384	0.162858	0.326416	0.20638	0.143924	0.35682	0.00538123	0.0261242	0.0536423	0.0975861	0.00485111	0.173232	0.0116674	0.0653467	0.137908	0.0269624	0.0432119	0.140418	0.08037	0.0828922	0.177945	0.0361713	0.0132634	0.0118633	0.255863	0.0566022
NULL	0.144503	0.0735465	0.0240899	0.135926	-0.00410562	0.0116637	0.22111	0.0456971	0.0837526	0.0621039	0.0456414	0.0224393	0.159522	0.358487	0.115473	0.182979	0.219956	0.0506824	0.118845	0.128443	0.0839403	0.140243	0.0250994	0.0288162	0.263246	-0.0027313	0.473039	0.0602649	-0.00263744	0.119425
NULL	0.0841617	0.184102	0.00869406	0.0952323	0.162896	0.407927	0.0560753	0.0520764	0.00139785	0.251714	0.025264	0.143149	0.0417202	0.00879164	0.134452	0.168553	0.666572	0.224089	0.070331	0.0325022	0.0451736	0.0409828	0.0279025	0.0379001	0.234871	-0.00395769	0.12184	0.17082	0.0259439	0.186115
NULL	0.125362	0.255517	0.000834195	0.329671	0.0155377	0.0900855	0.309667	0.00640622	-0.0043681	0.0244161	0.170306	0.215425	0.148049	0.122729	-0.0011828	0.100535	0.0038033	0.0032338	0.176409	0.0414974	0.211567	0.515959	0.0368644	0.0666218	0.0150246	0.047223	0.0428547	-0.00108569	0.214778	-0.00199776
NULL	0.0152452	0.140317	0.22765	0.102886	0.115069	0.119384	0.102281	0.0160522	0.0349437	-0.00221677	0.0222317	0.0557374	0.0360203	0.00471169	0.0423015	0.263208	0.00686026	0.106968	0.0135056	0.0618042	0.0620248	0.0968071	0.0956639	0.113604	-0.00303532	0.0216759	0.459619	0.0800936	0.0209455	0.0793095
NULL	0.00637293	-0.00371211	0.149173	0.135595	0.104654	0.108327	0.166879	0.116803	0.108057	0.133827	0.00730124	0.123758	0.0633196	0.0498723	0.022378	0.00816272	0.00629491	0.0252647	0.0145219	0.0589603	0.0199345	0.0978586	0.0805642	0.137984	0.35604	0.479956	0.120282	0.122584	0.0694985	0.155064
NULL	0.0979303	-0.00322288	0.0291425	-0.004632	0.0256632	0.298473	0.14812	0.0491382	0.17474	0.308474	0.343112	0.263352	0.054903	0.0253384	0.0088588	0.220148		0.122358	0.120666	0.0865342	0.408041	0.308377	0.0570318	0.00601914	0.0496798	0.0511315	0.0629495	0.0820531	-0.00246354	-0.00463569
NULL	0.616524	0.209609	0.0488096	0.0982815	-0.00363214	0.00245166	0.0426453	0.00637942	0.253755	0.0216836	0.177585	-0.00258305	0.203216	0.103946	0.0534151	-0.00218174	0.00912661	-0.00367052	0.0108894	0.241364	0.0345288	0.00934127	0.114758	0.0472233	0.0401759	0.0639734	0.00716035	0.0594695	0.00645694	0.0546984
NULL	0.100798	0.000848701	0.319908	0.0146196	0.212859	0.221731	0.020367	0.491279	0.137256	0.0564416	0.0715193	0.0243774	-0.00296253	0.299883	0.0696695	-9.56681e-05	0.0119707	0.0494203	0.00448444	0.0746827	0.0457497	0.138275	0.306789	0.0841692	0.174245	0.00124898	0.550366	0.0601913	0.0197335	0.0319748
NULL	0.0991368	0.383357	-0.00246659	0.0384293	0.102149	0.184569	-0.000709989	0.066741	0.0416253	0.0204512	0.0290862	0.021015	0.0382461	0.0876735	0.222939	0.0236399	-0.00355339	0.265721	0.170209	0.101829	0.147295	0.167254	0.0159273	0.246402	-0.00364597	0.101881	0.101709	0.0750631	0.0016421	0.229918
NULL	0.243002	0.00607945	0.102572	0.114993	0.267457	0.10613	0.0919688	-0.00486141	0.0340436	0.120274	0.0711828	0.162631	0.205502	0.088959	0.195637	0.102717	-0.00254401	0.010298	0.0792617	0.00386018	0.0478321	0.193305	0.0474571	0.000137513	-0.0047812	-0.000618814	0.0507522	0.0446172	0.00993478	0.193972
NULL	0.0320054	0.0858916	0.29022	0.0376662	0.028284	-0.00142224	0.315193	0.0740488	0.221042	0.0674272	0.026727	0.00194254	0.0564169	0.201395	0.0738516	0.0710678	0.184071	0.328766	0.160979	0.057659	0.0278045	0.2439	-0.00199895	0.0538128	0.00853392	0.229631	0.0779905	0.190173	0.057943	0.12096
NULL	0.152294	-0.00373118	0.273839	0.146341	0.0535276	0.0137336	-0.0013868	0.0619714	0.0215893	0.139203	0.073499	0.134864	0.213063	0.249839	0.187283	0.0162188	0.00855928	0.00191229	0.202957	0.244444	-0.00218959	0.138762	0.017783	0.0573173	0.117578	0.00474962	0.0492528	0.0168018	0.0601179	0.0437101
NULL	0.0690052	0.0118144	0.0304914	0.0424114	0.104192	0.00962012	0.0380358	0.122544	0.075465	0.0158494	0.0168865	-0.00448442	0.0578187	0.102858	0.00233079	0.267014	0.0154393	-0.000269029	0.125002	0.00104466	0.0588962	0.0650749	0.111346	0.43383	0.0387427	0.182795	-0.00192407	0.201022	0.0213761	0.0985777
NULL	0.0193627	0.0147125	0.128536	0.142322	0.0451106	0.329913	0.0273843	0.137738	0.203818	0.0365824	0.125528	0.19015	0.201074	-0.000154377	0.0680261	0.0637798	0.00873176	0.0666146	0.42158	0.0365824	0.0705683	0.0738763	0.0181389	0.175427	0.0616491	0.0103282	-0.0012465	-0.00456831	0.0941663	0.109552
NULL	-0.0044283	0.22436	0.00215603	0.0920722	-0.00489427	8.12287e-05	0.200534	-0.00453746	-0.00131272	-0.00318461	0.0213676	0.155367	0.00529922	0.0567746	0.409178	0.0896613	0.00912661	0.0726453	0.10209	0.00186599	0.0514733	-0.0034453	0.039615	0.109654	0.0306234	0.117468	0.276636	0.0268211	-0.00435675	0.132941
NULL	0.00404303	0.0858916	0.0814759	0.1126	0.25385	0.0629941	0.00359877	0.0954124	0.0134732	0.112306	-0.00497816	0.0404481	0.223317	-0.000183448	-0.00486833	0.180153	0.157987	0.225027	0.0584576	0.159439	-0.00443066	0.0201049	0.000438129	0.0451278	0.249598	0.041328	0.063128	0.248708	0.00781568	0.0153881
NULL	0.081597	-0.00511431	0.0310565	-0.00412331	0.260615	0.0547353	0.317731	-0.00511428	0.0142965	0.122676	0.0964643	0.311152	0.0782872	0.140194	0.120237	0.0305208	0.00122878	0.0415489	-0.00287788	0.0887507	0.410377	0.02391	0.0954009	0.418561	0.123622	0.221271	0.128214	0.135816	0.0109074	0.00468273
NULL	0.108872	0.0107325	0.125025	0.0271885	0.00246633	0.0309452	-0.00428209	0.0879326	0.0288834	0.0264538	-0.00462676	0.102466	-0.000597831	0.215567	0.000573636	0.019267	0.136318	0.00942755	0.0337762	0.021894	0.171084	0.11146	0.129219	0.0567553	0.0973004	0.279048	0.0635964	-0.00446831	0.0769792	0.0180489
NULL	0.0925442	0.0121966	-0.00463591	0.00948138	-0.00133037	0.0900579	0.159713	0.106364	0.018585	0.0229332	0.0727055	0.0632849	0.130445	0.34654	0.0391599	0.0837963	-0.00515382	0.0342932	0.350004	0.0309349	0.231431	0.177337	0.0805642	0.0728488	0.00121596	0.153819	0.0449545	0.0095866	0.0400018	0.387475
NULL	0.367807	0.0473126	0.0219813	0.146104	0.0172928	0.0635549	0.242408	0.0721127	0.0158224	0.224401	0.0558643	-0.00459495	0.125043	0.0208329	0.00876392	0.19967	0.0761807	0.142491	0.135122	0.242212	0.124698	0.0600421	-0.00481726	0.701396	0.00581426	0.0274142	0.525523	0.063535	0.307471	0.00102896
NULL	0.0601296	-0.00537467	0.191487	0.222592	0.0235987	0.0628944	0.35682	0.128849	0.27755	0.0418357	0.022187	0.0554276	0.0121148	0.378106	-0.00302056	-0.00138035	-0.00198381	0.0351295	0.333929	0.241531	0.0544912	0.0924901	0.0962514	0.0336343	0.0322264	0.238633	0.0387222	0.199568	-0.00428805	0.0496451
NULL	0.043688	0.0421964	0.099279	0.0981282	0.106783	0.00373913	0.257666	0.0424384	0.0118265	0.0692086	0.0144799	0.274966	0.0590701	0.0658345	0.166918	0.067181	0.104704	0.152544	0.579973	0.0907264	0.301506	0.0381612	0.055819	0.100776	0.0775051	-0.00478521	0.0347497	0.119151	0.0940652	0.0136657
NULL	0.216468	0.0183855	-0.00362905	-0.0022105	0.176575	-0.00466836	-0.00298084	0.01173	0.111352	-0.00419195	0.00452963	0.024004	0.125107	0.180437	0.16318	0.160602	0.00235116	0.210793	0.133891	0.0943682	0.17463	0.259851	0.0085298	-0.00465433	0.131827	-0.00165102	0.17355	0.17386	-0.00129528	0.00794944
NULL	0.0603048	0.22039	0.0389912	0.419711	0.179358	0.0551082	0.063011	0.00145456	0.131239	0.203115	0.0474992	0.223276	0.118432	0.140575	0.00289079	0.000384684	-0.00064468	0.0695433	0.0116209	0.122092	-0.00419933	0.250259	0.174417	0.0560723	0.189174	0.134217	0.00974188	0.0445457	0.185955	0.0809898
NULL	0.0914576	0.0303545	0.00419525	0.151251	0.176003	0.155276	0.221919	-0.000178864	0.328064	0.0739423	0.0355367	0.342563	0.00928275	0.112042	0.00510143	0.391914	0.00652863	0.295888	0.0445889	0.146558	0.588666	0.0520043	0.00837966	0.170282	0.0193771	0.112052	0.00536689	-0.00463793	0.117636	0.108342
NULL	0.0861125	0.0034072	0.103486	0.0839547	0.0415552	-0.00443274	0.0103239	0.00766616	0.049574	0.0882414	-0.00508764	0.0919437	0.00182678	0.0197927	8.60696e-05	0.00678189	0.019776	0.039738	0.201244	-0.00508269	0.10644	0.24056	0.0257925	0.063876	-0.00486254	0.0403757	0.139412	0.0642791	0.00793923	0.0061645
NULL	0.00560627	0.0631917	-0.0033308	0.0981474	-0.00208679	0.113757	0.161781	-0.00112959	0.111672	0.233739	0.0289031	0.0443276	0.0696422	0.317833	0.183742	0.219269	0.00264184	0.0202862	0.0264086	0.0201103	0.368336	0.0174529	0.0109707	0.0633886	0.235419	0.229281	0.0842164	0.0181749	0.123725	-0.00478554
NULL	0.0237252	0.0101594	-0.000394717	0.131331	0.0309307	-0.00254208	0.10195	0.0684054	0.0034421	0.0498605	-0.0046181	0.107557	0.224622	0.0681657	0.00206846	0.0390146	0.00573005	0.0263622	0.248203	0.333105	0.0704647	0.235647	0.0934085	0.0580132	0.0669455	0.0314835	0.132561	0.532669	0.00763973	0.0523907
NULL	-0.00243292	0.0561878	-0.00212079	0.0482766	0.193716	0.0394004	0.0179079	0.32702	0.0376446	0.00451968	-0.00403477	0.0164578	0.0080583	0.0915974	0.0352679	0.0381365	0.0157063	0.0381362	-0.00470363	0.00835419	-0.00410329	0.00530173	0.0409234	0.0350291	0.158615	0.0261397	0.0135785	0.0595581	0.00811946	0.243462
NULL	0.107377	0.0290097	0.0867251	-0.00177042	0.156646	-0.00485565	0.0591673	-0.00434155	0.138674	0.227541	0.235468	0.0674933	0.145633	-0.0036396	0.00566743	0.0424893	0.0159733	-0.00210554	0.008499	0.134064	-0.00412984	-0.00330748	0.0715024	0.045401	0.00317463	-0.000725331	-0.00140744	0.166065	0.00168608	0.0159044
NULL	0.0745391	0.160276	-0.00338164	0.0810177	0.130778	0.0521934	0.00842141	0.0288441	0.0695559	0.152863	0.0128235	0.0163681	0.366934	0.0346911	0.0782321	0.0780937	0.00686026	0.0807593	0.0565128	0.0850409	0.00967512	0.0725563	0.0760729	-0.00288094	0.0960423	0.0441075	0.135456	0.0664151	0.280432	0.119077
NULL	0.085555	0.0285419	0.158234	0.00577257	0.0112162	0.0428838	0.112877	0.0033178	0.00595155	0.0573231	0.128598	0.173146	-0.00296899	0.0714514	0.108504	0.108415	0.390576	0.0529994	0.155611	0.141142	0.124698	0.106327	-0.00328534	0.0386615	0.224407	0.2406	0.00340697	-0.00495893	0.125722	0.0162895
NULL	0.608132	0.0513986	0.0220228	0.047777	0.0215619	0.0838578	0.214853	0.0591615	0.10429	0.177829	0.0915076	-0.00484409	0.000116227	0.0337423	-0.00296065	0.00347715	-0.00456651	0.0685752	0.152867	0.0552511	0.0682002	0.141018	0.0844416	0.00546446	0.00998786	0.104593	0.113336	0.136903	0.0106504	0.0162465
NULL	-0.00229329	0.168346	0.0530782	0.0595269	-0.00487491	0.123644	0.242036	0.120766	0.259185	0.15196	0.00870826	0.267949	0.0382509	0.0323608	0.101577	-0.0047116	0.00814801	0.174806	0.149891	0.177014	-0.00139449	-0.00130618	0.164249	0.493986	0.040662	0.126527	0.00128671	0.0744694	-0.00352961	0.0808158
NULL	0.0694175	0.143527	0.15023	0.158871	0.0596708	0.127967	0.0646035	0.416005	-0.00475041	0.175632	-0.00281856	0.00922948	0.124668	0.00629843	0.0477953	0.087356	0.390334	-0.00420835	0.00368766	0.169418	0.596206	0.00741539	-0.00477323	-0.000365191	0.0242819	0.0835519	0.165768	0.0428911	0.247433	0.0123519
NULL	0.0433728	0.14259	0.0564081	0.0418868	0.0225178	0.0768253	0.00240612	0.0782933	0.0436041	0.177227	0.0621333	0.102352	0.123958	0.0584562	0.00870084	-0.00391998	0.0102628	0.27082	-0.00479861	0.16804	0.095846	0.0157801	0.431542	0.0733545	-0.00371165	0.0815142	-0.00419445	0.14616	0.0708166	0.175268
NULL	0.000407506	0.052489	0.0332098	-0.00153962	0.168937	0.0323513	0.223684	-0.00165795	0.0888125	0.0486203	0.0587844	0.0712178	0.0247373	0.0210219	0.0416214	0.0149934	-0.00154931	0.268934	0.181233	0.0679374	0.0310437	0.184148	-0.00469588	-0.00243413	0.15439	0.201707	0.356243	-0.0026443	0.237655	0.135492
NULL	0.0293742	0.000833018	0.0432213	0.0417987	0.0696887	0.24318	0.154869	0.0470216	0.199514	0.0987811	0.018227	0.0483012	0.314084	0.183342	0.171536	0.167217	0.0108316	0.154187	-0.00176452	0.0230856	-0.00453306	0.0480463	0.000513606	0.0689965	0.0215528	0.0771532	0.0190177	0.378298	-0.00494259	0.0163555
NULL	0.00608322	0.0100705	0.113103	0.0479354	-0.00486527	0.00313411	0.126619	0.108184	-0.00454329	0.0517325	0.0324778	0.295322	-0.00195355	0.166631	0.0846709	0.00625953	-0.00110242	-0.00499685	0.0143539	0.0688041	0.136212	0.031288	0.111755	0.030895	0.0485138	0.00240652	0.0225714	0.00101735	0.233132	0.0126129
NULL	-0.00369874	0.00104127	0.16637	0.271036	0.0410395	0.111451	0.0633453	0.321644	0.00723931	-0.00468176	0.0197571	0.12212	0.00278396	0.317833	0.357205	0.285181	0.0043227	0.0998225	0.120435	0.00412615	0.135407	0.0756124	0.0383369	0.0535938	0.0266599	0.00643845	0.236881	0.071785	0.00521902	0.00285107
NULL	0.0329197	0.00766822	0.103163	0.0330554	0.0183963	0.0823677	-0.00501251	-0.00281035	-0.0044674	0.00902043	0.105124	0.00108992	0.167026	0.135448	6.1938e-05	0.0404527	0.0200006	0.0603832	0.0484562	0.00317558	0.122392	0.0424038	0.176985	0.00779401	0.163052	0.180999	0.110329	-0.00523262	0.200175	0.253692
NULL	0.00571478	-0.00452256	0.00256745	0.0730964	0.163625	0.0235483	0.0203545	0.127441	-0.000319871	0.128443	-0.00496919	0.00406201	0.0337528	0.0182247	0.0375841	-0.00229173	0.0104351	0.208042	0.115799	0.0505122	0.00272869	0.0270288	0.0810638	0.129458	0.103095	0.135518	0.233568	0.0260473	0.0553016	-0.00473939
NULL	0.0994204	0.127973	0.0701506	0.0111965	0.0641418	0.00142728	0.0177512	0.0568047	0.0971059	-0.00501953	0.0281405	0.000291899	0.00223274	0.210495	0.191556	0.0203498	0.00742611	0.0247596	0.0217613	0.32883	0.105415	0.0213235	0.138361	0.0536151	0.447552	0.0995694	-0.000735046	0.00217599	0.210643	0.17439
NULL	0.478584	0.00801705	0.126713	0.0291309	-0.00331059	0.178052	0.18741	-0.00417245	0.0167649	0.140089	0.000993821	0.0507343	0.0936068	0.189761	0.169498	0.220935	-0.00275489	-0.00483666	0.152113	-0.00466057	0.136212	0.0355764	0.0289686	0.0418051	0.0474255	0.0216759	0.00581447	0.101233	0.0626207	0.0301144
NULL	0.102287	0.118916	0.0879224	-0.0019704	0.168738	0.266194	0.0183337	0.0708317	0.0176371	0.0604568	0.058259	0.0159726	0.0154214	0.0502529	0.0276483	0.0183152	0.67588	0.0457137	-0.0049296	-0.000307074	0.259561	0.0778978	0.0121637	-0.00517779	0.412586	0.0599886	-0.0016759	0.0408294	0.00422523	0.0057853
NULL	-0.0035378	0.0837855	-0.00531012	0.0348412	0.153015	0.0122402	0.301389	0.0473139	-0.0028813	0.245403	0.38343	-0.00144251	0.0568126	0.0331472	0.000654655	0.022196	0.0142627	0.0012825	0.0199297	0.117367	0.176731	0.0841627	0.107916	0.380426	0.195388	0.047223	-0.00320266	0.0204546	0.239833	0.0559585
NULL	0.156815	0.283492	0.288584	0.00457959	0.320486	0.00141725	0.179742	0.0206522	0.0509511	0.0456805	0.20842	0.341444	0.14445	0.0864737	0.09943	-0.00451462	0.385567	0.0717316	0.468882	0.00082116	0.018748	0.0126376	0.0405206	0.576753	0.394323	0.149987	0.119715	0.013856	0.193422	0.0109985
NULL	0.0879326	0.00323276	0.14583	0.110618	0.0216792	0.400071	0.0996574	0.10085	0.0756347	0.00639127	0.0752821	0.11334	0.13127	0.0076994	0.413453	0.152083	0.340237	0.0577037	0.186249	0.0121602	0.195412	0.0902815	0.0896299	0.0442129	0.222492	0.000355677	0.240705	0.088971	0.0506474	0.379005
NULL	0.00427231	0.157162	0.31502	0.303706	0.115081	0.0855269	0.18328	0.0126161	-0.00429621	0.00503212	0.050424	0.0132276	0.00806659	0.122596	-0.000929947	0.10715	0.0108316	0.318626	-0.00249641	0.0110067	0.114165	0.140278	0.0224073	0.0505562	-0.00481121	-0.00266266	0.0304226	0.119314	0.249542	-0.0042063
NULL	0.122703	0.177017	0.00814033	0.112677	0.0942411	-0.0015561	-0.00453764	0.0624563	0.158655	0.228053	0.259788	0.0268377	0.021084	0.337853	0.00116261	0.121952	0.00742611	-0.00468037	0.067314	0.0621674	0.0409679	0.240463	0.0960785	0.219728	0.0266891	0.13361	-0.00464673	0.0835471	0.0884783	0.190318
NULL	0.190081	0.0725585	0.0699766	0.111018	0.125903	0.0979065	0.0004602	0.416226	0.0549943	0.170203	0.0174875	0.00284024	-0.00473244	0.0460763	-0.00264492	0.00620904	0.00912661	0.00688618	0.075946	0.109451	0.0149202	0.000310605	0.092396	0.348449	0.00363796	0.00615158	0.166935	0.00771794	0.00513779	0.00782083
NULL	0.0377564	0.0068581	0.182795	0.00664391	0.00548827	0.0652982	0.00902043	0.0346527	0.199841	0.153439	0.0100197	0.0741233	0.0166518	0.0910798	0.255909	0.0221102	0.0040384	0.126531	0.136682	0.0104783	0.0319501	0.0553425	0.00522459	0.341994	0.100224	0.167406	0.0537567	-0.00393023	0.01647	0.0279206
NULL	0.0602796	0.0284591	-0.00155837	0.125806	0.144674	0.0574989	0.0678585	0.0129681	0.0440722	0.234129	0.00312189	-0.00467156	0.00962148	0.0627433	0.0955577	0.00620904	-0.00465812	0.0982496	0.0384623	0.142962	0.22344	0.101294	0.107373	0.0890887	0.237923	0.000999129	0.0549843	-0.00360876	0.0413662	-0.00392872
NULL	0.00409795	0.00194436	0.0206195	0.0392738	0.268056	0.00085964	0.0720774	0.37144	0.00383908	0.0786458	0.0818875	0.111766	0.0209917	-0.00235563	0.121854	0.110796	-0.00280772	-0.00466044	0.01436	0.0328516	0.133357	0.00706517	0.0756507	0.581023	0.386336	0.0396861	0.155115	0.164388	0.0918682	0.436308
NULL	0.566458	0.152966	0.0289418	-0.00477348	0.0576392	0.0145121	-0.00459437	0.00893905	0.358771	0.0883713	0.0627605	-0.00314483	0.184936	-0.00181211	0.240608	0.352348	0.0133838	0.178405	-0.00496964	0.0455346	0.00185499	-0.00065004	-0.00308627	-0.00349715	0.0310643	-0.00359883	0.0392396	0.00467879	0.000707604	0.00430776
NULL	0.247737	0.131206	0.20309	0.0838983	0.244374	-0.0013461	0.0268856	0.0227093	0.0769622	-0.00150277	0.110062	0.166048	0.0234481	0.0506498	0.140257	0.263351	0.460962	0.00325515	0.132122	0.27093	0.0113679	0.102662	0.152457	0.0360259	0.0189417	0.026697	0.134664	0.0163206	0.028561	0.00421009
NULL	0.0837908	0.0261706	-0.00403744	-0.002815	-0.0015415	0.155678	0.0740658	0.324485	0.282926	0.157971	0.008373	0.152597	0.00359177	0.021814	0.20912	0.282103	0.0349332	0.0198383	0.116869	0.0176386	0.170556	0.112901	0.152533	0.00604251	0.130601	0.0474141	0.449041	-0.0011384	0.198262	0.141758
NULL	-0.00399902	0.245853	0.141763	0.0231744	0.0153604	0.270511	0.0684912	0.163717	0.253222	-0.00467585	0.0477317	0.0666993	0.224853	0.139333	0.0185351	-0.00433967	0.440483	0.105611	0.0175218	0.114404	0.119243	0.0273374	0.0143404	-0.00119702	0.0320212	-0.00321332	0.0270016	0.23629	0.0675373	0.0341251
NULL	-0.00283308	0.0592235	0.0487655	0.118583	0.232376	0.156838	0.0710206	0.0493682	-0.00510839	0.0484676	0.027382	0.107018	-0.00339806	0.0285296	0.188573	0.0321881	-0.00486558	0.107033	-0.00498583	0.011507	-0.00449197	0.0547902	0.0308314	0.0826903	0.0981427	0.098598	0.516672	0.0705384	0.208574	0.227678
NULL	0.1126	0.0027467	-0.00338139	0.10436	0.086676	0.055319	0.216618	-0.00194155	0.0336124	0.0523615	0.0504766	0.0569796	0.182651	0.426577	0.117607	0.0686739	0.0114009	0.249707	0.0551583	-0.0041561	-0.00293214	0.144056	0.065496	0.0918066	0.242639	0.049084	0.080028	-0.00128125	0.0121633	0.00324119
NULL	0.0178535	0.167925	0.0238883	0.00656157	0.0350691	-0.00181691	0.121876	0.085213	0.0340761	0.25545	0.033606	0.0708468	0.100629	0.0665411	0.0441186	-0.00558437	0.00349044	0.0591746	0.00440688	0.0137781	0.0675952	0.126637	0.0623454	0.0812439	0.186834	0.20145	0.511853	0.17268	-0.00340372	0.0194576
NULL	0.0981282	0.191634	0.066964	0.0815729	0.0860703	0.0172006	0.0462742	0.0399519	0.0196037	-0.00490884	0.204307	0.296739	0.530525	0.150949	0.027159	0.12853	0.0098971	0.0305467	0.0106255	-0.00451181	-0.00533953	0.111346	-0.00316595	0.0178062	0.00876246	-0.00364318	0.092735	0.0262068	-0.00300794	0.162228
NULL	0.0262469	0.184126	-0.00240244	0.040867	0.0607562	0.3899	0.0329864	0.00415997	-0.00389607	-0.004389	0.0655106	0.148294	-0.00419953	0.0487535	0.310382	0.0305799	-0.00372454	-0.000409584	-0.000456488	0.0724749	0.00162543	0.0796467	-0.00136109	0.0637502	-0.00459662	0.167349	0.00150371	0.105763	0.269378	0.000819005
NULL	0.122869	0.170156	0.0494848	0.126007	0.237852	0.0608323	0.129902	0.0495668	0.01164	0.00330253	0.0399775	0.205608	0.318251	0.152638	0.104598	0.244967	-0.00154931	0.0676574	0.034561	0.119108	-0.00180043	0.0324515	0.126453	0.0554913	0.147677	0.0112854	0.0013266	0.059551	0.262713	0.148138
NULL	0.0401621	0.0677598	-0.004709	0.0901067	0.0201524	0.203275	0.063115	0.000356461	0.00380122	0.109619	0.159223	0.173447	0.0590937	0.0964584	0.239274	-0.00505891	0.012541	0.0156072	-0.00339924	0.0226304	0.0892077	0.568749	-0.00496507	0.063014	-0.00414565	0.031186	-0.00460074	-0.00216744	0.127841	0.0479166
NULL	0.106959	0.142533	0.0850895	-0.00378082	-0.00440168	0.097833	0.0119307	0.0308429	0.106976	0.129915	0.208298	-0.00369091	-0.00295293	0.133357	0.200728	0.0265573	0.201701	0.249707	0.113836	0.187495	0.115614	-0.00440023	0.106172	-0.00489741	0.215796	0.0342334	0.0329775	0.0369906	0.0813549	0.0838959
NULL	0.0993209	0.0114047	-0.00416978	0.0979302	-0.00489186	0.219612	0.0780088	0.263746	0.196794	0.327743	0.033606	0.0447738	0.0674624	0.0944426	0.116703	0.343372	-0.00323147	0.176487	0.131298	0.410832	0.00586466	0.0260395	0.0354626	-0.00355853	0.0686495	0.11105	0.0358089	0.148347	-0.00366867	-0.00196782
NULL	0.136048	0.0420981	-0.00383484	0.00731285	0.0629405	0.0117637	0.0269624	0.0399007	0.0994465	0.164704	0.125876	0.0298635	0.114807	0.2665	0.0149067	0.0362345	0.616612	0.0807593	0.000857112	0.179478	0.255348	0.0016713	0.408037	0.0384147	0.0489216	0.106199	0.508334	0.0222946	0.159098	0.168653
NULL	-0.00120584	-0.00131797	0.018191	0.0926391	0.112843	0.148384	0.0936592	0.111326	0.293713	0.0155143	9.54775e-07	0.00834434	0.0241115	-0.00144409	0.228967	0.00853014	0.0046175	0.211468	0.137668	0.178054	0.037794	0.134198	0.015324	-0.00487755	0.0101969	0.195097	0.0786287	0.0881851	0.0423863	0.181594
NULL	0.1296	0.126616	0.146281	0.0907175	0.100581	0.171008	-0.00222107	0.0171757	0.014501	0.0258678	-0.00408777	0.288701	0.107502	0.0728666	0.115708	0.042988	0.0399359	0.0609431	0.0857201	0.176989	0.10472	0.0841689	-0.00198528	0.0536047	-0.000238281	-0.00473272	0.00128671	0.10034	0.220408	0.00769363
NULL	0.322889	0.087395	-0.00445656	0.0774731	-0.00446434	0.0860613	0.264643	0.0817993	0.100068	0.00679753	0.186934	0.271963	0.226086	0.0716795	0.137014	0.264445	0.0119707	0.0762681	0.00456746	0.252955	0.00111362	0.0144827	0.0912499	0.104251	0.197471	0.0393928	0.525019	0.196666	0.0322327	0.153282
NULL	0.136834	0.0580236	0.00299105	0.00172281	0.072112	0.0164787	0.207045	0.0140752	0.304645	0.0200039	0.0783412	0.0572052	0.139625	0.288344	0.0369367	0.00112487	0.718441	0.192402	0.123608	0.135223	0.141555	0.0362641	0.0706672	0.0978468	0.0131969	-0.000121318	0.0045726	-0.0030396	0.0877252	0.00450828
NULL	0.136048	0.174863	0.0119071	0.0648088	-0.00470493	0.12205	0.0757831	0.00398891	0.252204	0.0128529	0.624707	0.0564293	0.0822991	0.229894	0.0412583	0.272377	-0.00107926	0.00383174	0.189411	0.119369	0.104353	0.0475479	0.0897907	-0.00369829	0.150366	0.189402	-0.00426805	0.0768468	0.12187	0.218329
NULL	0.0833976	0.118916	0.185207	-0.00438319	0.18954	0.110595	0.103853	0.451761	-0.00117381	0.431845	0.0863537	0.094458	0.132243	-0.00361726	0.0995035	0.241177	0.000668311	-0.00392872	0.0117371	0.249022	0.428848	0.42432	-0.00095444	0.00570857	0.139186	0.0949468	0.108758	0.0974578	-0.00502288	-0.00341356
NULL	0.0112778	0.161345	0.252464	0.0797931	0.0838001	0.135377	0.314564	0.0792261	0.0722071	0.285679	0.0870642	0.0789119	0.128289	0.0218399	0.349635	0.221237	0.00773651	0.0179462	0.0464778	0.0551587	-0.000831798	0.42432	0.118466	0.0637502	0.474365	0.196614	0.0522635	0.0597483	0.0712702	0.0314983
NULL	0.126092	0.158337	-0.00422782	0.144194	0.0499382	0.0705094	0.431845	0.296783	0.150203	0.210121	0.0173948	0.00121052	0.0854128	0.0227254	0.414616	0.0541701	0.524975	0.0122584	0.0621533	0.0553338	-0.00435204	0.0324515	-0.00172091	0.0569009	0.411875	-0.00337483	0.0440717	0.0280927	0.293369	-0.00501831
NULL	-0.00500765	0.0540616	0.0469943	0.0957399	0.0126709	0.0920368	0.00344154	0.000671195	0.194577	0.00161495	0.0294027	0.0758703	0.0184717	0.215775	0.126621	0.144473	0.0040384	0.2377	0.13909	0.00577224	0.0393137	0.360002	0.0529766	0.0844157	0.247404	0.0725462	0.0149783	0.161945	0.111899	-0.00285627
NULL	0.454787	0.00682925	0.0344023	0.183529	0.183553	0.122756	0.0905521	0.0435076	0.0237576	-0.00234088	0.0759063	0.303811	0.296108	0.0776437	0.0191005	0.196342	0.00814801	0.0556235	0.450846	0.0146367	0.0388306	0.0558009	0.0720123	0.0925066	0.245403	0.0705558	0.102645	0.13249	0.207298	0.0862425
NULL	0.267057	0.0983437	0.0421444	0.108954	-0.00248187	0.0258555	0.00402971	0.388385	0.0744262	0.20117	0.0520979	0.0723629	0.0382873	0.121943	0.0621891	0.028132	0.0046175	0.00272327	0.0121963	-0.00409077	0.0320554	0.111795	0.0590363	0.0217236	0.0808779	0.263191	0.107471	-0.00209399	0.0951105	0.0907314
NULL	0.043688	0.0764053	0.185343	0.00588107	0.0454359	0.0798205	0.2335	0.0148045	0.164257	0.099673	0.182696	0.0185396	0.0267877	0.0687897	-0.000477708	0.00323595	0.00590133	0.0832777	0.123722	0.0126591	0.0637443	-0.0029601	0.171581	0.00131959	-0.00469491	0.00733061	-0.00470195	0.0140645	0.0123694	0.0359176
NULL	0.00586305	0.0247738	0.318404	0.0133579	0.117995	-0.00194281	0.0137938	0.527731	0.0241243	0.0456805	-0.00421799	0.0750779	0.119855	0.102419	0.434047	0.195265	0.0211558	0.200418	0.269015	0.100575	0.149104	0.0249352	0.0764195	0.647326	0.0800072	0.197592	0.0621582	0.123292	0.149556	0.211896
NULL	-0.00472026	0.0994006	0.00610805	-0.00173149	0.137788	0.255863	0.00545551	0.0449307	0.114327	0.138124	-0.00370147	0.161668	-0.00441676	0.217668	-0.00369612	0.242115	0.0116415	0.320534	0.0441944	0.0388854	0.137432	0.0265279	0.0368483	0.444527	1.70068e-05	0.0247425	-0.000735046	0.167867	0.0483156	0.0119862
NULL	0.0907154	0.249235	-0.00317702	0.0117067	0.155667	0.0174947	0.123783	0.119184	0.0826519	0.124547	-0.00479486	0.0759791	0.189848	0.128632	-0.00199678	0.0988032	0.00291309	0.0150498	0.155054	0.0909718	0.00137389	0.0535679	-0.00413035	0.0587844	0.124687	0.13173	0.0494595	0.178667	0.0340023	0.0021526
NULL	-0.00420489	0.209179	0.106038	-0.000503573	0.0459657	-0.0034734	0.00401337	0.186682	0.30504	0.00187928	0.0123087	0.0323027	0.307048	0.0715245	0.0108694	0.159042	0.371277	0.0012825	0.117799	0.290691	0.0459773	0.0382873	0.0349668	0.372656	0.20755	0.154259	0.080102	0.181239	0.0401484	0.210203
NULL	0.107	0.00128649	0.00967567	0.0281632	0.0526867	0.253287	0.0250376	-0.00184129	0.000375337	0.0642315	0.0899343	0.216304	0.0024936	-0.00368492	0.0369924	0.0360105	0.00291309	0.29623	0.0909557	0.0167396	0.147938	-0.00330748	0.0154707	-0.0050372	0.133489	0.00102905	0.202865	0.0441789	0.143197	0.0568335
NULL	0.676728	0.114332	0.0495296	0.00941019	0.188601	0.0682907	0.07566	0.088844	-0.00514211	0.063011	0.0591536	-0.00123708	0.411825	0.00315188	0.0832885	-0.00517083	0.0246337	0.039738	0.0362999	0.0537392	0.289679	0.0833068	0.0706178	0.0304045	0.11091	0.00955106	0.012125	0.0801991	-0.00510221	0.0515945
NULL	0.432403	0.00801705	0.0194999	0.0399754	0.113461	-0.00489421	0.126846	0.0415032	0.00166678	0.236692	0.114909	0.0753434	0.13127	0.0130093	0.0043321	0.0116387	0.0102628	0.0735745	0.144817	0.1585	-0.0050514	-0.00450692	0.013584	-0.00477225	-0.00530705	0.0138307	-0.00296672	-0.000137357	0.127441	0.0213553
NULL	0.136087	-0.00369654	0.0651649	0.107198	0.0550165	0.120994	0.00700386	0.000364397	0.0218159	0.0204193	0.132391	0.170611	0.0313392	0.0672405	0.138851	0.0888082	0.000108332	0.0151416	-0.00343273	0.0122113	-0.00368924	0.073161	0.219063	0.0811345	-0.0022918	0.0460763	0.0415769	-0.0051624	0.250283	0.0568728
NULL	0.0684695	0.15953	-0.00194549	0.0268158	0.0950667	0.0134983	-0.00208758	0.124017	0.0655923	0.0062043	0.0497625	0.00786069	0.0504222	0.141598	0.00733451	-0.00111987	0.00141066	0.0032338	0.0371284	0.00456997	0.0849234	-0.00447198	-0.00515558	0.0823497	-0.00361185	0.039702	0.0657063	0.0680596	0.0324247	-0.00466956
NULL	0.0883787	0.0245264	0.0193729	0.000146799	0.050261	0.225121	-0.00275107	0.0451724	0.0835141	0.258911	0.0418579	0.0283723	0.00422293	0.103234	0.0916205	0.172669	0.0040384	0.0656635	0.0744762	0.122979	0.392527	-0.00390929	0.026382	0.044674	-0.00460388	0.126091	0.0604117	0.0087088	0.120271	0.0698424
NULL	0.123856	-0.00345808	0.0534689	0.00811758	0.00551394	-0.00426539	0.00402971	0.115733	0.145412	0.100193	0.0745214	0.00527221	0.103235	0.030915	0.00202767	0.0167774	0.0128032	0.342352	0.0483991	0.179253	0.419434	0.0382873	0.0501438	0.0536807	0.155261	0.0259948	0.359214	0.0949417	0.0113602	0.0502804
NULL	0.0610889	0.0143312	0.011375	-0.00403625	0.00033484	0.108751	0.0516785	-0.00205508	-0.00370624	0.0277128	0.00757041	0.0848752	0.0314823	-0.00479745	0.202987	0.208724	-0.00498349	0.0783644	0.131939	0.0107126	-0.00523842	0.00525407	0.292402	0.00604251	0.0782806	0.158293	0.0368049	0.0215258	0.194129	0.0454827
NULL	0.289347	0.193133	0.118438	0.0181165	0.0415108	0.229123	0.101287	-0.00376907	0.00159491	-0.00415723	0.0577635	0.295976	0.374316	-0.00206138	0.147827	0.0386008	0.0098971	0.114812	0.0856015	0.0618042	-0.0040894	0.0433907	0.0642746	0.00679451	-0.00414582	0.0805422	0.0364417	0.097077	0.0422796	0.136777
NULL	0.493333	0.0581445	0.0729276	0.00440904	0.0394108	-0.00427977	-0.00357891	-0.000725015	-0.00379595	0.00213551	0.0782946	0.116499	0.455582	0.00418253	0.0104304	0.00884956	0.0131118	0.00970692	0.0988233	0.0936786	0.194086	-0.00502152	0.00401015	0.0450808	0.0405655	0.396309	0.0352036	0.138826	0.0344479	0.418815
NULL	0.0462447	-0.00402666	0.0167573	0.00407307	0.0531109	0.00770234	-0.00345506	0.359361	0.0511959	-0.00311723	0.0330409	0.0285881	0.101825	0.177233	0.0274564	0.169268	-0.00154931	0.201425	0.000459614	-0.00459366	0.392527	0.368559	-0.0031067	0.294979	0.018567	-0.00468149	0.0241585	-0.00329687	0.281094	0.0259241
NULL	0.0555394	-0.00435514	-0.00110409	-0.00386601	0.0623481	0.146497	-0.00508785	-0.00185852	0.10532	0.289452	0.0583735	0.0382358	0.0196923	0.00652344	0.0769792	0.228918	0.0423454	0.214923	0.0295544	0.0325371	0.116289	0.161105	0.470129	0.210601		0.127759	0.159546	-0.00459445	0.144939	0.00659974
NULL	0.176143	0.00638276	0.212848	0.0140215	0.160045	0.0334691	0.0230646	0.0229309	0.0413545	0.137867	0.0356287	0.0761663	0.392473	0.0921259	0.133084	0.164725	-0.00064468	0.377444	0.175904	0.0855425	0.0120807	0.0169503	0.0289244	0.0470342	0.0694685	0.0708895	0.00172796	-0.00243445	0.241846	0.171998
NULL	-0.00241342	0.214629	0.10928		0.042913	0.00244961	-0.00344524	-0.00150346	-0.00310892	0.109451	0.0199217	0.020016	-0.00490938	0.0263101	-0.00473373	0.0311096	0.00912661	0.227265	0.0912461	0.29558	-0.00533333	0.165366	0.0311098	0.0523099	-0.00459662	0.0364397	0.107964	0.0390104	0.144967	0.0025387
NULL	0.0676002	0.151499	0.152925	0.00275174	0.274108	0.0877343	0.001987	0.109158	0.101993	-0.000447214	0.0132384	0.161518	0.00822046	0.365093	0.3423	0.0400865	0.0108316	0.104526	0.0943409	0.0201796	-0.00162982	9.94586e-05	0.0635407	0.038115	-0.000493513	0.0710256	0.0860401	0.0713762	0.127739	0.0287543
NULL	0.00988741	0.0195632	0.0549125	-0.000560304	0.0212997	0.0238831	0.279335	0.0931316	0.322	0.259764	0.110258	0.0822527	0.187188	0.218579	0.0588559	0.0677698	0.00873176	0.018208	0.0169937	0.12481	-0.00344023	0.57751	-0.000285234	0.0290466	0.0394102	-0.00447673	0.341306	0.0176392	0.0143469	0.0142304
NULL	0.158071	0.171947	0.0173822	0.0925449	0.0414902	0.237029	0.0470597	0.0283721	0.150201	0.115318	0.0397873	0.137392	0.494286	0.123849	0.0532696	0.164429	0.296632	0.0170345	-0.000618114	0.273516	0.121828	0.0137554	0.129826	0.0733545	0.396998	0.0395302	0.113336	0.179322	-0.00385438	0.129726
NULL	0.0170514	0.120394	0.0230687	-0.00234818	0.182431	0.0635549	0.0728768	0.448555	0.0282175	0.141829	0.00900134	0.0600561	0.0477578	-0.000402342	0.00356091	0.0401393	0.00122878	0.179279	0.333458	0.0446086	0.0407155	0.0648018	0.0125192	0.0234411	0.0183195	0.259694	0.0609301	0.188771	0.00205021	0.0185812
NULL	0.0601453	0.184868	0.212413	0.0431044	-0.00488386	0.23796	0.120274	0.177006	0.0347337	0.100894	-0.0051358	0.111789	0.0619128	0.0578176	0.00245502	0.0325678	0.00291309	0.000419367	0.137085	-0.00170938	-0.00470783	0.143918	0.065051	0.041426	0.0666583	0.113435	0.156024	0.280386	0.0806913	0.0625265
NULL	0.0443024	0.217137	0.0574192	-0.00340945	0.124862	0.230683	0.0104675	0.0650055	-0.00513894	0.0112764	-0.000968463	0.100454	0.231405	0.0993941	0.126456	0.114819	0.0102628	0.096031	0.115379	0.0128114	0.0302797	0.0363426	0.0765072	0.0150175	0.004503	0.0961995	-0.00369183	0.161537	0.280194	0.0455657
NULL	0.457863	0.182659	0.0851227	-0.0042361	0.00751508	0.00119764	0.105563	-0.0037993	0.0131603	0.27569	0.0933879	0.0686345	0.010112	0.0681823	0.13646	0.00950395	0.359816	0.0756857	-0.0023062	0.0307309	0.0258785	0.0377818	0.0697302	0.128337	0.0138842	0.0474141	0.092514	0.0040162	0.103905	0.0749329
NULL	0.471782	0.0429045	0.246498	0.00876762	-0.00420713	0.056762	0.13775	0.139171	0.0052287	-0.0023227	0.139353	0.0265754	0.268409	0.0449693	0.119094	0.0280606	-0.00440114	0.0271143	0.210921	0.0444065	0.282913	0.0454829	0.0118896	0.00381993	0.0195285	0.0487796	0.484419	0.098459	0.00559647	0.177555
NULL	0.00442527	0.0327555	0.0180277	0.095878	0.0508379	0.136547	0.0886042	0.0993209	0.170486	0.166959	-0.00284606	0.0475103	0.0480535	0.0209245	0.0352781	-0.00248691	-0.00202506	0.104792	0.012571	0.27738	-0.00185048	0.0252956	0.0816296	0.0680487	0.217767	0.183148	0.00316195	0.0260407	0.0548968	-0.00442903
NULL	0.117939	0.0627562	0.105078	-0.000725015	0.0221075	0.0597106	0.184935	0.395759	-0.0032489	-0.00396639	0.172937	0.123024	0.0361354	0.0345235	0.0964685	0.463482		-0.00121464	0.00449896	-0.00349134	0.12231	0.0656535	0.0177561	-0.00370644	0.0955651	0.269968	0.0523144	0.0164336	0.0411474	0.0256698
NULL	0.167627	0.0920825	0.264242	0.0872983	0.0555745	0.113555	0.169199	0.0560562	0.0122003	0.130114	0.0307698	0.129559	0.226339	-0.00297841	-0.00188427	0.166277	0.108149	0.0299139	0.116244	0.0183173	0.032108	0.0620972	0.0180955	0.0630022	0.00442578	0.171858	0.0546833	0.0126854	0.253755	0.0175588
NULL	0.111721	0.143249	0.014161	0.0394868	0.00093667	-0.00438589	0.0466348	0.240054	0.00524457	0.224114	0.127907	0.145135	0.00845186	0.057438	0.0701352	0.0905938	0.010479	0.00101861	0.055361	-0.00372993	0.0723159	0.0032295	0.00504927	0.0518958	-0.000177065	0.118375	0.133296	0.194522	0.0576223	0.0750538
NULL	0.0609774	0.211657	0.0429263	0.08304	0.244234	0.135349	0.0885496	0.041421	0.0450408	0.0185787	0.140151	0.2226	0.0752644	0.0732757	-0.00512537	0.206537	0.0102628	0.328766	0.00580645	0.0882927	0.0832463	0.0286955	0.00725158	-0.00351207	0.158557	0.0376355	0.0262974	0.433387	0.0890488	0.237095
NULL	0.312594	0.17841	0.11479	-0.00147414	0.0326738	0.140268	0.108568	-0.00222197	0.0932334	0.249871	0.132391	0.161789	0.0937731	0.323354	0.00610708	0.0128389	0.0038033	0.0381362	0.0593889	0.0469164	0.236259	0.0213235	0.0810558	0.276326	0.113834	0.133023	0.130214	-0.00528273	0.174965	0.141986
NULL	-0.00384727	0.0631588	0.0163319	0.0452825	0.189981	0.152841	0.26769	0.0354097	-0.00329797	0.0480791	0.0121237	0.0712178	-0.00250975	0.0345235	0.207947	0.0810982	0.00516568	0.179128	0.0604117	0.0751937	0.00162203	-0.00357042	0.0247893	0.0678365	-0.0047812	0.0644032	0.310298	-0.00411752	0.00483608	0.0405615
NULL	0.0164618	0.0849713	0.0720145	0.00386445	0.18819	0.219464	0.127792	0.0301043	-0.00281172	0.189751	0.0708525	-0.00414033	-0.00366545	0.0844623	0.211979	0.00353554	0.00459889	0.0351295	0.103094	-0.00186222	0.0355598	0.133698	0.280884	0.0578176	0.0489219	0.251233	0.00408142	0.138369	0.066122	0.00163662
NULL	0.0863422	0.085419	0.0287098	0.0975869	0.00968135	0.0142123	-0.00363856	0.137048	0.146467	0.0135579	0.0692046	0.293856	0.000107335	-0.00477114	0.112191	0.127306	0.0096781	0.0918625	0.00907837	0.0125512	0.114989	0.0248607	0.0836041	7.69324e-05	0.17131	-0.00474038	0.0112768	0.0112743	0.142671	0.191363
NULL	0.1084	0.231127	0.0647353	0.052101	0.00301707	0.0866768	0.0183289	0.0054924	0.233763	0.0112764	0.289438	0.0108887	-0.000875347	-0.00206329	0.030566	0.136142	0.0289115	0.173159	-0.00284047	0.00104714	0.137432	0.133539	0.494309	0.141492	0.0408613	-0.00479285	0.122086	0.0305386	0.159421	0.0479366
NULL	0.0792262	0.00226641	0.0213626	0.073885	-0.00452395	0.00582278	0.011866	0.0608891	0.0270293	0.0463699	0.0324778	0.0396714	0.0173651	0.183144	0.115473	0.281802	0.00127179	-0.00108806	0.0155668	0.0300576	0.16073	0.00706517	0.0520032	0.00462891	0.144033	0.100864	0.0786846	0.0614716	-0.00511875	0.052511
NULL	0.0618835	0.182289	0.15616	0.107184	0.140398	0.124157	0.235266	0.160187	0.0784003	-0.00342413	0.160472	0.448617	0.0891697	0.180225	-0.00348472	0.442351	0.010479	0.00349661	0.0963117	0.000456467	0.142973	0.0288793	0.0292555	-0.00490828	0.00240913	-0.00412911	0.012815	0.0171517	0.257517	0.017581
NULL	0.0113821	0.0202507	0.000405785	0.0871332	0.00967201	0.0306531	0.035799	0.0717031	0.0996443	0.0988353	0.035875	0.0371224	0.0469825	0.0469061	0.138052	0.0140691	0.0069775	0.00275734	0.0121963	0.00444398	0.0398615	-0.00115427	0.0382719	0.0128106	0.121599	0.1642	0.13463	0.200921	0.0412639	0.0360478
NULL	-0.00448954	0.0476278	0.122247	0.0297431	0.0102072	-0.00465232	0.189136	0.00356403	0.0672903	0.0563391	0.128397	0.00118814	0.0604034	0.127351	0.00601421	0.189162	0.476545	-0.00497053	0.0863497	0.176989	0.0249554	0.0239541	0.0807508	0.0563519	-0.00470542	0.14182	0.063128	0.319842	-0.00389353	-0.000985282
NULL	-0.00285753	-0.00440122	0.0580349	0.0319112	0.235006	0.0471768	0.0430295	0.0220385	0.212314	-0.0017575	0.127301	0.0176099	0.00391215	0.149563	0.0408203	0.0425519	0.399551	-0.0019359	0.364654	0.0349355	0.0168287	0.0211791	0.239134	0.00796064	0.0267685	-0.00238524	0.140187	0.16944	0.146116	-0.00427605
NULL	-0.00452293	0.010615	0.185805	0.12935	0.0493702	0.109448	0.106411	0.153004	0.00554649	0.0960874	-0.00469702	0.275961	0.0668887	0.0922651	-0.000357726	0.197311	0.00590133	0.0828987	0.181135	0.00385331	0.362286	0.0961623	0.0495261	0.0544511	0.0374891	0.211884	0.0948599	-0.000418994	0.166875	0.0135136
NULL	0.119023	0.0115122	0.0347887	-0.00114277	0.0633278	0.0877343	0.286952	0.0429525	0.0132536	0.239063	0.0132384	0.109589	0.405251	0.0119826	0.00786497	0.0778378	0.36635	0.00802409	0.00894563	0.0451302	0.373454	0.0589718	0.0733006	0.0140319	0.17963	0.121913	0.0183879	0.044393	0.138226	0.0206474
NULL	-0.0029071	0.00973677	0.0234056	0.0242353	0.12051	0.0534492	0.283868	0.106415	0.099276	0.0751446	0.047125	-0.00440722	0.0154367	0.0343882	0.305275	-0.00182384	0.00516568	0.0207467	0.121739	0.0564992	0.00451428	0.0404758	0.0358178	0.0258775	0.200436	0.0103412	0.114436	0.0136649	0.00990164	0.150293
NULL	0.679782	0.0953438	0.0136649	0.0326339	-0.00456429	0.26518	0.256723	0.0215754	0.0488806	0.0412503	0.0807404	0.00956199	0.0227975	0.0744881	0.0274232	0.168749	0.140798	0.00422362	0.0295544	0.131771	0.00581142	0.239201	-0.0025931	0.0378823	0.05283	0.119697	-0.00524447	0.299384	0.132111	0.104342
NULL	0.142865	0.0725585	-0.00107283	0.00238279	0.000552912	0.283367	0.0342254	0.0881338	0.10972	-0.00385409	0.0815456	0.0861325	0.137139	0.32112	0.268342	0.0143849	0.0114009	0.0356844	-0.00316434	0.00796308	0.211567	0.170054	0.0763406	0.180444	0.0587181	0.0107532	-0.00124891	-0.000491948	0.184569	0.13929
NULL	0.0339636	0.114092	0.0215313	0.0343924	-0.00487318	0.0121557	0.0323707	0.165477	0.20582	0.22465	0.0528124	0.227593	0.0929568	0.0552522	0.227778	0.0317222	0.0302252	0.0274362	0.00218514	0.251751	0.056083	0.0599885	0.0212613	0.0451053	0.0552394	0.160042	0.0137111	0.0952198	0.280757	-0.00445634
NULL	0.0246575	0.129612	0.132676	0.113884	-0.00503393	0.227889	0.0236531	0.00383002	-0.00342461	0.099673	0.0343924	0.0399159	0.130198	0.060047	0.0976497	0.0360105	-0.00418826	0.324808	0.0132325	0.0418521	0.232702	0.132664	0.0584217	0.00115955	0.0739694	0.0584012	0.0302856	0.0810672	0.066171	0.0139635
NULL	0.0886337	0.103709	0.0596076	0.118323	0.0834922	-0.00490884	0.0533376	0.335114	0.000233594	0.318862	0.0536384	-0.00292719	0.11841	-0.00219448	0.0122272	0.102962	0.0040384	0.156017	0.350004	-0.000416275	0.153106	0.122468	0.291223	0.0675337	-0.00397155	0.0121964	0.0604117	0.286296	0.018883	0.0213567
NULL	0.161886	0.112696	0.0448253	0.128214	-0.000726737	0.00655533	0.285679	0.00314035	0.00163837	-0.00408756	-0.0047747	0.410937	0.1275	-0.00206329	0.218354	0.135211	0.00127179	0.00160727	0.0810083	0.000307555	0.147938	-0.00439072	0.0325498	0.0313174	0.214231	0.0997607	0.23245	0.181902	-0.00311723	0.0349654
NULL	-0.00437766	0.00271722	0.114036	-0.00408118	0.0720191	0.0217366	0.0581607	0.0592403	0.104131	0.00400417	0.0851199	-0.00469889	0.326739	0.189559	0.0755323	0.0867067	-0.000101598	0.0241902	0.303694	0.18088	0.14364	0.105391	0.00531376	0.316731	0.0488099	0.0710736	0.0446141	0.00487942	0.0153427	0.121807
NULL	0.00578437	0.0591746	0.208417	0.412938	0.00254532	0.139038	0.155182	0.0393033	-0.00290974	0.0198772	0.0339686	0.0098434	0.00791734	0.101825	0.00327677	0.0166217	0.0061628	0.283469	0.0621533	0.311985	0.0297902	0.0134994	0.1235	0.233636	0.233458	0.000762301	-0.00391549	0.148357	0.295193	0.172996
NULL	0.478584	-0.00411446	0.20699	0.0125114	0.0521198	0.00156389	0.036537	0.0607858	0.13766	0.00272316	0.293206	0.0167202	0.0382873	0.0491151	0.167275	-0.00239643	0.00328777	0.191954	0.082151	0.230555	0.0478221	0.0567015	0.0154549	0.0322678	0.198631	0.31027	0.0630888	0.175664	0.0675878	0.310889
NULL	0.115497	0.00531084	0.0321588	-0.000354864	0.141287	0.0255847	0.070655	0.00409439	0.0150509	0.15089	0.203446	7.80871e-05	0.236696	0.0249836	0.135371	0.144683	0.00029838	0.0032939	0.0270432	-0.00445266	0.189728	0.0471418	0.037098	0.253377	0.263667	-0.00453481	0.303923	-0.00380898	0.0310086	0.00682586
NULL	0.058545	0.0284591	0.206016	0.0110399	0.0752483	0.114574	0.00842169	0.0973649	0.0393646	0.13214	0.0518157	0.161191	0.0293735	0.0484331	0.0116237	0.0251152	0.0119707	0.267526	0.0698116	0.0753405	0.0475178	0.00115585	0.0852224	0.110268	0.269075	-0.00175914	0.147289	0.0361415	0.0754114	0.0614919
NULL	0.0631917	0.0697903	0.00852122	0.0293406	0.109724	0.0447788	0.196201	0.0164193	0.0475655	0.0224459	0.137285	0.0641995	0.0469149	0.0621981	0.205491	0.0425445	0.00686026	0.00837428	0.161288	0.265908	-0.00443066	-0.00187879	0.0234766	0.0147045	0.085204	0.166343	0.0309587	0.0742173	0.279819	0.279264
NULL	-0.00154105	-0.00312986	0.0209044	0.0430279	-0.000807963	0.0131674	0.0201103	0.0286739	-0.00246819	0.0183205	0.0521246	0.262647	0.318251	0.00761363	0.101647	0.00285271	0.00213098	0.12074	-0.0050313	0.126846	0.0577589	0.0706535	0.0032134	0.00207901	0.217943	-0.00190171	0.00117649	0.0531868	-0.00132779	0.192816
NULL	0.0289168	0.0162454	0.14682	0.12923	0.127648	0.154206	0.221286	-0.00450499	0.0130837	0.0125512	0.0237745	-0.00151447	0.147715	0.0271385	0.00685093	0.132171	0.00855928	0.312004	0.128318	-0.00224427	0.000475591	-0.00330748	0.0322373	0.0715987	-0.00372063	-0.000526841	0.00356036	0.000266398	-0.00462474	0.0242766
NULL	0.066488	0.149107	0.0614364	0.0268181	0.0636778	-0.00480908	0.179253	0.240788	0.05517	0.0464209	0.0594032	0.0354124	0.0227275	0.0692073	0.160893	0.244967	0.00855928	-0.00121464	0.0254417	0.344062	0.0815393	0.106671	0.065051	0.121497	0.208099	0.0590959	-0.00107618	0.0323707	0.0156524	0.162977
NULL	0.0227788	0.15458	-0.0021944	0.0195562	0.27305	0.289038	0.00414934	0.0489664	0.0675025	0.0319865	0.0954445	-0.00177851	0.0300236	0.0588278	0.177957	0.0911289	0.00893487	0.079607	0.018885	0.0469574	-0.00423794	0.000310605	0.0425667	0.208441	0.11357	0.155924	0.0476375	0.112527	-0.00129528	0.266387
NULL	-0.00281035	0.161115	0.308961	0.0857736	0.0260997	0.070972	0.281431	0.0827865	0.0295433	0.0132675	0.12443	0.31113	0.00595669	0.0956238	0.0332956	0.0602394	0.0131118	0.0116597	-0.00378276	0.0602394	0.00091551	0.232824	0.0750124	0.0537648	0.0160167	0.0254615	-0.00389675	0.00442309	0.340224	0.137742
NULL	-0.00121415	0.00873649	0.011984	0.134607	0.036607	0.0768562	0.0323707	0.116932	0.2346	0.17188	0.135575	0.253052	-0.00228828	0.430344	0.218116	0.0104545	-0.000101598	0.0829909	-0.00254717	0.203853	0.406826	0.0652208	0.0573926	0.228647	0.180249	0.0958271	0.0195293	0.0513634	0.125131	0.0429251
NULL	0.0424742	-0.00416756	0.00291519	-0.00373084	0.144108	0.0435959	0.0172024	0.0634237	0.183608	0.323546	0.0174552	0.0456317	0.261472	0.0416157	0.21696	0.335326	0.00686026	0.224089	0.133786	0.023037	0.00205567	0.0599885	0.122606	0.0730439	-0.00107949	0.0166697	0.206574	0.000153039	0.000855995	0.0162301
NULL	0.00847298	0.12527	0.311937	0.142322	0.162517	0.0242201	0.029377	0.0222137	0.0125617	0.0949764	0.0199637	0.024004	0.159045	0.221185	-0.00434656	0.104022	0.579553	0.0258876	0.0379337	0.120417	0.00206207	-0.000955057	-0.00455002	0.0270873	0.1799	0.110834	0.0594791	0.0169124	0.00390008	-0.00100383
NULL	0.0756333	0.125695	0.0394722	0.0792851	0.13685	0.0176536	-0.00480788	-0.00363477	0.0487419	0.0436964	0.125876	0.0241913	-0.00298954	0.0711253	0.517066	0.206586	0.00122878	0.00808809	0.124921	0.0319748	-0.00454676	0.586109	0.0339599	0.477126	0.224407	0.00137668	0.0956058	-0.00218138	0.219671	0.0536754
NULL	-0.00404909	0.00784179	0.0220777	0.110494	0.11723	0.01204	0.00345955	-0.00239691	-0.00160224	0.100987	0.0692236	-0.00437262	0.0663963	0.0087501	0.31492	0.197311	0.5529	0.0487499	0.00146681	0.0336044	0.606802	0.42432	0.47349	0.0293913	0.299561	0.221736	0.199048	0.106266	0.0607496	0.242321
NULL	0.0269255	0.00792021	0.0115623	-0.00210332	0.014061	0.00559422	-0.000991702	0.203959	0.0129355	0.0126395	0.140868	-0.00454783	0.134645	0.0994047	0.0754188	0.0534782	0.555009	0.0196699	-0.00356401	0.0113366	0.138617	0.0197951	0.0696241	0.0659902	0.00931589	0.153766	0.268313	0.0152306	-0.000303937	0.17572
NULL	0.107365	0.0434306	0.0111534	0.00294929	0.134346	0.0769122	-0.0026491	0.0242549	0.00396888	0.150027	-0.00384043	0.033142	0.00489227	0.0257679	0.000448118	0.0976253	-0.00110242	0.261338	0.164934	-0.00465277	0.0457497	0.0162051	0.0598691	0.0531038	-0.00441506	-0.00424508	0.165163	-0.00306176	0.114258	0.00514875
NULL	0.16903	0.0700132	0.0562274	0.137005	0.0202232	0.23796	0.157042	0.0677911	0.00587282	0.444901	0.0268413	0.105601	-0.00165419	0.0327135	0.0216946	0.109451	0.0148511	0.157338	0.132122	0.00239727	0.0242784	0.137574	0.00628539	0.0596984	-0.00396069	0.000621679	-0.00513775	0.135895	0.0208746	0.027874
NULL	0.297154	0.181401	0.0311053	0.0720065	0.0189258	0.0401484	0.00359002	-0.00385763	-0.00486066	0.0163061	0.12991	0.00161679	-0.00280772	0.132172	0.00510143	0.0828518	-0.000177386	-0.00224306	0.0286812	0.131772	0.0820416	0.0317609	0.0214556	0.297781	0.310723	0.160409	0.0814627	0.0919954	-0.00402812	0.0750185
NULL	0.136087	0.0188878	0.166146	0.0283694	0.00505383	0.0316876	-0.00498489	0.0514647	0.0539446	0.207779	0.0257698	0.219063	0.171636	0.0348943	0.0805095	0.264807	-0.0031753	0.116482	0.090784	0.0146591	0.027177	0.245582	0.179351	0.216045	0.114704	0.0399092	0.00581645	0.23364	0.0179549	0.00667391
NULL	0.211431	0.00638211	-0.00439982	0.0318017	-0.00310825	0.3833	0.0907487	0.0458191	0.206965	0.0242627	-0.000158538	-0.00352709	0.0930233	0.0229612	-0.00326284	0.271878	0.00686026	0.0801564	0.0142716	0.133043	0.0188533	0.0535679	-0.00323753	0.00665422	0.0821536	-0.00490884	0.0824294	0.146835	0.283209	0.0197846
NULL	0.536813	0.00359646	0.00381067	0.115378	0.0620191	0.00394536	0.0133439	0.0220747	0.0330837	0.201261	0.49059	0.0400123	0.0396799	0.00206468	-0.00290185	-0.00342744	0.318279	0.00495723	0.0689522	0.00754428	0.125429	0.0652208	-0.000992987	0.0594861	0.192307	0.160465	-0.00297203	-0.00152971	0.0820978	0.20011
NULL	0.0781712	0.104493	0.189622	0.634186	0.196839	0.00607907	0.0137599	0.0474496	0.0788843	0.00777188	0.058089	0.110056	0.0377801	0.0790706	0.013135	-0.00432843	0.00742611	0.0752774	0.15905	-0.00266119	0.0265656	0.143918	-0.00492008	0.0649259	0.0598142	0.0932655	0.0824185	-0.00482711	0.0882949	0.0404655
NULL	0.0844165	0.172131	0.244687	0.0357553	0.185698	0.0835535	0.109366	-0.00352817	0.178759	0.180466	0.0099212	0.00812181	0.155553	0.151033	0.0104304	-0.00184371	0.00349044	0.269894	0.0338983	0.182187	-0.00393121	0.0200704	0.0119742	0.0465305	0.0372366	0.291241	0.151749	-0.00390457	0.2728	0.0648753
NULL	0.0777183	0.0331705	0.129413	0.0225093	0.0958132	0.177381	0.157854	-0.00415497	-0.00520318	0.0107012	0.0570564	0.215425	0.0954828	0.107865	0.272307	0.0610821	0.136318	0.0133814	-0.00393777	0.0156082	0.024238	-0.00439072	0.0175951	0.543041	0.144063	0.167665	-0.00433031	-0.0049033	0.119855	-0.00454518
NULL	0.0346527	0.167904	0.0569911	0.00540868	0.00351029	0.0371662	-0.00456965	0.060086	0.195035	0.164073	0.0370565	0.232087	0.0197341	0.154055	0.0952489	-0.000295019	0.0010347	0.270153	0.00350638	-0.00340555	0.0759287	0.00706517	0.00803098	0.0332291	0.346441	0.047223	0.23245	0.0101441	0.0719507	0.06762
NULL	0.0536291	0.215584	0.114994	0.128751	0.143911	0.0439686	0.00824924	0.0755994	0.195162	0.201442	-0.00356328	-0.00298929	0.105548	0.285194	0.00917671	0.0874002	0.0022697	0.195972	0.0298397	0.061777	-0.00204889	-0.00447198	0.00733213	0.444626	0.00625275	0.465597	0.0768257	0.000326517	-0.00135438	-0.0039248
NULL	-0.0048467	-0.00497094	0.146499	0.0642321	0.055417	0.0273431	-0.000991702	0.0888826	0.087116	0.214185	0.42154	-0.000660628	0.00665696	0.00399324	0.0553135	-0.00228896	0.522745	0.279942	0.139015	0.0416022	-0.00344023	-0.00427683	0.52578	0.0319056	0.00119662	0.000318592	0.124068	0.0535562	0.037098	0.00329897
NULL	0.291408	0.0796257	0.0318699	-0.00325183	0.165994	0.00131002	0.043969	0.00282327	0.0122631	0.130392	0.0711828	0.0265754	0.0894038	0.00814487	-0.00332201	0.0702001	-0.00064468	0.211575	0.108389	0.12481	0.0262971	0.0774374	0.112384	0.069695	0.0125659	0.0929481	0.397968	-0.00150336	0.033585	0.128035
NULL	0.00148372	0.0144931	-0.00289708	0.00388743	0.162259	0.0273723	0.344292	0.0118101	0.0941787	-0.00411547	0.0345158	-0.00451332	0.0320161	0.00451531	-0.00452016	0.0144543	0.00931475	0.11896	0.0264696	0.0201096	0.0462453	-0.0044607	0.0569104	0.0110891	0.174531	0.0929372	0.126214	0.109776	0.0149671	0.0235743
NULL	0.043688	0.112037	0.00902551	0.125836	0.0607317	0.212136	0.107567	0.0747172	0.0255611	-0.00348551	0.396399	-0.00189628	0.00504822	0.12237	0.122155	0.200463	0.010479	0.14835	0.150718	0.337984	0.0652508	0.140278	0.114272	0.0567996	0.0867293	-0.00170532	0.0768257	0.080458	0.263665	0.156808
NULL	0.00535051	0.0468127	0.151348	-0.000183306	0.21435	0.0257309	0.0146938	0.0352828	0.0205012	-0.00278188	0.0142528	-0.00103101	0.180979	0.0354973	-0.00243103	0.288136	-0.00280772	-0.00489	0.15904	-0.00280556	0.134578	0.0520043	0.173486	0.0625037	0.0898448	0.0617285	0.0155836	0.104128	0.12208	0.154376
NULL	0.0407452	0.0130901	0.132465	0.0811292	-1.12607e-05	-0.000636551	0.212741	0.0828772	0.0260676	0.0659633	0.012931	0.0128903	0.00110181	0.042467	0.0806252	0.296815	0.00264184	0.00421319	0.0785456	0.0778911	0.0187464	0.0671385	-0.00457122	0.150813	0.327494	0.0604453	0.0446141	0.134381	0.00388055	0.00973759
NULL	0.09386	0.0650526	0.00222682	0.0439963	-0.00217283	0.0510601	0.00166261	0.146051	0.0175795	0.0726288	0.0518157	0.169118	0.050809	0.0186658	0.00368977	0.311272	0.0154	-0.00227863	0.350004	0.0160573	0.105023	0.044433	-0.00251662	0.0252212	0.386052	-0.00483676	0.149829	0.104171	0.0917995	0.0104852
NULL	-0.0040995	0.013212	0.165288	0.000845167	0.0873842	0.024141	0.052683	0.0815914	0.313817	0.0357606	0.0655477	0.0443386	-0.00482381	0.175382	0.11737	0.142346	0.00029838	0.237318	0.00843373	0.0952836	0.00819239	0.00195653	0.000376653	0.357479	0.0828002	0.052823	0.0206279	-0.004344	0.0145733	0.178623
NULL	0.231156	0.0697209	0.00245316	0.0475205	0.167856	0.0700259	0.00501858	-0.00468336	0.0616815	0.0199276	0.0467511	0.000172412	0.0318461	0.236241	0.109449	0.0354457	-0.00280772	0.0356844	0.0188052	0.0112233	0.126662	-0.00447682	-0.00393632	0.245591	0.0996818	0.108712	0.0146626	0.0987586	0.0939448	0.00582278
NULL	0.0245976	0.164548	0.116369	-0.00161696	0.0704031	0.0249617	-0.00227401	0.110123	0.304037	0.0777806	0.0591402	0.0851204	0.134576	-0.00263411	0.116629	0.00402536	0.0040384	0.292824	0.146696	0.132649	0.0791622	-0.00330748	0.0851119	0.0300149	0.130138	0.0349193	0.156355	0.439779	-0.000385092	0.0429251
NULL	0.0188903	-0.00253458	-0.00470769	0.123702	0.0834958	0.113676	-0.0046203	0.0709283	0.0835222	0.0073906	0.0620465	-0.00487689	-0.00476997	-0.00489444	-0.00453134	0.0801435	0.00814801	0.133378	0.0453483	0.299106	0.00433873	-0.00301112	-0.00484014	0.000800313	0.049987	0.0744262	0.153044	0.0314579	0.186116	0.323286
NULL	0.107677	0.0424423	-0.00467949	0.0567567	0.0499245	0.013853	0.0124938	0.0374788	-0.00217478	-0.00419724	0.0063192	0.00097093	0.181469	0.169825	0.00870084	-0.00130032	-0.00521488	0.0396227	0.276446	0.000163421	0.0435718	0.000310605	0.0516437	0.0304631	0.24156	0.161582	0.0106579	0.0426607	0.0257563	0.396191
NULL	0.258725	0.0476278	0.0567705	0.136555	0.0608795	0.130713	0.073558	0.0518757	0.162751	0.00936008	0.574188	0.25429	0.00548759	0.170249	-0.00271479	0.112725	0.00264184	0.0926375	0.127773	0.246047	0.023032	0.0774374	0.025566	0.0123494	0.0717575	0.225337	0.00395726	0.161183	0.368842	0.0642682
NULL	0.0661337	0.134637	0.121927	0.087647	0.147565	0.135802	-0.00417514	0.144092	-0.00438265	0.142744	0.083707	0.287824	0.0342637	0.118044	0.155144	0.011142	0.00235116	0.302441	0.026139	0.112755	0.0261503	0.138121	0.0349184	0.143722	0.0028028	0.0216312	0.155277	0.265279	-0.00230338	0.222752
NULL	0.00368934	0.060637	0.00559097	0.0586148	0.0174942	-1.21137e-05	0.156803	0.214567	-0.00246819	0.0171788	0.0765113	0.0293199	0.136289	-0.00465035	0.0748893	0.0509792	-0.00355339	0.174462	0.0291564	0.00139678	0.0462366	0.534304	0.2331	0.084588	0.210511	0.00926775	0.0920106	0.120925	0.0759108	0.153567
NULL	0.0561083	0.0721866	0.313524	0.285994	0.201325	0.0654171	0.344292	0.00182683	0.199393	0.00688378	0.0146359	0.0517766	0.00457907	0.285585	0.219682	-0.00327843	0.00155676	0.00112596	0.0349069	0.170795	0.168456	0.00254181	0.0708525	0.0115009	-0.00245899	-0.00501481	-0.00465762	-0.00190779	0.00726837	0.000666778
NULL	0.0933879	0.0115504	0.0670477	0.0983118	0.371704	0.194682	-0.00463324	0.235422	-0.00436499	-0.00393301	0.0399775	0.178459	0.0620916	0.0876735	0.181816	0.0065229	0.00912661	-0.00499685	0.097798	0.0473189	0.173364	0.00762736	0.0718563	0.00601449	0.180426	0.0555767	0.017062	0.00639649	0.0262066	0.0111778
NULL	0.0334043	0.0148815	0.0580694	0.00847298	0.0431875	0.0176799	0.177859	0.0539616	0.00456458	0.0582959	0.0577013	0.102143	0.0211178	0.0785619	0.00466863	0.00924541	0.0116415	-0.00267773	-0.0018146	-0.000850205	0.0757651	-0.00440023	0.280217	0.0356979	0.0984445	0.0957513	0.161004	0.150718	-0.000385092	0.00171812
NULL	0.00503086	0.0578967	-0.00485289	-0.00327136	-0.00099312	0.0246996	0.00749418	0.137664	0.153782	0.107865	0.0759063	-0.0038058	0.12742	0.0460219	0.286259	0.123669	0.0165257	-0.00444705	0.013704	0.0567897	0.00514798	0.101625	0.23474	0.0147311	0.243047	0.208495	-0.00157961	0.119965	0.00733345	0.0790524
NULL	0.178688	0.0837132	0.0246065	0.0314461	0.291971	-0.00429458	0.00396068	0.00190156	0.0736271	0.0452347	0.135272	0.211692	0.00329262	0.0229612	0.0987369	0.0498574	0.387066	0.0948721	0.0653691	-0.00185072	0.0382182	0.0547902	0.0129487	0.00618238	0.052663	0.0081085	0.0149585	0.220051	0.283209	0.0571378
NULL	-0.004753	0.0267324	0.0487178	0.109199	0.0684608	0.175403	0.212741	0.0866759	0.00842169	0.0585131	0.00757041	0.00116662	0.0604034	0.160613	0.0159953	0.0569016	-0.00280772	0.037334	0.171939	0.211317	0.00306805	0.123071	0.284788	0.0356979	0.0179162	0.0650228	0.365214	0.122191	0.0450748	0.00240963
NULL	0.30953	0.0395566	0.011256	0.0992634	0.129612	0.0511606	0.202584	0.0571054	0.0033904	0.00679753	0.460671	0.0493839	0.0270135	0.1982	0.00548764	0.0169548	0.116751	0.151033	0.135019	0.0724344	-0.00452598	0.0461184	0.343887	0.0323691	0.0164524	0.127611	0.00483174	0.0242388	0.0160807	0.199624
NULL	0.0187848	0.0698094	0.0551805	0.28427	0.0581106	0.145687	-0.00397472	0.0910594	0.0820223	0.250477	0.0713199	0.291815	0.105773	0.190347	-0.00458348	0.15913	0.0139644	0.34642	0.287558	0.059543	0.0528921	0.589808	0.0180536	-0.00362302	0.14513	-0.000490814	0.134578	0.0981614	0.286463	0.121258
NULL	-0.0038651	-0.00450071	0.0671061	0.0438115	0.20092	0.0165826	-0.00361746	0.105583	0.186707	0.0910087	0.0439855	-0.00489921	-0.00407664	0.00843952	-0.0017354	0.151362	-0.00110242	0.0424239	0.0703561	0.0171788	0.0359082	0.0882103	-0.00326692	0.0129686	0.0216055	-0.0049872	0.0340195	0.0506045	0.00340033	0.0456057
NULL	0.136504	0.00865327	0.300787	-0.000996674	0.0325799	0.00641267	-0.00467042	0.038251	0.0381035	0.087515	0.033606	0.0126998	0.156532	0.0468279	0.0351444	0.111229	0.461107	-0.000147488	0.0593688	0.122902	-0.000997515	0.0265709	0.00732759	0.395023	0.0434794	0.178349	0.173019	-0.000835974	0.0239973	0.142991
NULL	0.167605	0.171879	0.00711832	-0.00504747	0.206365	0.290713	0.0425667	0.0329776	0.199751	0.270521	0.290903	0.23033	0.222529	0.165189	0.0129089	0.288228	-0.000471891	0.10309	0.0255088	0.0452127	0.0199791	0.0738119	0.0225888	0.479522	0.0137953	0.0484201	-0.00176098	-0.000411552	0.0539122	0.217987
NULL	0.130504	0.112635	0.140356	6.08768e-05	0.392581	-0.0028118	0.152211	0.172833	0.0871983	0.0456805	0.406098	0.00913055	0.106395	0.118014	0.0272799	0.0224265	0.114527	0.197258	0.0241688	0.0325356	0.0462921	0.0699702	0.282177	0.0717852	0.0907976	0.250693	0.444074	0.00421942	0.190619	0.0439945
NULL	-0.00418235	0.224229	0.0263178	0.033864	0.0358821	0.000469625	0.0292182	0.160207	0.0332827	0.102594	0.0118876	0.0125808	0.0558415	0.21543	0.0397343	0.0408746	0.0131118	0.045925	0.0824224	0.139276	0.0977223	0.367694	0.0832873	-0.0025929	0.00228669	0.17131	0.221424	-0.00452668	0.00774566	0.019006
NULL	0.328895	0.134843	0.115646	0.172788	0.0417842	0.141287	-0.00467406	0.0520818	0.0188184	0.000121192	-0.00476486	0.104063	0.0842817	0.119988	0.000224778	-0.00222667	-0.00486558	0.290443	0.0724407	0.109451	0.0411106	0.0589718	0.0253241	-0.00449304	0.0280226	0.324497	0.0411194	0.0531771	0.00312525	0.00236739
NULL	0.229971	0.0409847	0.0618085	-0.00444525	-9.99674e-05	0.175885	0.225683	0.015672	-0.0047921	0.120593	0.0978209	-0.00353165	0.0080583	0.171449	0.276726	0.00449852	0.549538	0.0494526	0.039656	0.0665495	-0.000934413	0.0774374	0.0271214	0.0099212	0.0576627	0.255456	0.137073	0.104069	0.286283	0.0370316
NULL	0.014916	0.15805	0.0454762	0.380067	0.111046	0.244685	0.139276	0.0317941	0.0178013	0.276694	0.00306211	0.104593	0.313286	-0.00529647	-0.0038178	-0.00518034	-0.00456563	0.0707598	0.0905402	0.0232812	-0.00532174	0.0640525	0.110063	0.0875409	0.29278	0.113036	-0.00497082	-0.00489941	0.0109388	0.19008
NULL	-0.00257488	0.000481149	0.0785862	-0.000849634	0.135877	0.129186	0.216198	0.0370348	-0.00251231	-0.00461133	0.058089	0.304408	0.0497026	0.405983	0.089452	0.285609	0.0165472	0.191903	0.0979329	0.0897575	0.00174477	0.0531969	0.0973573	0.0705079	0.00402077	0.018807	0.044449	0.0101441	0.151892	0.0838737
NULL	0.000499713	0.0305825	-0.00107336	0.100731	0.248586	0.150793	0.0037714	0.00675621	0.00855333	0.0410134	0.055417	-0.00476438	0.154698	-0.00131817	0.202025	0.229686	0.00873176	0.288081	-0.00431775	0.0297226	0.5163	0.00604806	0.00910406	0.0193817	0.109239	0.00210265	0.651113	0.0439708	-0.000921285	-0.00112261
NULL	0.47059	0.0732436	0.119341	0.103666	0.0279681	0.0513981	-0.00432422	0.036933	0.0220914	0.0140966	0.130371	0.0376793	-0.00338657	0.044581	0.0184744	0.329233	0.00629491	0.0705879	0.0856815	0.273516	0.0393137	-0.00383305	0.0436823	0.0718328	0.11366	0.0669541	0.0313929	0.024141	0.0620359	0.0725526
NULL	0.0245083	0.0165238	0.171017	0.0269647	0.0509356	0.00183421	0.296748	0.0568047	0.00462617	-0.00388303	0.0426096	-0.00474781	0.191787	0.115622	0.257525	0.0715969	0.172729	0.177415	0.0554311	-0.00137838	0.00819239	0.0961623	0.0293558	0.0541794	0.04953	0.092268	-0.00185768	0.0651713	0.0236531	0.215146
NULL	-0.00406912	0.0946302	-0.0021708	-0.00205731	0.172973	-0.00175242	0.0132409	0.0886434	0.0421162	0.0457006	0.216342	0.187884	0.124668	0.0188669	0.224912	0.0438565	0.550109	0.0707723	-0.00204555	0.0340023	0.00897442	0.0810114	0.031034	0.0343722	0.0496932	0.0156044	0.0788103	0.0925994	0.288038	0.190148
NULL	-0.00468123	0.171826	0.0351623	0.211463	0.128774	0.033905	0.125557	0.155842	0.0335277	0.124318	0.187686	-0.00473102	0.320895	0.062043	-0.00141141	-0.00481059	0.000668311	0.191513	0.117675	0.186645	0.128321	-0.00464309	0.093932	0.138084	0.0708895	0.223205	0.158246	0.0651713	0.0886015	0.175822
NULL	0.0973129	0.107834	0.0393508	0.12935	0.0156347	-0.00345625	0.100957	0.13453	0.314319	0.0034109	0.0256902	0.16203	0.218876	0.00471876	0.216754	0.247461	0.00644106	0.00752693	-0.00457995	0.133269	0.0297902	-0.00518515	0.0649967	-0.00486598	0.158307	0.0367454	0.0840335	0.0850471	0.0885831	0.0748392
NULL	0.552795	-0.000117055	0.0248238	0.107809	0.066011	0.0436141	0.253215	0.143989	0.192983	0.0919605	-0.0048895	0.083189	0.0187527	-0.00443947	0.0140964	0.113045	-0.00064468	0.0829909	-0.00505268	0.272082	0.227755	0.108703	0.0940146	0.0761918	0.0238196	0.0289203	-0.0032853	-0.00495788	0.0880661	0.00418304
NULL	0.0225126	0.0418925	0.068035	0.269894	0.0685104	0.163189	0.00399328	0.0588491	0.0978033	0.0638715	0.0370401	0.0174511	0.101133	0.0235812	0.00148876	0.0290342	0.000901302	0.305679	0.022682	0.226208	0.257556	0.158001	0.119049	0.0137165	0.379583	-0.00417814	0.10629	0.173919	0.0563286	0.0523001
NULL	0.105658	0.290736	0.0106283	0.0786805	0.207805	0.148124	-0.00167852	0.576934	-0.00447235	0.0709138	0.0361752	0.00624851	0.154871	0.134102	0.0586862	0.206093	-0.00064468	0.029413	0.0248003	0.0229748	0.0574778	0.216073	0.0932319	0.473811	0.022426	0.244174	0.179891	0.0194702	0.244844	0.0309918
NULL	0.00490835	0.0427493	0.235942	0.0640818	0.0884316	-0.00471555	0.00238736	0.483751	-0.00220408	0.00641913	0.00414082	0.104775	0.163677	0.116188	0.181011	0.0150526	0.000178018	0.198443	0.0465533	0.0188763	0.0105357	0.00326664	0.0463311	0.0366239	0.11457	0.00114313	0.272494	0.0249359	0.272823	0.0572039
NULL	0.0258785	0.0629967	0.013517	0.0514291	0.00695666	0.211374	0.16267	0.527731	0.037597	0.0042894	0.0352038	-0.00059728	0.0617093	0.135403	0.00023366	0.141872	0.00521069	0.0129135	0.00848458	0.104334	0.401059	0.15148	-0.00139136	0.0111159	0.205127	0.0749072	-0.00441007	0.0090711	0.0256622	0.0570902
NULL	0.125567	0.124688	0.0668502	0.0750956	0.14262	0.223361	0.126619	0.00237482	-0.00372501	0.013873	0.0525867	0.197391	0.302004	0.216879	-0.00346274	0.257549	0.0136831	0.195946	0.414576	-0.00487767	0.0435718	0.210209	0.0549019	0.0388625	0.14592	0.0328183	0.280788	-0.00183001	0.0167941	0.0710358
NULL	0.0933639	0.00627558	0.298262	0.0766214	0.306203	0.0448172	0.00219156	0.103837	0.123719	-0.00444251	0.0183048	0.0944358	0.0206614	-0.00477081	0.156815	0.100544	-0.00456651	0.218172	0.485982	0.0325356	0.0678193	0.000715999	0.0866521	0.0408323	0.00529936	0.154158	0.00923295	0.0828497	0.099329	0.089284
NULL	-0.00436959	0.0446444	0.0728306	0.0325711	-0.00469147	0.0626531	-0.0012973	0.128227	0.000913432	0.00397656	0.142175	0.00422103	0.483515	0.104902	0.0342221	0.0770617	-0.00440114	0.143966	0.055361	0.0320463	0.00345231	0.258757	0.0444307	0.0889335	0.00970428	0.104833	0.404841	0.0685131	0.0207666	0.196385
NULL	0.129881	0.0159258	0.0159448	0.0526658	0.263903	0.19771	0.0886029	0.080172	-0.00487257	0.141425	0.0184051	0.00301943	0.0195243	0.00396478	0.365442	0.163107	0.398683	0.243592	0.175455	0.337755	0.0416741	0.0425019	0.0857307	0.0460161	0.0216428	0.144282	0.142349	-0.00463653	-0.000572557	0.293506
NULL	0.100601	0.160585	0.224299	0.109075	-0.00263965	0.0654499	0.00184004	0.276128	0.111673	0.138213	0.12661	0.094458	0.0376318	0.0907154	0.000143453	0.0146591	0.000108332	0.0750312	0.14203	4.58644e-05	0.0745107	0.0131327	0.161965	0.0398406	0.055812	0.158196	0.0282898	0.131935	0.017971	0.131328
NULL	0.0150236	0.000571807	0.102027	-0.00126196	0.158492	0.00985766	0.0466602	-0.00246422	0.0174921	0.0886464	0.0161486	0.0967293	0.0188065	0.047928	0.273435	-0.00222667	0.00912661	0.312004	0.414462	-0.00134222	0.056083	0.0303785	-0.00267541	0.0723807	0.0230367	0.0988711	0.00536766	0.0260029	0.174965	0.0975644
NULL	-0.00317131	0.0414901	0.00293124	0.0845553	0.0771409	0.0123864	0.13214	0.186852	0.00520816	0.267431	0.0108298	0.159138	0.0212443	0.102542	0.00167056	0.057335	0.0165472	0.0926375	-0.00501872	0.0327885	0.0367629	0.126637	0.176328	-0.00415287	0.0524447	0.00117977	-0.00472416	0.0413455	0.288416	0.0776725
NULL	0.0800396	0.0395076	0.0606948	0.0813874	0.0469901	0.0306531	0.101919	0.0731888	0.0424161	0.14601	0.250062	0.032474	0.0318651	-0.00232695	0.00175525	0.0980681	0.00516568	0.197429	0.0169487	0.0438417	0.147121	-0.0052209	0.0246041	0.0375864	0.356692	-0.00221507	0.0434044	0.00855364	0.0398493	0.124841
NULL	0.0623742	-0.005109	0.15635	0.113376	0.187776	0.14225	0.160429	-0.00185852	0.0495391	0.0116892	0.0518157	-0.00476618	0.0510762	0.0401786	0.0262917	0.0614954	-0.000451163	0.32758	0.118874	0.162496	0.0623905	0.0463311	0.0285721	0.348893	-0.00434229	0.171982	0.129645	0.0257711	0.150793	0.287271
NULL	0.106127	0.177545	0.0270158	0.10191	0.10441	-0.00223863	0.11723	0.207556	0.00164302	0.181741	0.219979	0.030016	0.0251691	0.0131587	0.00523082	0.126866	0.012541	0.0336391	-0.00343273	-0.000888637	-0.00435016	0.16221	0.00560561	0.06595	0.0896947	0.207481	0.00256709	0.19244	0.167928	0.164796
NULL	0.449964	0.0940771	-0.00119777	0.220625	-0.000798585	0.0236	0.180647	-0.0047185	0.00906626	0.0131537	0.106635	0.429663	-0.00471109	0.11854	0.0228714	0.156859	0.0050858	0.198096	0.287568	0.0272754	-0.00121264	-0.00440023	0.109607	0.0252212	0.156304	0.0339012	-0.000340469	0.136903	0.0532096	0.0129771
NULL	-0.00143796	0.154588	0.201523	0.0193983	0.00948611	0.129062	0.0681301	0.0117927	-0.00382122	0.0400542	0.00846423	0.00235889	0.198892	0.141145	0.032507	0.0160921	0.0119707	0.0635886	0.142939	0.244927	0.0544912	0.0234838	0.0226682	0.0943026	-0.000306015	0.067475	0.0250169	0.182405	0.0728961	0.100163
NULL	-0.00120584	-0.00166947	0.00837507	0.0635922	0.00446046	0.030789	0.0330553	0.0717031	0.106436	0.0409068	-0.0014454	0.0691852	-0.00330442	-0.000865846	0.131276	0.136142	0.0069775	0.026561	0.0246026	0.145771	0.133289	0.051523	0.0672865	0.413174	0.0146674	0.208482	0.123869	0.0292142	0.0201457	0.141986
NULL	-0.00211096	0.0114631	0.0401946	-0.000652513	-0.00495338	-0.00432759	0.100575	0.0377222	0.0244966	0.0347611	0.409263	0.0898374	0.278173	0.00208348	-3.62857e-05	-0.004015	0.00220843	0.17382	0.00988506	0.16377	-0.00387379	0.0389998	0.447208	0.196885	0.47554	0.152315	0.00377896	0.0149737	0.0769924	0.0835024
NULL	0.208047	-0.00493583	0.0307175	0.0442835	9.03381e-05	-7.1702e-05	0.0350032	0.0698955	0.0123866	0.0666765	0.0334961	-0.00207955	0.131021	0.042599	0.068021	0.0217324	0.625739	0.0101721	0.0409925	0.00681517	0.232191	0.367694	0.0389176	0.000890049	0.154432	0.146436	0.0129785	0.134312	0.00151311	0.00266598
NULL	-0.0042846	0.0044293	0.0253693	0.222311	0.109181	0.00650448	-0.00170113	0.201434	0.0507231	-0.00447406	0.0651796	0.094397	0.0916851	0.17964	-0.00206305	0.0286281	0.00742611	0.0155091	0.0683437	-0.00339425	0.0409269	0.0833068	0.0683572	-6.76055e-05	0.0829504	0.128539	0.206743	0.374876	0.115811	0.396134
NULL	0.0840856	0.0851504	0.0659206	0.0342074	0.114366	0.148124	0.0306452	0.0429525	-0.00380888	0.0927927	0.431907	0.00265794	-0.000736212	0.0318904	0.0516456	0.0506033	-0.00110242	0.300659	0.0247017	0.0345094	0.136946	0.000758159	0.109436	0.0455294	-0.00313114	0.000183799	0.141575	0.142564	0.00327677	0.0105391
NULL	0.0484446	0.0875188	0.238522	0.268837	0.0539324	0.000628411	0.114311	0.0549808	0.0570909	0.0683979	0.269696	0.00877342	0.133869	0.153921	0.119031	-0.000377436	-0.00268431	0.0373454	0.373901	0.18328	0.0734198	0.157927	0.00857566	0.0431697	0.183123	0.00591242	0.0933971	-0.00481556	0.0252461	0.0660145
NULL	0.108938	0.0944735	0.0416903	0.00494315	0.201387	0.28425	-0.00302605	0.0744848	0.0230472	0.201442	0.105124	-0.00301702	0.00566686	0.149005	-0.00487408	-0.00480333	0.0702663	0.0850895	0.0939387	0.0164415	0.0930844	-0.00447682	0.077289	0.0616565	0.435264	0.127611	0.0458845	0.00435839	0.0551987	0.000887069
NULL	0.0305894	0.236623	0.00455971	0.127113	0.0208617	0.0855654	0.0130636	0.026208	0.296548	0.0967304	0.127569	0.236189	0.0161272	0.130579	0.066747	-0.00226983	0.0114009	0.041994	-0.00459649	-0.00343973	0.056083	0.00228444	0.096383	0.0238182	0.05679	0.170107	0.000189452	0.155002	0.0523999	0.00220022
NULL	0.0956613	0.0276988	0.0748059	0.0194483	-0.00494064	0.229666	0.0826482	0.00415997	0.332062	0.267016	0.0245597	0.0760896	0.000433853	0.104412	-0.00352901	0.00265548	0.00122878	0.101581	0.100468	0.0214786	-0.0028159	0.0705346	0.129139	-0.00401163	0.00114018	0.142447	0.018347	0.0178442	0.0770361	0.240847
NULL	0.137225	0.0609744	0.0829749	0.039958	0.215272	0.0601924	-0.00529475	0.015794	0.20323	0.29967	0.047125	0.08323	0.283141	-0.000952023	-0.00515953	0.303027	0.00742611	0.0556235	0.0464778	0.00199546	-0.00533333	0.0632753	0.0880979	0.456519	0.061654	0.0277216	0.0194854	-0.00374413	0.0321588	0.117166
NULL	0.125994	0.0182718	0.0123238	0.0532464	0.0424849	0.0231455	0.036537	0.0555987	0.139456	0.441559	-0.00438926	0.0895522	0.168979	0.191233	0.271349	0.183098	0.0122224	0.318626	0.031671	0.0300576	0.00685428	0.0162051	-0.00147972	0.0567553	0.119683	0.0998276	0.131657	0.218502	0.113308	0.00717612
NULL	0.0572161	0.188853	0.0940383	0.0238733	0.17046	0.226578	-0.000681938	0.00128474	0.140975	0.230358	-0.00458968	-0.000846425	0.00280356	0.0254503	0.00513547	0.12967	0.00912661	0.421611	-0.00505376	0.0463229	0.15689	-0.00247166	0.083707	0.575832	-0.00374325	0.180859	0.101216	0.0124813	0.14225	-0.00340825
NULL	0.458877	0.0669197	0.294918	0.0854607	-0.00441467	0.13609	0.377518	0.084978	-0.00488449	0.0927324	0.0197571	-0.00305859	0.124329	0.0704467	0.108385	0.00401061	0.00516568	0.256669	0.411136	-0.00432614	0.0168242	0.00351579	0.0461546	0.0644689	0.0977473	0.0695197	-0.00521621	-0.00381523	-0.00448653	0.0882686
NULL	0.679782	0.0113892	0.00887649	0.106127	-0.00486601	0.0503308	0.245298	0.0453233	0.0101977	0.208498	0.0245597	0.164725	-0.00486793	0.0959359	0.00285782	0.0784819	0.0418909	0.134532	0.0110212	0.0112226	0.339186	0.298475	0.0148045	0.150813	-0.00494915	0.128848	0.174895	0.0547563	0.0123694	0.0159686
NULL	0.00836808	-0.00441693	0.0141334	0.156889	0.243518	0.0138993	0.134064	0.0249274	0.110784	0.0377613	0.385299	0.00499419	0.0131066	-0.00433601	0.203019	0.0908147	0.53833	0.306353	0.0500778	-0.00481284	0.248752	0.0979045	0.0797294	0.0657407	0.0810739	0.032636	0.173818	0.181491	-0.00504528	-0.00157237
NULL	-0.00497624	-0.00470017	0.110649	0.00178491	0.311494	-0.00135438	0.195952	0.203089	0.0345735	0.0138642	0.0294027	0.374913	0.449944	0.265266	0.173419	0.0302034	0.019346	0.215551	0.001324	-0.00480908	-0.000861584	0.0123862	0.0191332	0.0707182	0.0857013	0.0590505	0.0142813	-0.00445882	0.209364	0.00759493
NULL	0.0323288	0.000960336	0.173376	-0.00396505	0.32579	0.15403	0.207265	0.005901	0.0209815	0.0148184	0.282177	0.10616	0.154481	0.0486849	0.125863	0.000301395	0.00742611	0.312004	0.13787	0.196907	0.0614966	0.032707	0.0902913	0.642771	0.00601418	0.00828036	0.274636	0.0440427	0.0929674	0.210203
NULL	0.0954615	0.0197137	0.208429	-0.00540491	0.172198	0.000417475	0.0689479	0.265744	0.010797	0.0898918	0.347428	-0.00140272	-0.00444369	0.0987853	0.0149144	-0.00183768	0.0108316	-0.00509528	0.118218	-0.00307124	-0.00485941	0.0651717	0.0536338	0.0471126	-0.00317268	-0.00352487	0.00997667	-0.00110328	0.00117414	0.203026
NULL	0.00915586	0.0195696	0.233712	0.067081	-0.00287387	0.178642	0.29417	0.135933	0.0114777	0.0056973	0.092635	0.170648	0.0114846	-0.00173108	0.0545864	0.000325894	0.00855928	0.00495723	0.00313844	0.122176	0.127537	0.0412619	0.263817	0.0550501	-0.00497818	0.140317	0.179509	0.121962	-0.000911091	0.00985793
NULL	0.326115	0.1047	0.00829503	0.0316389	-0.00491435	0.000786781	-0.00216867	0.121963	0.177828	0.0169299	0.112277	0.0265754	0.0976936	0.101212	-0.00336209	0.144046	0.0172022	0.0069033	0.245536	-0.00274559	0.536968	0.137493	0.00223039	0.0104306	0.0146403	0.0197549	-0.00219725	0.00896855	0.0202451	-0.00332228
NULL	0.0971263	0.150802	-0.00258476	0.0221682	0.078935	0.0231455	-0.00487805	0.0858396	0.00486484	0.0911768	0.05788	0.0117526	0.0265054	0.035422	0.0937505	-0.00188389	0.494318	0.0488739	0.103384	0.129621	0.138944	0.243847	0.00557064	0.0481431	-0.00355375	0.0017851	0.091182	0.187676	0.0135972	0.0899172
NULL	0.000728559	0.122244	0.0444474	0.0271428	-0.00463689	0.148832	0.170931	0.103415	-0.00481356	0.0189376	0.0785568	-7.81644e-05	0.0288283	0.33732	0.217794	0.0525944	0.0040384	-0.00519747	0.000319682	-0.000657862	0.124965	-0.00224546	0.287695	0.0358766	0.171582	0.00312415	0.0507522	0.0214584	-0.000730274	0.133299
NULL	0.155462	0.0865336	0.154503	0.286669	0.01442	0.12398	0.237822	0.0148108	0.118222	0.0217366	0.0604587	0.169571	0.109604	0.170898	0.000514201	0.00301637	0.540075	0.180718	0.0775242	0.00382355	0.0214549	0.0597631	0.0146981	-0.00030273	0.0042451	0.2406	0.0629495	-0.00388401	0.138646	0.0882686
NULL	0.0425654	-0.00453403	0.0853619	0.0479354	0.174303	0.0254563	-0.00191187	0.0458717	0.0248957	-0.00349419	0.146092	0.0046853	-0.00459874	0.117225	0.0855551	0.0451289	-0.00379799	-0.00507398	0.127509	0.233256	0.171303	0.0745598	0.0160715	-0.00447023	0.0141393	0.00246349	-0.00313123	0.156235	0.253287	0.0541213
NULL	0.0582887	0.311617	0.228044	0.269461	0.33194	0.0208608	0.0648833	0.144916	0.0104835	0.0032765	0.0289031	0.0319879	0.0522559	0.00715951	0.056379	0.207318	0.209687	0.0253623	0.165712	-0.00347701	0.0293406	0.0774374	0.0817285	-0.00403405	0.192547	0.0739951	0.00122344	0.11481	0.0988274	0.0494519
NULL	0.0658144	0.0444859	0.0962741	-0.00227071	0.389443	0.0588918	0.000488576	0.0143874	0.0318997	-0.00291364	0.0365982	0.126047	-0.0027797	0.0152909	0.0408815	-0.00162064	0.135477	0.324217	0.149169	0.0652835	0.0206915	-0.00447682	0.0873167	0.00383263	-0.00170927	0.0902668	0.0387222	0.134381	0.222414	0.189693
NULL	0.0484209	0.0797678	0.200326	0.110194	0.0245636	0.237941	0.429338	0.00195333	0.142553	0.210553	0.066515	-0.00427984	0.13165	0.0824376	0.219522	0.130882	0.019077	0.154187	0.0185761	0.316089	-0.00533953	0.123071	0.157561	0.0149491	0.171913	0.08414	0.0373479	0.026603	-0.00445527	0.242897
NULL	0.032196	0.0853473	0.0903596	0.0333973	-0.00214686	0.22196	0.182207	-0.00469945	0.184329	0.246047	-0.00524317	-0.0035195	0.152295	0.146115	0.159881	0.140051	0.00873176	0.123818	0.136658	0.0271055	0.101369	0.0273374	0.0226772	0.0103394	0.142555	0.000401386	0.182356	0.0214797	0.175885	0.0839571
NULL	0.363034	0.0401989	-0.000147165	0.104485	0.170621	0.00747793	0.0922475	0.263746	0.077213	0.189256	0.159606	0.00366757	0.0712547	0.0656167	0.095246	0.156674	0.342483	0.0877352	0.0153669	0.00643452	0.00694204	0.074829	0.0462595	0.00779401	0.0913676	0.232837	0.493071	0.0579655	-0.00108124	0.00949032
NULL	0.0456769	0.129699	-0.00432253	0.286669	-0.00391191	0.075565	-0.00450768	-0.000169812	0.0304216	0.0465353	0.0955034	0.016748	0.160306	-0.00349503	0.175726	-0.00148529	0.122234	-0.00462512	0.00352167	0.0874315	0.053936	0.0172818	0.0524489	0.0981476	0.105086	0.0518359	0.123459	0.0874813	-0.00237318	0.154684
NULL	0.0774748	0.129699	0.022249	0.0853773	0.00167401	0.020078	0.0421684	0.0563918	0.350351	0.00423115	0.0687221	0.00684951	0.0233874	0.461196	0.00482936	0.0330554	0.0806434	0.0268536	0.43199	0.0479	-0.000325884	0.102896	0.23088	0.087433	0.201092	0.0440022	0.390015	0.0422864	0.0154743	0.0677353
NULL	0.0042189	0.0146827	-0.00278229	0.0126915	0.0270331	-0.00472129	0.177859	0.260907	0.134823	0.149713	0.0436235	0.124704	-0.00477214	0.00109603	0.0635756	0.252348	-0.00142607	0.201425	-0.00173875	0.213768	0.0672565	0.0133758	0.0599319	0.0638404	0.0530567	0.0364573	-0.00442315	-0.0044784	0.101658	0.375827
NULL	0.447655	0.150548	0.00540925	0.0387915	0.198852	0.00435974	0.0286883	0.110023	0.0404082	0.0300576	0.0374247	0.0122276	0.0539116	0.104783	0.0995242	0.119448	0.00235116	0.0621669	0.259448	-0.002012	0.147295	0.12478	0.0103048	0.0642205	-0.0035498	0.0826703	0.0947966	0.124936	0.12507	0.173119
NULL	0.180217	0.191441	0.100683	0.00768911	0.200843	0.229123	0.0292533	0.118774	-0.00279916	0.011507	0.0508596	0.0209086	0.121128	0.0863719	0.191183	0.0609132	0.0182716	-0.00273538	0.120208	-0.00345965	0.276086	0.0303433	0.381106	0.00430504	0.0744568	0.158391	0.460627	0.257265	0.27605	0.189935
NULL	0.0103681	0.052255	0.00734049	0.0657376	0.0519604	0.0399068	-0.00359128	0.0635844	0.279516	0.048878	0.268674	0.0206133	0.00276464	0.514735	0.00133836	0.191193	0.00516568	0.0707723	0.0491094	0.310898	0.0165364	0.242826	0.0613509	0.652187	-0.00128018	-0.00446744	0.157318	0.11936	0.0290672	0.00870244
NULL	0.0060443	0.210116	0.0144225	-0.0031067	0.339175	-0.00431546	0.128082	0.0940019	0.0522266	0.175306	0.0456414	0.154149	0.272045	0.444305	-0.0011828	0.217322	0.00931475	0.0542097	-0.00027378	0.00201423	0.0491879	0.134198	0.0356072	0.502874	0.0122576	0.165832	0.516672	0.0699324	0.0012522	0.0848575
NULL	-0.00223108	0.0287246	0.0508403	0.0108808	-0.00478462	0.0602727	0.00969057	0.0587054	0.0498368	-0.00509072	-0.00267402	0.00194254	0.0347304	-0.00487913	-0.00456149	0.0961502	0.00617721	0.179279	0.00712608	0.431845	0.0307658	0.139538	5.24162e-05	0.0832728	0.0134824	0.00882679	0.0708001	0.039343	0.0399881	0.0460633
NULL	0.00369811	-0.0048184	-0.00149294	0.209952	0.00971774	0.0889433	0.0829141	-0.00349401	-0.00276898	0.0237892	-0.00185932	0.0388968	0.115299	0.0540995	0.121639	-0.00480694	0.00562308	0.347454	0.121387	0.205571	-0.000374835	0.126637	-0.00428941	-0.00130098	-0.00414565	0.0469905	0.500427	0.0939771	0.00253795	-0.00413048
NULL	0.633354	0.255347	0.0842817	0.0161486	0.0102048	0.0648501	0.0634063	0.0264308	0.269536	0.0301635	0.400943	0.257726	0.19056	0.155673	-0.00461418	0.0362141	0.00686026	0.0305643	0.0862424	0.266781	0.0646259	0.18433	0.104776	-0.00317151	0.103499	-0.0047641	0.0639039	0.223816	0.0704008	-0.00481684
NULL	-0.00259347	0.1023	0.0438751	0.386436	0.0517983	0.261672	0.00175876	0.359475	0.00643996	0.0522197	0.0649424	0.0829798	0.0047153	0.0834143	0.0477286	-0.00461882	-0.00212674	0.0012825	0.00321435	0.221286	0.0544912	0.10876	0.00815343	0.00166402	0.0523183	0.11105	0.162695	0.113429	0.0822619	0.0522055
NULL	0.100767	0.0133392	0.253131	0.517936	0.165937	-0.00251176	0.0173051	-0.00423076	0.00524324	0.0532824	-0.00281856	0.119774	0.253623	0.0584563	-0.00278878	0.149431	0.0151256	0.0329428	0.0188674	0.215263	0.0131471	0.0204925	0.0148876	0.0794984	0.0930416	0.237076	0.0245387	0.108504	0.000331846	-0.00463225
NULL	0.079828	0.106183	0.0644484	0.0818095	0.113785	0.0098851	0.103866	0.0384045	0.000613328	0.0404067	0.128708	0.0210346	0.0604034	0.0461371	0.106096	0.00331897	-0.0015687	0.228663	0.135017	0.00450844	0.0343001	0.109458	0.146749	0.066955	0.106034	0.0128152	0.00231586	-0.00351787	0.00432384	0.00104277
NULL	0.462442	0.0212604	-0.00166098	0.00654655	0.0643263	0.0124926	-0.00386668	0.00506061	0.190834	0.063905	-0.0013897	0.208057	-0.00245879	0.0027206	0.138435	0.0907805	0.0034755	0.0666199	0.0189739	0.244967	0.0434439	0.0480463	0.0886987	0.0193272	-0.000384275	-0.00355318	0.224893	0.0252968	0.0122089	0.201385
NULL	0.178932	-0.00244184	0.104986	0.0640909	0.0253756	0.0578264	0.0131297	-0.000915033	0.169045	0.0146685	-0.00471258	-0.00469889	0.0944292	0.305299	0.0464874	0.00114018	0.00629491	0.00335414	0.0131955	0.123128	0.00535294	0.0622783	0.098359	0.618092	0.215402	-0.00155136	0.109442	0.123313	0.0394004	0.00457721
NULL	0.208047	0.0156764	0.00572716	0.124602	-0.00490962	0.0535213	0.00282241	0.118273	0.0767788	0.0535805	0.0745242	0.226399	0.272604	0.117834	0.157558	-0.00124474	0.00855928	0.347407	-0.00431272	0.00631657	-0.00315563	0.0302797	0.121348	0.692658	0.0969765	-0.00175914	0.117755	0.144576	0.0278594	0.110759
NULL	0.124996	-0.00496995	0.161192	-0.00223936	-0.00502716	0.0652267	0.00218226	0.387945	0.0065429	0.0166587	0.058089	0.349651	0.00702327	0.162534	0.0555352	-0.00410974	0.00235116	0.209209	0.0598511	0.03869	0.195336	0.0569522	0.0502397	-0.00503027	-0.00471301	0.268309	0.012377	0.0715989	0.0133368	-0.00321388
NULL	-0.00323192	0.013943	0.00773189	0.00705944	0.0269548	0.0145121	0.10078	0.0164631	0.0276353	0.063115	0.0786223	0.220261	0.161309	0.140401	0.000485587	0.0172486	-0.00440114	-0.00476445	0.116273	-0.00499963	0.116626	0.216746	-0.00415621	0.0790619	0.0232119	-0.000450866	0.0144265	-0.00205731	0.260257	0.00509274
NULL	0.0952991	0.0646804	0.00868333	0.096003	0.00477891	0.0525447	0.044543	0.125238	0.0118881	0.0768445	-0.00475717	0.065815	0.25055	0.0445067	0.14253	0.00723239	0.0515136	0.212023	0.191495	0.138268	0.192086	0.138941	0.00502149	0.418805	0.33735	0.0514962	0.316742	0.00281119	0.0151106	0.225709
NULL	0.0734083	0.0179755	0.0764506	0.286669	0.0462522	0.000406068	0.00219674	0.3589		0.00193269	0.255355	0.0389504	-0.00225485	-0.00310544	0.180036	0.239658	0.0102628	0.080871	0.0952632	0.146942	-0.00532174	-0.0024738	0.109607	0.00649419	0.0243629	0.00224144	0.000156261	0.0695624	0.192274	0.0265835
NULL	0.0795319	-0.00188184	-0.00510715	-0.00160625	0.0961955	0.00256949	-0.00372518	0.125788	0.115494	0.0362345	0.0706535	-0.00208096	0.0417202	-0.00252971	0.0146654	0.0735534	-0.00240404	0.193804	0.0168253	0.00754018	0.00137389	0.132989	0.074962	0.0356979	0.142206	0.00066191	0.155774	0.00844906	0.00589131	0.107036
NULL	0.0761174	0.157924	-0.00417657	0.00685163	0.175589	0.0786918	0.162496	0.459422	0.00325747	0.200321	0.39563	0.117464	0.0331927	0.0263561	0.0394903	0.216784	-0.00132939	0.124042	0.316853	0.093714	0.0131089	0.0580977	0.0678738	0.0558784	0.0442238	-0.00475191	0.00598975	0.287429	-0.00361509	0.101994
NULL	0.231424	0.491091	0.00256745	-0.00402052	0.0293923	0.082497	0.0204808	0.121828	-0.00304715	0.31939	0.00900754	0.264925	0.164312	-0.0046069	-0.00241266	0.07736	0.0119707	0.181112	0.00671047	0.00402721	0.00137389	0.124736	0.112179	0.00782213	0.159793	-0.000961626	0.157817	0.00883884	-0.00477226	0.0418292
NULL	0.127911	-0.0043427	0.189079	0.00851996	0.0245333	-0.00443669	0.179582	0.0486918	0.336852	0.252167	0.00525297	-0.00306413	0.000610575	0.0499121	0.299711	0.0190453	0.000668311	0.0896036	0.152886	0.110072	0.00925357	0.0131327	0.0845157	-0.0033051	-0.00515252	0.00120051	0.129907	0.0498495	0.0658734	-0.00389029
NULL	0.511265	0.0176694	0.103717	0.128199	0.00540796	0.114508	0.00530082	0.0895948	-0.00450448	0.0268545	-0.00186454	0.0171344	0.11014	0.337853	0.0970262	0.149308	0.00855928	0.0664602	0.348482	0.249022	0.0375764	0.00351579	0.0270288	0.0271677	0.000609231	-0.00402019	0.101799	0.0823145	0.0311804	0.0157794
NULL	0.0684792	0.027784	0.031192	0.064725	0.147424	0.0492066	0.00991426	0.32518	0.231026	0.0974329	-0.000273709	0.0197443	0.0404397	0.134305	-0.00482955	0.035692	0.000965086	0.00980571	-0.0043517	0.0969162	0.00221009	0.106035	0.0226445	0.0422771	0.0446059	-0.00335412	0.206436	0.052511	-0.00344967	0.109116
NULL	0.14427	0.190295	0.0932961	0.026433	0.0340426	0.053536	0.0988369	-0.00301265	0.0190391	0.057192	0.0237925	0.363499	-0.00231693	0.00940726	-0.00276033	0.0459719	0.0040384	0.270153	0.16842	0.0949362	0.00397315	0.0578653	0.079195	-0.000373026	0.0247649	0.108481	0.123141	0.121278	0.0661953	0.122603
NULL	0.0238692	-0.000212439	0.0111704	0.0212138	0.0411671	0.0489136	0.133323	0.021981	0.315819	0.248448	8.16351e-05	0.0048662	0.106807	0.138724	0.0825922	0.203689	0.0168681	-0.00109548	0.141116	0.000527579	0.0195059	-0.00447682	0.455931	0.0593955	0.0073245	0.0296688	0.33842	0.0787052	0.304895	0.0183324
NULL	0.134321	0.260191	0.0520042	0.00110426	0.0610643	0.0011039	0.0654988	0.111345	0.047014	0.00204529	0.411697	0.154753	0.269664	0.0577155	0.154739	0.0614607	0.0098971	0.280722	0.128377	0.479396	0.0280114	0.11739	0.00500076	0.186946	0.0822106	0.155924	0.104989	0.0944271	0.214284	0.113244
NULL	0.330144	0.0820531	0.0785862	0.0392738	0.0912502	0.0600896	0.0208997	0.01173	0.0454626	0.0651768	0.074806	0.0781091	0.0489174	0.20629	0.00340781	0.192693	0.0110604	0.12492	-0.0032996	0.00245242	0.19799	0.0162051	0.007608	0.0743885	0.35063	0.0753038	0.145328	0.257265	0.222488	0.00382643
NULL	0.0461779	0.0104098	-0.00450488	0.229607	0.147733	-0.0039522	0.00834811	0.114866	0.35613	-0.000742708	-0.00426549	-0.00483483	-0.00443566	0.255128	0.0298704	0.287359	0.012541	0.346342	0.10272	-0.00215785	0.0868174	0.000758159	0.271877	0.148462	-0.00060695	-0.00314353	0.144503	-0.0011509	0.159713	-0.00260063
NULL	0.0863629	0.0880208	0.373119	0.0268245	0.0849414	0.228007	0.201437	0.0110815	0.216079	0.168199	0.0131365	0.105319	0.0402308	0.139442	0.0175944	0.105357	0.0046018	0.179128	0.132526	0.0638592	0.392527	-0.00467349	0.045459	-0.00190758	0.10186	0.0311792	0.0661613	0.0957427	0.197163	0.0012108
NULL	0.000825885	0.000941977	0.128111	0.25857	0.185557	0.0309452	0.00393897	0.0746923	0.0849064	0.0224617	0.0658175	0.231337	0.288062	0.0121119	0.0165079	0.0855789	0.446112	0.080871	0.123677	0.0690238	0.0552826	0.0361336	0.0534163	0.039931	0.0384694	0.0201466	0.00538582	0.00305229	-0.00254134	-0.00412095
NULL	0.0401976	0.0516868	-0.00152372	0.36039	0.0417842	0.0690757	0.215655	-0.00495861	0.13141	0.106858	0.0243225	0.0380067	0.0336297	0.117834	0.0594791	0.043259	0.00562308	0.195467	0.0681173	-0.00066143	0.0289369	0.00335807	0.110812	0.0649809	0.0800072	-0.00493713	0.0953991	0.104917	0.093513	-0.00294104
NULL	-0.00248234	0.0305614	0.0622535	-0.00465067	0.0142887	0.206384	0.0237705	0.0715193	0.0344878	0.0010403	0.0108298	0.154486	0.0109969	0.0224265	0.00631186	0.198143	0.00580149	0.0117292	0.0450796	0.181255	0.00493399	-0.00475569	0.00339929	0.0761918	0.145245	0.17537	0.00313059	0.160443	0.0128513	0.105564
NULL	0.0423702	0.0212721	0.1405	-0.00276209	0.171714	0.0276757	0.0444405	0.146096	0.0173807	-0.000133082	0.0132384	0.0792581	-0.00225689	0.083074	0.077788	0.0778649		0.235591	0.210734	0.00193269	0.16901	0.114	-0.00410417	0.04213	-0.00457696	0.0658282	0.165465	0.0553486	0.0874522	0.271977
NULL	0.0156739	0.136105	0.00445838	0.00304026	0.0121057	0.295187	0.177859	0.0618133	0.154805	0.256753	0.408427	0.061844	0.059714	0.00985226	0.140156	-0.00190133	0.386765	0.0791155	0.140761	0.0687323	0.0666528	0.156516	0.0849074	0.230787	0.100434	0.0467909	0.119392	0.075741	0.00729899	0.26074
NULL	0.00750203	0.0874438	0.0184401	0.0962141	0.0110201	0.119537	0.12429	0.000234764	0.0305922	0.215594	-0.00178428	0.061104	-0.00355194	0.0407111	0.0373838	0.18945	0.00799245	0.271933	0.0142567	0.129747	0.0105644	0.111711	0.333144	0.0541323	-0.0029637	0.0138262	0.147827	0.0331501	0.165292	0.00262579
NULL	0.234931	0.0749662	0.0401946	0.00304026	-0.00457445	0.0230549	4.58644e-05	0.0588017	0.154711	-0.00330806	0.186934	0.16081	0.0304823	0.263548	0.263232	-0.004037	0.00516568	0.0339584	0.185577	0.0283988	0.0457182	0.0265279	0.0894512	0.093504	0.0964868	0.0693339	0.103009	0.0229106	0.086078	0.0270056
NULL	0.0998924	0.00196935	0.0181177	0.0930425	0.0425624	0.00183459	0.28569	0.0456971	0.0283269	0.0163082	0.135133	0.0314738	-0.00153886	0.310547	-0.00467163	0.0497021	0.00127179	0.167315	0.156684	0.00562627	0.10644	0.073161	0.104726	0.316731	0.0987853	0.0751383	0.100885	0.114613	0.0748876	0.117263
NULL	-0.0048696	0.217051	0.0130837	0.00272996	0.00198301	0.00550348	0.278826	0.0135041	0.014073	0.162583	0.0853492	0.345975	0.193046	0.377625	0.00340781	0.26485	-0.000319007	0.117463	0.24196	0.00173412	0.520309	0.138275	0.0582218	0.00394533	0.057777	0.0858559	0.0940002	0.0417045	0.135623	0.162374
NULL	0.0342126	-0.00369889	0.067893	0.321523	0.00171383	0.275383	0.147257	0.0713006	0.102677	-0.0046414	0.149159	0.00626823	0.0369566	-0.00435616	0.0088588	0.284651	0.0040384	0.0619305	0.00340711	-0.00429757	0.114469	0.292915	0.0778389	0.0892764	0.0108255	0.0259021	0.0553377	0.072934	0.331373	0.400287
NULL	0.0299569	0.00874809	0.12958	0.0644644	0.0283533	-0.00312519	0.307602	0.0111378	0.0220611	0.105167	0.129944	-0.00207517	0.0297026	0.0512456	0.0274967	-0.00464211	0.00629491	0.00677993	0.14547	0.114143	-0.00368924	0.0815843	0.0330013	0.00352197	0.124737	0.199615	0.235033	0.0251818	0.112071	0.0146852
NULL	0.0742759	0.00489104	0.102313	0.0733545	0.0909081	0.0599672	0.0981402	0.0788678	0.0274707	0.0608249	0.26639	0.210813	0.054326	0.0603124	-0.00199678	0.270659	0.00127179	0.128905	-0.00534293	0.078171	0.0290016	0.0433907	-0.003785	0.0478904	-0.00361726	0.174559	0.511853	0.067101	0.0196622	0.213207
NULL	0.024714	0.0486213	0.111453	0.00548237	0.228906	-0.00421727	0.0737573	0.539311	0.0236482	0.197905	0.0746248	0.112392	0.0530202	0.0322159	0.221906	0.0386777	0.0108316	0.398379	0.0520043	0.045155	0.100511	0.121825	0.0661251	-0.0034649	0.129346	0.0440332	0.0726638	0.0126987	0.0306264	0.0741233
NULL	0.0370059	0.0292189	-0.00443079	0.11572	0.182495	0.0246145	0.229469	0.0331786	0.225124	0.159818	0.12229	0.0143504	-0.00396611	0.0366712	0.10159	0.169859	0.0122224	0.103913	0.0797928	0.275868	0.00583859	0.550366	0.0980277	0.349747	0.120352	0.143667	-0.00364248	0.392856	0.31922	0.105587
NULL	0.116805	-0.000945264	0.253747	0.11822	0.0167684	-0.00354275	0.107567	0.00308355	0.00428764	-0.00416396	0.459617	0.00859311	0.0673297	0.0492957	0.0804215	0.163614	0.0022697	0.279942	0.089091	0.0157771	0.00355755	0.0165018	0.0304305	0.386611	0.0714915	-0.00345066	0.0895283	0.060386	0.318633	0.020066
NULL	0.00866639	0.171452	0.110267	0.0916835	0.0417842	0.0345396	0.28569	0.116244	0.16126	0.0677043	0.127907	0.00255417	-0.00398598	0.133049	0.176861	0.088176	0.0107198	0.0277047	0.0127625	0.0904758	0.124698	0.112901	0.0917904	0.0897809	0.210281	-0.000815247	0.0412801	0.042706	0.0462586	0.00389107
NULL	0.248139	0.183038	0.122425	0.0867904	0.0299782	0.0514449	0.200788	-0.00218496	-0.00281456	0.0201943	0.00870826	0.0388448	0.158827	0.0998578	-0.00185927	0.0668778	0.0114009	0.270153	0.123516	-0.00360336	0.0588594	0.357428	0.016269	0.0772511	0.0912413	-0.00175101	0.0728468	-0.00509789	0.0861325	-0.00361481
NULL	0.0344571	0.120894	0.00285617	0.0445583	0.0902988	0.280317	0.13278	0.0449307	0.0135097	-0.00144927	0.109104	0.163923	-0.00497752	0.136611	0.0514856	0.322721	0.614567	0.0488739	0.159158	-0.00148501	0.742441	0.42432	0.100183	7.69324e-05	0.0254613	0.0214516	0.11965	0.00750765	0.00872158	0.0143688
NULL	0.551474	0.0184208	0.103893	0.0195562	0.0137943	-0.00112608	0.0118091	0.0747534	0.176192	0.102466	0.253665	-0.00181183	0.0898544	0.206371	0.0358817	0.0312945	0.00178973	0.0391584	0.0467908	0.000184558	0.225844	0.0228735	-0.00219306	0.0321732	-0.00425078	0.00695168	-0.00398508	0.00926853	-0.0047295	0.0328521
NULL	0.0485487	0.096112	-0.00274499	0.0341788	0.0195964	0.393501	0.0455212	0.106364	0.188989	0.0763231	0.00557048	0.233423	-0.00168412	0.210815	0.126621	0.0499914	0.00122878	0.130824	0.0683206	0.0457258	0.0105166	0.0652208	0.0606721	0.0509997	0.00223985	0.150917	0.269892	0.183259	0.0201457	0.13231
NULL	-0.00470399	0.154588	0.123224	0.487603	0.0160462	0.226578	0.203855	0.0984034	0.198107	0.0707638	-0.000968463	0.206205	0.0438203	-0.0037072	0.102379	0.0161315		0.212537	0.00663143	0.0362217	0.10101	0.0520043	0.0696935	-0.00402871	0.180426	0.00995048	0.0976233	0.115231	0.222138	0.0432558
NULL	0.0279588	0.0577233	0.0488739	0.234933	0.00357425	0.028426	0.00241863	0.0973649	0.0338564	0.0160714	0.0658175	7.80871e-05	-0.00353319	0.227206	0.182901	-0.00481294	-0.00198381	0.147613	0.000319682	0.03185	0.128869	0.0646429	0.0201565	0.582778	0.176525	0.00801787	0.0291511	0.173324	0.18332	0.0824601
NULL	-0.00295266	0.0637619	0.0238532	0.0668551	0.177945	0.0331118	-0.00170694	0.0285645	0.0117155	0.179253	0.00661177	-0.00457319	0.0154969	0.425384	0.00759554	0.144051	0.0102628	0.164747	0.0795145	0.00981548	0.171674	0.0248607	0.0290408	0.0959852	-0.00150483	0.0397707	0.340138	0.100521	0.0206271	0.095787
NULL	0.0780958	0.156271	0.0394722	0.00912259	0.135849	-0.0024027	0.178052	0.264462	0.00056021	0.0450621	0.00766027	0.093816	0.117208	0.215775	0.0358817	0.0106799		0.0139299	0.268312	0.00835187	0.241193	0.115234	0.0433849	0.127573	0.00625275	0.0603341	0.0238177	-0.00237907	0.0100074	-0.0050763
NULL	0.0863629	0.321348	0.0760275	0.0472285	0.186072	0.059287	0.190603	0.00850589	-0.00501127	4.58644e-05	0.49039	0.0352013	-0.0048719	0.0132222	0.116444	0.0861642	0.00580149	0.000659101	0.143747	0.163836	-0.00533953	0.0456104	-0.00425192	0.472093	0.061547	0.409724	0.0402914	0.0190039	0.0531407	0.094362
NULL	0.0927989	-0.000540315	-0.00360369	0.122239	0.0615921	0.146255	0.174428	0.0691517	0.0227886	0.159502	-0.000158538	0.0548307	0.00684508	0.215114	0.14806	0.00734382	0.0046018	0.117189	-0.00534293	-0.00456304	0.0168865	0.244974	0.000773882	0.0526146	0.00793153	0.19917	0.0469443	0.0796374	0.0977954	-0.00502679
NULL	0.020968	0.000723298	0.040091	0.157667	0.122727	0.137492	0.0345094	0.558998	0.169233	-0.00450997	0.0466887	0.135636	-0.00143927	-0.00478357	0.140257	0.0719568	0.00742611	-0.00170321	0.0571276	0.0553923	0.0291965	0.0124632	0.0154707	0.465582	0.0819716	0.000982293	-0.00278612	0.0170464	0.0202451	0.0150591
NULL	0.0594967	0.0469997	0.216734	0.134656	0.0792271	0.00383406	0.0247947	0.0432538	0.00452081	0.173196	0.256146	0.0980869	0.27342	0.0253384	-0.00472407	0.0549495	0.470022	0.0926375	0.0280532	0.279537	0.152221	0.0361336	0.205025	0.00145961	0.0558981	0.0504902	0.0276733	0.000723544	0.281279	0.0757305
NULL	0.424082	0.0183527	-0.000555926	0.105258	0.092677	0.236978	0.0229325	0.0392823	0.180424	0.000213094	0.127907	0.0961544	0.00698903	0.0295907	0.151104	0.0259811	0.00521069	0.0652276	0.0516993	0.0451302	0.0455524	0.0822995	-0.00472008	0.00819709	0.0482393	0.176374	0.111616	0.0474389	0.283107	-0.00350212
NULL	0.0472375	0.0206866	0.2857	0.114244	0.029833	0.122387	0.327603	0.0618133	0.0643058	0.0466013	0.34617	0.0138877	0.0605833	0.0903651	0.164321	0.00959577	0.741298	0.212537	-0.00027974	0.0343184	0.00968376	0.0375924	-0.00453305	0.346505	0.164921	0.368751	0.189358	0.0739525	0.090023	0.324701
NULL	0.152431	0.0464518	-0.00379537	0.0214554	-0.00499355	0.0777097	0.0127841	0.11007	0.265292	0.0670432	0.293206	0.0868662	0.182971	0.151343	0.0568647	0.0524535	0.0119707	0.00592535	0.00169543	0.0379687	0.151412	0.0204965	0.0114067	0.51751	0.0367504	0.000886054	0.0969595	0.253869	0.148322	-0.00351974
NULL	0.0733793	-0.00183779	-0.00396037	0.0851685	0.02552	0.125111	0.143224	-0.00205508	0.074394	0.290293	0.149356	0.169824	0.458858	0.0441886	0.119403	0.0559128	0.0142549	0.192952	0.0131955	0.000367827	0.103714	0.212184	0.0477869	0.358511	0.0525413	0.196116	0.142976	0.00978843	0.0174276	0.122802
NULL	0.116977	0.0920311	0.104706	0.0766399	0.0249893	0.176513	0.000878054	0.174347	0.000706309	0.0955496	-0.00462933	0.0531626	0.297357	0.0981614	0.277389	0.123945	-0.00355339	0.0988581	-0.00110943	-0.0044428	0.00897388	0.166719	0.0834457	0.0914576	0.152608	0.183148	0.115386	0.161479	0.00298766	0.0444048
NULL	0.216468	0.0162603	-0.00400647	0.0428021	0.0120249	-0.000138385	0.0429261	0.0733006	0.181806	0.0213841	-0.00376521	0.367325	0.00658632	0.0841357	0.103904	0.103792		0.00713505	0.031491	-0.00401742	0.392527	0.00812882	0.295034	0.317452	0.039332	0.166779	-0.00469521	0.211579	0.207265	-0.00509631
NULL	0.0616684	0.0147303	0.127443	0.0533608	0.191124	0.129568	0.00382355	0.0283047	-0.00496646	-0.00440436	0.0794984	0.0440732	0.11436	0.00620794	0.0944639	0.190212	0.0038842	-0.00457177	0.0078579	0.249022	0.0516268	-0.00033436	0.375648	0.0979273	-0.00447673	0.00339913	0.0474808	0.185257	-0.0047116	0.00950155
NULL	0.142626	0.0359119	0.0853619	0.205389	0.0511408	0.0152133	0.0701136	0.0585201	0.0811609	0.19652	0.019767	0.0273913	0.165059	0.014529	0.0477286	0.0722945	-0.000177386	0.0180056	0.076602	0.511245	0.115614	-0.00471258	0.0983489	0.0143777	0.0702697	0.0138162	0.0216331	0.158611	0.0378161	-0.00373964
NULL	-0.00361538	0.109139	-0.000202785	0.012402	0.00423787	0.00226937	0.0469407	0.188275	0.278229	0.264011	0.120997	0.0357698	-0.00353826	0.00841427	0.110266	0.0676198	-0.00420334	0.246617	0.139472	0.25659	0.0121524	0.552894	-0.00458987	0.157651	0.039968	0.0562386	0.17355	0.031267	0.0152108	0.239538
NULL	0.028675	-0.00484959	0.239753	0.0743339	-0.00360596	0.00656468	-0.00367923	0.0984034	0.21516	0.0666199	-0.00497816	0.401926	0.0289192	0.463664	0.0610996	0.0196144	0.451661	0.221256	0.193425	0.0839337	0.169929	0.124598	0.580788	0.0134475	0.0547563	0.112751	0.00846266	0.00687102	0.238027	-0.00331358
NULL	0.0572015	0.141464	0.0240899	0.166767	0.183503	0.0539122	0.0143136	0.00310094	0.0708508	0.0017851	-0.00275249	-0.00503001	0.141956	-0.00187376	0.063992	0.211518	0.00799245	0.209894	0.215471	0.0237593	0.0455524	0.00207154	0.096383	0.0306752	0.0321286	0.178322	0.0196537	0.172799	0.177322	-0.00478183
NULL	0.33283	0.0158094	-0.00464217	0.0931746	0.325357	0.0506058	0.241984	0.164971	-0.00445469	0.171747	0.0728919	0.0155725	0.0173083	0.173201	0.191431	-0.00511837	0.00750593	0.0305467	0.155611	0.0705943	0.25168	0.0162051	0.10034	0.0364722	0.0963562	0.137007	0.122005	-0.00461443	0.114508	0.00206314
NULL	0.0555394	0.137781	-0.00399727	0.390785	0.0648638	-0.00134934	-0.00496189	0.00226314	0.0765773	0.0121096	0.0365982	0.134686	-0.00467701	0.117914	0.161378	0.0686739	0.00484567	0.448663	0.107282	0.104394	0.181074	0.0116324	0.000147316	0.0449094	-0.00519901	0.193262	0.0398113	0.127166	-0.00388946	0.0812697
NULL	0.043879	0.0721704	0.0324074	0.0561173	0.0673423	0.143197	-8.69214e-05	0.127441	0.0494042	0.137761	0.0475826	0.297748	0.0443492	0.150238	-0.00246677	0.0901172	0.00235116	0.0160425	0.00285527	0.128675	0.259561	0.138976	0.00843439	0.0609839	-0.00433116	0.205257	-0.00035237	0.0562519	0.438462	0.00728571
NULL	0.0130832	-0.0037189	0.112003	0.369989	-0.00513988	-0.00479426	0.0277874	0.0417247	0.0763972	0.054004	0.0248276	0.120296	0.187418	0.141145	0.0317292	-0.00521194	0.00573005	0.103059	0.0778747	0.187495	0.137697	0.0725563	-0.00293099	0.0808799	0.0374891	0.0563199	0.0116423	0.158688	0.00738713	-0.00486132
NULL	0.117633	0.34654	0.00134232	0.0979486	0.123046	0.301154	-0.000879541	0.0411244	0.168311	0.0990962	0.340421	0.00579706	0.151382	-0.000870259	0.0534151	0.068255	0.0139644	0.0647282	0.033721	0.0663425	0.0393137	0.00604806	0.000254367	0.0599773	0.101647	0.0599184	0.111001	0.178671	0.283209	0.0513187
NULL	0.139029	0.162553	-0.000321533	0.0683882		0.30211	0.00126874	0.263746	0.251263	0.0426493	0.0144068	0.349651	0.0994516	-0.00472512	0.0638799	0.0575547	0.0040214	-0.00466044	0.0117371	0.0107679	-0.000132964	0.194445	0.0132023	0.0271677	0.0500117	-0.00477591	0.0306329	-0.00438911	0.145899	0.0280786
NULL	-0.00497769	0.0780967	-0.00500989	0.00371629	0.0282518	0.0201457	0.0335302	0.028151	0.00832806	0.167558	0.28142	0.129089	0.162261	0.00257649	0.166909	0.16036	0.0868525	0.0154743	0.294294	0.00254532	0.0401204	-0.00284292	-0.00275481	0.208854	-0.00320371	0.106056	0.032263	0.0843191	0.148124	0.000652537
NULL	0.0843625	0.00333892	0.102443	0.438751	-0.00536944	-0.00312597	0.0475702	0.0010217	-0.00239768	0.0138495	0.035875	0.00818273	0.0927687	0.199331	-0.00166963	0.02346	-0.00107926	0.312004	0.119023	0.127163	0.135785	0.0431989	-0.00451452	0.0837067	0.0333002	0.395693	0.0133647	0.294833	0.110621	0.251046
NULL	0.00852602	0.0207224	0.0547893	0.143324	0.119637	0.110281	0.406449	0.00424919	0.0779143	0.0609401	-0.00486529	0.0859161	0.00244738	0.045753	0.00519347	0.0477077	0.076524	0.260187	0.0584537	0.0070331	0.008423	0.0833068	0.152443	0.0997854	0.172905	0.0460763	0.114109	0.0143871	0.178363	-0.00505916
NULL	0.0904966	0.0454752	0.0792868	0.135595	0.236969	0.0945876	0.0222373	0.0918591	-0.00460273	-0.00127705	-0.00152441	0.000172412	0.0147179	0.374478	0.0472725	0.0248114	0.00799245	-0.003935	0.17106	0.0226169	0.580013	0.00187153	0.0534021	0.076921	0.0638586	0.0370316	0.0494314	0.00162878	0.258473	0.0247182
NULL	0.0196415	0.119427	-0.0049896	-0.000799097	0.0426789	-0.00298515	0.170713	0.114277	0.197622	0.0139043	0.00437462	0.111503	0.0331639	-0.00500435	0.192603	-0.00442496	-0.00268431	0.041994	0.0193983	0.015513	-0.00434115	0.156516	0.0662124	0.057008	0.0571253	0.0460763	0.243575	0.196233	0.00824326	0.129493
NULL	0.119527	0.0154596	0.157983	0.183529	0.128829	0.0431181	0.0211815	0.019088	0.022852	0.162645	-0.00368803	0.120447	0.161949	0.0850666	-0.00430886	0.030546	0.0437874	0.0591447	0.172894	-0.00381014	0.0155268	-0.00473525	0.106078	0.229159	0.201015	0.11134	0.173354	0.049249	0.00388055	-0.00248026
NULL	0.0664311	0.207584	0.0128885	0.111057	0.105138	0.0574989	0.0579552	0.00845054	0.0295973	0.0919688	0.0804471	-0.00344848	0.0258058	0.000296079	0.239679	0.000527545	-0.0046164	0.0858673	0.291462	0.0474388	-0.000132964	0.0937217	0.00518887	0.385795	0.0729661	0.000182515	0.0742075	0.0428293	0.158466	0.113428
NULL	0.247862	0.0238115	0.00885748	0.0427195	0.0163061	-0.00307329	0.0669096	0.0550554	0.294895	0.0122155	0.110565	-0.00460243	0.00464536	0.0197927	0.147757	0.407871	-0.00456563	0.00591746	0.0349878	0.00915774	0.135785	0.0636288	0.0849234	0.0233488	0.052512	0.0164948	0.0801335	0.00599204	-0.00496693	-0.00269946
NULL	0.10293	0.0212866	-0.00396741	0.0991804	0.00842131	0.214284	0.0826058	0.0341327	0.00177208	0.0629876	0.0273418	-0.00175485	0.126497	0.144503	0.0326246	0.136946	0.0819693	0.0341599	0.00487672	0.00467007	0.149104	-0.00455424	0.116534	0.0567553	0.0227005	0.128848	0.0847498	-0.00260304	0.111512	0.105041
NULL	-0.00248234	-0.00193913	0.0731058	0.0720065	0.177945	0.397786	0.00139402	0.396959	0.305951	0.127631	0.131194	0.172724	0.0500944	0.0152597	0.0471771	0.0605152	0.0819693	0.0475852	0.0871629	-0.00156262	0.00955343	0.063605	-0.00492411	0.0652128	0.180236	0.00698181	0.0384851	0.0249321	0.0576881	0.0083115
NULL	0.0603048	0.0594885	0.0130592	0.125125	0.162813	0.0216329	0.0821441	0.157657	-0.00474675	0.0664215	0.32131	0.199376	0.103717	0.0810296	0.0707794	0.0425445	0.0460047	0.219415	-0.00477019	-0.000991702	0.00137389	0.0678294	0.0229033	0.136476	0.0685409	0.0594309	0.026001	0.159904	0.050591	0.127105
NULL	0.0234194	0.0160784	0.088752	0.0615469	0.13022	0.201992	0.163747	0.0791172	-0.00105267	0.150862	0.0885888	0.0446416	0.0440568	0.0361611	0.0947642	-0.00327843	0.00235116	0.00514278	0.100611	0.0316168	0.0778507	0.00934127	-0.00318832	0.0515328	-0.00341299	-0.00468149	0.0786287	0.0308308	0.165279	0.129412
NULL	0.11466	0.0369036	0.00315646	0.0937639	0.00770124	-0.00490884	0.0255877	0.00583673	0.106293	0.196907	0.25524	-0.00214852	0.131432	0.00456746	0.111657	0.138691	0.00580149	0.0921546	0.0957252	0.153756	0.175862	0.121365	0.0294662	0.000214257	0.0645021	0.115541	0.0210765	0.00413115	0.0678535	0.0244032
NULL	-0.00281035	0.141234	0.030912	0.0127386	0.14256	-0.00101417	0.096856	0.384291	0.264528	0.0785078	0.284007	0.233122	0.0770572	0.400499	0.108588	0.0515061	0.461734	0.146891	0.0435026	0.287207	0.104277	0.309265	-0.00489666	0.0848719	-0.0043927	0.0280056	0.120004	0.133322	0.0167795	0.0147211
NULL	0.0298843	-0.00494293	-0.00326247	0.0979302	0.277447	0.0362787	-0.00122673	-0.00494452	0.126453	0.0213295	0.0573423	0.291694	0.181758	0.208735	0.11245	0.133775	0.223053	0.0753645	0.0562266	0.107567	0.178422	0.0645846	0.0263311	0.110986	0.224859	0.028798	0.0934827	0.013864	0.0303617	0.16181
NULL	0.091628	0.0138342	0.0273033	0.095351	-0.00307677	0.172779	-0.0046203	0.0646991	0.0594291	0.00362587	0.0266882	0.191181	0.0818713	0.105271	0.234998	0.0253293	-0.00409773	0.023388	0.0111465	0.0972158	0.0544912	-0.00151212	-0.000640292	-0.0033051	0.0961536	0.234029	0.170495	0.0688802	0.106431	-0.0043541
NULL	0.00117307	-0.00416783	0.00820891	0.0661947	0.0142726	0.0307629	0.0279042	0.0566071	0.0111496	0.00913462	0.00660139	-0.00284111	0.0572445	0.141014	0.00418864	-0.00186245	0.0157063	0.312004	0.0163599	0.00679753	0.0117953	0.141079	0.0553601	0.044761	0.196111	0.0197729	-0.00515262	0.208229	0.260257	-0.00494533
NULL	0.00220003	0.000965413	0.0107192	0.0405298	0.0860532	0.145985	0.0680194	0.0587719	-0.00216157	-0.00335335	0.00730124	0.16395	0.149212	0.305637	0.0317763	0.0143761	0.00573005	0.00239826	0.0102048	0.0743178	0.00517458	0.0664785	0.141367	0.0151215	0.350365	0.0754706	0.0179873	0.0406225	0.330181	0.128249
NULL	0.11598	0.142266	0.0140735	0.0291309	0.0549125	0.154963	0.0492435	-0.000456488	0.12809	0.237296	0.0334961	0.133583	0.101286	0.13246	0.0498756	0.0330114	0.00799245	0.0858546	0.0192302	0.360904	0.339563	0.00182374	0.132282	0.0795614	0.0277799	0.201494	-0.00310248	0.015565	0.0259439	0.0101313
NULL	0.0162419	0.009544	0.198109	-0.000817549	-0.00412951	-0.00353925	0.00598658	0.00128474	0.0119177	0.00554674	0.164132	0.231418	0.0171659	0.351756	-0.00272708	0.0872577	0.00834332	0.300156	-0.00374448	0.253224	-0.00245947	0.0294095	-0.00425905	0.0651044	0.0436363	0.0845241	0.271769	0.173907	0.0152241	0.105275
NULL	0.00306198	-0.0026047	0.169122	0.135887	0.347851	0.231703	0.0196739	0.0215754	-0.0038031	-0.00180187	0.058259	0.0759948	0.00134256	0.21187	0.0115952	0.0505932	0.0157063	0.308801	0.0901395	-0.00510003	-0.00482996	0.261936	0.0731941	0.811618	0.025409	0.0462581	0.0443917	0.181699	0.11053	0.0110232
NULL	0.0505142	0.0349148	0.214283	0.0441474	0.0113848	0.0405421	0.042198	-0.00459556	0.176547	0.327743	0.0898694	0.0299907	-0.00246438	0.0139788	0.302909	0.365527	0.00516568	0.249707	0.153342	0.0030689	0.221785	0.0317609	0.0436767	-0.00480695	0.169203	0.160909	0.0387222	0.0131596	-0.00305859	0.0242208
NULL	0.161452	0.00755775	0.00327094	0.0937639	0.0720601	0.0363487	0.0064867	0.0511838	0.00467482	0.222446	0.065496	0.0771532	0.00224271	0.00959543	0.0423448	-0.0015687	0.000108332	0.175715	0.0541022	0.111157	0.00397315	-0.00398504	0.0691653	0.0373174	0.251659	0.0674843	0.0604365	-0.00456106	0.165547	0.00499419
NULL	-0.00523752	0.0503726	0.070223	0.100572	0.223721	0.00298456	0.00554674	0.279829	-0.00469113	0.0377266	0.0862779	0.103656	0.252343	0.360179	0.164262	0.26105	-0.00319201	-0.00243529	0.0505392	0.0311489	0.0627151	-0.00312024	0.0594845	0.0509862	0.0804641	0.173423	0.338647	0.157258	0.0152883	0.25463
NULL	0.0864938	0.0289132	0.0306259	0.118063	0.00921789	0.334666	0.217842	0.023983	0.217425	0.045155	0.125142	0.240795	0.201074	0.0483386	0.0608575	-0.00461742	0.00855928	0.117308	0.209573	-0.0043696	-0.00271016	0.00423171	0.0327841	0.0916488	0.0896924	0.092268	0.13664	-0.00376638	0.199878	-0.00415196
NULL	0.0926583	0.159191	0.0596706	-0.0011757	0.185599	0.181869	0.118277	0.0503101	0.206138	0.00129657	0.0590937	0.0803797	0.0437547	0.0458582	0.131954	0.03668	-0.00420334	0.181379	0.0505392	-0.00311723	0.151162	0.0343267	0.141709	0.217342	0.0632515	0.0778638	0.00154956	0.0095564	0.00925313	0.00107733
NULL	0.000407506	-0.00521769	0.249314	0.23927	0.0531109	-0.00385312	-0.00024811	0.0669455	0.0175221	0.264734	0.0241103	-0.00268138	0.2359	0.0976946	0.0194849	0.104343	-0.00355339	0.0229753	0.138592	0.0423184	0.00967512	0.0468291	0.144798	0.0529766	0.132328	0.0947071	0.042007	0.0297175	0.0563286	0.0965802
NULL	0.0985319	0.0880208	0.0246145	0.0229231	0.0815423	0.0866768	0.0190604	0.0869017	0.0409692	0.0111063	0.106553	-0.00348641	-0.00247014	0.279225	0.108588	-0.003223	0.0046175	-0.00121464	0.553101	0.176989	0.0702288	0.0981467	0.0545777	0.0331019	0.109844	0.0472725	0.0652515	0.112367	0.10619	0.216672
NULL	-0.00462604	0.177999	-0.00502751	0.00664391	0.116273	0.0130636	0.00842141	-0.00181561	-0.005086	-0.00374488	0.0796121	0.207779	-0.00468444	-0.00315917	0.0253814	0.29158	0.000530638	-0.00337422	-0.00181597	0.0169299	0.0862893	0.00462877	0.181103	0.0584549	0.00637475	-0.00383355	0.1041	0.1759	0.121764	-0.00332201
NULL	0.0298387	0.235269	0.0343975	0.0323581	0.178574	0.0108221	0.282761	-0.000144244	0.0282804	0.104534	0.0776709	0.109325	0.0781039	0.168017	0.180309	-0.00173389	-0.00418826	-0.00476445	0.115379	0.0456805	-0.00365179	-0.00102579	-0.00129647	0.0549502	0.072115	0.0278155	0.00128671	0.0325947	-0.00458558	0.0875112
NULL	0.00244772	0.0916244	-0.0045589	0.137005	0.274244	0.00147744	0.398502	0.0894349	0.090696	0.0757666	0.0324778	0.427865	0.0974148	-0.00456761	-0.00377659	0.0318015	0.0531311	0.00740921	-0.0032996	0.0359163	0.178793	-0.00254673	0.155939	0.0172999	0.134449	-0.00443366	-0.000976958	0.351407	0.0648501	0.0987195
NULL	0.00131327	0.133023	0.00350482	0.0502847	0.186417	0.443554	0.0219178	0.0255097	0.0189779	0.178959	0.0301895	0.00383836	0.161317	0.0217509	0.0755875	0.161525	-0.00440114	-0.00427218	0.011069	0.0339625	0.231548	0.551863	0.263719	-0.00241362	0.0306042	0.0747661	0.0121405	0.119562	0.0768562	-0.00023758
NULL	0.0227788	0.0765858	0.157899	0.0792335	-0.00481343	0.0310086	0.204267	0.0837608	-0.00116908	0.033474	0.166614	0.00167032	0.00157363	0.225388	0.139707	0.0152831	0.0331006	0.0316419	0.314955	0.00631186	0.136212	0.0604017	0.0583193	0.143722	0.0257378	0.352994	0.0786846	0.307643	0.015324	-0.00459982
NULL	0.0346031	0.0111085	0.177919	0.0368101	0.00172618	0.0689863	0.0216836	0.0941346	-0.00047814	0.190918	0.0744131	0.178106	0.0298001	0.055129	0.235147	0.102375	0.000668311	0.0836351	-0.0034965	0.176933	0.00137389	0.0622783	0.0819186	-0.00351207	0.00130261	0.00377004	0.193539	0.202033	0.00837995	0.185719
NULL	0.0226536	0.133029	0.013169	0.0479354	-0.00287176	0.108751	0.146064	-0.00305054	0.0820776	0.0146367	0.108709	0.015946	0.0125246	-0.00502997	0.442677	-0.00480222	0.0131118	-0.0050866	0.0722001	0.0302898	0.132988	0.0620972	0.0581357	0.0198031	-0.00497818	0.062907	0.135371	-0.00304121	0.0326406	0.0734471
NULL	0.0754617	0.261072	0.3231	0.04686	0.0287964	0.235742	0.170875	0.383172	0.00387135	0.322078	0.269696	0.046389	0.0104095	-0.00107958	0.032507	0.222519	-0.00481692	0.136176	0.312447	0.0429283	0.194028	0.0290976	0.35444	0.293678	0.0422439	0.0913652	0.0448839	0.0878684	0.180222	0.0180154
NULL	0.127769	0.00630375	0.181283	0.0392649	0.00928845	0.180318	0.000692926	0.0634971	0.0154639	0.263896	0.0766086	-0.00153153	0.00962323	0.0969712	0.0819593	0.0699949	0.00277644	0.0551794	0.0682302	-0.00374503	-0.00319253	0.00559331	0.0222762	0.0804969	0.0717418	0.103854	0.129497	0.0711449	0.209856	0.0867402
NULL	0.00385918	0.158975	0.00381486	0.0528594	0.202834	0.110826	0.0495493	0.0967761	0.216511	0.00139402	0.132122	0.0141276	0.00211999	-0.00486834	0.270995	0.0301109	0.0396622	0.0921494	0.017767	0.038508	0.0868174	0.0558478	0.190151	0.0946498	0.000249693	0.000621679	0.0629495	0.0771696	0.14359	0.0300377
NULL	0.0299465	0.0011622	0.0702784	0.103299	-0.00421098	0.0249842	0.17188	0.0563279	-0.00339009	0.103616	0.063145	0.0017851	0.0037226	0.0912534	0.0570972	0.248109	0.293561	0.143931	0.477589	0.0517026	-0.000158538	0.138275	0.107811	0.0535938	0.00067616	0.255794	0.260772	0.37495	0.109766	0.0159103
NULL	-0.00112959	0.0474308	0.143808	0.0746625	0.118624	0.10598	0.0266941	0.125681	-0.00508764	0.154996	0.134195	-0.00454452	0.128937	0.125767	0.000313305	0.00493444	-0.00355339	0.105266	0.00102576	-0.00289053	0.0670192	0.138346	0.261915	0.0457623	0.248134	0.0040515	0.035566	0.102924	0.0424162	-0.00362747
NULL	0.0873464	0.0344092	0.00155043	0.0111556	-0.0035751	0.0719507	0.223959	-0.00489656	0.0295405	0.0315562	0.0491456	0.0819647	0.0904162	0.032183	-0.00376156	0.0386759	0.0119179	0.310883	0.191875	0.080934	0.0146798	0.0290976	0.0494709	0.00725253	-0.00259261	0.125292	0.152708	0.190149	0.0951794	0.00293699
NULL	0.0700987	0.122944	0.0824982	0.0897975	-0.00125537	0.0321611	0.344292	0.0621875	0.0315281	-0.00147139	0.0076812	-0.00472373	0.128168	-0.00206883	-0.000859089	0.043836	-0.00319201	0.106938	0.118584	0.254162	0.0210526	0.221895	0.0730954	0.0443372	0.177801	0.0542371	0.106502	0.146521	0.100919	0.0277368
NULL	0.108423	0.00872507	0.00327745	0.127261	0.0840257	-0.000168051	-0.00443662	0.141375	0.308289	0.0987907	0.193211	0.36161	0.0753937	-0.0037025	0.13329	0.330658	0.0108316	0.210669	0.145462	0.114305	-0.0013839	0.0637717	0.302359	0.0623773	-0.00455096	0.00128636	0.00418807	0.0660382	0.176583	0.115382
NULL	0.556457	0.25965	0.0419426	0.0335643	0.0634588	0.26581	0.00501791	0.00184495	-0.0015594	0.125907	0.0738693	0.198949	0.208697	0.13124	0.00330003	0.0943949	0.0119707	0.0739534	0.00194829	0.286071	0.0765493	0.182622	0.117775	-0.0046345	0.173541	-0.00434372	0.00380632	0.121634	0.202736	0.0305719
NULL	0.253095	0.0105187	-9.39223e-05	0.0904562	-0.00482405	0.0312161	-0.00345506	0.0979049	0.0171021	-0.000814743	0.355488	0.0605793	0.0088456	0.0128967	0.0551879	0.0851897	0.0375524	0.129109	0.125613	0.281431	0.0448141	0.140278	0.00138755	0.0250262	0.403098	0.249944	0.162665	-0.00408156	0.127621	0.178133
NULL	0.415625	0.00595197	-0.00373125	0.00316217	0.0284655	0.0770967	0.325027	0.0755994	0.103378	0.0844231	0.112277	-0.00471835	-0.00397818	0.130349	0.0656618	0.0221232	0.010025	0.00625509	0.173843	0.285109	0.0804004	-0.00125945	0.00556481	0.0292664	-0.00306206	0.166782	0.343613	0.0157611	0.0461903	0.0245966
NULL	0.0561083	0.0111868	0.0208339	-0.0050193	0.150533	0.203858	0.114589	0.120958	0.0937572	0.0114387	0.0754626	0.0898782	0.371561	0.0516886	0.0541843	0.089961	-0.00379799	0.0514014	-0.0023664	0.251714	0.270095	0.231943	0.0574667	0.340143	0.075075	0.144153	0.274636	0.0665905	-0.00422652	0.0329335
NULL	0.114	0.140398	0.018157	0.125989	0.0054705	0.0163962	0.0399956	0.051377	-0.0042958	0.0359891	-0.00057947	0.0100211	0.0372428	0.00835242	0.0441202	0.0946765	0.0506061	0.0268536	-0.0017848	0.0928088	0.151315	0.301768	0.0935259	0.0810618	0.01328	0.131957	0.0388702	-0.00492165	0.0229971	0.0214516
NULL	-0.000243673	0.0197599	0.0144879	0.159896	0.170604	6.71231e-05	0.0925469	0.134531	0.179156	0.000462461	0.0266882	0.0528093	0.192555	-0.00198377	0.0231041	0.00630945	0.00855928	-0.00476445	0.134099	0.0228319	0.11223	0.139503	-0.00436317	0.0536151	0.10855	0.14671	0.0714858	0.0667088	-0.00155074	0.0751162
NULL	0.421907	-0.00384722	-0.0047255	0.360027	0.0217949	-0.00325061	0.00536592	0.00105986	0.106106	0.23303	0.560849	0.210208	-0.00353417	0.23148	0.168371	0.0971568	0.0114009	0.02673	0.0645757	0.238207	0.0432119	0.408468	0.0231044	0.0553712	0.0669437	-0.004747	0.141096	0.0169076	0.165992	-0.00435589
NULL	-0.00252417	0.087331	0.00711439	0.477282	0.0365762	0.013337	-0.00238647	-0.000727358	0.0462255	0.0073906	0.00846423	0.0238688	0.0978817	0.275184	0.104529	0.104066	0.638352	-0.00484171	0.0532035	0.00237472	0.00196791	0.0976499	0.069473	0.176849	0.0441492	0.0814527	0.00472246	0.248708	0.0245487	0.023213
NULL	0.231156	0.182228	-0.00358871	-0.00276582	0.117331	0.300894	-0.00446253	0.0621244	0.0675025	0.0029673	0.101865	0.0549131	0.024753	0.0734648	0.00891677	0.147594	0.00192464	0.0510784	0.000493412	0.140245	0.131827	0.14958	0.0377826	0.0677237	0.0143476	-0.00481928	0.103633	0.0170114	0.00954152	0.0264195
NULL	0.00338256	0.189389	0.0595015	0.0876982	0.130547	0.0530729	0.0790023	0.0144227	0.0857445	0.474545	0.094393	0.175242	-0.0032382	0.0197927	0.0354618	0.0607637	-0.00240404	-0.00202297	0.0308727	0.0118143	0.241702	-0.00453305	0.0381667	0.207429	0.0963562	0.254255	0.0957032	0.164388	0.0784091	0.330213
NULL	-0.0046911	0.0935977	-0.00421004	0.0692452	-0.0053327	0.317836	0.088858	-0.0036614	0.177149	0.0640123	0.0805204	0.00419912	0.0208051	0.00114362	0.0686796	0.0107088	-0.00064468	0.11344	0.00740405	0.012476	0.151788	0.00239007	0.0764122	0.0920857	0.389407	0.0252634	0.0877467	0.0759673	0.0857288	0.0047567
NULL	0.11235	0.00978129	0.258064	0.119268	0.0705578	0.00355338	0.165614	0.137983	0.0646867	-0.00520722	-0.00301112	0.0201755	-0.00232182	-0.00451371	0.1812	0.00267236	-0.00280772	0.255293	0.245536	0.00795568	-0.00204903	0.134198	0.0997802	0.0304631	0.148556	0.0140168	0.635501	0.0132301	0.00806304	0.133439
NULL	0.0474808	0.0744435	0.159786	0.102837	0.101829	-5.63498e-05	0.0562162	0.0538625	-0.0016257	-0.00371449	-0.000640292	0.0133856	0.0674624	0.332369	0.0909598	0.207486	0.00573005	-0.00113218	0.0561713	0.00173412	0.432441	0.0122037	0.0811489	0.0786492	0.0575848	0.198593	0.0349975	0.0565334	0.232948	-0.00499756
NULL	0.156815	0.175186	0.2855	0.0250648	0.307554	0.0429543	0.0430298	0.122278	0.237412	0.335543	-0.00194612	0.0859755	0.311211	0.0335171	0.0269644	0.0501491	0.00516568	0.0229665	0.0233701	-4.11549e-05	-0.00394156	0.0137469	0.217167	0.0448965	0.108395	0.113413	0.183746	0.325621	0.0422796	0.127486
NULL	0.121593	0.0619364	0.064706	0.0340956	-0.00446913	0.0952514	0.318441	-0.00437727	0.0473597	0.047406	0.066515	0.0911806	-0.000618446	0.0668256	0.265961	0.029494	0.271284	0.00968781	-6.26608e-05	0.0640311	0.0169534	0.0105854	0.112802	0.0191935	-0.00124891	0.0019496	0.0471677	-0.000301299	0.0432309	0.0828555
NULL	0.000407506	0.123901	0.0377905	0.132114	0.199805	0.130815	0.0153105	0.0274061	0.0785079	0.0355011	-0.00150339	0.334356	0.313722	0.044581	-0.00434322	0.188659	0.00969443	0.0528455	0.122795	0.0413892	0.0583301	0.187	0.086565	0.0554512	0.061547	-0.00280578	0.00226314	0.0780322	0.0236491	0.0212764
NULL	0.408844	0.0255371	0.0293432	0.00386978	-0.00376185	-0.000524174	0.0288039	0.495979	0.112696	0.0103792	0.102947	0.297748	0.105913	0.0372513	0.0945632	0.0270712	0.00122878	0.0138556	0.0575424	-0.0043681	-0.00204903	-0.00403597	0.0490888	0.0112451	0.151245	0.000311381	0.338766	0.164778	0.110419	0.077454
NULL	0.0135989	0.020457	0.150131	-0.00167996	0.166081	0.0407239	0.134614	0.0240612	-0.00490864	0.101864	0.192962	0.12326	0.0615954	0.0466888	0.31492	0.0451289	0.0046175	0.0866789	0.475617	0.249706	0.0313969	0.0729862	0.0846361	0.250598	-0.00302295	0.0342679	0.170589	0.123603	0.000477458	0.368274
NULL	-0.000418243	0.132544	0.0956581	0.0608422	0.150281	0.0694987	0.0794199	0.0483581	0.0371481	0.0999202	0.0422514	0.0958087	0.153889	0.0843921	0.0479903	0.0561507	0.45292	0.0188146	0.113016	0.126619	0.13451	-0.0052209	0.201186	0.0186909	0.000609231	0.229944	-0.0036257	0.0455566	0.0172006	0.273647
NULL	0.23266	0.0791889	-0.00438331	0.0258604	0.125101	0.283615	0.370431	0.0627675	0.0390573	0.178251	0.000776882	0.0761195	0.281264	-0.00278008	0.150078	-0.00471562	0.135288	-0.00186285	0.101742	0.119617	-0.00269409	0.216746	0.0365898	0.0322678	0.199433	0.232837	0.128093	0.00407333	0.00159308	0.297726
NULL	0.10047	0.0214691	-0.000656455	0.00965167	0.0193554	0.0543776	0.0191221	0.191306	0.0634431	0.177859	0.00306211	-0.0048886	0.0695565	-0.00395955	0.019325	0.173699	0.0108316	0.199271	0.0475892	0.0286773	-0.00216447	0.00093929	0.116759	0.113604	0.0138077	-0.00449214	0.151819	0.146835	0.0292951	0.0013849
NULL	-0.00214358	0.0399094	0.0708062	0.0523825	0.00996289	0.179292	0.0135373	0.111321	0.00236484	0.0101738	0.200588	-0.000421106	-0.00448951	0.213407	0.15522	0.059543	0.0108316	0.0150383	0.0264626	0.111677	0.0721991	0.464093	0.00270664	-0.00470304	0.234881	0.205326	0.00417815	-0.000315342	0.103503	0.233356
NULL	0.0307872	0.195378	0.00986549	-0.000569478	0.0373478	0.0157558	0.00423115	0.122278	0.060346	0.00172676	0.0063192	0.171693	0.110917	0.173905	0.0185928	0.00962891	0.0069775	0.0378888	0.208749	0.0205884	0.0708733	0.0350764	0.104342	-0.00398568	0.00959682	0.268814	0.0704346	0.0395566	-0.00312001	0.0595072
NULL	0.0870354	-0.00374276	0.267258	-0.00366024	0.0773063	0.000874364	0.113023	0.0623812	-0.0049091	0.0836935	0.058168	0.107873	0.112423	0.185726	0.190889	0.0755019	0.0162872	0.00646648	0.08415	0.0824374	0.122745	0.232385	0.024801	0.0480626	0.0403042	0.0715435	0.0590953	0.0683101	-0.00507933	0.0184436
NULL	-0.00485235	0.024338	0.0874811	0.0724676	0.0204719	0.00116138	0.0486488	0.14645	-0.00500552	0.1601	0.0289031	0.161823	0.101825	0.00513547	-0.00430192	0.294192	-0.00324139	0.0336774	0.00585811	0.0971729	0.00867129	0.0162051	0.0856373	0.00861486	0.036863	0.136942	0.127366	0.120291	-0.00300502	0.00156202
NULL	-0.00280679	0.0185297	0.0138499	0.024073	-0.00127278	0.14358	0.00453771	0.00014664	0.225918	0.00450844	0.3628	-0.00291444	0.13165	-0.00488221	0.21808	0.187441	0.263455	0.0218223	0.014384	0.0209825	-0.00533333	0.247305	0.125471	0.184521	0.00776748	-0.00324526	0.0255929	0.0556123	0.226578	0.0857073
NULL	0.296854	0.275461	0.0820549	0.103666	0.0218528	-0.00385123	0.0801387	0.478695	0.00411591	-0.00415745	0.219753	0.0714535	0.0729208	0.148569	0.211654	0.0903965	0.0118086	0.00255108	0.107282	0.114589	0.00290852	0.106064	0.103754	0.000154716	0.253986	0.429879	0.00585769	0.12177	0.0214744	0.0043701
NULL	0.114921	0.0952422	0.0376649	0.0669713	0.0081015	0.0254563	0.115167	0.00735553	0.0362822	0.181255	0.0220749	0.0731301	-0.00270561	0.138696	0.23996	0.0873752	-0.0043541	0.0719187	0.110975	-0.0041945	0.0279108	0.0082168	0.025485	0.0222823	0.200612	0.125414	0.106945	0.0210178	0.013071	0.0729865
NULL	0.00078951	0.22436	0.0186016	0.0784117	0.127584	0.0324047	0.0678585	0.134383	0.0228434	0.174838	0.0604587	0.030863	0.000337146	0.147575	0.0234751	0.00407574	0.0941781	-0.00440277	0.101272	0.0935309	0.365388	0.101709	0.00739607	0.032361	0.17576	0.00635439	0.0862135	0.0223763	0.091842	0.00883281
NULL	-0.00117887	0.0862539	0.0411774	0.00270038	0.00111499	0.387672	0.0852375	0.0737989	0.11374	0.0212555	0.0590072	-0.0049411	0.109673	0.0834898	0.0661521	0.0379687	0.0419209	0.181873	0.0253569	0.0458637	0.0868174	0.0221284	0.0938593	0.098483	0.0699137	0.395181	0.0306329	0.0208267	-0.00342648	0.195999
NULL	0.387539	0.0674624	0.342988	0.0847405	0.0154964	0.0470742	-0.00240805	0.061263	0.0800972	0.106967	0.103173	0.0980619	0.0309131	0.268074	0.510541	0.00382355	0.00779519	0.104994	0.115379	0.107567	0.028529	0.158841	0.069473	0.0254769	0.223568	0.119213	0.00483174	0.261601	0.222112	0.110487
NULL	-0.00382548	0.222452	0.0224458	0.046234	0.190282	0.0855788	0.119715	0.0806224	0.13343	0.110357	-0.0042671	0.0434763	0.107337	0.0893296	-0.0048719	0.390497	0.0806434	0.0293616	0.167642	0.0732866	0.0709262	-0.00301789	0.00333728	0.297378	-0.00447888	0.18235	0.196197	-0.00470158	-0.00406782	-0.00334504
NULL	0.119527	-0.00391884	0.0130713	0.0954529	0.143911	0.0644134	0.0785766	0.120972	0.0312945	0.0196037	0.0198598	0.00735485	0.272019	0.0213397	0.0464576	0.180543	-0.000925053	0.25907	0.00773845	-0.00233468	0.103142	0.343469	0.0281803	0.00611165	0.0296688	0.0562386	0.0446141	0.0118707	0.00319672	0.00390397
NULL	0.0971263	0.135254	0.0290646	-0.00444525	0.0265019	0.0695527	0.0857923	0.0243607	0.0784321	0.149964	-0.000751977	0.407013	0.0356713	0.106817	0.016654	0.0708124	0.0038033	0.0353029	0.0799613	0.0564416	0.00512394	0.0691835	0.429322	0.0476867	0.327856	0.203073	0.132446	0.0217878	0.000860526	0.177555
NULL	0.107036	0.00735034	0.0154383	0.106595	0.301453	0.115826	0.210553	0.153212	-0.00107779	-0.000888637	0.0683882	-0.00334928	0.0028423	0.0438512	0.0944639	-0.00458439	0.0101262	0.00401061	0.250319	0.0289203	0.00726194	0.140243	0.0237555	0.17388	0.215133	0.0213818	-0.00397543	-0.00304882	0.0845796	0.0513187
NULL	0.114921	-0.00445472	0.244687	0.0284511	0.137063	0.248634	-0.00153937	0.141828	0.00810779	0.1001	0.0239216	0.146582	0.0618468	-0.00146849	0.0424195	0.0304251	0.00742611	0.155166	0.123516	0.105037	0.0953094	0.0325703	0.032428	-0.00215294	0.158557	0.128458	-0.00213135	0.0319141	0.00667436	0.271383
NULL	0.158176	0.0591236	0.147788	0.0549026	0.0498034	0.0111868	0.00485577	0.0129681	0.00160876	-0.00376441	-0.000974549	0.0852484	0.0045422	0.00126013	-0.000442819	0.0763804	0.00639032	0.0362913	0.100264	0.127192	0.0121455	0.281801	0.0281694	0.00941942	0.0654648	0.252097	0.15297	-0.000137357	0.15244	0.0409837
NULL	0.294546	-0.00338856	0.00765883	-4.26901e-05	-0.00448023	0.248634	0.0418836	0.0298801	-0.00310589	0.389971	0.000585092	0.11158	0.167852	0.0359904	0.0190664	-0.00442464	-0.00418826	0.246617	0.0187639	-0.00443562	0.0174718	0.0612177	0.0573926	0.0512135	0.0474263	0.092268	0.0649529	0.0335592	0.187826	0.151169
NULL	-0.00216727	0.0511738	-0.00289708	-0.00444704	-0.00476475	0.0399582	0.018006	-0.00492797	0.144216	0.0468372	0.000147342	-0.00488448	0.0295221	0.00072208	0.117168	0.0675662	0.00537196	-0.00279619	0.566432	0.015203	0.108205	0.0740327	0.00786421	0.391226	0.0408518	0.0313036	0.243347	0.221393	0.00558533	0.182523
NULL	0.142865	-0.00491509	0.288294	0.108053	0.0113228	-0.0047715	0.0633702	0.0602796	-0.00407156	0.00832859	0.0566497	0.00031318	0.0940935	0.124967	0.358245	0.2599	-0.00280772	0.0371162	0.0173341	0.319994	0.0143499	0.0774374	0.106813	0.00984446	0.00177773	0.0833141	0.0534763	0.20392	0.193723	0.0502267
NULL	0.0588738	-0.00365705	0.119763	-0.00372448	0.0847857	0.020327	0.0300576	0.429893	0.0941624	-0.00364964	-0.00523442	0.00118698	0.040687	0.0800642	0.126621	0.234226	0.00756332	0.0558304	0.0351892	0.0959458	0.0165876	0.216746	0.00640671	0.010621	0.0928617	0.00801727	0.180255	0.147705	0.265093	-0.00306893
NULL	0.00627525	0.145254	0.0872312	0.0298397	0.17547	-0.00482363	0.108892	0.0241162	0.173992	0.307623	0.00766027	0.398539	0.163899	0.332345	0.0151293	0.0370755	0.00756332	0.15347	0.0774356	0.193039	0.0307658	0.549773	-0.00317288	0.0539241	0.118605	0.127759	0.482208	0.00324919	0.0323567	-0.00377499
NULL	0.0497005	0.233086	0.252683	0.0899925	0.26316	0.0481362	0.265908	0.0211416	-0.00245122	0.163547	0.0386325	0.0747235	-0.00374464	0.00502162	0.000805652	0.00797777	-0.000335383	0.122066	0.155401	0.0879293	-0.00111039	0.0531969	-0.00390334	0.70552	0.0594221	0.0342679	-0.00263513	0.100158	0.103132	0.0483165
NULL	0.165788	0.0136884	0.0293432	0.00814847	0.0017052	0.103973	0.0336307	-0.00201148	0.0991723	-0.00234088	0.401022	0.00317829	0.0381267	-0.00107958	0.435298	0.245421	0.238098	-0.00491832	0.375218	0.0549945	-0.000997515	0.000525328	0.0694245	0.00387753	0.446495	0.00988619	0.02173	0.00620395	0.00960373	0.1134
NULL	-0.00378178	0.0126864	0.167075	0.00525045	0.0398343	0.0758563	0.162497	0.00228003	0.110183	0.354957	0.0905893	0.261652	-0.00185501	0.00833095	0.137869	0.16215	0.0176963	0.0982496	0.0484007	-0.00271627	0.131827	-0.00344242	-0.00501462	0.301543	0.0907486	0.161017	0.0385561	0.00543205	0.382705	0.0541113
NULL	0.417729	-0.00200617	0.318654	0.565429	0.0825526	0.299753	-0.00491572	0.183321	0.185129	0.00201534	0.00282616	0.223023	0.0083353	0.010586	0.119372	0.0530099	0.0506061	0.122156	0.0708552	-0.00190424	0.0186322	-0.00331722	0.013728	0.286314	0.249598	0.115072	0.0179652	0.00166645	0.209064	0.000925941
NULL	0.0473884	0.301967	0.0454113	0.115731	0.105349	-0.00113753	0.0444038	0.00385883	0.200672	0.01279	0.00765672	0.016884	0.00734831	0.0821875	-0.00499031	0.00432141	0.00342177	0.0361667	0.013682	-0.0041945	-0.00407471	0.026894	0.0352036	0.197517	0.148459	-0.000344834	0.125494	-0.00423902	0.161922	0.144525
NULL	0.0950588	0.120618	0.088356	0.156229	0.0951567	0.0582127	0.0787287	0.0633999	-0.000212561	0.0632431	0.107001	0.0125115	0.442175	0.0934632	0.00646701	0.188159	0.00176798	0.0460772	0.0744762	0.0548329	0.00758359	0.0843964	0.0315986	0.098483	-0.0046069	0.0979848	-0.00060313	-7.30985e-05	0.2807	0.191987
NULL	0.115649	0.196413	0.00294856	0.065055	0.0031008	0.147316	0.171295	0.274482	0.140874	-0.00344524	0.0548051	0.156054	0.0558415	0.0790308	0.0299419	0.303059	0.0223131	0.00162921	0.0953359	0.130392	0.0118469	0.170973	0.0388082	0.067413	0.049543	0.0267827	0.0695917	0.0135519	0.00927291	0.236982
NULL	0.0485473	-0.00187478	-0.0021944	0.427592	0.0743148	0.245055	0.185836	0.0432041	0.052408	0.0512354	0.0058436	0.207054	0.106874	0.143257	0.395712	0.0138162	0.0136831	-0.00251777	0.110398	0.119214	0.742441	0.521785	0.0407981	0.0301308	-0.00317442	0.232599	0.143209	0.155002	0.127137	0.00568916
NULL	0.085555	0.0541478	0.0192739	0.278583	0.11237	0.00228475	0.178183	0.128176	0.0628873	-0.00486492	0.0853885	0.03066	0.13505	0.0717272	0.11737	0.00990189	0.00192464	0.202673	0.286271	-0.00372693	0.06407	0.100946	0.00468143	0.01001	0.188731	0.0823355	0.326191	0.169565	0.135452	0.0113318
NULL	0.120969	0.0270754	0.0496034	0.0394315	0.00341351	-0.00381711	0.176784	0.119911	0.113978	0.045503	0.0783917	0.150833	0.0379403	0.0801752	0.0382832	0.00700281	0.478516	0.133399	0.350004	0.0584561	-0.00393121	0.269024	0.0094185	0.0570783	0.0010265	0.16728	0.0997372	0.138727	0.0666687	-0.00515989
NULL	-0.00248234	0.0557508	0.113224	0.132148	0.0358159	0.0513225	0.17188	0.0792261	-0.0032489	-0.0039519	0.00282616	0.0647878	0.0406805	0.048549	0.0514856	0.0144108	-0.00319201	-0.00312907	0.0886318	0.114499	-0.00146177	0.224969	0.494654	0.105013	0.0623239	0.0121964	0.0729945	0.527235	-0.00242847	0.11245
NULL	0.113449	0.00833367	0.0673644	0.0642321	0.102315	0.218595	-0.00377431	0.127344	0.290083	0.101371	0.18468	0.219063	0.166295	0.0823145	0.110266	0.0238487	0.0136738	-0.00189341	0.0553895	-0.00284457	0.147938	0.071908	0.00339601	0.581967	0.00778538	0.0826703	0.125494	0.0273023	0.00680039	0.0607137
NULL	0.043688	0.0378535	0.0434513	0.00169543	-0.000767704	0.249542	0.154392	0.0225066	0.209209	-0.00512107	0.0625117	-0.00156262	0.114086	0.0528491	0.080464	0.0506251	0.0122224	0.0800152	0.0507674	0.146124	0.103706	0.00308821	0.0789758	0.010703	0.106702	0.165763	0.0799269	0.0819519	0.0668316	0.109681
NULL	0.108375	0.0294242	0.000353176	0.0057856	-0.00288161	0.0866458	0.308714	0.331925	0.0300594	0.317972	0.092722	-0.00384284	0.127334	0.00678457	0.0349462	0.0614582	0.372795	0.107973	0.11325	0.328928	0.216324	0.0244442	0.127662	0.0326752	0.222042	-0.000196764	0.0390363	-0.00436453	-0.00378128	0.0617843
NULL	0.0230282	0.0159977	0.00988763	0.0767766	0.0888279	-0.00103284	0.240835	0.459422	0.0219572	-0.00527307	0.0131365	0.00540925	0.35797	0.348074	0.0205487	0.178038	-0.00388739	0.119729	-0.00418507	0.215951	0.117904	0.035034	0.088255	-0.000464896	0.348115	0.00647279	0.0260242	0.00418214	0.0794007	0.00124898
NULL	0.0514719	0.102344	0.0168569	0.00774447	0.169905	-0.00407817	0.00199938	0.0732269	-0.00324026	0.00218226	0.0373332	0.285348	0.000428957	0.0269451	0.125107	0.0519951	0.0049822	0.179279	0.0129901	0.126213	0.533502	0.100946	0.289746	0.0072516	0.0204415	0.274594	0.033409	0.101281	0.00271517	0.0214154
NULL	0.0543402	0.0453182	0.201699	0.000845167	0.112694	0.0878236	0.052961	0.115795	0.372382	0.127309	0.0161532	-0.00329537	0.00252771	0.0667271	0.443755	0.143064	0.00799245	0.0890629	0.0139874	0.0107555	0.259224	0.100401	0.0697313	0.0214212	0.128543	0.0787837	0.0182331	0.0441774	0.0603863	0.400287
NULL	0.0833976	0.0338753	-0.00335388	0.0692905	0.150805	0.110377	0.177829	0.167124	0.00424609	0.15086	0.0361511	-0.00491566	0.153308	0.0116853	0.202251	0.0141452	0.0139644	0.359135	-0.00500685	0.00450844	0.165414	0.00604806	-0.00162475	0.0355777	0.406995	0.0961514	0.140702	0.0408394	0.114492	0.208451
NULL	0.269669	0.092375	0.104132	0.0261906	-0.000637303	0.0336394	0.277272	0.135933	0.064557	0.00653399	0.0138907	0.0469849	0.0338393	0.255128	0.376971	0.201145	0.00686026	0.0647282	0.0904218	-0.00273294	0.0150046	-0.00463924	0.0661879	0.054131	0.0441017	0.118428	-0.00414721	0.0451181	0.181002	0.198346
NULL	0.0106853	-0.00260051	-0.0021944	0.0202698	0.0352729	0.0629941	-0.00286833	0.09677	0.0822761	0.0321433	0.418485	0.0774089	0.136562	0.135862	0.182786	0.00674979	0.0046018	0.0106084	0.0270581	0.0219727	-0.00474927	0.0816832	0.0130893	0.0576337	-0.00201181	-0.000144995	-0.00465947	0.0958855	0.0148995	0.233509
NULL	-0.00248234	0.0241551	0.231774	0.0786288	0.0840971	0.0301065	0.0957399	3.87987e-05	0.00043867	-0.00487833	-0.00272696	0.0329535	0.0469035	-0.00208163	0.0102282	-0.000295019	0.00799245	0.179279	0.0178973	0.223484	0.383742	0.240723	0.18457	0.0530616	-0.00466449	0.227805	0.0343767	0.13812	0.00138135	0.0763782
NULL	0.0499718	0.00452298	0.000975791	0.38491	0.110103	0.0202451	0.0622573	0.0985989	0.0378629	0.167484	0.0218605	0.194387	0.152011	-0.00470648	0.0426195	0.235184	-0.0051515	-0.00386536	0.0794805	0.0171788	0.008011	0.262789	-0.00247159	-0.00485388	0.228672	0.183495	0.383562	0.129152	0.0227428	0.265248
NULL	0.00080688	0.0757047	-0.000156348	0.0266934	0.0241965	0.306789	0.00578483	-0.00424442	0.1226	-0.0043484	0.400943	0.100234	0.304048	0.0696284	0.0310681	0.0430385	0.0114009	0.0163725	0.0803858	0.116579	0.0801908	0.0345043	-0.00113288	0.00394533	0.0776725	0.228598	0.153438	0.206256	0.107607	0.140428
NULL	0.0276473	0.103791	0.154003	0.639516	0.0332827	0.122875	0.157211	0.073398	0.0525393	-0.00450997	0.00500224	0.105319	0.262782	0.235411	0.0669206	0.263451	0.00244283	-0.00229595	-0.00475568	0.0404313	0.0964561	0.0754128	0.0914188	0.0578899	0.197471	0.0488246	-0.00419024	-0.000278775	0.264893	-0.00509623
NULL	0.00414629	0.16705	0.372801	0.0705365	0.00878815	0.0310086	-0.00186898	0.00692734	0.065906	0.024338	0.0843453	-0.00351663	0.029377	0.337853	0.00368977	0.103127	0.00969443	0.20452	0.0107644	0.205546	0.0873775	0.044334	0.0712374	0.0548311	0.0921421	0.0188903	-0.00434909	0.144433	0.000820596	0.0810339
NULL	0.0164595	0.14738	0.173165	0.150136	0.152325	0.0047697	0.0824823	0.010035	0.0416561	0.119912	0.304789	-0.000597093	-0.0048403	0.152167	0.197369	0.202042	-0.00480349	0.243592	0.141031	-0.00474237	0.0466141	-0.00453887	0.0275551	0.00656508	0.139496	0.0577809	0.0489664	0.0116132	0.220402	0.0742956
NULL	0.0997968	0.128708	0.0299243	0.117775	0.00264937	0.0219899	0.0209502	0.523114	0.058622	0.0019197	0.00211681	0.275246	0.137736	-0.00353723	-0.00481882	0.0605216	0.00534473	0.316055	0.0181131	0.0787287	0.136875	0.069473	0.0726758	0.0468674	-0.00443584	0.0107263	0.0317403	0.100772	0.00296098	0.212499
NULL	0.000825885	0.0160748	-0.00447989	0.525403	0.194215	0.284049	0.0815155	-0.00273391	0.000559955	0.0406213	0.453109	0.0496071	0.190493	0.147854	0.432975	0.248109	0.12568	0.0705879	-0.000618114	0.262847	0.0457575	0.386896	0.0419127	0.0254769	0.0193771	0.0427541	0.00347072	0.267916	-0.00437312	0.200467
NULL	-0.00329591	0.0915174	0.180674	0.119672	0.130288	0.0164763	-0.00486832	0.0895948	0.240105	-0.00449883	0.136803	0.015963	-0.00228263	0.159023	0.0763404	0.107355	0.54341	0.00911896	0.381926	0.0929499	0.0175132	0.0244861	0.00632965	-0.00147407	0.171859	0.265109	0.133109	0.0191325	0.0454603	0.00420284
NULL	-0.00448954	0.00549206	0.0775527	0.100479	0.0247848	0.273954	-0.00298084	-0.000590729	0.0153067	-0.00178427	0.0324778	0.0649769	-0.00394989	0.164072	0.0233659	0.261512	0.00799245	0.125531	0.0859374	0.00322943	0.292614	0.283936	0.236713	0.0852882	0.0435313	0.204384	0.0279869	0.0318923	0.0509576	0.052836
NULL	0.0227418	0.0127294	0.170007	-0.0018146	-0.0023654	0.0140906	0.103224	0.0221181	0.0936264	0.220741	0.0560082	0.0264975	0.0461448	0.370519	0.0774019	0.00233401	-0.00202011	0.164041	0.0601103	0.00916877	0.0233412	0.115003	0.0670195	0.245591	0.102578	0.0518351	0.123629	0.233552	0.241727	-0.00460714
NULL	0.0786288	0.0921464	0.0643429	0.314628	0.00282955	0.0683979	-0.00093445	0.416552	0.0664162	0.0905536	-0.00255844	0.00746052	0.0750238	0.522404	0.10173	0.024578	0.00686026	0.188737	0.294013	-0.00134222	0.165414	-0.00551811	0.157323	0.0625037	0.00116155	0.116781	0.210975	0.197617	0.080752	0.0392894
NULL	0.0097565	0.0881431	0.293292	0.000960684	0.0177155	0.0998907	0.176784	0.000689939	0.0511959	0.427419	0.116396	-0.00345121	0.236578	0.0279034	0.0624646	0.302296	0.020578	0.221231	0.115024	-0.00494778	0.0186418	-0.000307466	0.0432805	0.0199526	0.0473117	0.154227	0.00127837	0.18615	0.0186682	0.0391891
NULL	0.0877089	0.122368	0.00126931	0.0289081	0.115201	0.0860803	0.0338098	0.0608891	0.0498368	-0.00480118	0.0907225	0.0824514	0.137378	0.0559683	0.0122066	0.240879	0.00855928	0.0930018	0.0129828	0.147221	0.0322794	0.0302497	0.0592728	0.0850186	0.0264905	0.114445	0.0564254	0.0139869	0.0115734	-0.00401071
NULL	0.0548485	0.0501153	0.0240527	0.0337365	0.207805	0.218533	0.236165	0.206608	0.00733345	0.0915332	0.00538123	0.0557374	0.000474265	0.0657775	0.152051	0.253946	0.00281779	0.014879	0.132952	0.190603	0.0636856	-0.0052209	0.0111356	0.259944	0.00223985	0.122789	0.177184	0.00736834	0.0234594	0.00514875
NULL	0.108503	0.0188878	0.0469372	0.0824229	0.0813251	0.214184	0.0199425	0.0520807	0.00861568	0.135752	0.0139454	0.274231	0.238357	0.014827	0.0529455	0.00819124	0.00277644	0.0557066	0.136173	0.00991146	0.533502	0.0252624	0.0432775	0.0472611	-0.00450731	0.428408	0.0953606	0.112237	0.267621	0.0360189
NULL	0.0328675	0.102955	0.0257541	0.156889	0.0133971	0.278758	0.19112	0.500834	0.107866	0.104837	0.0431312	0.08323	-0.00333513	0.101043	0.454128	0.191954	-0.00198381	0.0208822	-0.00146177	0.00777639	0.0427622	0.116025	-0.00410417	0.058857	0.1669	0.00240652	-0.00434909	0.0126898	-0.000998358	0.00423626
NULL	0.10285	0.0399391	0.00968009	0.110194	0.0115501	-0.00126953	0.0311489	-0.00473175	-0.00172137	0.214704	0.0592839	0.00990883	0.0903791	-0.00221827	0.0343063	0.232341	0.00756332	0.0305467	0.113327	0.0209038	0.14885	0.0603438	0.051522	0.0366788	0.0760946	0.0299906	0.00782315	0.156365	0.00849057	0.312367
NULL	0.001471	0.0492425	0.00447454	0.0712315	0.233272	0.0193136	0.378311	0.128344	0.000814608	0.104533	0.00660139	0.0800163	0.00685214	0.0447068	-0.00458528	0.0216909	0.135288	0.00752693	0.0909557	0.164982	0.126662	0.191843	0.00604232	0.0848379	0.0321712	0.0697817	0.0860401	0.0178455	0.245476	0.020066
NULL	0.166064	0.145346	0.177547	0.060585	0.0552574	-0.00483031	0.0981834	0.0722422	0.26774	-0.00342701	-0.00512328	0.18698	0.0798287	0.0805386	0.0401739	0.014913	0.0108316	0.0982496	0.0802396	0.050035	0.106127	0.032707	0.0897551	0.0533733	0.0771368	0.42097	0.0228706	-0.00429083	0.00176138	0.144298
NULL	0.0595486	-0.00448332	-0.00153229	0.0632109	0.262411	0.0100651	0.0885759	0.015417	0.0733933	-0.00471276	0.0366538	0.0340605	0.121853	0.067007	0.0696029	0.0436305	-0.00379799	0.224089	0.111522	0.0389294	0.348395	0.115905	0.105853	-0.00262067	0.000668311	0.00182565	-0.00273937	0.107357	0.123726	0.0665547
NULL	0.0917367	0.0270175	-0.00264697	0.0153958	0.0602599	0.259755	0.44397	0.0737989	0.0247863	0.0383679	0.0457623	0.251257	0.173365	0.128327	0.000288975	0.165559	-0.00396509	0.0196699	0.0745391	0.124202	0.0183323	0.0401645	-0.00504844	0.0673882	0.0743362	0.0147303	0.09232	0.0971331	0.240327	0.0313368
NULL	0.128103	0.148429	0.0830117	0.0155976	-0.00411112	0.124848	0.222416	0.0399007	0.0213225	0.145002	0.11345	0.251109	0.205394	0.196146	-0.00481116	0.0224459	0.000668311	0.0193945	0.00237269	0.0108406	0.0984003	0.00992815	0.100666	0.0418826	0.0681219	0.00804231	0.155277	0.0594043	0.0591268	0.00165408
NULL	0.229971	0.00236274	0.330359	0.071222	0.197748	-0.0038903	0.130038	0.39759	0.0902592	0.0726917	0.0355912	0.0376946	-0.00213495	-0.00426897	0.440246	0.0134478	0.0038033	0.0150498	0.0882949	-0.000343905	0.0402553	0.156516	0.0225927	0.0526542	0.17983	0.0129834	0.161183	0.0954026	0.0384513	0.287016
NULL	0.00511821	0.037847	0.259181	0.222311	0.0217949	0.131373	-0.000565348	0.0713823	0.0518087	0.0250376	0.00799245	0.061844	0.12177	0.119458	-0.00335314	0.0579938	-0.00280772	0.204994	0.000319682	-0.00216401	0.0416157	-0.00470865	0.0998656	0.0110286	0.185835	0.284564	0.00443919	0.0349916	0.018386	0.114866
NULL	0.000407506	0.0107247	0.0287277	-0.00475413	0.0577404	0.0441034	0.05211	0.0791172	-0.0044326	0.00315828	0.0409879	0.0150407	0.013864	-0.00431235	0.0842222	0.179223	0.00580149	0.0196699	0.0927052	-0.00364255	0.147938	0.0934085	-0.00361594	0.0535938	0.104493	0.232837	0.524044	0.00473073	-0.00402812	0.0126773
NULL	0.00892943	0.0878939	0.177572	0.0263724	0.0941057	0.039978	0.0745944	0.0129681	0.0304564	-0.00432145	0.0013877	0.0298475	0.152295	0.165643	-0.00471761	0.0255404	0.000194065	0.214679	0.0571276	-0.00344524	0.210395	0.153151	0.0829983	0.000845762	-0.00469491	0.0584012	0.0623936	0.255715	0.10475	0.0857244
NULL	0.108021	0.201618	0.0288015	0.00722828	0.0257363	0.30216	0.0213295	-0.00427772	0.0179598	0.104805	-0.00497816	-0.00359902	0.11391	-0.00373144	0.139426	0.133334	0.00537196	0.15347	0.00736258	0.0582033	0.0343606	-0.00450692	-0.00279633	0.0887537	0.156858	-0.00489941	0.0587482	0.228491	0.0923411	0.163718
NULL	0.156665	0.105291	-0.000268375	0.00310834	-0.000592642	0.134479	0.0363486	-0.00190751	0.111324	0.0315562	0.127907	-0.00202685	0.325069	0.101619	-0.00284017	0.0396554	0.0034755	0.182162	0.000319682	0.119369	0.0870423	0.0428576	0.00822753	0.0411949	0.0110573	0.115586	0.110886	0.0496313	0.0115296	0.345876
NULL	0.0528427	0.116442	0.0503246	0.0851303	-0.00320317	0.0939448	-0.00158394	0.113062	-0.00235922	0.199338	0.0220263	0.0034863	0.111225	0.00593896	0.21892	0.00816272	0.570219	0.270889	0.108801	-0.00287947	-0.0021129	0.102674	0.0991208	0.233441	0.180422	-0.000128607	0.114697	0.0935006	0.0208556	0.0601573
NULL	0.145163	0.00777216	0.0530782	0.285994	-0.00402798	0.0648118	0.0107627	0.135629	0.0107969	0.235147	0.0988665	0.0494345	0.0895774	0.0379744	0.0875895	0.300801	0.079642	0.0150498	0.0346794	0.154586	0.392527	-0.00146093	-0.000417686	0.0902202	0.211819	-0.00348335	0.083153	0.132261	0.347934	0.205862
NULL	0.203935	0.150764	-0.00410128	0.0936909	0.0311531	0.0188216	0.232893	0.000521118	0.0210318	0.0387423	0.0844522	0.133679	0.214111	0.00603653	0.136473	0.0238792	0.555486	0.0286586	0.129535	0.0589603	0.0275059	0.0687496	0.0607365	0.644666	-0.00293381	0.157364	0.0223195	0.336431	-0.00290974	-0.00323207
NULL	-0.00479423	0.238816	0.219285	0.047519	0.185078	-0.00186778	0.134946	0.11153	0.0531781	0.100288	0.0558604	0.0354858	0.228641	0.0665411	0.309176	0.0150591	0.00573005	-0.0014765	0.0202734	0.0860371	0.124205	0.256491	-0.00443912	0.0678481	0.0981147	0.30422	0.00632945	0.0127935	0.301295	0.0187515
NULL	0.491856	0.259465	0.0878227	0.383947	-0.000835	0.194068	0.0757666	0.0417444	0.00455305	-0.00495874	0.101426	0.00122659	0.00115888	0.033856	0.107834	0.278388	0.0174493	0.323791	-0.00182663	0.063695	0.0646672	0.114929	0.000730121	0.0378028	0.00375943	0.00182565	-0.00498533	0.0880297	0.0801067	0.0462671
NULL	-0.000446096	0.075937	-0.00305811	0.119799	0.0664964	0.0462454	0.177972	0.274669	0.147165	0.0172839	-0.00505015	0.159209	0.114637	0.082427	0.179305	0.0965464	0.144956	0.0179879	0.0229648	0.0169076	0.00137389	-0.00398504	0.119567	0.00433023	0.218517	0.00680455	-0.00437171	0.0188293	0.0985371	0.0918296
NULL	0.0517542	0.191634	0.169576	0.347503	0.0411671	0.0267169	0.0215446	0.087085	0.143924	0.0246662	0.0244987	0.0796532	0.132243	0.0914751	0.0823511	0.306326	0.144956	0.249707	0.105394	0.297891	0.00630859	0.0191768	-0.000529874	0.0555423	0.087118	0.259569	0.119796	0.00905464	0.00144273	0.0459505
NULL	0.350577	0.0154614	0.0460303	0.0720502	0.0214754	-0.00231297	0.309822	-0.00388112	-0.00378092	0.0574562	0.00621536	0.0183916	-0.00197339	0.297241	0.291127	0.00298717	-0.00481692	0.147793	0.00908152	-0.00104448	0.0982397	0.0304886	0.449222	0.131321	0.0346971	0.00364136	0.110572	0.172901	0.197592	0.0330178
NULL	0.301559	0.35145	0.0105486	0.00203958	0.0598586	0.227873	-0.00411547	0.0722422	-0.00378712	0.00485577	0.0807404	0.183366	-0.00101567	0.062456	0.40286	0.0954353	0.0375524	-0.00489364	0.240155	0.0162716	0.00654502	0.112901	-0.00408536	0.0850047	0.0042451	0.10358	0.109533	0.0707998	0.0362548	0.0900936
NULL	0.048589	0.0196753	0.0473258	0.0728079	0.120634	0.222112	-0.0046203	0.0858856	0.0537227	0.0756335	0.0100313	0.0326592	0.060946	0.000158712	0.237575	0.0701135	0.0463722	0.167425	0.0362255	0.155566	0.0130567	9.94586e-05	0.116194	0.0182631	0.0686585	-0.00247456	0.0350812	0.318396	0.0415796	0.203859
NULL	0.0841143	0.088119	0.0151585	0.0326339	0.0132231	0.00572832	0.0824601	0.127113	0.111665	0.150529	-0.00471462	0.0229108	0.0558415	0.00681185	0.19996	0.178038	0.335353	0.218485	0.00057193	0.265908	5.50964e-05	0.0766031	0.0706141	0.063385	0.143036	0.00910823	0.515987	0.135791	-0.00291533	0.188985
NULL	0.108021	0.103781	0.00618375	0.100468	0.129592	0.0537282	0.406995	-0.0035465	0.0469964	0.0287665	0.122783	0.00356589	0.114165	0.0668678	-0.00375504	0.394649	0.0107198	0.210966	0.0164225	0.0760325	0.0930844	0.01728	0.0148045	0.003524	0.146029	-0.00304574	0.0288013	0.145837	0.0025127	0.0401235
NULL	0.0823564	0.0433733	0.00742396	-0.00500465	-0.000703547	0.0244915	0.166372	0.0413994	0.0692989	0.197251	0.0110715	0.174081	0.231308	0.134466	0.0721156	-0.00230576	0.425256	0.0457137	0.0810465	0.0452127	0.0635519	0.0560411	0.0399559	0.420936	0.0656196	0.0196994	0.018347	0.191242	-0.00469614	0.0465021
NULL	-0.00151915	0.108418	-0.00362039	0.0898668	0.183624	0.0310166	0.0101182	0.406896	0.152878	0.287383	0.0296661	0.0578719	0.00372713	0.0116177	0.321919	0.113825	0.00176798	0.102095	0.00286148	-0.00129615	0.0910095	0.653815	0.464748	0.0599773	0.113682	0.0473071	0.0440086	0.00399872	0.239563	-0.0054199
NULL	0.00765618	0.0798388	0.0125674	0.274937	0.0981891	0.0163063	0.0109074	0.130216	0.109677	0.00614593	0.0543601	0.0443428	0.0514031	0.209869	-0.00401715	0.00167375	0.136318	0.106387	0.0125455	0.0910188	0.0252093	-0.00369416	0.0798249	0.0471126	0.0123843	-0.00135599	0.00150371	0.215982	0.0884947	0.134602
NULL	0.0198685	0.170326	0.131146	0.066484	0.150277	0.141247	0.0618168	0.022041	0.225918	0.0300038	0.0518157	0.187291	0.00393193	0.0025246	0.110585	0.0470026	0.012541	0.224089	0.111765	0.177045	0.0256743	0.0703881	-0.000584865	0.0165007	0.142647	0.360508	0.139606	-0.00121424	0.0369177	0.23975
NULL	0.00414272	0.0294472	0.0486229	0.0066539	-0.00400429	0.274898	0.157435	0.137354	0.0109795	-0.00465855	0.0321759	0.303211	0.230934	-0.00467208	0.00859729	0.00418837	0.00516568	0.0895466	0.0943409	-0.00314329	0.000620894	0.0560082	-0.0036661	0.0354703	0.27292	0.359209	-0.000434118	0.0463495	0.00643859	0.0328413
NULL	0.117633	0.091403	0.172281	0.0146196	0.018699	0.242258	0.147952	0.0214588	0.00357495	0.0136035	0.324764	0.0670679	0.310552	0.0290425	-0.00293883	0.130458	0.00516568	0.00900169	0.00484677	0.0456805	0.00456292	0.0444975	0.0659867	0.0587285	0.0295277	0.187124	0.00387221	0.0652148	0.241079	0.00272887
NULL	-0.00487517	0.0878939	0.0593093	0.11484	0.196276	0.0323153	0.150055	0.0428736	0.108759	0.297472	0.11723	0.245025	0.0812813	0.165113	0.117263	0.0138093	0.0108316	0.00592535	0.194183	-0.0012973	0.00397636	0.234217	0.117299	-0.000207494	0.0669437	0.00400366	0.00483174	0.0928158	-0.00341577	0.0528849
NULL	0.0561964	0.00664512	0.245925	0.0651036	0.143607	0.0939448	0.0518468	0.490614	0.0463685	0.0765456	0.0353281	0.0085093	-0.00225689	-0.00344723	0.103722	0.017487	0.0162872	0.268657	0.154364	0.0956003	-0.00349125	0.0626995	0.0921243	0.0587844	0.00832488	0.0020069	0.03334	0.172751	0.0784622	0.184596
NULL	0.0174707	0.0473148	0.112489	0.135045	-0.00457319	0.104248	0.0662737	0.0421563	0.0213564	0.0166398	0.0712293	0.152334	0.0267471	0.0155104	0.126616	0.16215	0.0122224	-0.00499685	0.0698378	0.0450917	0.0393137	0.010282	0.305848	-0.00365456	0.0989495	0.276765	0.0284203	0.01274	-0.000467327	0.0782898
NULL	0.244934	0.00314758	0.162403	0.193601	0.0236531	0.00629302	0.0122781	-0.00257054	0.311938	0.0254731	0.49059	0.00935486	0.138762	0.0044505	0.308772	0.0247517	0.0136831	0.0242236	-0.00422679	0.00947553	0.129249	0.0532027	0.273315	0.000701721	0.000804155	0.111191	0.144357	0.0206433	0.223765	0.0440367
NULL	0.0636001	0.209609	0.175708	0.0587288	0.0436325	0.249542	0.114846	0.410953	0.245369	0.213315	0.0266394	0.0468669	0.10184	0.0280656	0.0354618	0.168637	0.0046018	-0.00521472	0.0750266	0.0283667	0.282323	0.270811	-0.00111212	0.081933	-0.0046988	0.163173	-0.00524447	0.187676	0.0521503	-0.00398769
[truncated: 8,699 more rows]
