# Supplementary material for: Joint multi-ancestry and admixed GWAS reveals the complex genetics behind human cranial vault shape
Source: Nat Commun. 2023 Nov 16;14:7436. doi: 10.1038/s41467-023-43237-8 (PMC10654897; doi:10.1038/s41467-023-43237-8)
Supplement: Supplementary file 7 — Source Data [file 41467_2023_43237_MOESM7_ESM.zip › SOURCE DATA/2e.xlsx]

## Sheet: Sheet1
LABEL	SNP1	SNP2	SNP3	SNP4	SNP5	SNP6	SNP7	SNP8	SNP9	SNP10	SNP11	SNP12	SNP13	SNP14	SNP15	SNP16	SNP17	SNP18	SNP19	SNP20	SNP21	SNP22	SNP23	SNP24	SNP25	SNP26	SNP27	SNP28	SNP29	SNP30	SNP31	SNP32
DATA	0.101548	0.0758007	0.152173	0.0512521	0.185098	0.0090584	-0.00309896	0.126619	0.0188646	0.0295901	0.189983	0.116488	0.21742	0.173491	0.0739446	0.0740729	0.06196	0.190039	0.00855928	0.0293727	0.00593027	0.0680289	0.105248	0.154267	0.0756237	0.033105	0.170663	0.0318031	0.12231	0.0163391	0.0606837	-0.00244631
NULL	0.105441	-0.00444082	0.0200004	0.000235681	0.0354595	0.093859	-0.00342648	0.0363737	0.0601932	0.129461	0.135605	-0.00326138	0.0873838	-0.00275328	0.0550412	0.0349305	0.0526582	0.0322779	-0.00409773	0.048288	0.327851	-0.00486832	0.0496715	0.14471	0.329552	0.0565018	0.100384	0.201092	-0.00337468	0.0210565	0.25742	0.00623692
NULL	-0.00285166	0.12126	0.100712	0.0790073	0.0161104	0.0555855	0.0248532	-0.00401358	-0.00472233	0.00796308	0.0103572	0.19949	0.000830965	0.119821	0.334686	0.043135	0.330652	0.048352	0.00969443	0.0140351	0.0446129	0.0275083	0.568749	0.365851	0.099768	0.601912	-0.00506172	0.0397363	0.00804722	0.216085	0.0468438	0.13772
NULL	0.0223166	0.096375	-0.000690119	0.32076	0.130417	0.247852	0.396391	-0.00511428	0.134877	-0.00271627	0.00467071	0.0961311	0.0771223	0.177469	0.241637	0.0409473	0.247871	0.0228886	0.00277644	-0.00495604	-0.00495245	0.077586	0.0459002	0.0572737	0.00366817	0.120114	0.107874	0.234894	0.0123594	0.0489956	0.0172006	0.196201
NULL	0.104271	0.0873019	0.305319	0.168515	0.0129015	0.178351	-0.00470688	0.090631	0.0895546	-0.00301228	-0.00373499	0.0523273	-0.00248056	0.15259	0.0515337	-0.00291451	-0.00505004	0.00558865	0.0154	0.0984753	0.0447791	0.066947	-0.000407406	-0.00221574	-0.00224134	0.433842	0.0511032	0.0232475	0.102847	0.124936	-0.00374936	0.190624
NULL	0.00907122	0.0698314	0.283189	0.0159825	0.0193983	-0.0043275	0.338499	0.229971	0.0836058	0.0138226	0.0192451	0.00349245	-0.00423935	0.111104	0.201437	0.0265682	0.109057	-0.00296985	0.00521069	0.112262	0.0203594	0.257466	-0.00218959	-0.00439656	0.0452586	0.0394938	0.145396	0.0586822	0.203556	0.00449386	-0.000391052	-0.00304109
NULL	-0.00494727	-0.00335613	-0.00454907	0.16234	0.239494	0.0902988	0.2075	0.0895948	0.0384182	0.228826	0.0345703	0.115186	0.0649426	0.0315246	0.0790478	0.0166985	0.148853	0.0341066	0.0731749	0.358335	0.0310862	0.0214016	0.0243834	-0.00411236	0.0874504	0.104556	0.0457146	0.179493	0.00158232	0.0136657	0.0291228	0.179311
NULL	0.036137	-0.00243173	0.259568	0.239386	-0.00286495	0.0244241	0.0832734	0.335913	0.0379579	0.195054	-0.00241037	0.00294306	0.103412	-0.000207137	0.1544	0.168251	0.109968	0.08662	0.482345	0.0275123	-0.00494694	0.0674272	0.0235436	-0.00496132	0.0205595	0.00427136	-0.00379423	0.00152911	0.324444	0.0250754	0.146863	0.0635428
NULL	0.104043	0.0387505	-0.00105994	0.00214591	-0.00518743	0.049263	0.0173113	0.114555	0.206743	0.0646035	0.0014233	0.0125425	0.0354808	0.0879942	0.0275405	0.0778432	0.0701268	0.0604568	0.266911	0.0330163	-0.00311497	0.0192167	0.138275	-0.00111107	0.151537	0.0689965	0.15512	0.281927	0.175792	0.114265	0.0958764	-0.0047129
NULL	-0.00390031	-0.000611196	0.306256	0.0880531	0.372718	-0.000356092	0.011688	0.0864004	0.114916	0.0855239	-0.00262539	0.080952	-0.00502434	-0.00463531	-0.000773948	0.0293356	0.107433	0.309897	0.579078	0.00332268	0.00961241	-0.0010589	0.216073	0.0063479	-0.00322547	-0.00295218	-0.00342196	0.0329175	0.18852	0.0345333	0.0950669	-0.00314891
NULL	0.00324084	0.0875041	0.154648	0.354226	0.0393752	0.124529	-0.00501601	0.0211587	0.112392	0.119786	-0.00498208	0.252552	0.281559	0.291074	0.255834	0.126835	0.160052	0.0741335	0.0040384	0.0716723	-0.00538237	0.128825	0.0207197	0.0791101	-0.00472304	0.0467918	0.264595	0.040237	0.112871	0.065545	0.0532776	0.207471
NULL	0.135087	0.048228	0.0205702	0.0576884	0.00378812	0.00780087	0.172413	0.180191	0.240035	0.0162716	-0.00306817	0.0949237	0.121736	0.00443663	0.0111247	0.101825	0.206651	0.0521362	0.00141066	0.0676983	0.480049	0.148337	0.408468	0.0877655	0.00660189	0.678111	0.160711	0.220931	0.00186516	0.174521	0.107224	0.0528148
NULL	-0.00405904	0.0883791	0.0304125	0.228182	-0.005191	0.00836937	0.0142681	0.141375	0.0171642	0.254162	-0.00169827	-0.00492325	0.211369	-0.00493318	-0.00220703	0.125014	0.350284	0.068255	0.0122128	-0.000646105	0.0464138	0.145287	0.142939	-0.00447182	0.0432015	0.0535938	0.0863763	0.0822644	-0.00448402	0.140057	0.0279168	0.0809278
NULL	0.00136056	0.0328245	0.103316	0.176648	0.081212	0.00079656	0.0159425	-0.00129114	0.00362103	0.327743	0.0443024	0.0138528	-0.00346185	0.0824587	0.0342289	0.000709272	0.142197	0.245049	-0.00465812	0.209072	0.214016	0.00832859	0.140648	0.0225172	0.104003	0.00107283	0.0558027	0.2066	0.109624	0.0653432	0.0161037	0.0718174
NULL	0.141949	0.0512231	0.00425782	0.00148903	0.0808651	0.258384	0.223241	0.00661712	0.109484	0.159685	0.0038187	0.00176529	0.0700159	0.168979	-0.00361147	0.0185668	-0.00448799	-0.00451332	0.0154	0.173811	0.0516661	0.0560788	0.0298809	0.11572	0.134238	0.0623428	0.174245	0.214624	0.0166997	0.00508739	0.259376	0.188753
NULL	0.0612234	0.0721117	-0.0042791	0.2628	0.0426614	0.185133	0.0153566	0.489836	0.0663765	-0.00137226	0.102673	0.0934926	0.0327492	-0.00162556	0.198158	0.0731888	-0.00470814	0.31906	-0.00319201	-0.000731842	0.214052	0.249022	0.0145236	0.180105	-0.0041676	0.00654942	0.0794768	0.0512945	-0.00490962	0.341478	0.0532655	0.298501
NULL	0.0109632	0.0216188	0.0299073	-0.0020728	0.02692	-0.00117827	0.129894	0.19095	0.0521923	0.0460479	0.0520853	0.00735485	0.0691513	0.010922	0.00565413	0.0266205	-0.00444076	0.243686	0.0160271	0.0814037	0.101038	-0.00271974	0.251654	0.00887572	-0.00469228	0.0184675	0.0735333	0.00383746	0.0984088	-0.00436464	-0.00053908	-0.00450063
NULL	0.730165	-0.00276092	0.304491	0.0518775	0.290136	-0.00295209	0.00266939	0.686812	0.0762219	0.274759	-0.00144691	-0.00385312	0.0493172	0.55368	0.0181904	0.20228	0.414326	0.156213	0.142709	-0.000902162	0.0203582	0.269288	0.0227143	-0.0049482	0.0624234	0.0654207	0.0688204	0.0876688	0.122984	0.0321376	0.097833	0.126799
NULL	0.55089	0.277484	0.137397	0.00712964	0.0516763	0.000645005	-0.00323255	0.000127088	-0.00227611	0.115881	0.0548971	0.00158443	0.11643	0.115024	0.03402	0.21187	0.0215845	-0.00493352	0.0176963	0.0231932	0.198377	0.0257719	0.0394901	0.0119877	0.0742467	0.0187155	0.0252895	0.0222923	0.0174901	0.213561	0.0283426	0.0931855
NULL	0.0706662	0.0518084	0.0886884	0.288657	0.0319112	-0.00533299	0.176211	0.0760314	0.0659932	0.0226613	0.0323595	0.0475523	0.0870176	0.0375623	0.0954419	0.0763508	0.160052	0.0146537	0.00029838	0.166574	0.0816819	0.252161	0.0445961	0.164814	-0.00457344	0.0907003	0.0740108	0.0553769	0.0920868	0.00475358	0.0715284	-0.00486729
NULL	0.0467054	0.244511	0.0721693	0.0520744	0.137908	0.140678	0.11058	0.0371147	0.00860224	0.263923	0.0782813	0.0805512	0.0614364	-0.00442861	0.120965	0.0221195	0.174442	0.0306588	0.0139644	-0.00263879	-0.00264738	0.158055	0.0724822	0.0472693	0.0527542	0.0688291	0.0156034	0.118951	0.092044	0.00492529	0.273846	0.0584261
NULL	0.166064	0.131242	0.0404089	0.195211	0.136345	0.00382738	-0.00428805	0.0372998	0.00325416	0.250315	0.139349	0.000507584	0.220331	0.1113	0.0254181	0.1982	0.119292	0.160215	0.0375524	0.142656	0.0174807	0.135062	0.269024	0.160452	0.151894	0.0637716	0.200408	0.150476	0.131297	-0.00481276	-0.00499568	0.163161
NULL	0.328682	0.100618	-0.0011554	-7.15484e-05	0.438751	0.228182	-0.00458558	0.0631922	0.0377121	0.145287	0.00951663	0.242847	0.150566	-0.00283243	-0.00493303	0.0369247	0.29627	-0.00478543	0.00291309	0.0423975	0.00230097	0.324767	0.114	0.0741166	-0.00349734	0.0640324	0.0141636	0.0157794	0.000243098	0.00560359	0.00744446	0.109393
NULL	-0.00295133	0.111806	0.00541709	0.1821	0.398889	0.014061	-0.00359677	-0.0030722	0.317288	0.00681802	0.150982	0.0752884	0.00665821	-0.000765069	0.111381	0.0351016	0.0508169	0.120393	0.184525	0.103124	0.0400423	0.147221	0.365973	0.148044	-0.00347957	0.107052	0.0130053	0.0960227	0.0201497	0.0469574	0.00363664	0.00465918
NULL	0.00507933	0.0865529	0.0986674	0.336868	0.0687222	0.0325299	0.234942	0.110379	-0.00430773	-0.00440048	-0.000737598	0.244615	0.0285044	0.028106	0.00894803	0.145904	0.448811	0.221409	0.00280465	0.067707	0.0371186	0.0659467	0.00350895	0.0166513	0.0550119	0.0634103	0.00988368	0.0015953	0.0682558	0.0574699	0.288515	0.0980537
NULL	0.0422725	0.0778507	0.119667	0.0929357	0.12962	0.00883276	0.0692964	0.028236	0.0501425	0.0215983	0.0520853	0.170756	0.191359	-0.00351341	-0.00478506	0.156525	0.200987	0.000874335	0.00969443	-0.00478676	0.0295544	0.0493461	0.093947	0.0641036	0.0491355	0.014811	0.045929	0.136877	0.0447899	0.0537445	-0.00344421	0.135176
NULL	0.0849242	0.170686	0.0254975	0.15509	0.0676127	0.00716343	0.00320813	0.109199	0.093233	0.275835	0.0713644	0.0481875	0.0177422	-0.00437525	0.0252409	0.0354392	0.0445474	0.251355	-0.00418826	0.00437467	0.0206257	0.223262	0.140278	0.115961	0.0079402	0.107983	0.22181	0.0891738	0.127574	0.184274	0.0010335	0.00688857
NULL	0.0422725	0.0157122	0.126351	0.0691502	-0.00307162	0.121366	0.011153	0.0283618	0.123834	0.0126802	0.0955034	0.00999071	0.0578115	0.0439861	0.00205772	0.302363	0.110813	0.0585579	-0.00250751	0.00598417	0.0284618	0.0166587	0.0491235	0.0510892	0.0512212	0.00772182	0.00114018	0.163892	-0.00375948	0.182448	0.0983731	0.135729
NULL	0.0101016	0.0557353	0.183347	0.149206	0.00588107	0.00033484	0.0675878	-0.00455124	0.281402	0.19019	-0.00412648	0.17355	0.0177804	0.355418	0.00101165	0.000103637	0.205879	0.007776	0.00573005	0.0887946	-0.00406559	0.138547	0.126536	0.0741839	-0.00211092	0.0654207	0.14134	0.0143347	0.0508038	0.105234	0.000144243	0.0036148
NULL	-0.00448954	-0.0049454	0.034573	0.0398849	-0.00205731	0.0651369	0.0389513	0.126861	0.0163844	0.0421917	0.0539187	0.250932	0.000947834	0.0211384	0.202015	0.00388332	0.213262	0.150826	0.00516568	0.0499995	0.00603763	0.0300576	0.027964	-0.00424542	0.0565074	0.0419711	0.000821521	0.00243179	0.111741	0.180748	0.0897057	0.241438
NULL	0.150101	-0.00190433	0.000954671	0.00770234	0.0126004	0.0937523	0.0459901	0.0708155	0.0466472	0.192597	0.448052	-0.00138029	0.149655	0.0189006	0.00638365	0.136212	0.142987	0.0273469	0.0139644	0.0168323	0.0929611	-0.000687085	0.0219572	0.110886	0.0129029	-0.00030273	0.251499	0.103574	0.0547665	-0.00101116	0.194419	0.115714
NULL	0.417566	0.0979775	0.0127735	0.215094	0.067494	-0.00323224	0.0104784	0.041187	0.0994465	-0.00266278	0.0164224	0.155367	0.0536443	0.0875269	0.0464247	0.184436	0.321557	0.207042	0.478352	0.235936	0.350004	0.0448742	0.0571437	-0.00509032	0.0793779	0.0548946	-0.00135778	0.0245665	0.157187	0.101594	0.000855995	0.00132306
NULL	0.0516737	0.000941812	0.170172	0.0051913	0.286669	-0.00480374	0.0497055	0.0256081	0.173238	0.17494	0.0940146	-0.00438816	0.0563284	0.204618	0.00251948	0.129122	0.0514005	0.0290813	0.00855928	0.0859799	0.000175647	0.225929	0.160277	0.0109073	0.0611714	0.0813427	0.109034	0.00487981	-0.00458466	-0.00250005	0.139193	0.0199007
NULL	0.0863629	0.110854	0.0397371	0.000170197	-0.00192463	0.268303	0.169993	0.13177	0.00196809	0.1095	0.0224826	0.098092	0.419279	0.0937639	0.319122	0.120966	-0.00386973	0.0235507	0.00855928	0.0489313	0.172553	0.00358337	0.229037	0.175051	0.0621776	-0.00110591	-0.00273402	-0.00324526	0.0864004	0.0898958	-0.00425999	-0.0028983
NULL	0.11598	0.0250811	0.173354	0.00580884	0.226852	0.185393	-0.00495764	0.0401499	0.0661309	0.0444458	0.183277	0.000380596	0.00544251	0.0284056	0.0810726	0.0590498	0.348713	0.00541025	0.530388	0.0134409	0.440872	0.00872431	0.0529257	0.0154882	0.0599903	0.363833	0.0277817	0.0843753	0.178957	0.0100895	0.0802945	0.0073862
NULL	0.0126993	0.175072	0.0159964	0.0147747	0.0764051	0.0707766	0.0257563	0.345596	0.0423983	0.268402	0.0362985	0.232941	0.159697	0.0732133	0.118613	0.0181785	-0.00433381	-0.00463148	0.000108332	0.0100342	0.0375524	0.034934	-0.00180982	0.0373332	0.0663559	0.05385	-0.000979098	0.16043	0.0474514	0.187603	0.014948	-0.00476625
NULL	0.00176335	0.0331285	0.157883	-0.00497175	0.0399754	0.0161672	-0.000126551	0.314662	0.021457	0.0155143	0.0307135	0.0497396	0.140009	0.049664	-0.00460893	0.299883	0.0100699	0.0372671	-0.00154931	0.191843	0.0580985	0.0547904	0.00466434	0.0691208	0.0419084	0.294979	0.169405	0.0329628	0.0537904	-0.00460991	0.051633	-0.0020354
NULL	-0.00390585	0.0437801	0.561882	0.120099	0.00988079	0.0140316	0.0477902	0.0795538	0.0205835	-0.00435028	0.0548833	0.120192	0.192977	0.0427137	0.196492	0.0427716	0.00780087	0.0491723	-0.00110242	-0.00456552	0.138941	0.127163	0.00950779	0.0726223	-0.00478493	0.0169521	0.139496	0.0725656	-0.00494452	0.0122758	-0.00266371	0.246295
NULL	0.158176	0.0831517	0.15143	0.139366	0.0779733	0.18165	0.0630011	0.0805248	0.0736271	0.234129	0.0134231	0.402467	0.0377445	0.0161654	0.0430279	0.106443	0.0495893	-0.00338462	0.00127179	0.0391926	0.0251044	-0.00349419	0.00275174	0.00105979	-0.0039688	0.109878	0.1669	-0.00469715	0.179509	0.263548	-0.00489508	-0.00462231
NULL	0.146485	0.159079	0.109659	0.0856597	0.0720431	0.0593415	0.0140663	0.0656643	0.0516689	0.00344154	0.00360699	0.206336	0.032212	0.0226382	0.418417	0.038588	0.238423	0.0445435	0.0131118	-0.00465811	-0.00204555	-0.000172758	0.147895	0.00113713	0.0744752	0.0218493	0.315731	0.140713	-0.00230613	0.0112434	-0.00288902	-0.00482184
NULL	0.135891	-0.0046822	0.0414697	0.00763973	0.28453	-0.0049428	-0.00401336	0.139826	-0.00370512	0.0750296	0.150279	0.013975	0.107501	0.0438203	0.120242	0.141598	0.0733238	0.0806051	0.00484567	0.0010273	0.301184	0.297774	0.101625	0.00906485	0.087322	0.275491	0.0725443	0.123677	0.0682558	-0.00360876	0.00667436	0.0851248
NULL	0.0710362	0.0636398	0.127486	0.0126899	0.138936	0.0884316	0.139068	0.0791305	0.104261	0.0336307	0.0474399	0.0167017	0.0178352	0.0255395	0.264883	0.00701886	0.265798	0.367342	-0.00372454	0.181752	0.0169937	-0.00226109	0.349753	0.32958	0.173405	0.011833	0.00530024	-0.00372181	-0.000381825	0.0818225	0.0557315	0.165941
NULL	0.00180898	0.465176	0.109141	0.0727898	0.0615972	-0.0038903	-0.00391077	0.159552	0.0229392	-0.00333753	0.240044	0.00455064	0.0439066	0.112194	0.0225221	0.0164885	0.00136899	0.135211	0.012541	0.0578898	-0.00437805	0.0350095	0.115234	0.0868659	0.0622115	0.00237885	0.24659	-0.00311383	0.100046	0.0458126	0.0652886	0.0788296
NULL	0.0152452	0.271227	0.0017832	0.267861	0.0796913	-0.00345627	0.293369	0.0498864	0.197644	0.0948549	0.288302	0.0197443	0.00597636	0.0552689	0.00909459	0.0915581	0.172158	0.265359	0.385656	0.135152	0.302432	0.250528	0.0572534	0.0954895	0.0347474	-0.00518979	0.26442	0.128677	0.00352314	0.139725	0.101017	0.0407221
NULL	0.0386336	0.0855986	0.0143212	0.0832109	0.107321	0.0116237	0.432567	0.00830219	0.0585413	0.401117	0.00545032	-0.00498131	0.0677812	0.143678	0.0199069	-0.00512903	-0.00297649	0.248254	0.286792	0.0582843	0.0553362	0.164061	0.140228	0.0122152	0.0258492	0.219728	-0.000201728	0.0755686	0.000697209	0.0118749	0.0776295	0.220843
NULL	0.00978561	0.0126092	-0.00460933	-0.00304569	-0.00298391	-0.00470504	0.0255571	0.151827	-0.00335889	0.0987747	0.176418	0.408861	0.225615	0.175121	0.026676	0.2165	0.00366138	0.277708	-0.00372825	0.00787516	0.133281	-0.00282577	0.123541	0.0378918	0.0700282	0.237225	-0.00201181	0.13048	0.0549565	0.0462059	0.0248986	0.00794457
NULL	0.00441267	0.00530583	0.0826762	0.00858088	0.247832	0.233735	0.434129	0.103345	0.0282804	-0.00431337	0.0804981	-0.00288296	-0.000787839	0.236696	0.168432	0.128918	0.14859	0.00345851	0.0108316	-0.00497251	0.135118	0.221188	0.021167	0.12231	0.0624234	0.000611844	0.143001	0.00515113	0.148378	0.479042	0.0535943	0.0140044
NULL	0.00309469	0.016133	-0.00446732	0.000594695	0.0433933	0.0426248	0.0497379	0.3241	0.0462347	0.0791953	0.27832	0.0939215	-0.00473452	0.20596	0.176908	0.0327135	0.160329	-0.00355188	0.000178018	-0.0049559	0.112239	-0.00454512	0.0535679	0.0116367	0.0536611	0.0601459	0.0596937	0.065278	0.156336	0.177616	0.0932931	0.254423
NULL	0.106364	-0.00276234	-0.00459146	-0.000173211	0.108862	-0.00355476	0.120435	-0.00480339	-0.00338389	0.00193269	0.0027371	-0.00503001	0.0124316	0.359346	0.126625	0.0122819	0.0442676	0.00446857	0.00643356	0.0778247	0.379896	0.0107452	-0.00208119	0.169265	0.078622	0.0831195	0.131797	-0.00434372	-0.00427838	0.181498	0.0578264	0.00509
NULL	0.192935	0.135384	0.120345	-0.00385854	0.0030138	0.0193282	0.055477	0.239987	0.160736	0.185726	0.0688147	0.0240659	0.00578062	0.00512415	0.250012	0.163124	0.0295477	0.0813257	0.0368401	0.108528	0.00740405	0.0117225	0.0622783	0.187959	0.00100938	0.0110205	0.0278369	0.0216803	0.12398	0.0561571	0.122834	0.0173048
NULL	0.152485	0.0409692	0.0660963	0.161731	0.0768916	0.386854	0.178639	0.0391594	0.0236553	0.00458777	0.0759514	-0.00185586	0.0553833	0.0312955	0.0403858	0.14733	0.339586	-0.00156876	0.00912661	0.174906	0.32501	0.00272316	0.0303785	0.00404471	0.0329871	0.0222823	0.0871023	0.0475439	0.0309769	-0.00490927	0.00180928	0.0267471
NULL	0.00440985	0.0710135	0.186319	0.101399	0.0244919	0.357793	0.00993478	0.134531	0.0120879	0.0445438	0.0621468	0.0232224	0.305722	-0.00262612	-0.00414479	0.128905	0.14967	0.0414027	0.00235116	0.16066	0.123349	0.00940552	0.24056	-0.000382582	0.0292902	0.316731	0.00620648	0.076012	0.00973744	0.157854	0.0459528	0.0173412
NULL	0.0593319	0.0237886	0.101687	0.128157	0.117775	0.168021	0.00408527	0.340952	-0.00437394	0.152625	0.288302	0.0523999	0.0201504	0.0307975	0.196096	-0.00178575	-0.00346861	0.0197846	0.226415	0.0753696	0.068064	-0.00418419	-0.0019496	3.87987e-05	0.0229216	0.0569737	0.339879	0.122293	-0.00523622	0.0152438	0.119221	0.0167257
NULL	0.572573	0.0952369	0.188686	0.291895	0.108653	-0.00472889	-0.00379767	0.193989	0.0554049	0.330658	0.0799521	0.2154	0.178321	-0.00466277	0.00445313	0.289504	-0.000153346	0.217393	0.000901302	0.0598063	0.0961623	0.245019	0.0204047	0.0394514	-0.00210082	0.240977	0.0318305	0.0667091	0.110307	0.37495	-0.00441355	0.0872226
NULL	0.179167	0.0176523	0.028206	0.191651	0.0678642	0.00874741	0.0227428	0.00014664	0.0623187	0.35682	0.0423055	0.120985	0.363984	0.0147408	0.0266193	0.0656804	-0.00481821	0.0621172	0.00235116	0.0052627	0.0144425	0.109287	0.0255537	0.0709751	0.0270016	0.0270873	0.0924399	0.204416	0.0104146	0.109373	0.31922	0.0896653
NULL	0.0589377	0.058811	0.0214516	0.00210636	0.234006	0.00623588	0.0450913	0.0249313	0.0716676	0.114538	0.287747	0.0645033	0.133182	0.0248947	0.00034849	-0.00488637	0.285291	0.0710678	-0.00481692	0.00318263	0.158801	0.0925427	0.0509684	0.128412	0.151413	0.0446145	0.0209666	0.0191048	0.00093556	0.08551	0.283955	0.0566833
NULL	0.040247	0.0628594	0.00106186	0.132258	0.0326339	-0.00399142	0.0225449	0.144533	0.0431189	0.20552	0.0583753	0.0819219	0.122512	0.0710458	0.0699196	0.0461371	0.0093242	0.223544	0.000668311	0.235936	0.0642066	0.019461	0.126513	0.0725765	0.0269226	0.0630022	0.0181117	0.32332	0.0995496	0.0774945	0.193335	0.189835
NULL	0.00661019	0.0149999	0.201715	0.0171749	-0.00350518	0.111254	0.10152	0.108142	0.0117053	0.329919	0.00149327	0.0321075	0.0659074	0.00802099	0.0549364	0.326121	-0.00369511	0.0292533	0.00530777	0.142228	0.160359	0.073224	0.0282653	0.0639211	0.0449724	0.473064	0.032987	0.398175	0.396914	0.0752816	-0.00194985	0.224407
NULL	0.334932	0.13278	0.115454	0.183855	0.102553	0.111582	0.105542	0.0172071	0.0218674	-0.00486832	0.00151943	0.0173462	0.11345	0.0419688	0.173876	0.0110392	0.119292	0.151611	0.00599465	0.026496	0.0428704	0.229996	-0.00394275	0.111775	0.0926312	0.0375069	0.147621	0.0104913	0.166899	0.250594	0.0458752	0.0776827
NULL	0.0449307	0.150749	0.331056	-0.00453849	0.00833095	0.0314921	0.119034	0.25618	0.000964933	0.0465472	0.0785478	0.366202	0.0467943	0.0187277	-0.00513468	0.131285	0.031159	0.0883882	0.00742611	0.0520554	0.227533	0.0382934	0.133024	0.0891365	0.109294	0.0901833	0.223568	0.0149427	0.129984	0.115913	-0.00524747	-0.00262479
NULL	0.0126089	0.0547181	0.06531	0.142108	0.0943114	0.0626906	-0.00280772	0.0394358	0.0189038	0.00879947	-0.00298786	0.0240616	0.0660819	-0.00425704	0.0844427	-0.00479485	0.064433	-0.00325549	0.0034755	0.0587143	0.0250004	0.159685	-0.00515027	0.254557	-0.00129597	0.0692236	0.187381	0.00305229	0.02246	0.0175676	0.000632303	0.0496071
NULL	0.00700959	0.0831402	0.0303776	0.00228475	0.199702	0.17099	0.107445	0.0891379	0.0486688	0.0015842	0.0823937	0.168153	-0.00422533	0.245229	0.0914877	0.190639	0.0706301	0.00964525	0.20845	0.0255859	0.322187	0.125907	0.0126376	0.00751808	0.106639	0.0686658	0.189129	0.121913	0.0110557	0.104915	-0.00105167	0.127105
NULL	-0.00494727	0.0463925	0.00384302	0.0702327	0.313765	0.0165476	0.251239	0.237147	0.0989474	0.250872	0.184	0.153663	0.201065	0.13384	0.203822	0.170582	0.0459958	0.18486	0.340656	0.226377	0.0649739	0.354513	0.155077	0.271212	-0.00112509	0.00620214	0.0272948	0.0152134	0.00131849	0.327449	0.0147725	0.10764
NULL	0.564555	0.00717405	-0.00446732	0.106076	0.180633	0.0576387	0.21829	0.0151955	0.222169	0.325878	0.0979524	0.0957817	0.000285155	0.000489689	-0.00451673	0.30451	0.23599	0.0188805	0.0122267	0.00290228	0.00404585	0.00545164	0.447294	-0.00486305	0.0799984	0.00817623	0.162951	0.0498101	-0.00143952	0.112117	0.102206	0.162273
NULL	0.115066	-0.00107142	0.0982833	0.208003	0.355494	0.0835235	0.32878	0.109919	0.339671	0.00981588	0.0622122	0.080952	0.0357206	0.112899	-0.00479923	0.0779303	0.0713903	-0.00502764	-0.00324139	0.0548943	0.121387	0.0350075	0.561626	-0.0047155	0.0781456	0.000190753	-0.00475192	0.0644864	0.0712903	0.0715912	0.0622764	0.143887
NULL	0.00604645	0.0121789	0.0729446	0.0492308	0.0894807	0.28133	0.0451847	-0.00175777	0.272158	0.0442844	0.288302	0.350515	0.0376876	0.0451582	0.104313	0.0689514	0.00663241	-0.00186898	0.00799245	0.0862528	-0.00291049	0.058973	0.0496715	-0.00188693	-0.000178864	0.0378375	0.0204634	0.133416	0.110356	0.319842	0.206466	0.00841344
NULL	0.0439202	0.116237	0.261706	0.225004	0.142902	0.0511276	0.0013833	0.0631645	-0.0025939	0.10195	0.0802728	0.0054437	0.121059	0.156532	-0.00102294	-0.00489444	-0.00402181	0.138053	-0.00372454	0.230043	0.0352161	0.0590873	0.120323	-0.00480695	0.194747	0.0644689	0.277637	-0.0049853	0.136404	0.00568572	0.0209502	0.0508634
NULL	0.0864938	-0.00221956	0.157437	0.224162	0.106768	0.00499309	0.0503782	0.0159344	0.0509146	0.273214	0.0736143	0.0188688	0.105835	0.0344092	0.162395	0.0783491	0.0711242	-0.00391998	0.404685	0.0536292	0.140262	0.0301109	0.015893	0.0528358	0.119655	0.0553882	0.17576	-0.0048837	-0.000332218	0.0574446	0.0175081	0.0881735
NULL	0.0145031	0.113923	-0.00276246	0.166599	0.053651	0.00542129	0.0405791	0.126738	0.000967676	0.0323721	0.00430038	0.00831907	0.0352234	-0.00381559	0.254067	0.0840734	0.124019	0.160029	0.00291309	-0.00400744	0.00806678	-0.00361505	0.0652737	0.0558919	0.206194	0.0823937	0.0374243	0.359575	0.0317461	0.241732	0.115843	0.00751663
NULL	0.0572161	0.0502329	9.5935e-05	0.137997	0.098104	0.0908231	-0.00356064	0.0987988	0.0204491	-0.00450795	0.00447924	0.000191896	0.00298766	0.178587	0.0779013	0.00399324	0.188013	0.146426	-0.000101598	0.0244421	-0.00181597	0.047976	0.0566586	0.0139129	0.0257709	0.0625393	0.0221007	0.0474668	0.0171621	0.0071475	0.385448	0.198766
NULL	-0.00281035	0.085241	-0.0040272	0.22665	0.0550077	0.235043	0.19382	0.0770278	0.0116477	0.0117465	0.0875953	0.291093	0.0935747	0.072135	0.144408	0.0056727	0.268608	0.112019	0.0102628	0.15208	-0.00105887	0.0289203	0.15253	0.0560707	0.00651761	0.0156693	0.227454	0.0342679	0.000697209	0.00228795	0.217875	0.0517446
NULL	0.094198	0.091618	0.0571728	0.140818	0.0667316	0.00326098	0.218595	0.0506889	0.0655923	-0.00148683	0.0419259	0.000487387	0.0027205	0.339319	0.221196	0.165031	0.150537	0.116382	-0.00101017	0.240049	0.0685855	0.184121	0.00299379	0.0967191	0.00938438	0.0462988	0.173905	0.06107	0.0940984	0.140964	0.0683484	0.224932
NULL	0.0676731	-0.00401914	-0.00518249	0.0380611	0.0266934	0.00033484	0.092338	0.0554768	-0.0047425	0.196907	0.0520853	0.142532	0.0216312	0.288259	0.10779	0.0917524	0.324521	0.0901225	0.00328777	0.112433	0.0700692	-0.00416396	0.0132191	0.135932	0.446035	0.0653291	0.00165094	0.21987	0.0439381	0.00417736	0.300246	0.297544
NULL	0.0473556	-0.00382782	0.00338814	0.0687488	0.0252209	0.0608795	0.0164763	0.0577886	0.004538	0.0108701	0.0592825	0.0787981	0.0457163	0.072135	0.0438424	0.107255	0.00113692	0.0476083	0.171442	0.358335	0.116893	0.0130982	0.00552188	-0.00274301	0.0282856	0.000631663	0.184403	-0.00408042	0.620294	0.10722	0.252208	0.0469107
NULL	0.429446	0.0775639	0.0404306	0.255781	0.504994	0.172658	0.0167795	0.0228867	0.177345	0.0038682	0.184474	0.0216055	-0.00326999	0.0848175	-0.000575844	0.171683	-0.00468296	-0.00532696	0.00686026	0.360002	0.00445654	0.0625706	0.393438	0.15904	0.121098	0.00617553	0.124855	0.222829	0.0547665	0.0712275	0.114311	0.0497729
NULL	0.106337	0.0260561	0.0100797	0.152165	-0.00476648	0.159028	-0.00354711	0.0060443	0.115454	0.0522699	0.0478722	0.0851204	-0.00406256	0.154526	0.109768	0.00483507	0.320092	0.254782	-0.0034593	0.0128534	-0.00340421	0.00254662	0.0162051	0.0899732	0.148248	0.0537171	0.0820888	0.0744585	0.0657765	0.131465	0.0193179	-0.00212764
NULL	0.0507896	0.00279974	0.00313602	0.138384	0.0018927	-0.000816964	0.105542	-0.00418309	0.0973747	0.0019197	0.0893233	0.189768	-0.00346668	0.107188	0.0371486	-0.000407587	0.0587668	0.0427988	0.00629491	0.18082	0.0912666	0.0020794	0.0828778	0.022717	0.114845	0.353235	0.0411344	0.0083115	-0.00459399	0.063385	0.0590186	-0.00454824
NULL	0.238063	0.146383	0.0148939	0.0616373	0.095315	0.00175503	0.127621	0.0454946	0.0522289	-0.00231244	0.00683978	0.298683	0.0792762	0.00322115	0.112144	-0.00476978	0.197746	0.0133164	0.235273	0.131123	0.175003	0.117591	0.123071	0.00701165	0.0255283	0.0729642	0.151271	-0.000810727	-0.00450725	0.0095564	0.105841	0.0981877
NULL	0.0932396	0.0198733	0.127437	0.0497379	0.109732	0.196031	0.0116196	0.0488743	0.0355592	0.0947645	0.137006	0.05717	0.00441182	0.106538	-0.00161196	-0.00131817	0.225376	0.147597	-0.00388739	0.00120623	0.0442178	-0.00358688	0.140278	0.00256619	0.0159731	0.0371859	0.090857	0.0170994	-0.00099053	0.0472692	-0.000306165	0.129629
NULL	0.0874593	0.0763965	0.250066	0.00298405	0.130332	0.0511507	0.127643	0.219574	0.0688851	0.0855789	0.461693	0.112392	0.0699517	0.0642131	0.123517	0.110068	-0.00335335	0.0488437	0.0102628	0.0599191	0.0593889	0.0604577	0.106078	0.284962	0.0183898	0.0304631	0.1177	0.0829791	-0.00493754	0.0403939	0.0187082	0.156363
NULL	0.143086	0.104545	0.00483149	0.0379125	0.367298	0.0237747	0.0326193	0.00866211	0.178276	0.200715	0.0908125	0.140989	0.149572	0.0340178	-0.00444437	0.0142092	0.201011	0.108889	-0.00213945	0.133943	-0.00248916	0.01682	0.0136939	0.0131259	0.0832659	0.263911	0.215901	0.0790203	0.14187	0.00833587	0.100313	0.0780478
NULL	0.0451899	0.0828772	0.153827	0.0273481	0.346028	0.042293	0.031409	0.0691128	0.0339541	0.0151994	0.301374	-0.00241607	0.122815	0.127773	0.139403	0.0164735	0.197866	0.128168	0.012541	-0.00489884	0.0078579	0.311667	-0.00416154	-0.00479673	0.0811399	0.0665495	0.267236	0.142393	0.0554755	0.054316	0.0313618	0.131343
NULL	-4.7337e-05	-0.00436959	0.0407626	-0.0050415	0.103299	0.0460849	0.197163	0.103845	0.00079792	0.375659	0.0417273	0.359355	-0.00248056	0.114086	0.0420942	-0.00392456	0.285026	0.0815195	0.393947	0.00604806	0.284106	0.100328	0.0618042	0.13584	0.13887	0.0828804	-0.00317268	0.156455	0.0528422	0.0644646	-0.00471835	0.0269123
NULL	0.115145	0.0585044	0.0554924	0.00402592	0.0973399	0.150858	0.00347954	0.149106	0.144057	0.235036	0.0802728	0.0175957	-0.000747043	0.409772	0.00879553	0.00289799	0.0350111	0.0611651	0.012541	0.0534588	0.126924	0.0525798	0.133135	0.288542	-0.00469362	0.0361426	0.302674	0.0113078	0.0188322	0.00313607	0.0829876	0.199003
NULL	0.0728917	0.0013359	0.179664	-0.00351974	0.0158509	0.0245945	0.15642	0.248106	0.273906	0.00481484	0.226749	0.0388103	0.133029	0.118342	0.111617	0.0259999	0.000150479	0.135019	0.0131118	0.0548943	0.116087	0.129902	0.0725563	-0.00211283	0.00223279	0.0866078	0.0501679	0.134091	0.0438064	0.0283181	0.0590269	0.00560387
NULL	0.0686935	-0.00363244	0.184636	0.115922	0.010045	0.0376553	0.0659888	-0.00399576	0.263552	0.229505	0.153785	0.106064	0.012407	0.128584	-0.00501566	0.00411626	0.156817	0.00449576	0.00516568	0.00991885	0.108437	-0.00046031	0.0280971	0.117077	-0.00470925	0.0863632	0.0696144	0.0015953	0.0158842	0.13815	0.253755	0.0849692
NULL	0.0565848	0.00793076	0.311828	-0.00518637	-0.00418527	0.00301707	-0.00434378	0.250715	0.230491	0.176048	0.102739	0.0178701	0.0172853	0.178794	0.0120004	0.0766876	0.14436	0.00573416	0.00573005	0.0412077	-0.000865819	0.0143412	0.297863	0.0832138	0.00427083	0.052985	0.01328	0.0946395	0.457067	0.0964211	0.00860712	0.0436347
NULL	0.00547095	0.0518245	0.0239348	0.0693068	0.0790992	0.146382	0.242985	0.00435431	0.0003388	0.0297895	0.00310667	0.0583441	0.24124	0.0793095	0.0760962	0.147032	0.000546243	0.00618933	0.0040384	0.0101842	0.0312016	0.012698	0.000205309	0.026652	0.00674867	0.383302	0.0465252	0.172345	0.00690551	0.0661773	0.0273244	0.10764
NULL	-0.00469549	-0.00444587	0.11118	0.0165856	-0.00465185	-0.00517882	-0.000819753	-0.00303558	0.0131946	0.0296473	0.0395269	0.12962	-0.00469652	0.000710886	0.0613061	0.0621309	0.0881385	0.0679748	0.00573005	0.358335	-0.00232469	0.00557182	0.0139316	0.0527353	0.00645772	0.0807454	0.0830837	0.13173	0.01628	0.0183327	0.0625535	0.229348
NULL	0.55089	0.100525	0.00412734	0.0428878	-0.00151313	0.00567077	-0.00354776	0.0626567	0.122992	0.223684	0.0111792	0.0532776	0.275087	0.0588323	-0.00329313	0.0082595	0.126999	0.0317954	0.0098971	0.00510468	0.0543338	0.0263674	0.249004	0.0499338	0.0605673	-0.0043585	-0.00478528	0.108125	-0.000425737	0.0483291	0.0778035	0.155879
NULL	0.0543402	0.0517296	0.322059	0.160482	0.0179239	0.140408	0.317836	0.226621	0.0247945	0.0442914	0.0709206	0.280742	0.0498736	0.092375	0.0520029	0.0131518	0.00463888	0.0458203	0.000668311	0.00437467	-0.00149036	0.114499	0.359472	4.19459e-05	-0.00444249	0.0192501	-0.00279318	0.00271576	0.0109942	-0.00483576	-0.00403902	0.14632
NULL	-0.00449505	0.0040955	0.0415961	0.0733947	0.0319112	0.177933	0.184532	0.00258954	0.00467482	-0.00386966	0.0503592	0.0100582	0.0199506	0.0896755	-0.00197894	0.55573	0.203874	0.077769	-0.0043541	0.372254	0.00912661	0.141425	0.0424236	0.0336683	0.0528285	0.0829105	0.272578	0.165628	0.165212	0.000951094	0.0186121	-0.000765109
NULL	0.0744883	0.0777004	0.0708546	-0.00428805	0.00144836	-0.00290919	0.0645506	0.135933	0.0825289	-0.00393555	0.240335	0.0295445	-0.00465374	0.115385	0.0381824	0.007562	0.0800726	0.000342055	0.0168681	0.13837	-0.0019298	-0.0048328	0.0523925	0.535335	0.114885	-0.00030273	0.0173863	-0.00406716	0.0404136	0.0648142	0.237984	-0.00493467
NULL	0.158316	0.0678106	0.186436	0.0212025	0.110455	0.220442	-0.00506651	0.0164592	0.0337516	0.011146	0.0311518	0.104364	0.119128	-0.00439866	0.00521176	0.00476329	0.00326943	0.015024	0.412984	0.0984525	0.00660189	0.122138	-0.00330748	-0.0046641	0.083184	0.00908778	0.20802	0.0253247	0.136404	0.250594	0.0582762	0.00186871
NULL	0.141131	0.0219463	0.0443105	0.214679	-0.00447951	0.12561	0.214284	-0.00459556	0.242943	-0.00484139	0.0791713	-0.00392134	0.0838434	0.225484	0.252822	0.00710298	0.0115645	0.0146935	0.00192464	0.0297452	0.0393569	0.000768111	0.159383	0.070285	0.241118	0.0443971	0.231434	0.0723135	0.298366	0.427067	0.066515	0.283143
NULL	0.124355	0.0120018	0.0600438	-7.15484e-05	0.274937	0.0344664	-0.00297846	-0.000590729	0.0649331	0.0921734	0.00325069	0.0738165	0.00717056	0.115312	0.185641	0.0259999	0.12019	0.162531	0.00799245	0.0726399	0.178645	-0.00152265	0.135377	0.0224084	0.125893	0.215064	0.135827	0.0178243	0.365436	-0.0022179	0.15874	0.0260858
NULL	-0.00400652	-0.00236463	0.0655563	0.0473011	0.0424114	0.0640652	-0.00403841	0.50572	0.00348792	0.00415865	0.242405	0.0442055	0.108251	0.164048	0.0242678	-0.00316761	0.0510463	0.147006	0.00754456	0.019845	0.0892494	0.227682	0.161953	0.0461717	0.125753	0.0587844	0.211365	0.0306414	0.0471263	0.17502	0.250684	0.0107006
NULL	0.0140753	0.125847	0.159165	0.0122666	0.0138166	-0.00105994	0.000404941	-0.00401029	0.235304	0.0107627	0.100033	-0.00487694	0.123623	0.174004	0.11313	-0.00398395	0.0697038	0.216195	0.0684286	0.0106843	0.0423059	0.0154138	0.0201049	0.000822176	0.0119902	0.0311536	0.00118754	0.32332	0.120609	0.154554	0.0768013	0.13895
NULL	0.0335481	0.0786816	0.00991268	0.0297074	0.123985	0.110499	0.00102113	0.0922862	-0.00412778	0.00620904	0.360252	0.0301185	0.0412389	0.149884	0.0493461	0.15714	0.0177582	-0.000112733	0.0214258	0.0069264	0.146684	0.00279124	0.00299379	0.00413637	0.275449	0.0489615	0.0253666	0.0411344	0.16719	-0.000646094	0.00501367	0.0316305
NULL	0.176143	0.0922268	0.212812	0.105246	0.0576661	0.0218242	0.0249842	0.0795538	0.0911449	0.042198	0.224475	0.462783	-0.00114627	-0.00508731	0.248424	0.200895	0.0185728	0.409953	0.11482	0.126465	0.103755	0.264257	0.102674	0.0113203	0.168659	0.0104306	0.231031	0.00473212	-0.00349618	0.0141145	-0.00490884	0.0703167
NULL	0.264733	0.0759873	0.14682	0.00936571	0.0176826	0.260187	0.0470009	0.105732	0.0850619	0.130617	0.024714	0.0581938	0.174918	0.114739	0.16358	0.00330532	0.213196	-0.00506193	0.00873176	0.153504	0.327145	0.00962729	0.0647038	0.105322	-0.00421886	0.0810267	0.00325631	0.0462622	0.141651	-0.00495893	0.0451173	0.0654329
NULL	0.00442527	0.0160316	0.00345532	-0.0025817	0.0774731	0.00580192	0.072773	0.0464716	0.00988704	0.0650572	0.0236951	-0.00413014	0.157491	0.102797	-0.00459036	-0.00312054	0.0704026	0.168827	-0.00248322	0.00888603	0.128158	0.0255078	-0.00464822	0.00737593	-0.00190138	-0.00483792	0.195786	-0.00134671	0.0107777	0.0375162	0.202424	0.0699549
NULL	0.121009	-0.00120844	0.0447696	0.00286494	0.301801	0.0272768	-0.00370864	0.0255097	0.097112	-0.00350898	0.00151943	0.0720937	0.0112281	-0.00509789	-0.00229809	0.148281	0.0306413	0.000607015	0.202864	0.0113512	0.376159	0.196907	0.0591842	0.00389444	0.0662398	-0.0039628	0.00247699	0.0665291	0.0109101	0.167036	0.192416	0.19865
NULL	0.0618835	0.00017765	0.0525528	0.451984	0.0849242	0.023892	0.0407538	-0.00382472	0.0192039	0.20098	-0.00435014	0.101732	0.053463	0.0439351	0.0101493	0.0892187	0.0314768	0.0616397	0.0154	0.00752483	0.0721148	0.244523	0.000573515	0.0165234	0.01628	0.0644689	0.181086	-0.00454874	0.22407	0.052511	0.0872773	0.0034167
NULL	0.0444757	0.0940019	0.360075	0.00497583	0.0319112	0.164367	-0.00276177	0.064245	0.0630797	-0.00490191	0.0269685	0.349518	0.224738	0.174378	0.126033	0.04725	0.0504313	0.221765	0.012541	0.256326	-0.00167818	0.0226132	0.154358	0.0217262	0.00742128	-0.00460924	0.0814805	0.182529	0.00294929	0.113124	0.00484973	0.0273023
NULL	0.536813	0.000388704	0.0353464	0.00949976	0.0396087	0.0619496	0.00390008	0.0176741	0.0880099	-0.00396242	-0.00340495	0.094458	0.00695774	-0.00374423	0.343713	0.051113	0.0335455	0.0602394	-0.00379799	0.0166516	0.00239142	-0.00467585	0.0167923	0.00147957	0.0556962	0.107052	0.0325851	-0.00351945	0.00631349	0.0308351	0.112188	0.0985855
NULL	-0.00265556	0.0978416	0.0065643	0.123319	0.0775364	-0.000444009	0.012324	-0.00448662	0.109817	0.300852	0.301293	0.0766223	0.160863	0.0194126	0.195289	0.0731888	0.166935	0.0615173	0.0114009	0.0242208	0.210734	0.0485929	0.152379	0.150331	0.0385236	0.0674124	0.0104264	0.000169265	0.117688	0.0581091	0.270443	0.220843
NULL	0.0962039	0.0576646	0.126154	0.105981	0.0203235	0.0459801	-0.00320041	-0.0044179	0.248681	0.0122276	0.0484076	0.268402	0.0193706	0.0993937	0.101283	0.154947	0.0442676	0.152572	0.0098971	0.166065	0.0360113	0.202452	0.367694	0.0649728	-0.00450533	0.0968214	0.0834464	0.20926	0.121483	0.00635077	0.00663253	0.0111732
NULL	0.14669	0.00474007	0.0572519	0.151785	0.241886	0.163704	0.0255659	0.0241162	0.164314	0.0673364	0.0133591	0.0921931	0.0682136	0.125043	0.0290412	0.0109533	0.33439	0.194106	0.298806	0.00271233	0.481862	0.00720364	0.00308821	0.0930621	0.0245444	0.0405628	0.0338633	0.131781	0.20654	0.544337	0.0789815	0.0278798
NULL	0.0676963	0.074503	0.231475	0.0959911	0.093164	0.0370648	0.202189	0.0870695	-0.00472558	0.0063259	0.0837734	0.0311271	0.0473017	0.0132516	0.264018	0.141598	0.253398	0.0636916	0.0040214	0.0114182	0.115379	0.00415865	0.0528422	0.112891	0.0465884	0.273421	0.0201703	0.018803	0.0892137	0.0218421	0.140805	0.00291979
NULL	0.136087	0.0784543	-0.00446732	0.135073	0.0169702	0.230248	-0.00465959	0.177965	-0.00193216	0.00392155	0.00155336	0.206336	0.0435813	0.109827	-0.00312986	-0.00485266	0.00538169	0.0496683	0.00686026	0.138402	0.136176	0.197091	0.0119539	0.0154054	-0.00474514	0.0101145	0.202128	0.0970348	-0.00409836	0.0681809	0.0956887	0.0998443
NULL	0.0145583	0.654711	0.136719	0.110603	0.0180955	0.0563153	-0.00198127	0.10386	0.0954353	0.26852	0.0845302	0.0695299	0.0044505	0.10753	0.152353	0.145702	0.0855401	0.267335	-0.0015687	0.0412077	0.104845	0.217931	0.0648839	0.0179288	0.0250015	-0.00426639	0.311913	0.10443	0.106323	0.0167323	0.176709	0.0915117
NULL	0.00238949	0.0894194	0.178655	0.0479727	0.0552721	0.102721	0.0302034	0.0380313	0.0660146	0.0940849	0.491856	0.0999272	0.123992	0.13736	0.0250105	0.0184786	0.45569	0.150025	0.00686026	0.0351549	0.207946	0.134906	5.09071e-05	0.0026008	0.0584832	-0.000256019	0.119802	0.0852371	0.00105986	-0.00437874	0.00299142	-0.00274245
NULL	0.061263	0.105693	0.0396288	0.0111116	0.109769	0.187776	-0.00335449	0.00497888	-0.00441452	0.047811	0.00985213	0.178497	0.0710682	0.300815	0.0763334	0.0621455	0.0167419	0.166277	0.209899	0.0168639	0.147075	0.299732	0.124811	0.00639345	0.140575	0.00743291	0.0748336	0.114436	0.00517656	0.0578806	0.0513494	0.0190332
NULL	0.00976104	0.0812246	-0.00438406	0.0698529	0.0779733	0.0533362	0.0281171	0.00103621	0.175497	0.294832	0.0136568	0.0501822	0.0349777	0.00566686	0.146557	0.000782721	0.214354	0.157042	0.0154393	-0.00463753	0.085779	0.106995	0.0350764	0.326584	0.113176	0.0660116	0.0283415	0.167025	0.0920868	0.31435	0.00327677	0.043712
NULL	0.130004	0.0453765	0.42534	0.0327777	0.222311	0.000681895	0.0121882	0.179667	0.0138749	0.0470597	0.150279	0.106	0.161126	0.230664	0.165997	0.211302	0.0659861	0.10193	0.00141066	0.00274568	0.383298	0.0297719	0.0123778	0.0199278	0.0868841	-0.00368601	0.00529173	0.0064752	0.0981907	0.00523771	0.139038	0.238354
NULL	-0.00348334	0.0853252	0.257111	0.288724	0.00421079	0.16986	0.158562	-0.00489514	-0.0016563	0.147221	0.0114155	-0.00328643	0.0200885	0.102415	0.00977463	-0.00390942	0.00845186	-0.00137092	0.0148272	0.0524308	0.114166	0.0313096	0.0502874	0.0840444	-0.00184719	0.0067237	0.105019	0.0290802	0.000697209	0.200601	0.039968	-0.00416927
NULL	0.177082	-0.00403531	0.182773	0.182531	0.01392	0.174831	-0.002895	0.329524	0.14534	-0.00363666	0.011867	0.00160882	0.00213668	0.0674624	0.210147	0.05016	0.275921	0.066489	-0.00198381	0.139955	0.137073	0.0122155	0.00511874	0.167657	0.0766428	0.251709	0.0955651	0.00634366	0.111983	0.0733861	-0.00498557	0.00827065
NULL	0.00309894	0.0151137	0.014405	0.0956162	0.258832	0.0132831	0.0362414	0.136312	0.0587952	0.00414785	0.0876012	0.00118241	0.041816	-0.002883	0.0630839	0.0330554	0.00300416	0.175843	0.269849	0.000573515	0.0689597	0.0255078	0.0670236	0.021641	0.0767776	0.0835383	0.142783	0.243048	0.151854	0.00586832	-0.00262479	0.00757042
NULL	0.338956	0.0705436	0.00281781	0.345314	0.085697	0.183716	0.0165109	0.119838	0.293713	0.046617	0.0456992	0.0513222	0.115028	0.0358265	0.0182407	0.0337423	0.218989	-0.00465797	0.240162	0.0599191	0.0629486	0.276961	0.0162051	0.0855869	0.0280375	-0.0036929	-0.00538116	0.204079	0.00614882	0.0906496	0.0258555	0.23236
NULL	0.0970718	0.380123	0.371887	0.0254858	0.0137142	0.187229	0.0160067	0.00993535	-0.00342149	0.070472	0.0940146	0.0635724	0.0909891	0.0316317	0.0034379	0.0213024	0.146307	-0.000630599	0.0157063	0.175046	0.116934	0.0363124	0.0294095	0.023486	-0.00294059	-0.00181736	0.0167475	-0.00447749	-0.00480995	0.169515	0.00872073	0.0185518
NULL	0.0426564	0.0461959	0.000682768	0.14185	0.38946	0.0506957	0.0194127	-0.00292485	0.132548	0.0510014	0.237747	0.012507	0.0251818	0.127629	-0.00411802	0.0377212	0.065229	0.184899	0.591967	0.298722	0.22771	0.149964	0.0140941	0.285846	0.148447	0.0028682	0.0438007	-9.73883e-05	0.0368948	0.00113966	0.243085	0.0840582
NULL	0.0670319	0.00023761	0.126628	0.096558	0.344854	0.165465	0.0250365	-0.00501819	0.0620132	0.112569	0.213851	0.198949	0.0792762	0.00735271	0.100022	0.273936	0.218747	0.181471	0.0586495	0.000689882	0.0429962	-0.00481576	0.067373	-0.00473302	0.193052	0.0200491	0.258627	0.197545	0.0995865	0.105068	-0.00504464	0.0836955
NULL	0.00136839	0.0699989	0.0230995	0.17133	-0.00152441	-0.00435007	0.220506	0.292812	0.0408417	0.287952	0.00279288	0.366202	0.277584	0.0946637	0.00098246	0.00208229	0.244642	0.118516	0.00478775	-0.00407032	0.0525809	0.154557	0.132789	0.53594	0.00457407	0.0309047	0.156599	0.0518692	0.0367988	0.102565	0.242111	-0.00258558
NULL	0.425888	0.026474	0.0348714	0.0344821	0.139495	0.220827	0.0492173	0.0737989	0.160799	0.0109049	0.32167	0.30319	0.118331	0.182556	0.108221	0.596909	0.00483608	-0.00461652	-0.00480349	0.100951	-0.0038735	0.0448303	0.0025598	0.170408	0.129535	-0.00341837	0.170875	0.171895	0.340901	0.0964211	0.00596335	0.00914848
NULL	0.0227788	-0.00468509	-0.00398013	0.0319965	0.103384	0.00983544	-0.00339057	0.0801421	0.103348	0.0230856	0.00272541	0.221427	0.164677	0.0210259	0.154565	0.0137947	0.109658	0.0821604	0.317794	0.0610007	0.481862	0.0365824	0.140278	0.248319	0.105487	0.0467809	0.0848162	0.0279297	0.103952	0.0330328	0.00332157	0.00382643
NULL	0.100647	0.217653	0.404849	0.0276439	0.546765	0.14779	0.102206	0.01173	0.0621392	0.0421684	0.043404	0.11062	0.0421012	0.115933	-0.00193646	0.221185	0.02751	0.0421209	0.0022697	0.0403946	0.132122	0.205772	0.258103	0.0189793	0.130966	0.00130179	0.372311	0.112751	-0.00397082	0.157323	0.258903	0.0155959
NULL	0.0140269	0.337424	0.0653875	-0.00215985	0.102909	0.0166971	-0.00402812	0.0907154	0.0331747	0.138669	0.0578149	-0.00503001	0.156814	0.138658	0.00916204	0.0282717	0.119292	0.0734834	0.0162872	0.122155	0.0238388	0.0463841	0.0145699	0.0622995	0.00182355	0.0484463	0.0236687	0.219506	0.125083	0.0463312	0.21892	0.138402
NULL	0.0837529	0.103118	0.119622	0.0266096	0.0390249	0.0709921	-0.00430195	0.0664977	0.0602417	0.05283	0.0316313	0.221279	0.0235273	0.216346	0.315129	0.162446	0.0350111	0.000162491	-0.00172331	0.0603771	0.011304	0.395896	0.0621257	0.0420595	0.0668589	0.0372471	0.0429044	-0.00440015	0.0956793	-0.0029102	0.0397048	0.0335897
NULL	0.0353196	0.021627	0.016426	-0.00423869	0.0679207	-0.00484361	0.30216	0.0245353	-0.00256649	0.0023072	0.0421615	-0.00447193	0.0143695	0.0749922	0.157028	0.250501	-0.00133304	0.0753724	0.0046018	0.108619	0.100733	0.0101352	0.074823	0.105365	0.116758	0.0587285	0.376932	0.0816362	0.165794	0.226748	0.106973	0.0375035
NULL	0.0780958	0.100322	-0.00278382	0.182659	0.0574259	0.207425	-0.00459458	0.0377649	0.0643324	0.140474	0.0149443	0.108708	0.0880218	0.0212489	0.0991461	0.0592023	0.00751571	0.00678189	0.00220843	0.00202379	0.00123767	0.0458105	0.133831	0.150546	0.0376578	0.0457191	0.028911	0.127095	0.0115375	-0.00123833	0.288349	0.0638448
NULL	-0.00378387	0.0110294	0.0323047	-0.00500857	0.0500525	0.0657859	0.0715483	0.0797096	0.184159	0.239063	0.053471	-0.004431	0.0403254	0.473763	0.185808	0.16119	0.0526146	0.147782	0.00814801	0.178217	-0.00423274	0.0702742	0.00604806	0.113548	0.0132358	0.593775	0.066828	0.144328	0.102934	0.0800379	0.24318	-0.000966309
NULL	0.115455	0.05047	0.113321	0.124844	0.0135581	0.045009	0.00443252	0.0124424	0.0123866	0.0458431	0.0313142	0.3518	0.170235	-0.00486414	0.203377	0.0188064	0.0499275	0.114278	0.00742611	0.2906	0.0173502	-0.0036797	0.0409828	0.00702084	0.085656	0.071216	0.0406457	0.0971086	0.0734358	0.188556	0.00643859	0.0431002
NULL	0.10629	0.0533753	-0.00427557	0.0868641	0.000845167	0.0107556	0.0357054	0.266739	0.0404739	0.320701	0.0947333	0.00366941	0.0258599	0.125242	0.276223	0.106849	-0.00505004	0.00133836	0.000668311	-0.00478676	0.212479	0.00345071	3.61148e-05	0.156091	0.122415	0.194382	0.0847066	0.169552	0.0669854	0.193396	0.465538	0.0166743
NULL	0.36313	0.481604	0.0372802	-0.00305608	0.339977	0.00937484	0.33107	0.295826	-0.00471478	0.0542796	0.0244934	0.203651	0.0133889	0.0383015	0.0376387	0.145702	0.100094	0.0964559	0.0034755	0.0697331	0.244067	0.011507	0.0904249	0.0991446	0.00780714	-0.00357057	0.225294	0.13173	0.406603	0.09682	0.0320133	0.0254447
NULL	0.0844165	0.232697	0.0154382	0.0194933	0.286669	0.159076	0.0652982	0.0658938	0.0762024	0.17835	-0.00241825	-0.00472161	0.000989648	0.152295	-0.000830391	0.0101675	-0.00453342	0.186363	-0.00344934	0.0704647	-0.00364458	0.0418521	0.122392	0.0223832	0.0160311	0.279812	0.0271509	0.0342679	0.134065	0.0152339	0.133845	0.039478
NULL	0.0484422	0.00109937	0.00740405	-0.00102691	0.117639	0.0231652	0.0642686	0.0691517	0.0446857	0.219549	0.167808	0.0172347	-0.00470185	0.205711	0.0282323	0.165681	0.14436	0.0324671	0.00969443	0.045851	0.00178623	0.10535	-0.00446115	0.125991	0.108845	0.00663055	0.153768	0.166225	0.0905789	0.215982	0.00336479	-0.0031514
NULL	0.0948715	0.0869816	0.229092	0.0775707	0.159029	0.0692133	0.21261	0.0667538	-0.00114627	-0.00270691	0.00489834	0.31604	0.0669559	0.0770375	0.0561818	0.110068	0.186218	0.32081	-0.0046164	0.00203457	0.350004	0.0785753	0.0297105	0.10952	0.0171271	0.0919577	0.371808	-0.00383355	0.12527	0.151152	0.011293	0.0265698
NULL	0.351491	0.0647968	0.000275422	0.034639	0.00138463	0.0234732	0.105733	0.406896	0.0852705	0.0100157	0.0549667	0.120959	0.0173272	0.0856813	0.136719	0.207791	-0.00421727	0.268604	0.00029838	0.0269035	0.0240795	-0.00426628	0.154697	0.0664904	0.0258609	0.0864983	0.0418159	0.0413363	0.164247	0.134149	-0.00243997	0.111644
NULL	0.0111664	0.0772664	-0.00381143	0.0726367	0.0408978	-0.00400429	0.0196622	0.0812886	0.189694	-0.00224427	0.0307472	0.454574	0.128086	0.134233	0.00449745	0.0622369	0.0149376	0.132672	0.45598	-0.0050221	0.00476161	0.251714	0.0130103	0.151541	0.18533	0.237225	0.0478274	0.0616458	0.0018325	-0.00358336	0.145116	-0.0038871
NULL	0.00182494	0.0358163	0.0194399	-0.000144995	0.0257973	0.0596213	0.00814023	0.00169682	0.0756347	0.225727	0.00595387	0.0732784	0.0040688	0.179889	-0.003808	0.198648	0.175128	0.0265222	0.00516568	0.00471619	0.145147	-0.000385092	0.07841	0.0400384	0.05047	0.071094	0.206612	0.177755	0.00861382	0.182405	0.0236531	0.0787778
NULL	0.0439202	-0.0039881	0.10517	0.0690627	0.225066	0.0640069	0.174502	0.116025	0.0424161	0.281431	0.112144	0.148654	0.0109499	0.420891	0.107224	0.034806	0.210404	0.123783	0.0999271	0.175269	0.245943	0.313118	0.0725563	0.137945	0.0393874	0.0541939	0.109609	0.0971411	0.000361654	0.209304	0.243144	0.0119231
NULL	0.0105082	0.108963	0.186596	0.0660491	0.118053	0.0739709	0.326093	0.47789	0.109549	0.077586	0.000711809	0.00427709	0.00507838	-0.00412847	0.342456	0.0657377	0.108371	0.0524116	0.493133	0.111257	0.0966765	0.225514	0.0349492	0.11345	0.0287589	0.353235	0.0490272	0.296148	0.137638	-0.00488736	0.119221	0.0335897
NULL	-0.00312441	0.058259	0.00340092	0.00569369	0.0898668	0.0549027	0.0717796	0.0185921	0.00117059	0.0583378	0.0672923	0.0653114	0.0748705	0.0241371	0.114032	0.0916393	0.115305	0.0260725	-0.0029296	0.096644	0.102679	0.210121	0.0272354	0.339516	0.0581083	0.267514	0.0321355	0.0274142	0.128238	0.132046	0.0874522	0.0233078
NULL	0.039783	0.0172292	0.293986	0.00732941	0.00458107	0.29217	0.0528267	0.00877981	0.021897	-0.000735604	0.288302	0.0961175	0.2428	0.112181	-0.00328431	0.0167454	0.142627	0.0519275	0.0119707	0.0521459	0.0997878	0.00272144	0.0833068	0.0901554	0.0563723	0.353272	0.010751	-0.00104349	-0.00304123	0.00812683	0.409449	0.100884
NULL	0.106771	0.0743327	0.0579578	8.38435e-05	0.276539	0.0168473	0.0373714	0.00673606	0.0775096	0.050642	0.207793	0.155367	0.0306948	0.20596	0.047421	0.021269	0.169462	-0.000389272	0.749799	0.121297	0.238445	0.0372641	0.018748	0.180263	0.00518007	0.0521835	-0.00478528	0.0216065	-0.00278612	0.140419	0.396391	-0.00339238
NULL	0.0521656	0.07011	0.186328	0.122662	0.0869765	-0.00207515	0.0804697	0.0566821	0.062729	0.370431	0.0784734	0.296658	0.0429419	0.0120084	0.015063	0.102134	0.0332095	0.0771875	0.0038842	0.113587	0.157428	0.101109	0.188646	0.0543581	0.0853851	0.227628	0.412523	0.19112	0.166935	-0.0048698	-0.00212009	0.101753
NULL	-0.00497624	0.0611891	0.212046	0.0472359	0.270964	0.146804	0.0302637	0.00775256	0.00176872	0.17595	-0.00124077	0.161791	0.0110533	0.0430915	0.21814	0.272475	0.00591033	0.239226	-0.0043541	0.117082	0.242259	0.26769	0.396383	0.0458298	-0.00388876	0.0304631	0.196056	0.0888373	0.0672068	0.0770572	0.00368809	0.0221397
NULL	0.0272258	0.268788	0.011991	0.182847	0.109706	0.190228	0.127306	0.000521118	0.0340724	0.100952	0.0400568	0.122908	0.0104398	0.192058	0.21485	0.141004	0.208345	0.194826	0.012541	0.0932746	-0.00141118	0.175306	0.0671385	0.166685	0.047409	0.0696395	0.448811	0.0851921	0.112462	0.00825291	0.134259	-0.00450981
NULL	0.0128159	0.175282	0.360688	0.0303557	0.0219365	0.00808329	0.0677927	0.0990968	0.0822382	0.130874	0.0132079	0.153276	0.000646965	0.0090241	0.0646127	-0.00435718	-0.00338106	0.0793182	0.00328777	0.0131164	0.00483149	0.162178	0.0447765	0.0187452	0.50241	0.0364789	0.271041	0.223345	0.111951	0.00537054	-0.00411113	0.0734471
NULL	-0.00428641	0.0159636	0.0841593	0.210975	-0.00358847	0.132746	0.098237	0.0324533	0.0158987	0.0771199	0.0511578	0.239915	0.17609	0.0296577	0.170907	0.0715617	-0.00409823	0.313574	0.00291309	0.235936	0.0216451	-0.00337406	0.0270188	0.104376	0.0733925	-0.0036682	-0.00342169	0.017004	0.398263	-0.00123568	0.148384	0.0255093
NULL	0.0917367	0.0961179	0.0709352	0.0733783	0.111416	0.108857	0.221212	0.0335427	0.167027	0.0311489	0.0492106	0.0916061	0.0206851	0.0168374	0.182193	0.0196692	0.0447679	0.135339	0.0761807	0.00229348	-0.00203331	0.177972	0.0832657	0.113499	0.0412358	0.00663858	0.328406	-0.00162188	0.116061	0.0933199	0.0309522	0.0860683
NULL	0.000825885	0.0355912	0.109393	0.277304	0.160771	0.00524104	0.028561	-0.00448413	0.115905	0.402772	0.00239782	0.351872	-5.63498e-05	0.376371	0.114113	0.266053	0.104706	0.096304	-0.00268431	0.0253276	-0.00447182	0.200452	0.0100064	0.18068	0.102334	0.0966963	0.0126527	0.179506	0.101386	0.136963	0.0145121	0.00430458
NULL	0.0160213	-0.00427772	0.0776706	0.219376	0.188483	0.178011	0.166034	0.124449	0.050012	0.102855	0.0264442	0.27209	0.026734	0.302698	0.0220005	0.0197927	0.0505072	0.172544	0.012541	0.0351549	0.208349	0.000768111	0.193305	0.0357692	0.0377187	0.0526146	0.0685125	0.0390941	-0.00209399	-0.00320067	-0.0039522	0.0591487
NULL	0.0874593	0.171939	0.0367201	0.0592988	0.092095	0.313584	0.00390008	0.226621	0.285324	0.264257	0.0356803	0.0575161	-0.00463661	0.0915777	-0.00505918	0.072379	0.110457	0.019654	0.0116415	0.19295	-0.000744672	0.0718236	0.123709	0.0368889	-0.00463874	0.0151215	0.237424	0.0154426	0.0095053	-0.000540538	0.058339	0.115024
NULL	-0.00281572	0.120594	0.0768848	0.071282	0.0709283	0.148479	-0.00132301	0.078713	-0.00259889	0.0662737	0.206882	0.0871542	0.151001	0.221166	0.114719	0.385084	0.00745844	0.0407757	-0.000177386	0.106393	0.109038	0.105274	0.071908	0.00517305	0.087274	0.186343	-0.00128018	0.0427541	0.000485824	0.0196391	0.140014	0.0334502
NULL	0.0272354	0.395514	0.103883	0.0267871	-0.00389659	0.0887568	0.0314245	0.00169682	-0.0028997	-0.00386668	0.0647339	0.00657862	0.109595	0.0590829	0.0449153	0.16724	0.101527	-0.00287891	-0.00527874	0.00271233	0.0880039	0.370431	0.0658585	0.159672	-0.00464007	0.0482113	0.0661085	0.0644728	0.0206771	0.357066	-0.00479426	0.137987
NULL	0.0843246	0.0734297	0.211737	-0.00405136	0.00378812	0.0125659	0.0503926	0.049819	0.23577	0.0982075	0.0504518	0.180272	0.00274149	0.0048718	0.0484471	0.0311977	0.241338	-0.00493352	0.265288	0.0585164	5.66604e-05	0.0228319	0.071908	0.075227	-0.00493962	0.52151	0.10408	0.100956	0.211187	0.149695	0.220886	0.163052
NULL	0.283466	0.393305	0.192381	0.00104714	0.0957399	0.0399434	0.129522	0.0783773	0.0103867	0.0813574	0.0876012	0.0321107	0.102249	0.0331639	-0.00491554	0.0894901	0.124114	0.281357	0.0114009	0.00822281	0.00504181	0.000378756	-0.00398504	-0.00279378	0.104506	0.0151695	0.165387	0.0301745	0.10209	0.074579	0.0206125	-0.000815247
NULL	0.00987847	-0.0048111	0.0814177	0.172092	0.047361	-0.0048012	0.000343171	0.0621875	0.00358809	0.0943045	0.0622763	0.042221	0.0327492	-0.00353319	-0.00303799	0.00399339	0.0121633	0.172522	-0.000593946	-0.00489884	0.00659416	0.0784964	0.00104504	0.0599612	0.0124989	0.0103394	0.369918	0.14397	0.146557	0.238667	0.223536	0.156596
NULL	0.00202378	0.0878504	0.00129101	0.247033	0.0593117	0.0758481	-0.00511875	0.0608891	0.175985	0.282878	0.242405	0.283935	0.109407	0.246432	0.123545	0.0540995	0.185954	-0.00187465	-0.00419258	0.177573	-0.0042192	0.0277874	0.519851	0.0546608	0.074716	0.0683543	0.0446059	0.146443	0.00555485	0.0343114	-0.000611183	0.0253882
NULL	0.728189	0.484188	0.0106859	-8.56585e-06	0.109488	-0.000279674	0.0497356	0.0696767	0.0809348	0.135087	0.00489834	0.150993	0.0377692	0.0211178	0.0381571	0.0137947	0.103563	0.254725	0.0154	0.185293	-0.00103955	0.140217	0.0587757	0.0674052	0.0971325	0.0654207	0.0725926	0.137553	0.0160191	0.160528	0.0643566	0.207451
NULL	0.0833976	0.0230331	0.0936637	0.225859	0.00803478	0.210131	0.0880394	0.00414401	0.00902507	0.00899027	-0.00423875	-0.00359902	0.0312133	0.0134107	-0.00354416	0.0366712	-0.00271949	0.0979154	0.00573005	0.0634266	0.00768105	-0.0041945	0.01728	0.217833	0.00927709	0.014103	0.17576	0.0147303	0.127574	0.16722	0.0579048	-0.000763905
NULL	0.0505142	-0.0045167	0.0181247	0.0451022	0.0677465	0.191826	0.392793	0.0380021	0.00535001	0.00952377	-0.0029746	0.189666	0.218517	0.0812947	0.156739	0.0150442	0.0697038	0.0754673	0.189754	0.170844	0.0337258	0.00485577	-0.000771027	0.265317	0.00535372	0.00457191	0.0491386	0.180761	0.0219953	0.0960571	0.202738	0.174978
NULL	-0.0048621	0.0166567	0.0422695	0.114586	0.17139	0.0204941	0.0092915	0.0639415	0.0287444	0.0160714	-0.00175199	0.0512624	0.0355687	-0.00522898	0.0148253	0.0434067	0.22194	0.13798	0.443815	-0.00492116	0.422373	0.213392	-0.00270545	0.133709	0.066017	0.0413836	-0.00414565	-0.0039497	0.0826687	0.0170242	0.199123	-0.00449827
NULL	0.116977	0.091867	0.156363	0.0361011	0.483896	0.0615035	0.202732	0.119184	0.0900093	0.029995	0.0804185	0.0084561	0.044789	0.198924	0.0689704	0.186813	0.0605004	0.177948	-0.0044485	0.103726	-0.00382192	0.00404965	0.073161	0.36353	0.145234	0.00105802	0.00030838	0.0230667	-0.00475066	0.040081	0.0797031	0.0823498
NULL	0.142581	-0.00443805	-0.00464402	0.142268	0.0245412	0.154838	0.26081	0.333408	0.000229363	0.0675279	0.0804981	0.0792998	0.0531982	0.192027	0.0271939	0.0667271	0.202172	0.0896613	0.340237	0.0745115	0.00235021	0.0531068	0.0574798	0.100344	0.107604	0.032781	0.109656	0.259876	0.110194	0.0112434	0.175861	0.148725
NULL	0.0992214	0.0992268	0.00340052	0.0331243	0.0884212	-0.00477507	0.0208972	0.162909	0.106796	0.114305	0.00310667	0.0102048	-0.00423935	0.173447	-0.00201288	0.00428302	-0.00337646	0.00554649	0.0102628	0.0726023	0.0613682	0.0490156	0.130738	0.114406	0.0220847	0.0761115	0.0123152	0.0599886	-0.004863	0.0229093	0.131234	0.0468037
NULL	-0.002527	0.0723073		-0.00201144	0.182845	0.0143954	0.0471768	0.186682	-0.00509335	0.188481	0.0768031	0.0079015	0.165466	0.00483149	0.0394272	0.125824	-0.0051502	0.325645	0.0116674	0.0161486	0.13883	0.0135226	0.42432	0.0606465	0.630842	0.0761918	0.215245	0.0181439	0.482208	0.0484973	0.0488815	0.0342684
NULL	0.0643705	0.0163713	-0.0010414	0.052609	0.268308	-0.00421703	0.0596876	0.00109115	-0.00439024	0.0078717	0.00608461	0.242137	0.0292394	0.0854071	0.0603288	-0.000402342	0.12599	-0.00236351	0.0110604	0.0548943	0.0213802	0.211647	0.0346524	-0.00458968	0.300588	0.0536151	0.0921376	0.108712	0.0540112	0.197673	0.035148	0.0462716
NULL	0.142626	0.0549674	-0.00278382	-0.00197041	0.0343536	0.000790171	0.0805008	-0.00485951	0.0207803	-0.00426305	0.0392186	0.113555	0.0771071	-0.000813077	0.117551	-0.00476855	0.00886087	0.219883	-0.00396509	0.107287	0.0991634	0.0111775	0.120463	0.140811	0.0986345	0.0501187	0.115278	0.293588	0.11052	0.160349	0.0429411	-0.000522629
NULL	0.113014	0.0725604	0.191138	0.0647077	0.0017937	0.0659455	0.17355	0.0761324	0.0220543	0.148777	0.0475335	0.199398	0.119309	0.259732	0.293753	0.0771345	-0.0038011	0.14335		0.00382903	0.0764882	0.0617452	0.260785	0.180105	0.0185939	0.0182762	0.175184	0.059825	0.152273	0.0073137	0.00744008	-0.00462676
NULL	0.101002	0.0743327	0.0550119	0.11197	0.0186842	0.117488	0.0011039	0.400878	0.0134001	0.0750779	-0.0021166	0.060604	0.00970987	0.10131	0.0543329	0.085753	-0.0038011	0.19727	0.487216	-0.00324563	-0.000624579	0.195679	-0.00447198	0.148116	0.0600975	0.352389	0.128539	-0.00306413	0.0958281	0.211579	0.00723006	-0.00474415
NULL	0.0988437	0.0390365	0.228213	-0.00456568	0.0479354	0.207029	0.120435	0.13042	0.0625144	0.152625	0.0499864	0.038927	0.0235273	-0.00241253	0.167117	0.00208348	0.191929	0.0405791	0.00029838	0.0829878	-0.00493993	0.064025	0.238531	0.0825405	0.0579657	0.0557897	-0.00491926	0.0105227	0.0697135	0.0616651	0.124474	0.036356
NULL	0.233955	0.0929955	0.162534	0.0426294	0.155952	0.205946	0.0721251	0.0185609	0.014197	0.0956593	0.00313915	0.313694	0.179733	0.123396	-0.00436559	0.0589006	0.0839352	0.0252656	0.000668311	0.026236	0.0891028	0.146801	0.16221	0.0914702	0.0244476	0.0237133	0.0340192	0.0866686	0.0283278	0.211284	-0.00446795	0.0683948
NULL	0.0687968	0.111176	0.181008	-0.00479006	0.0989371	0.0310385	-0.00524371	0.088186	0.149486	0.0471177	0.0427351	0.0924977	6.71231e-05	0.00988619	0.204555	0.0470633	0.182403	0.125104	0.00573005	0.138239	0.125381	0.0315494	0.000310605	0.0167557	0.0214234	0.0631203	-0.000247092	-0.00398395	0.00160048	0.0249401	0.0156542	0.115486
NULL	0.106499	0.0532222	0.099964	0.278434	-0.00447857	0.183688	0.0107184	0.0277928	0.0880926	0.235147	-0.00376331	0.0081283	0.0402672	0.166255	0.42352	-0.00412131	0.147565	-0.00449525	0.000668311	0.00191308	0.0264086	0.00669066	0.085081	0.0691208	0.109778	-0.00460663	0.053266	0.0026885	0.12497	-0.00495296	0.00269265	0.30515
NULL	0.0418054	0.231207	0.0186792	0.0160346	0.0257393	0.118717	0.113673	0.0761945	0.124769	0.388552	0.0474399	0.18512	0.060552	0.015142	0.165997	0.0240011	-0.00481221	-0.00476655	0.118316	-0.00266264	0.0440795	-0.000982769	0.073161	0.0877275	0.0568476	0.0689965	0.212236	0.0483386	-0.00459428	0.165268	0.024568	0.138823
NULL	0.00226504	0.0326576	0.00487942	-0.00492141	-0.00441113	0.177415	0.00698677	0.114789	0.0234087	0.000149815	-0.00349989	0.00850522	0.00660956	0.0575909	0.218583	-0.00479745	0.178521	0.126463	0.286551	0.0534588	0.0409269	0.10998	-0.00196437	-0.00101826	0.0211591	0.0773063	0.066383	0.0167924	-0.00483484	0.0449922	0.139959	0.1152
NULL	0.146178	-0.00484209	0.158845	0.061608	0.106937	-0.00442715	0.193195	0.0462454	0.176472	-0.00208407	0.246244	0.244285	0.0180965	0.0743362	-0.00467146	-0.00368286	0.0870797	0.16215	0.0114009	0.0625974	0.303591	-0.00477911	0.0100138	0.0813788	-0.00469362	0.0784641	0.0029367	0.000288947	0.148378	-0.00528559	0.00671835	0.0245177
NULL	0.039949	-0.00413381	-0.00455542	0.204207	0.1388	0.123591	0.076128	0.459422	0.139029	0.287207	0.0589488	0.061753	0.0350953	0.00303678	0.0478441	0.0575752	-0.000935689	0.277098	0.00192464	0.21013	-0.00240196	-0.00416396	0.0606321	0.0392959	0.0836785	0.00805722	0.0201703	0.0217705	0.254307	-0.00307967	0.122744	0.22902
NULL	0.124718	-0.00484822	0.0556396	0.112458	0.0929955	0.159236	-0.000333063	0.093281	0.0059091	0.0601964	0.360252	0.117464	0.197695	0.104768	0.00251948	0.00297315	0.0650399	0.242678	0.0114009	-0.000731842	0.0633552	0.188451	0.182285	0.0311147	0.0849449	0.294979	0.080417	0.0953806	0.464526	0.0046684	0.00480749	0.173733
NULL	0.000825885	0.0038805	0.00939659	-0.00202493	0.235835	0.165209	0.41151	0.0898229	0.0124656	0.377518	0.0471947	0.1412	0.220705	0.025645	0.184784	-0.00464821	-0.00157229	0.0331625	0.157784	0.0010016	-0.00352665	0.00984277	0.140243	0.0047153	0.163299	-0.0045341	0.0594208	0.0499995	0.0997062	-0.00479499	0.0500044	0.0734267
NULL	0.000119582	0.0127003	0.126122	0.274932	0.00755959	0.127414	0.198475	0.0907857	0.0267615	0.146045	0.00489834	-0.00373877	0.147594	0.186871	0.0205424	0.0910798	0.214933	0.169995	0.0157063	0.00698168	0.599506	0.188608	-0.0038161	0.0830399	0.113543	-0.00371351	0.337567	0.149331	0.120613	-3.02469e-05	-0.00305025	0.0222775
NULL	-0.00440786	0.0192762	0.158993	-0.00243722	0.0362624	-0.00376425	0.177381	0.0464207	0.0272795	0.0640224	0.0120388	0.140014	0.0154325	0.0443102	0.00713817	0.123698	0.178348	0.0300799	0.0108316	0.00178229	0.156851	-0.0043696	-0.0018337	0.162173	0.0258231	0.189672	0.382169	0.166597	0.0467437	0.0502671	0.0108363	-0.00332654
NULL	0.00392865	0.248338	0.0460316	0.0258425	0.0270188	0.169464	0.153138	-0.00388112	0.00273817	0.273704	0.0784734	0.108072	0.0335874	0.0608576	0.00075569	0.120925	0.301743	0.0634543	0.00855928	0.0567302	0.116429	0.414565	0.115234	0.21374	0.0974551	0.105757	0.134829	0.141421	0.0986272	0.0395646	0.120906	0.0572037
NULL	0.0053815	0.302099	0.182496	-0.00403145	0.0275256	0.016991	0.0174276	0.0314498	0.160943	0.282878	0.0420833	0.00974066	0.248018	0.402501	0.109698	0.0177169	0.00187814	0.00708283	0.00686026	0.0400137	0.321495	0.13182	0.156516	0.0950337	0.133878	0.0576952	0.0571705	0.102102	0.389062	0.130661	0.28583	0.147392
NULL	0.0863629	0.0364373	0.0227045	0.0263053	0.119203	0.0243181	0.0246145	0.148439	0.160049	0.0304211	0.0466696	0.201145	0.0305375	-0.00323295	0.066406	0.0262443	0.00737285	0.030546	0.00029838	0.410782	0.15904	0.0949745	0.0324365	0.11996	0.174163	-0.00436333	0.0683459	0.0774569	0.163861	0.0925994	0.093715	-0.00250451
NULL	0.0281694	0.0687733	0.244062	0.111321	0.0476962	0.13392	0.0642369	0.188275	0.0542365	0.190729	0.0126092	-0.00328643	-0.00151996	0.0124956	0.0105958	0.11725	0.0842068	0.315499	0.36635	0.092556	0.00257863	0.0625245	0.133831	-0.00388661	0.00260637	0.674384	0.00147521	0.0447931	-0.00466176	0.149232	0.0243251	0.0659557
NULL	0.0345535	0.0523614	0.0461092	0.268072	0.0949477	0.0901669	0.0798205	0.113296	0.351298	0.0535333	-0.00102095	0.110056	0.135951	0.0453472	0.142182	0.0667271	0.0126505	-0.00481728	0.0139644	0.174334	0.0533257	-0.00066143	0.0695655	-0.000420038	0.0478522	0.00480111	0.0937445	0.0201059	0.0471942	0.172052	0.0307078	0.17278
NULL	0.0687968	0.0833134	0.00191615	0.0837216	0.0139793	0.0514496	0.0539122	-0.000991143	-0.00470739	0.0113868	-0.00269511	0.0303115	0.159697	0.134645	0.0699845	0.198488	0.328888	0.2599	0.00686026	0.165004	0.123608	0.12429	0.0269035	0.0028255	0.0718175	0.0652439	-0.004766	0.0126078	0.000269538	-0.000662536	0.0426294	0.0714807
NULL	0.0607906	0.0834644	0.00165533	0.233497	0.127519	0.207841	0.143314	-0.00147146	-0.00413535	0.0638592	0.0798072	0.180009	0.140382	0.00168465	0.255731	0.0385145	0.301973	0.0762613	0.0116415	0.329464	0.00651142	0.20691	0.178931	-0.00323933	-0.00121015	0.0601459	0.0340258	-0.00359103	0.161666	0.322525	0.0702672	0.0100139
NULL	0.253095	0.00551627	0.0391891	-0.00503543	0.157621	0.168598	-0.000793229	0.110379	-0.00460273	0.0290876	0.0478722	0.287418	0.00870084	0.159023	0.142447	0.0306552	0.156789	0.0216517	-0.00101073	0.0374786	-0.00353201	0.126998	0.0316745	0.037705	0.134349	0.0541497	0.202053	0.101622	0.138758	0.0741967	0.335766	0.209064
NULL	0.0962815	0.0194694	0.0293735	0.260648	0.0810878	0.0755004	0.00622502	0.072724	0.0871494	0.201271	0.110072	0.00176529	0.223468	-0.00108005	0.0635701	0.07683	0.056099	-0.0050999	0.476545	0.195169	0.186237	0.0881134	-0.00479085	-0.00499582	0.364972	-0.00466516	0.129755	0.0154426	0.137638	0.0495139	0.0703916	0.0992356
NULL	0.0687968	0.044057	-0.00321066	0.0522615	0.0488191	0.182401	0.0310086	0.15148	0.00482219	0.217792	0.0398951	0.000889097	0.0192001	0.0227975	0.028268	0.00444296	-0.00483746	0.102361	0.00516568	-0.00296432	0.0147064	0.0876044	0.348194	0.269623	0.0190849	0.0121261	0.141434	0.00882679	-0.00510715	0.123485	0.237724	0.0819894
NULL	0.0515495	0.0216964	-0.00244426	0.0123281	0.0215169	0.310829	0.0147676	0.0624181	0.00753902	-0.00153937	0.0891326	0.026278	0.114177	0.00490231	0.0277274	-0.00346883	0.159953	0.131624	0.0046175	0.0704035	0.120215	0.174134	0.216746	0.154239	0.122178	-0.00505045	0.0568395	0.00554698	0.171167	0.120601	-0.00464733	0.0347578
NULL	0.0229095	0.00525047	0.00939659	0.0344097	0.356851	-0.00466099	0.0796532	-0.0037993	0.0196842	0.0510184	0.00401784	0.00317829	0.00473386	0.0233874	0.0960414	0.0186664	0.142411	0.143293	-0.00418826	-0.00177592	0.0552383	-0.00456304	0.019019	0.182874	0.0298717	0.0456496	0.0785254	-0.00465959	0.0414764	0.0085542	0.242985	0.0191526
NULL	0.0749412	0.00227596	0.324706	0.00533888	0.0247758	0.0548632	-0.000482073	0.122751	0.00297253	0.0818305	-0.00320332	0.0145536	0.230398	0.119748	0.225219	0.113427	0.00187814	-0.00507348	0.666572	0.52755	-0.00478564	0.284974	0.143378	-0.00413927	0.0124448	0.0597319	0.011473	0.0170102	-0.00442939	-0.00479006	0.0535943	0.0073862
NULL	0.117549	0.031192	-0.00350316	0.00205065	0.0851252	0.0563801	0.195458	0.0452269	-0.00491896	-0.000483817	0.187583	0.0816114	0.142836	0.0633196	-0.00257779	0.149726	0.00119711	0.168637	0.552788	0.108528	0.00215311	0.140805	0.110824	-0.00488221	0.0179319	0.0409594	0.119004	0.0901375	0.0680354	0.155114	0.0611546	0.0538301
NULL	0.0799243	0.150203	0.226564	0.173546	0.00596097	0.025663	0.0551366	-0.00455417	0.0192436	0.196201	0.0144525	0.0106296	0.0857661	0.177316	0.193576	0.096753	0.110327	0.248043	0.0069775	0.00604806	0.0504316	0.052866	0.0614534	0.0824878	0.0747084	0.0970389	0.436774	0.150917	0.110959	-0.00029483	0.140961	0.0899108
NULL	0.0526621	0.00907865	0.00340092	0.190825	0.106127	0.0341528	0.248625	0.0223206	0.010226	0.0131537	0.658008	0.00623262	-0.00432159	0.380425	0.0134186	0.0678804	0.285291	0.197311	-0.00110242	0.172293	-0.00493922	0.111157	0.0172244	0.0651477	0.0562387	0.0737977	0.000922514	0.121151	0.00507492	-0.00260304	0.050462	0.00794457
NULL	0.00162915	0.130626	0.0470026	0.0618185	-0.00367983	0.204637	0.0595556	0.00782218	-0.00466944	0.0633827	-0.00153962	0.00251104	0.118648	-0.000831798	0.156336	0.0171171	0.0852549	0.215237	0.0098971	0.146834	-0.0047987	0.00226195	0.155621	-0.00461381	0.0402723	0.51737	0.120352	0.0977819	0.115006	0.109806	0.00189989	0.00819127
NULL	0.354954	0.0454837	0.124668	0.129124	0.00735282	0.354712	0.2669	0.123248	0.0065229	0.0669502	0.05276	0.00110493	0.149572	-0.00510005	0.203316	0.195096	0.0143689	0.139358	0.00127179	0.0225858	0.0822475	0.155206	0.0445124	0.0215064	0.0938102	0.0103394	0.007395	0.0174936	0.0187499	0.0398561	0.0181693	0.127499
NULL	0.00661679	0.0976978	0.0348875	0.13167	0.0981907	0.285825	0.122384	0.0843033	0.147793	0.128675	0.102273	0.187464	0.00552681	0.207744	0.177161	0.0825231	-0.0009412	0.00779169	0.198241	0.0610007	0.011304	0.142299	0.0382873	0.0581003	0.0811469	0.0398992	-0.000653351	0.115437	0.0495313	0.144729	-0.00388946	0.198091
NULL	0.184228	0.0616398	0.0309469	-0.000255486	0.000537755	-0.00444649	0.0326193	0.132378	0.0224831	0.03869	0.0431276	0.13494	0.246333	0.271581	0.151504	0.12998	0.00886059	0.187907	-5.031e-05	-0.0017167	0.0082453	0.0136466	0.0120352	0.0400384	0.0209456	-0.00469318	0.00156507	0.00551685	0.0750619	0.0303985	0.189322	0.0924019
NULL	0.0595876	0.0231468	0.00490404	0.178513	0.0266355	-0.00464445	0.0101059	0.0621875	0.0397966	0.0820888	-0.00449474	0.0773398	0.00359722	0.066068	0.00531617	0.336866	0.14967	0.0848581	0.0139644	0.101917	0.173064	0.112008	0.0104343	-0.00279972	0.0996941	0.0208965	0.0800072	0.161652	0.167657	0.0656648	-0.000385092	-0.00230772
NULL	-0.0048614	-0.00203696	0.116705	0.195116	0.226852	0.186459	0.00811116	-0.00486141	-0.00476331	0.00664859	0.00489834	0.0991169	0.0510428	0.401706	0.0801123	0.00742323	0.0176434	0.0395727	0.231619	0.0296288	0.0013292	0.226028	0.348468	0.160596	-0.0045016	0.0609839	0.214275	0.112299	0.010819	0.013375	0.182531	-6.74318e-05
NULL	0.127769	0.0793442	-0.00242718	-0.00484361	0.0176347	0.0941366	0.126682	0.0926346	0.138189	0.115881	0.0684147	0.0171491	0.0116617	0.305343	0.110096	0.160613	-0.000929483	0.0262859	0.00969443	0.178217	0.0471469	0.116937	0.383336	0.0704888	-0.00311808	0.0389367	-0.00326299	0.100864	0.0826687	0.0528661	0.0239208	0.227537
NULL	0.478584	0.000248023	0.134168	0.029838	-0.00420648	0.0627227	0.203188	0.000453282	0.0154752	0.0553923	0.0880415	0.00315828	0.00313887	0.104375	0.154826	0.128227	0.0418203	0.134867	0.0119707	0.0185645	0.0364533	0.0166963	0.0442581	0.0119551	0.224979	0.0223546	-0.00375261	-0.00427838	0.469779	0.116726	0.0219899	0.00935281
NULL	0.0979303	0.0301043	0.154943	0.0211815	0.0992656	0.285871	0.155207	0.0121125	-0.00509805	0.230863	0.324392	0.00113182	0.0167178	0.11153	-0.00191356	0.00847404	0.0029919	0.119448	0.0119707	0.0394661	0.00105779	0.11979	0.0526024	0.156717	0.0970676	0.0672913	0.156171	0.0199367	0.000909658	0.1136	0.013288	0.10043
NULL	0.155455	0.0564631	0.0214632	0.131385	0.0775639	0.00254801	0.00226228	0.0822559	0.057381	0.0423954	-0.00453961	0.0428243	0.137513	0.0265388	0.215577	0.0275052	0.0401636	0.0301661	0.2224	0.130401	0.00239142	0.2479	0.156516	0.0735877	0.0838144	0.0249809	-0.0004062	0.0454547	0.165631	0.0571587	0.179819	0.262259
NULL	0.100554	-0.000156689	0.07193	0.0062951	0.132954	0.0985282	-0.00352823	0.0623946	0.0240043	0.235184	0.000631663	0.0196732	0.0250491	0.0308727	0.0254216	0.00966822	0.0238567	0.116382	0.0310433	0.00416689	0.215158	0.249897	0.0273614	0.0105671	0.0196046	-0.00369829	-0.0039047	-0.00462693	0.317254	-0.00485718	0.056975	-0.00427068
NULL	-0.00116761	-0.00326163	0.32307	0.0167545	0.060585	0.0483682	0.0105871	-0.00339527	0.00217619	0.0154307	0.457338	0.146255	0.222041	-0.00354505	0.00251948	0.152375	0.0674392	0.0318015	0.00264184	0.0284977	-0.00451843	-0.00429136	0.000615901	0.0456775	0.0734189	0.00601449	0.225778	0.252952	0.329338	-0.00266739	0.00921049	0.0488436
NULL	0.0610889	0.137103	0.219575	0.153275	0.152476	-0.00467335	0.00241211	0.0699593	0.00609263	0.00130429	0.0341619	0.055806	0.00599801	0.0318461	0.000635008	0.0522781	0.325802	-0.00494282	0.0022697	0.0609291	0.154835	0.262847	0.000310605	0.102803	0.0542654	0.306818	0.00284371	0.127759	0.166904	0.0636281	0.172925	0.148154
NULL	0.258725	0.105794	-0.00344886	0.143106	0.105689	0.0209293	0.172413	0.0508791	0.024972	0.00137573	0.0134655	0.297923	0.188196	0.208437	0.07771	0.252873	-0.00436949	0.0482824	0.328176	0.120531	0.313409	-0.00311295	0.00931396	0.142064	-9.32367e-05	0.0548704	0.0246674	0.0288452	0.25256	0.256205	0.098681	0.0431002
NULL	0.0839696	0.0668201	0.0478228	0.124052	0.36039	0.00467543	-0.00253329	0.0522338	0.0946765	-0.00167407	-0.00241037	0.125517	0.0864128	0.00269681	0.0569772	0.263504	0.441314	0.0452491	0.00484567	0.189616	0.132839	0.0127196	0.348468	0.172443	0.00863624	0.0384777	0.0569122	-0.00202065	0.132301	0.0173088	0.0785643	0.0401177
NULL	0.00858147	-0.00356297	0.0384453	-0.00463661	-0.0034713	0.0215881	-0.00424739	0.12034	0.157711	0.161499	0.0381764	0.0888952	0.375163	0.168174	0.0393914	0.111973	0.0068201	0.00566257	0.00742611	0.0161486	0.0871568	0.197694	0.296548	0.0671004	0.133316	0.0450601	0.0326722	0.0678457	0.0514414	0.0571922	0.0918682	0.1874
NULL	0.00953879	0.0574411	-0.00456921	0.247639	0.206921	0.0480135	0.150189	0.0672173	0.0669627	-0.00300455	0.0545144	0.16497	-0.00464896	0.22519	0.1977	-0.00419957	0.314034	0.207318	0.0034755	-0.00262631	0.107097	-0.00277621	0.0743705	0.147876	0.0311362	0.262488	0.0364336	0.0878684	0.0638137	0.12135	0.00445882	0.258952
NULL	0.242557	0.0438609	0.143091	0.00390684	0.0242353	0.179769	0.293053	0.015565	0.07536	-0.00469562	0.0960241	0.273572	0.0864778	0.182336	0.0663688	-0.00472512	0.0354206	0.176826	0.063411	0.12742	0.0722435	-0.00348352	0.357428	0.0592399	0.00622974	0.128287	0.189129	0.0369778	-0.00352447	0.178585	0.216964	0.119613
NULL	0.064725	0.108257	-0.000964944	0.186262	-0.00318177	0.0565992	0.0140906	0.000193071	0.0167429	0.116937	0.0373749	0.195253	0.0010225	0.0157794	0.0620553	0.0146403	0.207334	0.0414027	0.0139644	-0.0017848	0.131717	-0.00181357	0.000310605	0.0238692	0.135045	0.010703	0.0335294	-0.00389255	0.262321	0.00451428	-0.00257515	0.00808894
NULL	0.0101016	0.0497924	0.0133779	0.0261114	0.0129686	0.0142428	0.417719	-0.00295048	0.316908	0.00415865	-0.00437912	-0.00398045	0.123239	0.185096	-0.00471326	0.22925	0.0625308	0.0478654	0.00969443	-0.000808781	-0.00304685	-0.00502751	0.0931746	0.107019	0.0827234	-0.00449304	0.0487079	0.146776	-0.00331605	0.200168	0.0759757	0.0413336
NULL	0.251344	-0.00434313	0.115326	0.0352342	0.0406924	-0.00518172	0.157975	0.0857859	-0.00428025	0.106644	0.0429005	0.158098	0.191215	0.158532	0.140718	0.332413	0.0784013	-0.00480296	0.69406	0.0275218	0.131933	0.229536	0.0420053	0.0502969	0.132522	0.0529085	0.157204	0.0943897	-0.00487008	0.00715473	0.152481	0.111965
NULL	0.0598696	0.528539	-0.00358372	0.216307	0.141654	0.0163942	0.0466412	0.0822559	0.016166	0.119048	-0.00177774	0.123254	0.0306948	0.00269539	0.105368	0.103569	0.0423107	0.119618	0.0515136	0.0634266	0.0373527	0.0777646	0.031288	0.111743	0.0974551	-0.00241436	0.127891	0.0578967	0.0211678	0.120547	0.0735695	0.0379314
NULL	0.170777	0.0601365	0.037652	0.162609	0.048834	0.107481	0.0252386	0.0806926	0.0275491	0.114659	0.082411	0.0412493	0.0493172	0.13585	0.101495	0.094525	0.0643324	0.0903244	-0.00240404	0.253752	0.0329317	0.133014	0.0336287	0.11847	-0.0041484	0.0465382	0.12917	0.126342	-0.0039368	0.020515	0.00194185	0.109027
NULL	0.000181372	0.0969513	0.0206619	0.181374	0.171347	0.0920497	0.00376449	0.487801	0.170598	0.0754067	0.0320542	-0.000760982	0.0247029	0.237549	0.452234	0.149484	0.304253	0.106206	0.0142549	0.211722	0.297653	0.0999906	0.108742	0.397119	0.0139205	0.114776	0.0374243	0.0361572	0.141636	0.11052	0.115843	-0.00473648
NULL	0.102287	0.096391	0.0456254	0.140818	-0.00508683	0.422982	0.0107229	0.357336	0.000430963	0.0139233	0.0318207	0.0786101	0.0229757	-0.00280772	0.0284786	0.176666	0.105556	-0.00112734	0.0038033	-0.00492116	0.00871445	0.138213	0.0381612	0.251316	0.0679552	0.462521	0.0382211	0.0562634	0.335854	0.160788	-0.00397568	-0.00321276
NULL	0.134643	0.0766758	0.14758	0.185447	0.286669	0.261131	0.00369935	-0.00442161	0.00537496	0.00750654	-0.00491981	0.26841	0.108102	0.385041	-0.00493913	0.0242908	0.0491192	0.0320879	0.0864678	0.337365	0.0484007	0.251526	0.02391	0.0584954	0.0918714	0.0245856	0.207736	0.00650286	0.0376549	0.225641	0.189177	0.154648
NULL	0.0651157	0.00495564	0.0384767	0.204396	0.0332051	0.387905	0.0874522	0.0296806	-0.00485881	0.184922	0.0771647	0.0446206	-0.00431099	0.03101	0.152867	0.0657024	0.23239	0.0450544	0.183763	0.0301418	0.092435	0.0384182	0.0370918	0.0848209	-0.00415453	0.049522	0.00145575	0.176374	0.337101	0.099964	0.00665566	0.00613607
NULL	0.263246	0.00191998	0.215392	-0.00349863	0.0377598	0.221995	-0.00458861	0.132012	-0.000375476	0.00309045	0.0400568	0.229353	0.0560849	0.239952	0.0276384	0.0556396	0.171449	-0.00459366	0.184525	0.0210604	0.0468142	-0.0012973	0.0162051	0.0285179	0.115625	0.374875	-0.00458662	0.384586	0.00053638	0.0116005	0.0310428	0.00830896
NULL	0.108954	-0.00455005	0.249607	0.244516	0.0917464	-0.00123082	0.111511	0.193989	0.112523	0.0127951	0.0994204	0.322917	0.120651	0.222237	0.128443	0.0262047	0.130691	0.244421	0.000668311	0.00437467	0.00107139	0.07022	0.0671385	0.0144177	0.000130631	0.0683619	0.0564941	0.113644	-0.00479931	0.218297	0.118987	-0.00252814
NULL	0.000407506	0.0133287	0.0275712	0.00210636	0.0606719	0.00593042	0.194094	0.0293638	0.0578311	0.238207	0.0459008	-0.0012818	0.0565739	0.16282	0.0775521	0.171154	0.0904901	0.257297	-0.00154931	0.165557	0.104666	0.219194	0.145746	0.117312	0.114041	0.00867032	0.402753	0.0223531	0.049011	0.127085	0.0784091	0.168143
NULL	0.0681356	0.0272587	0.100677	0.174542	0.0661103	-0.00367021	0.0078697	0.526436	0.118305	0.145762	0.143597	0.0557136	-0.00272929	0.029377	0.0602931	0.00936953	0.110009	0.0562007	0.0154	0.166065	0.178386	0.00451139	0.100401	0.097501	0.122502	-0.000256019	0.394065	0.0308842	0.0534781	0.0664875	0.0175081	-0.00350494
NULL	0.105685	0.123342	0.0202249	0.230804	0.00378835	0.000150136	0.216716	0.0919553	0.0614117	0.0234456	0.0592825	0.171883	0.000782721	0.0994178	0.361501	0.170898	0.215144	0.0383701	0.00192464	-0.00319991	0.0975137	0.0146591	0.0380932	0.0263724	-0.00359288	0.0159751	0.314229	0.197307	0.0148584	0.439779	-0.000467327	0.210215
NULL	0.15148	-0.00138465	0.363573	-0.00399527	0.391692	0.0818427	-0.00401975	0.0399007	0.180491	0.0200648	0.121429	0.00864372	0.0691598	0.00281781	-0.000628193	-0.00445359	0.00527018	-0.00158533	0.667138	0.0943639	-0.00137674	-0.00493358	0.242389	0.030655	0.0819456	0.0314809	0.0719293	0.19692	0.00804722	0.127538	0.058339	0.0824224
NULL	0.100798	0.0263714	0.113717	-0.00404926	0.00753606	-0.00174541	-0.00273795	0.120516	0.0369858	0.00326299	0.0818015	0.0838028	0.0158003	0.0376313	0.219998	0.0502989	0.189377	0.181833	0.0454912	0.511286	0.447656	0.0762595	0.000149515	-0.000204701	0.0192215	0.0654207	0.12181	0.00175079	0.0894396	0.192781	0.00625971	0.209876
NULL	0.00603319	0.036088	0.21751	0.203987	0.0554911	0.216643	-0.00135438	0.0806926	0.15956	0.0217543	0.00434319	0.17355	0.250359	0.101875	0.328565	0.0135138	0.280292	0.157874	0.00176798	0.176567	-0.000870259	0.0907264	0.355647	0.080994	0.404906	0.0497042	0.00136328	0.123764	0.0664554	0.110297	0.0696511	0.139251
NULL	0.0986489	0.00620903	0.124668	0.0367135	0.133712	0.177087	0.255889	0.0632767	-0.000638348	-0.00364255	0.0164979	0.00296664	0.0116617	0.0248712	0.0305567	0.14898	0.0315898	0.024439	0.0114009	0.05044	0.0146775	0.041803	0.0157801	0.0658886	0.0446646	0.0705079	-0.00353824	0.0518376	0.0495313	0.0625525	0.0970676	0.131685
NULL	0.107747	0.405875	0.0853198	0.0680318	0.0921295	0.163273	0.0936822	0.226082	0.233763	0.0517651	-0.000745201	0.0407024	0.0376214	0.20596	0.0112389	0.00463375	0.01117	0.0376812	0.0223131	0.00253053	0.0131193	0.136154	-0.00377777	-5.031e-05	0.206909	0.184308	0.0538575	0.398175	0.138788	-0.000491948	0.000706925	0.196928
NULL	0.110627	0.024825	0.160909	0.111397	0.0965854	0.0541036	0.00388055	0.0185357	0.000110645	0.205212	0.106364	0.230518	0.186605	0.243412	0.0886673	0.0533642	0.0744971	0.059155	0.0845553	0.194308	0.0283792	0.0868951	0.135443	-0.00454549	0.0891008	0.0590009	0.0783614	0.12262	0.00866034	0.00135793	0.113676	0.492156
NULL	0.0515495	0.000388704	-0.00296607	0.0254858	0.18925	-0.00441467	-0.00489421	0.095115	0.20998	0.0666214	0.00222774	-0.00162415	0.0663105	0.00801088	0.0124361	0.000629803	0.145771	0.159016	-0.00486558	0.10014	-0.0019578	0.0149321	-0.00331722	0.0110434	0.0023588	0.0833134	-0.00384127	0.080472	0.0105146	0.109648	0.19817	0.232208
NULL	0.116977	0.220295	0.078231	0.0356554	0.0589488	0.00805916	0.019932	0.0221984	0.0543397	-0.003223	-0.00349989	0.236289	0.13987	0.0533905	0.0269533	0.0240011	0.201964	0.0311934	-0.00436411	0.00316237	0.0271318	0.00400417	0.045679	0.043407	-0.00432839	-0.00372189	-0.00413505	0.136942	0.0429835	-0.00451006	0.130285	0.0221383
NULL	-0.00130272	0.148063	0.159788	0.000191895	0.0299201	0.106512	-0.00120237	0.0380021	0.297329	0.0411535	0.734007	0.37379	0.0464465	0.159092	0.182068	0.141988	0.213436	0.0192446	0.11482	0.104114	0.156269	0.0838103	0.000310605	0.146284	0.0987517	0.0953642	0.000906241	0.0685583	0.00117658	0.00113674	0.00151311	0.024305
NULL	0.0988437	0.0215247	0.0354561	0.117595	0.0935039	0.0803295	0.0421589	0.304119	-0.00435252	0.311528	0.0927343	0.0104695	0.0627997	0.0958546	0.123574	0.146814	0.0107693	0.180153	-0.00247626	0.0639668	0.0201373	0.163547	0.152238	0.180111	0.0350104	0.0744152	0.000515136	-0.00490903	0.00729136	0.102794	0.146614	-0.00476464
NULL	0.0180558	0.121025	0.149042	0.172239	0.0584832	0.039918	0.167339	0.0286739	-0.000489122	0.142716	0.0663452	0.12079	0.022658	0.0235185	-0.00434938	-0.00498701	-0.00426093	0.119567	-0.0043541	0.194308	0.0846346	0.0427988	0.120972	-0.00479791	0.0391995	0.0337426	0.228186	0.0211844	0.0864076	0.428198	0.0284726	0.456651
NULL	0.229971	0.262644	0.0242462	0.104482	0.0887608	0.00892632	0.232957	0.106364	0.0728511	0.136227	-0.00369829	0.153083	-0.00236276	-0.00380728	0.00759905	0.262467	0.0998722	0.0908475	0.000549218	-0.00492116	-0.00136717	0.0013095	0.333368	0.269623	0.289568	0.0494148	0.198135	0.0026234	-0.00481045	0.0230032	0.00244961	0.095004
NULL	0.100257	0.0450907	0.0465001	0.307683	0.106127	0.20516	0.00677678	0.0220385	0.00627044	0.00173412	0.0947333	0.201956	0.217628	0.291941	0.0612741	0.471451	0.098115	0.0243975	0.615291	-0.00287861	0.247099	0.302444	0.0591842	0.493867	0.00702408	0.067594	0.0788052	0.127353	-0.00325144	0.0547679	-0.00462333	0.0159646
NULL	-0.00145138	0.0541752	0.0251221	0.0330424	0.0137492	-0.0048063	0.29138	0.038251	-0.00470317	0.165743	0.211927	-0.00236178	0.194287	0.116172	0.120848	0.0825787	0.0035561	0.00224289	0.00573005	0.138279	0.164249	0.004023	0.0726768	0.0240786	0.0773463	0.025139	0.115505	0.13173	0.0175589	0.0646561	0.139186	0.167852
NULL	0.157129	0.09045	-0.00506528	0.289426	0.0581505	0.0720789	0.0049987	-0.000374671	0.0105919	0.177511	0.495958	0.00745489	0.00204734	0.106697	0.231853	0.0816806	0.0513134	-0.00192992	-0.00101017	0.14433	0.0281408	0.217532	0.105391	0.0944748	0.0166428	0.3454	0.17658	-0.0036631	0.0122342	-0.00482315	0.023574	0.146869
NULL	0.00907122	0.153612	0.0220156	0.261943	0.0844184	0.105533	0.0926573	-0.000492049	0.228004	0.134787	0.0997705	0.244594	0.00970455	0.179276	0.0165882	0.0311318	0.0225283	0.0892064	0.014545	0.0732602	0.139575	-0.0047641	0.0324857	0.0695799	0.104653	0.0380071	0.134658	0.144381	0.0234134	0.129093	-0.00396526	0.0885646
NULL	0.078412	-0.00438934	0.180637	0.217066	0.028127	0.0248139	0.333235	0.0378375	0.00204994	0.2773	0.00551864	0.0766223	0.201811	0.0233842	0.000761863	-0.00474734	0.246554	0.0460672	0.516222	0.0293445	0.102851	0.175049	0.0560082	0.0614627	0.0115325	0.0237133	0.0200081	0.407879	0.545471	0.0552742	0.0890524	0.126013
NULL	0.0101016	0.0212631	-0.0041418	0.0355341	0.0588837	0.0121745	0.00738713	-0.000726075	0.0756452	0.001987	0.0392934	0.154554	0.140793	0.0934345	-0.00441496	0.228821	-0.00415783	0.00247759	0.530274	0.128855	-0.00418104	0.0259299	0.000475591	0.0169599	0.0131019	0.0340394	-0.00386534	0.00215972	0.535969	0.0546283	0.0666218	0.00651519
NULL	-0.00484119	-0.00399447	0.146526	0.025427	0.108652	-0.00384241	0.192085	0.0212363	0.127455	-0.00393301	0.318214	0.0209722	0.0270769	0.0923938	0.00144833	-0.00102716	0.0459958	0.109451	0.416678	0.134198	0.211233	-0.00516984	0.078916	0.0592513	0.0780506	0.0211011	0.141545	0.213469	0.0749329	0.112006	-0.00480159	0.0444382
NULL	0.0189129	0.0602214	0.0722544	0.0942356	0.0875217	0.123652	0.199375	0.0100736	0.196336	0.0756916	0.339177	0.0321075	0.0755401	0.0205046	-0.00480135	0.0516789	-0.00491964	0.0926911	0.00799245	0.0704647	0.343128	0.127076	-0.00330748	-0.00489884	0.0413922	0.208164	0.00611884	0.100956	0.11266	0.182853	0.024141	0.0322673
NULL	0.0466133	0.0712903	-0.00513735	0.124735	0.00380632	0.0957446	0.20571	0.0217896	-0.00275022	0.0673364	0.0316425	0.143566	0.293867	0.201475	-0.00318927	0.0584103	0.145687	0.184402	0.0131118	-0.00450981	0.0113239	0.0732639	0.0461601	0.180167	-0.00176846	-0.00428652	0.0609598	0.0555888	0.122744	0.00767685	-0.00502288	-0.00483545
NULL	0.665402	0.0889009	0.181033	0.0012888	0.062011	0.160917	0.0267976	0.10928	-0.00441452	0.28653	-0.00425034	0.0283519	0.0887587	0.0317688	0.00318459	0.0244529	0.119478	0.0930672	0.167011	0.153494	0.0114902	0.0314098	0.140243	0.211504	-0.00526515	-0.00425693	0.0127427	0.256886	0.0769092	0.0800299	0.0345106	0.0754385
NULL	0.564555	0.0709832	0.192585	0.182847	0.0387855	0.125369	0.0532761	-0.00391018	0.0170411	0.0676521	0.0856913	-0.00373726	0.0415538	0.140081	0.0272714	0.181886	0.119091	0.00805385	0.00573005	0.179326	0.125685	0.325351	0.0633192	0.0656579	0.11518	0.0100883	0.217943	0.023934	0.0183151	0.0177911	0.211083	0.0403403
NULL	0.044449	0.00610695	0.272423	0.352021	0.122582	0.128632	0.217321	0.122034	0.0442112	0.00104688	0.0438415	0.00977114	0.0421012	0.093812	0.0719275	0.0851377	0.00117165	0.0750938	0.311001	0.0702885	0.113805	0.0410164	0.0913036	0.187803	0.100853	0.0617437	0.253986	0.245436	-0.00478023	0.0667088	-0.00139599	0.0884578
NULL	0.138285	0.0549674	-0.00489458	0.0584834	0.0265952	0.21742	0.240439	0.0886434	-0.00455997	0.0391944	0.05885	0.15614	0.0334344	0.0121571	-0.00409146	0.259594	0.275508	0.0119367	0.00278822	0.102366	-0.0044779	0.0231494	0.275873	0.157279	0.222595	0.104325	0.117607	0.318009	-0.00439751	0.122146	0.0366658	0.121088
NULL	0.327076	0.164029	0.0091222	0.0472302	-0.00500012	0.0377695	0.00170174	-0.00451968	0.0116328	0.222537	-0.00144658	0.0157087	0.130027	0.0042465	0.238082	0.0474021	0.0520009	0.0756914	0.00969443	0.188371	0.0371739	0.14604	0.0111039	0.104779	0.0897094	0.0460474	0.0667609	0.0337813	0.177493	0.00492529	0.192663	0.261252
NULL	0.0598696	0.0526325	0.243009	0.0289791	0.039097	0.0959732	0.0594804	0.105992	0.050561	0.0663677	0.00434319	0.241682	0.0216312	0.0194967	-0.00312986	-0.00354517	0.145772	0.00246865	-0.00388739	0.0185457	0.0180076	0.0549525	0.13307	0.00507363	0.112645	0.0323176	0.211305	0.107428	0.0542629	0.145693	-3.72453e-05	0.00693672
NULL	0.111392	0.140301	0.033731	0.181752	0.0970285	-0.00221287	0.000816619	0.0580962	0.0133651	0.158633	0.0611891	0.174544	0.295077	-0.00209034	0.197693	0.00421886	0.0411171	0.253963	0.00724899	-0.00471665	0.0994153	0.0767268	0.0707298	0.14217	0.0264671	0.149701	0.0277033	0.0243169	0.0457687	-0.00184506	0.0254131	0.0450758
NULL	0.311992	0.080919	0.0393356	0.0507015	0.0772664	0.0236784	0.15279	0.0505709	0.273906	0.0389303	-0.00434313	-0.00461914	0.207655	0.096497	0.113138	0.0514414	0.0910338	0.173735	0.626303	0.19295	0.086914	0.00200037	0.216073	0.0693369	0.404977	0.0432702	0.152608	0.0661429	0.0884884	-0.00104616	0.153405	0.208243
NULL	0.0969506	0.428599	0.00411169	-0.00359252	0.0137889	0.0970604	0.0369844	0.00128474	0.111614	0.0133711	0.40708	0.249081	0.118792	-0.00193333	0.476465	0.0282374	0.18525	-0.000749371	0.0098971	0.124425	0.102907	0.0406997	0.0526024	0.16065	0.00626867	0.0413228	0.098287	0.146416	0.00160328	0.279176	0.149353	0.104959
NULL	0.016941	0.121729	0.167822	0.0249931	0.0372104	0.150186	0.0761817	-0.00129114	0.0247927	0.0888814	0.0480557	0.268821	0.0534367	0.00453902	0.153106	0.204514	-0.00233392	0.130458	0.00141066	0.0769724	0.0836377	0.159436	0.0127087	0.120106	0.0428264	0.0580028	0.0484156	0.0915155	0.0152488	0.0635284	0.298625	0.023626
NULL	0.128344	-0.00495083	0.0308178	0.00033329	0.161913	0.215875	0.0957756	0.125083	0.153939	0.0471177	-0.00262539	0.0311271	-0.00414281	0.0229371	0.137367	0.0224265	-0.00482793	0.0058921	-0.0043541	-0.00446807	0.0716377	0.263923	0.0596207	0.110381	0.0449904	0.017755	0.186221	0.0138307	0.00782824	0.172534	0.0641925	0.00510639
NULL	0.173707	0.0601899	0.0353464	0.12208	0.120269	0.0373322	0.00642441	0.144662	0.00846869	0.0668989	0.0628408	0.0446416	0.214527	0.294689	0.0947655	-0.00427605	0.163742	0.0806412	0.0162872	0.359191	0.021258	0.153851	0.0067738	0.122353	0.0276652	0.0465305	0.0382926	0.0147494	0.0317609	0.152688	0.00626437	0.24237
NULL	0.0348465	0.0775927	-0.000506576	-0.00031589	0.182845	0.021779	0.0644134	-0.00200234	0.119834	0.0952836	0.303779	0.0168819	0.0971979	-0.00474419	0.303518	0.347903	0.0354618	0.124516	0.00127179	0.0288277	0.0914104	0.0509125	0.0316745	0.00904515	0.000185457	0.11954	0.110834	6.40247e-05	0.0600917	0.0255706	0.238585	0.163115
NULL	0.0296307	-0.000817453	-0.00467954	-0.00489168	0.127938	0.0825526	0.100555	0.019088	0.113396	-0.00395571	0.0782984	0.0136581	0.217781	0.174822	0.000635008	0.0177859	0.0181772	-0.00236931	0.000727658	0.00652167	0.0316195	0.155105	0.0103476	0.162282	-0.00421413	0.0661337	-0.00461504	-0.00217314	0.255375	0.186121	-0.00442496	0.134822
NULL	0.566458	0.0918591	-0.00517056	0.146062	0.174046	0.0871673	0.0166273	0.557704	0.0141391	0.00913462	0.00122347	0.00513479	0.0328518	0.0149603	0.257483	0.0149408	0.162899	0.33102	0.00029838	0.0168639	0.0612172	0.111726	0.071908	0.173308	0.139525	-0.000969571	0.118605	0.00637227	0.0860292	0.00114874	0.0431992	0.104964
NULL	0.0223534	-0.00419417	0.030888	-0.00312597	0.0304226	0.263831	0.282996	0.0628176	0.106673	0.108464	0.0385839	0.170508	0.0203123	0.132887	-0.000601956	0.00636678	0.245119	0.260373	-0.00064468	0.11665	0.0837931	0.00509034	0.178805	0.020838	0.0883391	0.0336343	0.13598	-0.000618814	0.310852	0.110654	-0.00179422	0.156717
NULL	0.0157056	0.0597419	0.0879824	-0.00207955	0.0646008	0.0340063	0.0369085	0.0737989	0.154885	0.0217543	0.0702282	0.0197095	0.0415419	0.0262961	0.024635	0.00615632	0.0251845	0.074647	0.095367	0.0394661	0.132679	0.338372	0.296548	0.0104784	0.0691445	-0.0029071	0.111458	0.189094	0.375457	0.0813102	0.067074	0.00644927
NULL	0.043688	0.0755665	0.0305103	0.0121328	0.0784274	0.0519505	-0.000793848	0.0016696	0.0245957	0.00926091	0.303779	-0.00461023	0.126055	-0.00414582	-0.00494851	0.00138442	0.0634367	0.0306824	0.010479	0.0206407	0.00665727	0.188031	0.18433	-0.00422134	0.0726608	0.133169	0.0760901	0.20458	0.116782	0.17589	0.0010496	0.144685
NULL	-0.00101848	0.0105671	0.138266	0.00260133	0.474576	0.128431	0.12475	0.122152	0.0147386	0.104673	0.261718	0.0125512	0.00692186	0.0845719	0.0932488	0.148587	0.00556516	0.00329887	-0.000177386	0.165004	0.00132403	0.186808	0.367694	0.00355763	0.012783	0.220009	0.175807	0.187197	-0.00487008	0.121759	0.117009	-0.00277203
NULL	0.183369	-0.00294676	0.135507	0.207969	0.134985	0.00536127	0.0100422	0.0960215	0.124326	0.0538225	0.0766199	0.00728394	0.120864	0.205973	-0.00466044	0.0585887	-0.00387242	0.267994	0.0040384	0.00963721	0.362157	0.0469164	0.0681565	0.116578	0.0479467	0.0151735	0.0125923	0.0121712	0.317254	0.0218622	0.0230549	0.0512189
NULL	0.00970193	0.0369098	0.178415	0.161499	0.144188	-0.0040803	0.15531	0.123993	-0.00330533	0.254162	0.360252	0.0543	0.0357206	-0.00353319	0.081656	0.0424929	0.169462	0.0560949	0.00742611	0.169988	0.0266546	0.0427737	0.0784634	0.161852	0.190429	0.0680538	-0.00337387	0.101721	0.167018	-0.000454062	0.129305	-0.00266148
NULL	0.0870354	-0.00295815	0.0173702	0.112578	0.0809123	0.188895	0.472946	-0.00177358	-0.00393089	0.364411	0.0798072	0.144886	0.206804	0.100125	0.163384	-0.00494852	0.031688	0.0117579	0.0133838	0.207227	0.0987229	0.0911499	0.075257	0.00305679	0.00837687	0.0103394	0.0641184	0.0444105	0.105073	0.134665	0.218043	0.00250742
NULL	0.024068	0.0360931	0.00340711	-0.00300426	0.00105675	0.0384169	0.172413	0.137354	0.351298	-0.00490884	0.734007	0.20439	0.00507079	0.272604	0.20488	0.0932563	0.271137	0.00662784	0.0034755	0.433367	0.0776838	0.0440416	0.0131327	0.063359	-0.000456488	-0.00051645	0.16693	0.0667892	0.0529653	0.106266	0.180222	0.0846782
NULL	0.0164618	0.0791575	0.0536222	0.293748	0.183651	-0.00288279	0.293353	0.00789644	0.264975	0.124673	0.0943053	0.000206921	0.305275	0.125989	-0.00476041	-0.00474643	0.140626	0.0995487	-0.00452997	0.0189521	0.383947	0.00034059	0.0139606	0.121783	0.446266	0.00130179	0.219602	0.0578967	-0.00409288	-0.00284401	0.0216329	0.230793
NULL	0.127769	0.0544164	0.0142554	0.0149595	0.128751	0.105297	0.0528036	0.132502	0.00689003	0.00244737	0.0381786	0.19771	0.068383	0.0142823	0.020086	0.368363	0.00655863	0.0480464	-0.00588349	0.124038	0.0550532	0.0199506	-0.00194373	0.389359	0.0708742	0.0250723	-0.00388382	0.150476	0.0102504	-0.00214254	0.0175974	-0.00277203
NULL	0.488958	0.0846388	0.139777	-0.00513102	0.0350379	0.211316	0.019932	0.0160522	0.200887	0.361792	0.247536	0.161022	-0.00437343	0.0400056	0.0136267	0.0892139	0.245965	0.183462	0.00192464	0.133358	0.00029785	-0.000667929	0.418401	0.0252648	0.148234	0.000458783	0.207481	0.411769	0.0259921	0.0714066	0.0737286	0.000925761
NULL	-0.00264399	-0.00303524	0.292636	0.000485874	0.0301998	0.170888	0.0157286	0.00476439	-0.00257772	0.12766	0.028092	0.0259177	0.159678	0.117634	-0.00467777	0.00215223	0.100328	0.186876	0.0183768	0.0153674	0.11467	0.188481	0.113784	0.265317	0.151267	0.0670763	0.137021	0.304558	0.103726	0.157323	0.157166	0.223906
NULL	-0.00438004	-0.00463134	0.189203	0.0729667	0.00752415	0.128431	0.122384	-0.00502773	0.00876359	0.0873344	0.0713876	0.00941752	0.13204	0.384867	0.10855	-0.00146849	0.0212118	0.015345	-0.00212674	0.00955291	0.0514103	0.159502	0.000310605	0.183932	0.10155	0.0874864	0.278667	0.144079	0.0332522	0.280386	0.165802	0.0345704
NULL	0.27412	0.118788	0.0616744	0.0687488	0.00840048	0.160456	0.123814	0.0198495	-0.00417912	0.0133376	0.0978468	0.0203873	0.14901	0.0405324	-0.00310461	0.159545	0.040258	0.068255	0.00742611	0.0432061	0.45342	0.1463	-0.00465692	-0.00445947	0.0893362	0.0507499	0.00414424	-0.00416516	0.0878569	0.126222	0.0549038	0.0141989
NULL	0.193959	0.148394	0.00598943	0.0361011	0.100221	0.178793	0.000922774	0.105193	-0.00209201	0.142963	-0.00205059	0.196561	0.0479491	0.119758	-0.00478104	0.145702	-0.00216989	0.0586124	0.0128032	0.154984	0.267842	0.0368141	0.573912	-0.0041394	0.0201893	-0.00385891	0.00181878	0.0396861	0.166217	0.0330965	0.200309	-0.00190529
NULL	0.4495	-0.00487866	0.195896	0.00935705	0.0104248	-0.00505959	0.295175	0.0636472	0.0203537	0.00268588	0.0541483	0.0252647	0.0627997	0.00280356	0.271578	0.0420333	0.0436788	-0.0040481	-0.00110242	0.0132811	0.00456746	-0.0020701	-0.00510027	0.099281	0.00163676	0.00845486	0.0471316	0.00359987	0.114517	0.0594298	-0.000110943	0.0245088
NULL	0.0732468	-0.00246009	-0.000372504	0.0446407	-0.00481252	-0.0028185	0.0503308	0.0520389	0.0135097	0.141189	0.0308943	0.0366997	0.0396198	0.0239576	0.00371806	0.0107135	-0.00481615	-0.00323207	-0.000581228	0.0887946	0.05169	0.1011	0.148196	0.157617	0.0105764	0.229956	0.0796064	0.096173	0.0453651	0.00635265	0.228007	-0.00391021
NULL	0.1637	0.0470796	0.0217452	0.254981	0.46662	0.107723	0.285165	0.107365	0.00685245	0.227515	0.228903	0.0409828	0.153142	-0.00103332	0.0366762	-0.00500256	0.305031	0.11097	-0.00212674	-0.00464313	0.425229	0.027066	0.0097943	0.110921	0.0939309	0.482401	0.149212	0.419699	-0.00484119	0.00750287	0.175885	0.181491
NULL	0.194996	0.026188	0.0315854	0.00303217	0.113376	0.244234	0.0244915	0.0529963	0.057254	-0.0015331	0.0286836	0.0340494	0.154811	-0.00415655	0.120724	0.0843498	0.0791801	0.0306588	0.00629491	0.0668458	-0.00462945	0.323692	0.01728	0.140042	0.213321	0.0719724	0.356673	0.274079	0.0946982	0.121634	0.0218706	0.0341251
NULL	0.556439	0.0283926	0.040522	0.346869	-0.00427885	-0.00465176	0.169858	0.0023254	0.126566	0.0169762	0.010443	0.105792	-0.00355318	-0.00454577	0.00238233	0.185726	0.0039751	0.122146	-0.00429308	0.346105	-0.00416491	-0.00342701	0.00679692	0.0382604	-0.00222541	0.03207	0.120067	0.152124	0.27006	0.189038	0.0210789	0.230791
NULL	0.00368934	0.091867	0.10433	-0.00339884	0.0346545	0.169213	0.13188	0.0453215	-0.00376216	0.00620904	0.255307	0.0454522	0.03515	0.00115001	0.0817452	0.0269038	0.0881385	0.076518	0.00809877	0.135776	0.0078579	0.0853561	0.00361	0.00644959	0.441367	0.0758019	-0.00379333	-0.00146278	0.114451	0.00280356	0.00700788	0.0189265
NULL	0.0692111	0.0509546	0.0262469	0.0163041	0.0384462	0.0207224	0.0143671	0.150647	0.015641	0.0107168	0.0702282	0.176271	0.0478819	0.0845487	0.0942677	-0.00389715	0.000487456	0.223226	0.207133	-0.00418496	-0.00232469	-0.00493916	0.0901099	0.270927	0.00863454	0.101881	0.160911	0.0584012	0.617761	-0.000148819	0.0614187	0.150391
NULL	0.0406494	0.106314	0.0256184	0.0199605	0.0187678	0.0376963	0.00421964	0.217823	0.0562864	0.0338753	0.05168	0.0083987	0.030244	0.0228611	0.00449745	0.103124	0.14728	0.132458	0.0136831	-0.00310386	0.0013292	0.0818996	0.0621808	-0.00472304	0.0559583	0.0529766	-0.00455096	0.0818762	0.059788	0.128454	0.106914	0.0265611
NULL	0.0649192	0.0533511	0.178551	0.194838	0.119833	0.11194	0.139381	0.0942107	0.0142705	0.0456805	-0.00106238	0.185096	0.0919688	0.216565	0.0943903	0.136831	0.0893683	0.0837963	0.0382781	0.000310605	0.00143635	0.0599151	0.544146	0.0922741	0.132876	0.0661337	-0.00485266	0.0769614	0.25044	0.165694	-0.00236439	-0.00337579
NULL	0.0854292	0.00290228	0.0448011	0.213594	-0.00528136	0.0274362	0.122384	0.284723	0.0149659	-0.00481576	0.034655	0.135585	0.016857	-0.00323295	0.151942	0.129644	0.16528	0.00813345	0.00176798	0.0761463	0.168114	0.144569	0.0561097	0.0625192	0.131265	0.00388072	0.0329059	0.0497286	0.0148584	-0.0016573	0.032068	0.0221597
NULL	0.125006	0.332799	0.107128	0.0423825	0.039246	0.010191	0.117148	0.0440396	0.0295627	0.0650193	0.00936413	0.0859579	0.178608	0.020699	0.104494	0.0593536	0.0306413	0.170728	0.487476	0.0201263	-0.00201679	0.278115	0.0162051	0.0850866	0.0367052	0.0709505	0.113834	0.052823	0.0974525	0.187439	0.00492793	0.209057
NULL	-0.00480635	0.0179185	0.0167122	-0.0040306	0.326834	0.0998102	0.0134983	0.0792462	-0.00493806	0.360707	0.109511	0.225587	0.0449356	0.0222595	0.085793	0.0757336	0.0392306	0.0434122	0.00756332	-0.00287861	0.113836	-0.00438752	0.0172244	0.000822176	-0.00265475	0.0633199	0.0356555	0.0511189	0.0169259	-0.00247251	0.00405066	0.0666141
NULL	0.0843625	0.142028	0.00533012	0.0415909	0.483896	0.235214	-0.00401554	0.00227445	0.127635	0.231734	0.343172	-0.00276887	-0.00305267	-0.00368974	0.000393322	0.0963389	0.0650399	0.109074	0.00573005	0.178217	0.167524	0.02694	0.0844214	0.0581083	0.073911	0.0223546	0.125478	0.00822941	0.0556396	0.155114	0.124589	0.00653083
NULL	0.23266	-0.00259672	0.0854474	0.141289	0.180116	0.164414	0.13183	0.0388511	0.0448685	0.00980929	0.409591	0.147052	0.0125655	0.0463375	0.153388	0.114343	0.0300212	0.0878176	-0.00324139	-0.00248078	0.00600136	0.170536	0.134786	0.0100432	0.0845133	0.0434872	0.0825852	0.0566852	0.115891	0.0655563	0.0225221	0.21511
NULL	-0.00393632	0.187511	0.00939659	0.00706069	0.274937	0.0194489	0.11387	0.29148	0.0966591	0.0247314	0.634605	0.0108887	0.107598	0.0221382	0.0196668	0.0401786	0.0948845	0.0454566	-0.00231767	0.117404	0.385429	0.0391159	0.249198	-0.00492926	0.0854267	0.0113182	0.0318305	0.169629	0.0157217	0.001746	0.194525	-0.00070015
NULL	0.0441588	0.0931097	-0.00346329	0.149417	0.108862	0.140932	0.269714	0.0205155	0.135755	0.0309931	0.0860623	-0.00447193	-0.00163757	0.0107664	0.0987124	0.302363	0.326819	0.114924	0.0133838	0.000129185	0.142102	0.241796	0.200058	0.00712393	0.00628916	0.0602082	0.0585943	0.000388746	0.040415	0.25239	0.218595	0.119356
NULL	0.0298387	0.0712903	0.0118608	0.0688952	0.0176826	0.131666	0.0963703	0.0405676	-0.00378499	0.0942711	0.0536481	0.0884135	0.209609	0.197376	0.0993982	0.041069	0.299368	-0.000270375	-0.00344934	0.0600902	0.309447	0.257837	0.0456393	0.0400514	0.258038	0.00665422	0.274175	0.0839694	0.403174	-0.00216744	-0.00366997	0.0845962
NULL	0.0716848	0.0368468	0.152469	0.000900122	0.0548149	0.007272	0.101381	0.0162761	0.0953455	0.0280229	0.0326054	0.031906	0.0426202	0.0227611	-0.00245703	0.0283002	0.000279692	0.197074	0.00127179	0.106393	0.024877	0.00402971	0.0600421	0.00586357	0.0832904	0.0456884	0.00196955	0.0236282	0.018966	0.0452203	0.227874	0.0433327
NULL	0.0833976	0.0623454	0.119352	0.214679	0.145957	0.201341	0.00480105	0.153415	0.0873478	0.00632894	0.00767813	0.195424	0.0586531	0.0854474	0.00657386	0.116135	0.00531253	0.0149027	0.0119707	0.412313	0.157409	0.216097	0.073161	0.071461	-0.00414768	0.197194	0.0277817	0.0384694	-0.00373984	0.0538152	0.000730723	0.0167718
NULL	0.166064	0.0242839	0.300418	0.0627854	0.00293532	0.161782	0.0011039	-0.00150346	-0.00350634	0.0161437	0.0140715	0.00276889	0.110651	0.0167431	0.383667	0.00456746	0.0637267	0.0432509	0.000108332	0.00145375	0.106529	0.00598513	0.134442	-0.0028591	0.0137001	0.0134135	0.0372221	0.164719	0.00650534	0.0675778	0.143466	-0.00304882
NULL	0.0385624	0.041335	0.103594	0.0374022	0.0193983	0.00433777	0.0401484	0.489836	0.0480406	0.0215457	0.0765438	0.151819	0.0493172	0.291098	0.0867067	0.044334	0.258174	0.105357	-0.00212674	0.004739	0.165148	0.0479539	-0.00439072	0.51805	0.0895168	-0.00201067	0.110842	0.0447931	0.111296	0.462476	0.255889	0.037384
NULL	0.479077	0.158412	0.278773	0.000936557	0.0895264	-0.0025344	0.0243625	0.0220385	0.243505	0.193039	0.0490303	0.239501	0.0923601	0.0592952	0.000350367	0.00879164	0.31327	0.0512211	0.063411	0.0578898	0.63793	0.110898	0.0652208	0.154818	0.0145482	0.0340394	0.000149527	0.0349193	-0.00355225	0.0492835	0.0673618	0.0118845
NULL	0.104234	0.0868353	-0.00458034	0.00987457	0.00529029	0.0113403	0.0232176	0.219251	0.119868	0.119129	0.102502	0.092245	-0.00208401	0.220997	-0.00451054	0.202617	0.284455	0.0255192	-0.00355339	0.546784	0.147004	0.234381	0.0252956	0.111743	-0.00309132	0.0712365	-0.00462457	0.155052	0.525003	0.142424	0.174992	0.0230315
NULL	0.00419849	0.057614	0.231612	-0.0048728	0.103384	-0.00209127	0.159192	0.0324879	0.25351	0.0316459	-0.00376331	0.142476	-0.00300934	0.21318	-0.000550534	0.00408101	0.271228	0.223086	0.00159233	0.0551526	0.500929	0.0013796	0.0960842	-0.000657421	0.0976314	0.347108	-0.0035498	0.00897452	0.0858052	-0.00203453	0.115842	0.146115
NULL	0.0249479	0.0245947	0.140115	0.236383	0.504994	0.232662	0.000169265	0.0886434	0.0211127	0.00562181	0.046119	0.114774	0.205965	0.543951	-0.00172993	0.142931	0.00372234	0.0118989	0.00756332	0.0706932	0.139129	0.00922216	0.0552804	-0.00506725	0.102334	0.0136311	0.0264301	0.00412875	-4.78378e-05	0.0255143	-0.000496981	0.237427
NULL	0.150421	0.0480046	0.118375	0.238619	0.0421439	0.0961955	0.286463	0.14885	0.217248	0.00362587	-0.00507996	0.293725	0.0980657	0.0614723	0.0822619	0.0746095	0.0921903	-0.00370893	0.00122878	0.414282	0.139257	0.0519982	0.174914	0.277302	0.211321	0.061516	-0.00476047	0.191925	0.168477	0.00114874	0.0373714	0.039648
NULL	-0.00347081	0.0777652	0.151184	0.0833342	0.00859134	0.250708	0.293748	0.150315	0.0524214	0.348424	0.00156423	0.0675186	0.0506464	0.236578	0.00194684	0.0770993	0.20323	0.0653531	0.0110604	0.0260195	0.208238	0.158901	0.0252956	-0.00454473	0.00264677	0.0705436	0.0491386	0.27346	0.160665	0.202674	0.0527283	0.169802
NULL	0.000499713	0.0889526	0.14762	-0.00496424	0.0078579	0.0124272	0.00583809	-0.00459556	-0.000904083	0.05283	-0.00435014	0.0649433	0.0776725	0.221059	0.113829	0.145305	0.244196	-0.00511837	0.0159733	0.0069264	0.0043693	0.00104742	0.00604806	0.0465684	0.251278	0.069385	0.00288466	0.0691987	0.0656945	0.0510892	0.174896	0.0378235
NULL	0.102788	0.0235393	0.152205	-0.00295267	0.000509482	0.00786666	-0.00182255	0.0656022	0.000262616	0.0936758	0.726269	0.0208778	0.0652944	0.000719149	0.178336	-0.00235563	0.0459958	-0.00322748	0.0038842	0.00608658	0.0997878	0.182901	0.115724	0.0682558	0.00810671	0.153849	-0.00414582	0.0254849	0.0952473	0.0128764	0.0832734	0.0233126
NULL	0.00169682	0.146152	0.0293636	0.159398	0.0030089	0.0254898	0.138162	0.0560562	0.0279023	0.1011	0.150279	-0.000416987	-0.00436471	0.224241	0.28852	0.0137947	0.343224	0.0563315	-0.00388739	0.170777	0.445545	0.00730488	-0.00496063	0.0113636	0.0616591	0.00101563	-0.00325104	-0.0048552	0.36841	0.124936	0.0655233	0.0382944
NULL	0.115943	0.075723	0.0469147	-0.0022613	0.0434333	0.00515047	0.00613388	0.406579	0.000878663	-0.000535733	0.092682	0.0575161	0.0467943	0.0109969	0.210262	0.00995644	0.00735934	0.13799	0.0171215	0.12742	0.0310587	-0.000224999	0.0228482	-0.003242	0.0248155	0.0266869	-0.0038484	0.00032446	0.0319058	0.0747242	0.0718361	0.161301
NULL	0.00559439	-0.00484448	-0.00411005	0.0161829	0.013387	0.0689515	0.0178062	0.0399441	0.0218339	0.0124285	0.0528044	0.0759653	0.0483228	-0.000239503	0.0120423	0.112366	0.00385784	0.0576489	0.000668311	0.116551	0.117599	0.013593	0.326749	0.0655048	0.22838	0.0396616	0.0258044	-0.00432022	-0.0037266	0.102715	0.244019	0.154715
NULL	-0.00444926	0.496773	0.115379	0.00211939	0.0720065	0.0556333	0.226913	0.186682	0.0433842	0.0135271	0.015335	-0.00062411	-0.00413293	0.0281639	0.0511142	-0.00455937	0.131019	0.00764214	0.0122224	0.016361	0.1236	-0.00442464	0.383336	0.109403	0.121381	0.0639246	0.0841593	0.180999	0.112871	0.0306349	0.258473	0.0539964
NULL	0.0971263	0.0577705	0.292508	0.111511	0.650295	0.298521	0.160589	0.0639388	0.0675427	0.0013741	0.251327	0.0908764	0.112476	0.177152	0.0139199	0.162543	0.00162426	-0.0047211	0.0102628	0.00204524	0.00112082	-0.0047853	0.123071	0.0608369	0.0881338	0.0841692	0.0263837	0.000249932	-0.00431527	0.0535879	0.21808	0.258777
NULL	0.0897546	-0.00427533	0.100014	0.0726367	0.0176826	0.1239	0.00781568	0.0788974	0.120371	0.108511	0.252578	0.00494175	0.147292	0.0478819	0.287827	-0.00415919	-0.00355253	0.0671511	0.00713395	0.00718772	0.00132403	0.0057737	0.0231569	-0.00291169	0.142249	0.0382737	0.0764492	0.00128028	0.156813	0.0451285	0.0507668	0.162883
NULL	0.0133098	0.0843172	0.332002	0.100697	0.042959	0.0704031	-0.00119245	0.576934	0.146032	0.351036	0.0526395	0.0871777	0.0781399	-0.00295293	-0.00218852	0.0893464	0.181046	-0.00493352	0.012541	0.350128	0.30769	0.028975	0.150032	0.0146403	0.0602562	0.0378238	0.0611493	0.0020192	0.0351766	0.0167639	0.240327	0.261252
NULL	0.0322464	0.000609596	0.307203	0.325922	0.058849	0.0957509	0.0153427	0.0881799	0.0543047	0.147539	0.0577568	0.209133	0.182387	0.0191861	0.000748427	0.0562656	0.249573	0.348008	0.00799245	0.0797926	0.0272249	0.226362	-8.27473e-05	0.0225876	0.00414629	0.0855095	0.189954	0.0938713	0.00123171	0.00437008	0.00379555	0.0034448
NULL	-0.00337495	0.0924368	0.00608498	0.0325022	0.0144197	0.199401	0.0550937	0.287489	-0.00500404	-0.00296798	0.0019593	0.0987608	0.11742	0.0921027	-0.000598971	0.284323	0.052311	0.1959	0.271284	0.0343416	0.137488	0.279642	0.140278	0.140836	0.232795	0.0569009	0.0770617	0.384586	0.000407707	0.0618113	0.213712	0.0413766
NULL	-0.00281035	0.337646	-0.000770238	-0.00405136	0.0924936	-0.00211708	-0.00311723	0.0528206	-0.00455004	0.304298	0.00342326	-0.000610966	0.0334868	0.359788	0.0892878	0.3529	0.109982	0.246623	0.0131118	0.149162	0.311937	0.0678585	0.00374249	0.0917524	0.106645	0.462521	0.252696	0.0608001	0.0303202	0.222124	0.0273431	0.198309
NULL	0.0561083	0.0684147	0.225264	0.0634948	0.35109	0.193997	0.121616	0.0016696	-0.00145765	0.17702	0.247536	0.21227	-0.00449994	0.13165	0.158827	0.0866051	0.0640902	0.00527219	-0.00064468	0.0140797	0.0168242	0.14963	0.108742	0.154897	0.093428	0.649931	0.218533	0.103184	0.117394	0.115002	0.117327	0.0365335
NULL	0.106294	-0.00480279	0.0228051	0.0782846	0.0266934	-0.000835	0.288515	0.00241632	0.356781	0.115496	0.0337369	0.182963	0.0331004	0.0261632	0.126675	0.021814	0.00836902	0.00237477	-0.00472261	0.174906	-0.00439625	0.153756	0.11739	-0.00483237	-0.00171696	0.0248566	-0.00404644	0.0325833	0.0706093	0.371059	0.111512	0.0202854
NULL	0.081032	0.227628	0.0214632	0.10283	0.0706535	0.0386382	0.172514	0.0149396	0.104673	0.0379687	0.0445772	0.0196882	0.146707	0.178489	0.303497	0.135008	0.00117165	-0.00433442	0.0034755	0.169992	0.0839097	-0.00367923	0.158938	0.182662	0.0754598	0.0637502	-0.00322962	0.348115	0.124633	0.116983	-0.00471013	0.10161
NULL	0.241704	0.0296868	0.0979694	0.0968861	0.00131918	0.201107	0.187888	0.0240317	0.0104453	0.249682	0.288302	0.181982	-0.00498812	0.137326	0.00573745	0.0528865	0.00292634	0.0107287	0.0171215	0.0862084	0.0198673	0.188163	0.0238692	0.0183439	0.0609685	0.0567415	0.0821348	0.327912	0.0411556	-0.00520602	0.0676455	0.119108
NULL	0.00442527	0.174086	0.10715	0.150316	0.0143404	0.0304432	0.00535475	0.0731391	0.0367701	0.0127091	0.0843554	0.00152407	0.0324611	0.0585943	0.0856377	0.0351016	0.00272399	0.07736	0.480444	0.157556	0.0491466	0.0345094	-8.27473e-05	0.171598	0.11266	0.0449094	0.217943	0.136942	-0.00427838	0.000494137	-0.00419807	0.00567241
NULL	0.251344	0.0254237	0.0130522	-0.00200868	0.0566915	0.284606	0.18248	0.0167309	0.0543397	0.0228319	0.0281532	-0.000565282	0.0536753	0.0570306	0.0034475	0.261007	-0.00449372	0.19585	0.666572	-0.00220914	0.143382	0.0840868	0.0531969	-0.00374547	0.100273	0.413174	-0.00259298	0.0395654	0.114801	0.224531	0.018796	0.182337
NULL	0.111986	0.0714099	0.0962521	-0.00406914	0.270837	0.109788	0.12398	-0.0047964	0.124522	0.401572	0.0129702	0.0298165	-0.00300934	0.124162	0.156247	0.0327093	0.0143689	0.250279	0.000668311	0.00382903	0.0150693	0.211647	0.370234	0.0265515	0.276638	0.039725	0.0600258	0.0496144	0.309979	0.0651676	0.241221	0.277046
NULL	0.00331412	-0.00432831	0.0642162	0.182678	0.121013	-0.00328063	0.157553	0.0828772	0.045379	0.145002	0.0411567	0.208428	0.123285	0.129734	0.0830464	0.0261968	0.100963	0.0305208	0.0119707	0.0298698	0.0802148	0.218865	-0.00447198	0.112134	0.0676639	0.0228596	0.102161	-0.00374932	0.111547	0.15985	0.0184438	0.0454522
NULL	-0.00493681	0.14082	0.288264	-0.00278779	0.00886285	-0.00433011	0.151711	0.406896	0.00383111	-0.0047853	-0.00102095	-0.00488978	0.190754	0.201518	0.03402	-0.00104168	0.0429588	0.0200009	0.0022697	0.00471619	0.0766459	0.202378	0.0108029	-0.00448138	-0.00363519	0.0160688	0.0506884	0.00176945	0.0638137	0.172901	0.0594804	0.0116396
NULL	0.393358	0.0323599	0.139121	0.0223454	0.244799	0.230248	0.0823677	0.00902149	0.0702339	0.126628	0.0150456	0.0356125	-0.00186072	-0.00418174	0.278611	0.051625	0.0340032	-0.00464463	0.00686026	0.0303785	0.0136711	0.252497	0.138566	0.121819	0.0448073	0.15584	0.10033	0.049126	0.0471618	0.030388	0.240439	0.246918
NULL	0.0736917	0.000388704	0.0448498	0.097869	-0.00485388	0.132687	0.133228	0.0175213	0.0373653	0.276418	-0.00431033	0.142757	0.0324047	0.128084	0.262349	0.0878576	-0.00483666	0.0161172	-0.00283314	-0.000619823	0.0731952	0.0237361	0.180906	0.085508	0.45326	0.280338	0.17421	0.0140168	0.0363356	0.116674	0.125197	-0.00286895
NULL	0.0867208	0.00761311	0.0180275	0.0128048	0.0772664	0.00135979	0.24872	0.36141	0.00104523	0.0490418	0.218319	0.217209	0.00062376	-0.00261956	0.264917	0.187206	0.135714	0.227663	0.00931475	0.0493791	0.0379931	0.178054	0.018748	0.0188406	0.0590842	0.0128874	0.224778	0.0621662	-0.00392828	0.138175	0.0220492	0.00526877
NULL	0.000499713	-0.00472458	0.162006	0.211856	0.000845167	0.117488	0.185224	0.00228003	0.0791942	0.0587996	0.0664052	0.285121	0.0749401	3.35342e-05	0.0229815	0.100779	0.0942482	0.00278923	0.0127405	0.107118	0.113836	0.0348929	0.139503	0.107311	0.00865519	-0.00396607	0.0380722	0.141988	-0.00446389	0.0652031	-0.00440436	0.329085
NULL	0.160324	0.0705683	-0.00513964	0.0308623	0.0332505	0.0301473	0.0580049	0.385465	-0.00340286	0.236252	0.00936413	0.135439	0.127816	0.016338	0.162288	0.0850666	0.367173	0.0140691	0.00670482	0.0343033	0.302432	0.145747	0.0557135	0.0233918	0.194747	0.596278	0.0209857	-0.00452818	0.00490036	0.0990092	-0.00332817	0.0413336
NULL	0.160922	0.00939963	-0.00377287	-0.00511246	0.178414	0.0111801	0.0964958	0.203089	0.0355524	0.0226304	-0.00216405	0.00420228	0.0842397	0.126315	-0.00313226	0.110635	0.0632933	-0.00510656	0.522745	0.00433486	0.129819	0.0148184	0.538571	-0.0043754	0.070231	0.04861	-0.00345933	-0.00456256	0.157417	0.0122366	0.0720145	0.0955413
NULL	0.111692	0.466438	0.0833275	0.305456	0.00595482	-0.00417642	-0.00461933	0.0674557	0.103702	0.0829579	0.0705193	0.0518994	0.168717	0.154871	0.281647	0.0044505	0.0650965	0.193628	0.00855928	0.0275037	0.0213025	0.11423	0.0789349	0.0363973	0.0869016	-0.0033051	-0.00478584	0.131371	0.452168	0.101869	0.272823	0.0805039
NULL	0.129963	0.0687201	0.44414	0.252888	-0.00474856	0.0243586	0.230497	0.0796609	0.09106	0.19988	0.0517913	0.147454	0.130643	-0.00240536	0.0012543	0.149351	0.0431002	0.241309	0.00235116	0.106172	0.0225623	0.112848	0.615762	0.100221	0.0795986	0.182984	0.0768832	0.0815371	-0.00188498	0.112865	0.0554049	-0.00407073
NULL	0.365691	0.017463	-0.00373101	-0.00339254	0.0314034	-0.000767593	-0.00306429	0.119232	0.0788843	0.313118	0.000479366	0.148568	0.101736	-0.00405835	-0.00497835	0.0140029	0.0215893	0.245372	0.00686026	0.0185457	0.12093	0.0687897	0.361699	0.108615	0.104817	0.0750842	0.111488	0.119278	0.0985009	0.149137	0.0379271	0.0603173
NULL	0.556804	0.00659407	0.000925881	0.272564	0.383382	0.00129884	0.198642	0.326964	0.00119452	0.0763231	0.0782813	0.0134031	0.0963343	0.0533898	0.0497094	0.0433872	0.0579639	0.0276231	0.0040384	0.19498	-0.00338336	0.131468	0.0317609	-0.00306966	-0.00272925	0.345469	0.0590186	0.00639636	0.175932	0.156491	0.154793	0.0791799
NULL	0.560953	0.0469289	0.211269	0.0031913	0.0176826	0.0547373	0.182399	0.069695	0.196337	0.171047	0.0343704	-0.000696737	0.0730373	0.0886129	0.0511202	0.0318259	0.22467	0.219031	0.00029838	0.0168639	0.0466848	-0.0042627	0.135152	0.137951	0.056294	0.354539	0.175732	0.0363171	0.0128768	0.423652	0.0284726	0.000413445
NULL	-0.00338129	0.021167	0.174314	-0.00221507	-0.00441331	0.0399794	0.00131002	0.293778	0.0408089	0.236226	0.0582228	0.0451313	0.216945	-0.00176363	0.000418421	0.094476	0.128616	0.0716566	0.0122224	-0.0045283	-0.000731378	0.0100292	0.0961623	0.0143087	0.035122	0.0585615	0.18546	0.0307193	0.128169	0.536892	0.301444	-0.00450641
NULL	0.0663145	0.0688025	0.18831	0.00156228	0.00615364	0.00947422	0.22438	0.268758	0.0117599	0.111223	0.046119	0.0479166	0.347635	0.156002	0.246384	0.0686684	0.0133385	0.0345062	0.00516568	0.0489313	0.241594	0.00717641	0.140278	0.000929949	0.261618	-0.00425693	0.012611	0.207681	-0.00232494	-0.000137357	0.116612	0.0767443
NULL	-0.00437727	0.0737682	0.00954428	0.00061397	0.0474618	0.00326824	0.0185594	0.0110775	-0.00424419	0.0272137	0.110072	0.211621	0.0894689	0.0344092	0.0955161	0.239115	0.000512699	0.115463	-0.00280772	-0.000134294	0.0873103	0.0517325	0.0112261	0.0400268	-0.000496985	0.0106694	0.161462	-0.00172508	0.0157217	0.0936244	0.117551	-0.00275359
NULL	0.107102	0.115875	0.0662585	0.193345	0.0838188	0.11714	0.153313	0.0811883	-0.00415955	0.391419	0.0699475	0.00416987	0.0513156	0.0800558	0.293017	0.0472093	0.0249461	0.00782599	-0.00346854	0.00686526	0.144625	0.0730982	0.0290976	0.0459827	0.0513328	0.235357	0.114104	0.0881106	0.00221553	0.0232643	0.0543891	-0.00450381
NULL	0.0768813	0.0921375	0.0771337	-0.000321187	0.11478	0.0931042	0.472946	-0.0033773	-0.00137794	0.318441	0.0542635	0.0738165	0.119354	0.101267	0.0137198	0.0635443	0.318758	0.0278695	0.0034755	0.0394661	0.101707	0.0149056	0.0649409	0.0767136	0.0124198	0.493986	0.0180611	0.0846422	0.129826	0.340488	0.0462996	0.0158622
NULL	0.00534962	0.0395639	0.157354	0.0950739	0.0363924	0.0853473	0.0679172	0.123616	-0.00496386	0.12534	0.0421615	-4.26288e-05	0.222061	0.516069	-0.00446032	0.128981	0.0808096	0.0832219	0.0148511	0.0260195	0.0155226	-0.00435028	-0.00356966	0.0904632	0.155003	0.0302952	0.309006	0.152469	0.161579	0.166456	0.156448	0.121825
NULL	0.0149725	0.00765987	0.00627822	0.108095	-0.00273707	0.0560384	0.309807	0.113103	0.060573	0.00795568	0.0881254	0.045501	0.197782	0.11014	-0.00486309	0.150756	0.216985	0.137202	-0.00372454	0.174188	0.004894	-0.00216432	0.158411	-0.00341833	-0.00456485	0.0801739	0.158557	0.0511315	0.0947404	0.0331142	-0.000615374	-0.00407891
NULL	0.320242	-0.00443099	-0.00280131	-0.00313123	0.0303937	0.0767177	0.0408815	0.0753648	0.12481	0.0163082	0.0320742	0.12326	0.0539693	0.00283245	0.0608292	0.130504	-0.00463689	0.167437	0.00178973	0.0427513	0.0917779	0.143801	0.410932	0.177065	0.0104029	0.137741	0.0866	-0.00253531	-0.00220568	0.166257	0.0504576	0.00651519
NULL	-0.00306123	0.000661001	0.0008366	0.239844	0.339471	0.0511507	0.128499	0.0930956	0.0579092	-0.0011427	0.0238177	-0.000593215	0.0996499	0.263937	0.0446847	0.00471169	0.16075	0.00139142	0.000602352	0.00437467	0.0372667	0.176173	0.0421782	0.000147897	0.0640614	-0.00214152	0.140693	0.00404111	0.0914544	0.0143871	0.0133241	0.114039
NULL	0.0595664	0.113009	0.127381	0.0169338	0.023796	-0.00512057	0.0111116	0.0723017	-0.00183981	0.029377	0.0462155	0.0686345	-0.00381753	-0.00223808	0.0810726	0.00582886	0.218741	0.226716	0.603087	0.0184921	0.0447791	0.278115	0.060386	7.71598e-05	0.00264041	0.0112889	0.041276	0.162254	-0.00201205	0.0530059	0.00886359	0.0203858
NULL	0.00712768	0.532332	0.192542	0.021692	0.0167768	0.0991098	0.00309659	0.0534411	0.100268	0.0295533	0.0155203	0.0635014	0.060988	-0.000488352	0.0601396	0.0591842	0.0819914	0.00816272	0.00969443	-0.00478676	-0.00184107	0.0203489	0.0977079	0.0498231	0.0906638	0.280891	0.0359793	0.411882	0.37142	0.0526615	0.0829876	0.00274395
NULL	-0.00407822	0.0638251	-0.00278382	-0.00465872	0.289883	0.0175081	0.0595556	0.00725862	0.0573087	0.232519	-0.00217938	-0.00159385	0.100869	0.280024	0.308011	-0.00497897	0.122233	0.0054371	0.00127179	0.0275473	-0.0034844	0.0698551	0.111851	0.282918	0.148773	0.192659	0.109018	0.00288314	0.0682163	0.087337	0.0233841	0.0182067
NULL	0.0997968	0.146099	0.0235236	0.215424	0.117651	0.0429559	0.0574989	0.0591536	6.40247e-05	0.246021	0.0844165	0.148131	0.0883713	0.0304628	0.202601	0.0164242	0.004196	0.0886318	0.0110604	0.153494	0.00183364	0.00226312	0.109308	0.147107	0.0683503	0.311821	-0.00416425	0.251257	0.036284	0.365084	0.144496	0.0704338
NULL	0.137837	0.0332892	0.0148612	0.390034	0.124271	0.133871	0.168629	-0.000485048	0.120578	0.337875	0.0782813	0.0049987	0.0226947	-0.00153792	0.0446847	0.514735	0.115345	-0.000727259	0.0119707	0.00465313	0.138239	-0.00413462	0.348468	0.00237644	-0.00122291	0.0383369	0.113907	0.392061	0.0704179	0.127166	0.121836	-0.00480908
NULL	0.000487686	0.00984218	0.00138584	0.0378728	0.041143	0.065729	0.0595556	0.0700073	0.0176763	0.27187	0.356602	0.0022761	-1.83268e-05	0.306971	0.0451014	0.10251	0.245965	-0.00219395	0.0136831	0.0249713	0.0419211	0.122689	0.558784	0.0800844	0.0537599	0.0314448	0.192768	0.0132478	0.093529	-0.00491423	4.39322e-05	0.0293224
NULL	-0.00484745	-0.00257769	0.111042	0.422333	0.0117439	0.00697121	0.206384	0.227005	-0.00244035	0.0650572	0.0498972	0.230791	0.134162	0.0404397	0.0743295	0.187178	0.117286	0.149992	-0.00466091	0.00172449	-0.00345562	0.0035529	0.122666	0.0232472	0.134737	0.0155263	0.0992899	-0.00476236	0.0359224	0.037861	0.117688	0.037302
NULL	-0.00428641	0.0607397	0.0229818	0.244767	0.0668551	-0.00510202	0.0457531	0.0886567	0.106167	0.129265	0.0697041	0.0068501	0.0181834	-0.00423075	0.0370519	0.0362807	0.0663487	0.291777	-0.00474431	0.013576	-0.00364144	0.262752	0.0157874	-0.00290485	-0.00456485	0.00490043	-0.00455096	0.00674867	0.0398343	0.0040162	0.0660146	0.109238
NULL	-0.00512797	0.0221118	-0.0042791	0.00647025	0.0154901	0.0156239	0.0326256	0.14564	0.0883839	0.110367	0.102885	0.00510044	0.0621574	0.0269596	0.165226	-0.00398977	0.269614	0.00415264	0.000901302	0.4979	-0.000618114	0.0501304	0.0650134	0.137945	-0.00436302	0.0157127	0.0180713	0.348115	-0.00445441	0.00388293	0.116018	0.418156
NULL	-0.00190898	0.0331066	0.0742028	0.207688	0.0637799	0.0772764	0.222199	0.125825	0.037797	0.0138642	-0.00498208	0.158936	0.21187	0.0479024	0.0260709	0.189559	-0.00179958	0.210833	0.0108316	0.000573515	0.173785	-0.0026477	0.119836	0.0684539	0.155837	0.000689384	0.0359483	0.115971	-0.00314346	0.203089	0.102156	0.130258
NULL	0.123866	0.117879	0.0569592	0.0836338	0.0333668	0.126132	0.0254563	-0.00320266	-0.00356797	-0.00477878	0.0746625	0.11156	0.0256372	0.0040021	0.07437	0.141598	-0.00149725	-0.00419098	-0.00064468	9.50172e-05	-0.0042084	0.318862	0.195982	0.000985851	-0.00219529	0.0593137	-0.0049433	0.0691183	0.272494	-0.00196881	-0.00467226	0.196228
NULL	0.0160201	0.057026	0.47806	0.0999024	-0.00307282	0.0503814	0.038508	0.32166	0.0359635	0.13451	0.00268407	0.174544	0.355502	0.513587	-0.00499087	0.132466	0.134415	0.264422	-0.00064468	0.0533785	0.199759	0.0159424	0.18761	0.0193706	0.0765216	0.104486	0.109293	0.381991	-0.00443278	0.0403766	0.0768253	0.212638
NULL	0.136048	0.00250479	0.0797881	0.0732784	0.503285	0.107928	0.0252827	0.0690052	0.00779675	0.0446857	0.587812	-0.00132779	0.0137543	0.0386705	-0.00364005	0.110635	0.0135757	0.101462	0.00235116	0.232797	0.237759	0.258911	-0.00330748	0.054251	0.130952	0.0569009	-0.00358892	0.000213786	0.091817	0.0816011	0.0242979	0.0764519
NULL	0.0898229	-0.00450909	0.149829	0.00730845	0.145851	0.0216306	0.00702573	0.00725862	-0.00496502	0.0655497	0.21233	0.0257245	0.192653	0.0694999	0.369388	0.0307084	0.117813	0.0818342	0.0046175	0.40617	0.0195111	0.207377	0.0121555	0.127282	0.110899	0.0535938	0.0603405	-9.46708e-05	-0.00431625	0.131118	0.246336	-0.00412167
NULL	0.158142	0.0139633	-0.00282313	0.225024	0.570658	0.389919	0.223732	0.383172	0.0452488	0.191076	0.0784216	0.409815	0.0177133	0.0528849	0.126718	0.0930667	0.0398392	-0.0040298	0.324924	0.0312571	0.0282173	-0.00114583	0.0520043	0.0322132	0.0955916	0.0577929	0.163035	0.000959649	0.156596	-0.00239566	0.195019	0.0170132
NULL	0.127072	0.0478206	0.051953	0.031176	0.085697	0.00837215	0.0779873	0.0106089	-0.00433324	0.0409076	0.0249898	0.0327498	-0.00401251	0.16903	0.0858875	0.0253384	0.278699	0.159713	0.00742611	-0.00503972	0.232271	0.000880655	0.0756124	0.120591	0.0805383	0.0600857	0.175121	-0.000521192	0.0389473	0.0948624	0.0336622	0.0734146
NULL	-0.00257488	0.101117	0.10221	0.00758232	0.00125957	0.22342	0.132142	0.0898229	0.0378285	0.355656	0.0116131	-0.00394643	0.209609	0.0394058	-0.00216401	0.150988	0.100328	-0.00485213	-0.00344934	0.0404893	0.1024	0.0342254	0.159383	0.0255398	0.0184609	0.021649	0.180237	0.154227	0.204403	0.225723	0.0804929	-0.00296647
NULL	0.556457	0.465176	0.000286694	0.260441	0.0196732	-0.000554099	0.091733	0.121096	0.0176301	0.0687323	0.0713644	0.169401	0.0403953	0.0454026	-0.00498376	-0.00164253	-0.00210435	0.0267279	-0.00101017	0.253206	0.00221798	0.36545	-0.00199655	0.0924484	-0.00431819	-0.00489999	0.0466094	0.0744262	0.346403	0.287749	0.0694987	0.202931
NULL	0.00442527	0.0880715	0.272845	0.120611	0.0220127	0.0466942	0.108865	-0.00203272	0.280712	0.207254	0.112516	-0.00454601	-0.00105208	0.0140863	-0.00334284	0.141598	0.00405637	0.126397	0.00969443	0.139113	0.0365437	-0.00419724	0.00172449	0.0582339	0.133749	0.074957	0.146341	0.204404	0.0885272	0.352744	0.0652859	0.0820617
NULL	0.0331514	0.0402125	0.0741292	0.0993242	-0.00101771	0.0970852	0.0118913	0.114148	-0.00444706	0.0355632	0.0493702	0.0436393	0.182147	0.0204654	0.0868939	0.064129	0.159346	0.0243975	0.00686026	0.0928603	0.0707341	0.0631653	0.000310605	0.000558308	0.035196	0.00292635	0.229126	0.398175	0.012215	-0.00148397	0.218838	0.32471
NULL	0.0439	0.0764635	-0.000729352	0.0916585	0.0876768	0.0643114	0.255889	0.1151	0.104395	0.0762316	0.240044	0.0164941	0.269912	0.0469639	-0.00489112	0.071057	0.17023	0.251355	-0.000101598	0.000984399	0.0177716	0.312115	0.0277306	0.026886	0.0172244	0.0582604	0.111878	0.144227	0.276317	-0.00362696	0.0917105	0.0930667
NULL	0.034113	0.130626	0.224475	0.0615992	0.304914	-0.00487085	0.0401673	0.467203	0.224338	0.179956	0.0989415	0.327409	0.0873838	0.242896	-0.00475697	0.114486	0.0126505	0.417197	-0.00064468	0.0644292	0.0730219	0.505697	9.50172e-05	-0.00318748	0.0750289	0.0495891	0.0716534	0.00161021	0.000335492	0.07889	0.0271927	0.0412326
NULL	0.0224723	0.00282094	0.120667	0.000235681	0.141672	0.0195972	0.139498	0.495729	0.0474372	0.150926	0.101825	0.0815195	0.119009	0.278173	0.254347	-0.000657954	0.102465	0.0462927	-0.00101017	0.263799	-0.00171473	0.116075	0.0526024	0.10869	-0.00470243	0.0131308	0.0389734	-0.00390532	0.0354122	0.12757	0.307533	0.170612
NULL	0.021258	0.0580274	0.149704	0.463969	0.12139	0.217472	-0.00248928	0.0853851	0.36129	0.0453876	0.514102	-0.0023577	0.22992	0.0199178	0.256679	-0.00344043	0.0668352	0.0715006	0.00178973	0.00229348	0.102749	0.15904	0.0694744	0.298776	0.0544759	0.0512358	0.0198081	0.0299906	0.117675	0.0429472	0.069273	0.102456
NULL	0.415911	0.0208106	0.0290966	0.10283	0.100572	0.116793	0.241345	0.0166953	0.000114171	0.0141156	0.055167	-0.00156278	0.0071518	0.0556299	0.195663	0.0801752	0.103997	0.156387	0.00277644	0.041059	0.0444903	0.282805	0.0656583	-0.00173875	0.0753675	0.0724556	0.00145575	-0.0046982	0.146879	0.196377	0.0415148	0.053463
NULL	0.0293687	0.113923	0.0196624	0.183312	0.107852	0.260313	0.369261	0.203959	0.0814163	0.111237	0.38343	-0.00436287	0.11378	0.0137073	0.177567	0.277959	0.23599	0.101184	-0.004319	0.178981	0.0993205	0.126991	0.160773	-0.0016523	0.435829	0.0379001	0.0716738	0.00246349	0.11467	-0.000315342	0.153109	0.284632
NULL	0.0754617	0.00591066	0.00858552	0.0761781	0.0383156	0.00619013	0.157488	0.0990968	0.0669707	0.0889209	0.0224867	0.0401551	0.07874	0.000358168	0.123545	0.0200859	0.160426	0.210876	0.012541	0.0371589	0.00152137	0.00842666	0.101625	0.0589844	0.00551071	0.068482	0.10325	0.188463	0.0179153	-0.004408	0.058339	0.14632
NULL	0.0022741	-0.00457849	-0.0016523	0.143678	0.175208	0.0161314	0.0785374	0.074872	0.2724	0.119786	0.0843554	0.0167735	0.428628	0.0793789	0.173836	0.164798	0.149233	0.0884265	0.00799245	0.121381	0.0283758	0.0409074	0.0123862	0.0214929	0.0698854	0.0753911	0.0316042	0.0518376	0.0590996	0.166097	0.267761	0.132682
NULL	0.113014	0.060968	0.0480582	0.00499375	0.0515249	0.0635475	0.0594804	0.474954	0.16082	0.300873	-0.00213545	-0.000414828	0.0621676	0.0518219	0.0280646	0.0215232	0.215525	0.148321	0.00855928	0.427655	0.0169409	0.0517651	0.0106806	0.108151	0.0124265	0.184885	0.0345988	0.0106644	0.347207	0.180079	-0.00161157	0.111317
NULL	0.0681984	0.0492767	0.0851134	0.0380674	0.118698	0.0405874	0.0529128	0.090695	0.0156337	0.335831	0.0281632	0.161916	-0.00423609	0.036062	0.321808	0.141598	-0.00469017	0.0124192	0.011585	0.0394661	0.12451	0.170536	0.151678	0.0150693	0.0145471	0.0626774	0.223568	0.00350414	0.0690816	0.116404	0.320089	0.376882
NULL	-0.00393632	-0.00482561	0.0123685	0.00392042	-0.00517081	-0.00402911	0.0201457	0.0771104	0.133374	0.273516	0.0622645	0.0219651	0.161155	0.0046489	0.106344	-0.00470058	0.157024	-0.00476087	0.00643356	0.0753696	0.139015	0.0669952	0.404648	0.109801	-0.00260953	0.0646136	0.0591942	-0.000171812	0.170796	-0.00377415	0.0299248	0.0701776
NULL	0.331226	0.0121348	0.0406195	0.0225026	0.0892641	0.0510761	0.0807115	-0.00419094	0.134989	0.0471177	0.183469	0.0171491	0.155144	0.0151478	0.139397	0.120701	0.131051	-0.00498319	-0.00355339	-0.00207411	0.0554592	0.00834304	-0.00129524	0.106189	0.117625	0.0375069	0.0212821	0.274003	0.148889	0.00714732	0.0155378	0.042794
NULL	0.139785	0.0206609	0.0561212	0.033304	0.0333667	0.0824514	0.350802	0.000617278	0.0315184	-0.0045589	0.182117	0.00464533	0.17769	0.00801088	0.00202224	-0.00248953	-0.00454764	-0.00526285	-0.00324139	0.00137824	0.0887055	0.110388	0.0192042	0.00246041	-0.00489984	0.0366239	0.0428924	0.186578	0.0884884	0.163031	0.106756	0.230005
NULL	0.00525281	0.0126815	0.0456158	0.183879	-0.00135465	-0.000767593	-0.00446834	0.123086	0.120732	0.130835	0.288302	0.0713012	-0.00466705	0.00870984	0.0798956	0.116455	0.0333985	0.00476454	0.00873176	0.00104002	0.0484007	0.00940552	0.269024	0.149545	0.0546837	0.0555423	0.0370232	0.0487079	0.0863601	-0.0017698	0.0990578	0.250448
NULL	0.274276	0.0487913	-0.00164888	0.0862252	0.000845167	0.111704	0.200545	0.128664	0.149173	0.0844628	0.0778692	0.10701	-0.00290789	0.0423059	0.0179193	0.0768846	0.0220412	-0.00453209	0.0142549	0.00229348	0.174051	0.170038	0.396383	0.000110943	0.13251	0.057719	0.056981	0.275312	0.0390469	0.0192697	0.113673	0.0225506
NULL	0.10517	0.067766	0.173324	0.125907	0.132695	0.131535	-0.00445342	0.046791	0.0501783	-0.00310802	0.0981903	0.00358337	-0.00493713	0.304867	0.294227	0.0164242	0.000257674	0.0463727	0.591193	0.145912	0.265413	0.0842952	0.179356	0.110927	0.12523	0.0482929	0.0523665	-0.00191817	0.0316179	0.233607	-0.0023495	-0.00487259
NULL	0.124718	0.0386284	0.105555	0.0817573	0.188537	0.115155	0.00929497	0.150315	0.0612964	0.0046684	0.00538137	0.099671	0.204548	0.0731271	0.0184581	0.0976946	0.128264	-0.00307238	0.0022697	0.133525	0.0645757	0.000158072	0.0495313	0.0499338	0.14653	0.0224703	0.0387125	0.0911724	0.0479039	0.115262	0.0594804	0.00156202
NULL	0.0437621	0.0451632	0.107524	-0.00451973	0.216952	0.290143	0.357849	0.0928388	0.257566	-0.0012973	0.0392934	-0.0031965	-0.0043625	-0.00283922	0.00208808	-0.00316761	0.000936031	0.262555	-0.00319201	-0.00427692	-0.00503452	0.0824601	0.24555	0.022993	0.00674223	0.350417	-0.00435937	0.303471	0.00647291	-0.00487922	0.0985371	0.00234712
NULL	-0.00475119	0.141319	-0.00301755	-0.00379509	0.142657	0.0142378	0.0589506	0.084711	0.151286	0.194097	0.00366385	-0.0035195	0.0705558	-0.00149008	0.0846762	0.172648	-0.00210435	0.203869	0.142587	0.106393	0.0115668	-0.0042133	0.398193	-0.00196532	-0.00484996	0.107893	-0.00464863	0.0467696	0.362166	0.0276735	0.0260973	0.098208
NULL	0.114273	0.0340133	0.0509938	0.175597	0.0398852	-0.00477139	0.0467299	0.15148	0.26763	-0.00472828	0.261718	-0.00258636	0.0808179	0.188899	-0.00432936	0.0658345	0.00622313	0.066353	-0.00476811	-0.00298824	0.0983732	0.253215	0.0126376	0.0662883	0.11723	0.0237474	0.0642236	0.233134	0.0296817	0.000473217	0.18545	0.186436
NULL	0.197935	0.103657	-0.00489741	0.215926	0.00173214	0.128876	0.0950669	0.0399007	0.193354	0.0476928	0.0462518	0.228773	0.0162196	0.018394	0.00717641	0.0941598	0.0175977	0.0883762	0.00210908	0.0967494	0.0914104	0.026902	0.158869	0.107681	0.378063	0.0587285	0.091234	0.139848	0.0797509	0.121769	0.0656898	-0.00340753
NULL	0.135337	0.00220649	-0.00291349	0.0241454	0.0948859	0.0245636	0.028971	0.14274	0.0498502	0.00765842	0.0169949	0.0106082	0.175183	0.0944697	0.0297393	0.108368	0.205494	0.0458208	0.00931475	-0.000731842	0.0403725	0.0246651	0.0560582	0.0675874	0.0742438	0.0217139	0.0388077	0.0656316	0.0791189	0.000373752	-0.00065457	0.0340422
NULL	0.317619	0.0375624	0.0195782	0.0296052	0.119504	0.0189258	0.357849	0.0249274	0.0985902	0.170536	0.0284395	0.406357	0.146329	0.0811305	-0.00245616	0.0367498	0.23981	0.195759	-0.00396509	0.0559099	0.467227	0.0665107	0.0963766	0.00105919	0.00667232	0.288628	0.124552	0.196656	0.0705468	0.205623	0.175403	0.0364702
NULL	0.0344571	0.0807533	0.224323	0.271661	0.399565	0.000620025	0.0547353	-0.00426432	0.0254477	0.129902	0.360252	-0.000283955	0.0764682	0.00389387	0.0520222	0.149472	0.1582	0.255235	0.0046018	0.256326	0.0762076	0.276909	0.00495632	0.143905	-0.00342857	0.121751	0.186154	0.127178	0.0763718	0.045001	0.00832806	0.436194
NULL	0.0219073	0.000380486	0.0579563	0.205765	0.102243	0.152845	0.0872292	0.228956	0.0426462	0.0618168	0.218319	0.0156075	0.0666155	0.00368143	0.00893786	0.083123	0.0507944	0.0777789	0.501053	0.533911	-0.0044779	0.00505289	0.0291929	0.0218913	0.0201095	0.0343438	0.103307	-0.00430849	-0.00201205	0.0984285	0.275246	0.0870816
NULL	0.0209697	0.0155703	-0.0035332	0.0641925	0.120726	0.194267	0.0023277	0.0388436	0.358519	-0.0039519	0.00946351	0.0840545	0.0755326	0.0590829	0.15469	0.0583918	0.294246	0.138904	0.00455114	0.0407179	0.143116	0.00641716	-0.00453166	0.0142299	-0.0025058	0.1627	0.101322	0.00218995	0.126603	0.13246	-0.00496195	0.0830491
NULL	0.546317	-0.000232999	-0.003361	0.0190398	0.0330415	0.12704	0.183104	0.32518	0.0470243	0.108294	0.0126654	0.0913464	0.0669055	0.0866459	0.00164184	0.00105147	0.311119	0.00554649	0.17965	0.0269751	0.156684	-0.00457644	-0.00194249	0.0888887	0.00116998	0.055762	-0.00124891	0.034561	0.000188645	0.113811	0.105476	0.0101667
NULL	0.012593	0.0388683	-0.00446732	0.0354845	0.0213207	-0.000726737	0.00318998	0.451641	0.0618715	-0.00435028	0.0054525	-0.00473822	0.0716295	0.159257	0.0252736	0.280327	0.0920309	0.00246865	0.018862	0.0209945	0.0159931	0.112335	0.000310605	0.106887	0.00093929	0.0533039	0.167572	0.0102224	0.00150371	0.220039	0.153518	0.037528
NULL	0.0035386	0.0520594	0.100844	0.035148	0.0271428	0.0252039	-0.00494443	0.151861	0.0927396	0.0793376	0.0559605	0.0555913	0.110608	0.202852	0.0874111	-0.00295392	0.206384	0.0513156	-0.00476811	0.10781	0.0175989	0.0242918	0.0382733	0.0479459	0.0974178	0.0257122	0.192884	0.212732	0.42401	0.068254	0.0838273	0.0294741
NULL	0.0036474	-0.00363194	0.0444191	-0.00473411	0.0824229	0.223845	-0.000376374	-0.000130216	0.065201	-0.00347759	0.296653	0.203905	0.34553	0.530525	0.0377242	0.00257649	-0.00226232	0.0174696	0.0160271	0.0154404	0.445244	0.00180373	0.209265	0.10127	0.00665703	0.0321358	0.123178	-0.0039497	0.375457	0.141677	-0.00442452	0.0435737
NULL	0.0516737	0.177679	-0.00280131	0.00245425	-0.00488205	0.041019	0.136702	0.0312705	0.049927	0.00171494	0.0630793	-0.00384589	0.025269	0.0785254	-0.00484561	0.0734919	0.128451	0.178379	0.11482	0.0124081	0.0193983	0.0793743	0.00228444	0.0112009	0.141703	0.0151744	0.231366	0.00441649	0.0378912	0.042538	0.00566914	0.171581
NULL	0.0143525	0.111141	0.035695	0.0678135	0.0241799	0.0959527	-0.00440722	-0.00233123	0.300217	-0.00450795	0.0782813	0.0973743	-0.00154931	0.00621796	0.0225868	0.00539693	0.0800461	0.0017477	0.00235116	0.00973888	0.33388	0.223684	0.0576539	0.178687	0.152367	0.24096	0.0993072	0.0285398	0.00345742	0.146805	0.259376	0.157081
NULL	0.00428446	0.00243149	0.043249	0.0122257	0.0991804	0.129694	0.303223	0.145255	0.25934	-0.00389198	0.00100773	0.0218986	0.22992	0.0305103	0.15365	0.135142	0.0114995	0.0845265	0.0136831	0.196497	0.0362476	0.0190765	0.115003	-0.00232494	-0.00399345	0.431876	-0.00164491	0.0255185	0.184862	0.32325	0.130032	0.0808488
NULL	0.00654655	0.168846	0.131971	-0.00194278	-0.00496268	0.115374	0.0176334	0.0612263	0.138753	0.0337934	0.0326662	0.454574	0.0916222	0.266576	0.113295	0.0892139	-0.00420343	-0.0035141	0.00686026	0.142228	-0.00147094	0.0460493	0.0576539	-0.00219042	0.0135512	0.0412812	0.00107611	-0.00146085	0.143384	0.0254596	0.0262079	0.000782679
NULL	0.0371147	0.164317	0.121436	0.184636	0.117724	0.0268629	0.227874	0.0594666	0.0267544	0.149845	0.106679	0.130341	-0.00346833	0.10342	0.308483	0.374271	0.0578547	-0.000979374	0.656605	0.106106	0.319848	0.0625871	0.000953103	0.0217136	-0.00423157	0.0315454	-0.00262068	0.00604118	0.038846	0.161183	0.311202	0.228379
NULL	-0.000593225	0.00672641	0.0336	0.0848312	-0.00384294	0.0213935	-0.000356477	0.11914	-0.00115142	0.191085	0.105946	0.00329222	0.0885082	0.0241735	0.168199	0.0132851	0.103523	0.0268254	0.00931475	0.0161335	0.00528857	0.134064	-0.00447198	0.104204	0.299512	0.0459968	0.0692814	0.101622	0.429568	-0.00413777	0.080028	0.188107
NULL	0.0572519	0.00523908	0.207401	-0.000173211	0.12935	0.00257255	0.103733	0.0125147	0.00131494	0.0153432	0.0941181	0.0170461	0.110449	0.034523	0.181041	-0.00507063	0.00187814	0.0539789	0.00580149	0.145021	0.059232	0.00795451	0.105391	0.012839	0.0737025	0.0734367	-0.00451426	0.0680289	0.260046	0.315493	-0.00462338	0.212456
NULL	0.00269193	0.0653724	-0.00452396	-0.00444893	0.000136663	0.0107344	-0.00126953	0.073398	0.0357669	0.116936	-0.0040717	0.0181699	0.0925325	0.0945043	0.217337	0.0530259	0.106407	-0.00394785	0.0108316	0.00575578	0.0978518	-0.00472457	0.0646258	0.147876	0.0744816	0.032781	0.0306766	0.150476	0.00668978	0.127166	0.207995	-0.00490053
NULL	0.0982676	0.0936248	0.338703	0.0812113	0.220626	0.0678497	0.141844	0.273204	0.106228	0.119369	0.169062	0.162043	0.130548	0.18791	0.159971	0.019582	0.00622846	-0.00455475	0.00516568	-0.00350651	0.0573668	0.108511	-0.00330748	0.0697414	0.0100138	0.0110286	0.403098	-0.00445124	0.0390937	-0.00320334	0.238873	-0.00166205
NULL	0.10629	0.00890249	0.013108	0.00166193	0.0411141	0.117169	0.00337591	0.0891095	0.0226644	0.0231106	0.0868353	0.274966	-0.00449682	0.194822	0.0469387	0.0244515	0.0277903	0.0132952	-0.0015687	0.000573515	-0.00202924	0.161762	0.0252956	0.0370219	0.0572352	0.0221396	0.00392053	-0.00465125	0.00345742	0.210682	0.0384796	0.275914
NULL	-0.00248234	0.0921743	-0.00220268	0.170164	0.0245819	0.0443054	0.0394959	0.170276	0.0552948	-0.00463674	0.000384032	0.013949	0.100394	0.00115001	0.0720283	-0.00393861	-0.00204677	0.3775	0.230289	0.0984902	0.0919966	0.0614689	0.0298809	0.0188807	0.0840667	0.253377	-0.00468987	0.00860551	0.289212	0.286296	0.218595	0.17065
NULL	0.181837	0.118503	0.164992	0.127939	-0.00469895	-0.000637152	0.0597428	0.0703149	0.141566	0.253215	0.0665426	0.0407568	0.0491382	0.165688	0.0971918	0.158806	0.0861373	0.109579	0.00912661	0.000723298	0.0952632	0.254785	0.132006	0.106836	0.016142	0.0842065	0.12181	0.175167	-0.00489429	0.067942	0.00379372	0.398378
NULL	-0.00448954	0.0778172	-0.00308196	0.195823	0.115684	0.0521587	-0.00364627	0.0833239	0.0294403	0.159569	0.0227011	0.109325	0.118543	-0.00345808	0.162874	0.00573711	0.00236565	0.00884885	-0.00474431	-0.0048596	-0.00145301	0.167873	0.0386044	0.0159049	-0.0037888	0.159598	0.134658	0.0396861	0.0276806	0.183342	0.0978082	0.0134292
NULL	0.249231	-0.00438974	0.0515725	0.0225302	0.103921	0.0892557	0.0378268	0.0246908	0.0156347	0.0351141	-0.000505947	0.0571926	0.0963842	0.0657033	0.00878287	0.139333	0.0476984	0.351943	0.0578058	0.0357949	0.313414	0.115526	-0.00439072	0.255081	0.0793745	0.0894663	-0.00138741	0.0121964	0.025645	0.0412636	0.214284	-0.000768787
NULL	0.0322464	0.0102906	0.0841334	-0.00385346	0.204531	0.26943	0.303182	0.0579332	0.11937	0.0704621	0.0451787	0.0121753	0.0107863	0.124339	-0.0047388	0.0021295	0.00730534	0.057335	-0.00417688	0.0594695	0.0765033	0.0301553	0.253458	-0.0050198	-0.00459829	0.353235	0.00320647	0.0120316	0.00437462	0.00125118	0.144426	0.0920311
NULL	0.0997985	0.0551097	0.382642	0.0380006	0.0151819	0.00629755	0.141958	0.0451628	0.249426	0.056316	0.0403272	0.0741785	0.253188	-0.00381628	-0.00328218	0.0196457	0.265798	0.301344	0.0148272	0.0291162	0.0675805	-0.00207452	0.100264	-0.00172307	0.00886441	0.687805	0.0206061	-0.000144995	0.0460149	-0.00365227	0.206885	0.0639182
NULL	0.0676002	0.0454588	0.172422	0.0751811	0.0181607	-0.00293803	0.00680115	0.0349667	0.00836188	0.184351	0.178065	0.000403344	0.042907	0.00200036	-0.000824149	-0.00450404	0.185692	-0.00236351	0.000397031	0.138835	-0.00177447	0.0509125	-0.00447198	0.140275	0.0154072	0.0473311	0.0532307	-0.000657954	0.102823	0.0605774	0.22412	0.208101
NULL	0.0140215	0.0817669	0.0964941	-0.00106713	0.0261961	0.0125336	0.0161191	0.144509	0.0334307	0.132751	-0.000876463	0.106307	0.0335284	-0.00377499	0.285004	0.0210178	0.217319	0.362521	0.00176798	0.0615851	0.0121031	0.107845	0.224365	0.139045	0.412892	0.0600982	0.0619874	0.0411675	0.0994759	0.00478419	-0.00465909	0.0224595
NULL	0.00978561	0.0821167	0.125001	0.256813	0.0430279	0.22582	0.0201799	-0.00377545	-0.00159715	0.0146537	-0.00411488	0.00347602	0.0613884	0.0238174	0.21508	0.0458582	0.0989888	0.251355	0.0154	0.172591	0.0131955	0.0339611	-0.00175498	0.00697264	0.087412	0.633165	0.000207615	0.18883	0.40615	0.110389	0.0256298	0.0949344
NULL	0.00441267	-0.00181736	0.295774	0.00461195	0.0326513	-0.00199001	0.0227252	0.0862135	0.070515	0.122092	0.588804	0.0411675	0.0501058	0.00866221	-0.00533249	0.0075427	0.0799932	-0.00206115	0.404685	-0.00524243	0.0647304	0.114589	0.145456	0.0553359	0.0268352	0.0575231	0.111479	0.347773	-0.00165352	0.144306	0.0989097	-0.00305267
NULL	-0.00167051	0.0513725	0.0562322	0.27866	0.0107568	0.177117	0.105066	0.28142	0.0313369	0.0201103	0.0150456	0.00754051	0.0310643	0.0421242	0.0944275	0.0340643	0.263008	0.390497	0.629914	0.0509935	0.0399457	0.128472	0.104527	0.00151594	0.106465	0.00945174	-0.00312408	0.0259948	0.0750266	0.0820723	0.187826	0.260448
NULL	-0.00439302	0.00330946	0.0679679	-0.000342783	0.0857373	-0.00185097	0.0667055	0.243001	-0.00212368	0.119473	0.173721	0.0502471	0.251644	0.161754	-0.00234282	0.0128444	0.0861373	0.0409453	0.0142549	-0.00497251	0.0983019	0.271867	0.623962	0.0192848	0.118179	-0.0047184	0.18243	0.0554049	0.0952554	0.100098	0.0768562	0.224601
NULL	0.000705519	0.015548	0.0225387	0.145784	0.0213207	0.0186247	0.0295907	0.14274	0.0868339	-0.00166951	0.0600857	0.264157	0.0391854	0.0893464	0.0338399	0.029338	0.091733	0.0841177	-0.00110242	0.0298698	-0.0049831	0.258911	0.0531969	0.143498	0.0159731	0.153155	-0.00348398	0.111414	0.0804986	0.18958	0.0514506	-0.000926394
NULL	-0.00444926	0.0638251	0.0428973	0.10236	0.0399559	0.231119	0.117638	0.0451549	0.0324929	0.0463765	0.491856	0.19015	0.180295	0.115573	0.00781758	0.123307	0.235232	0.0945045	0.445234	0.0931725	-0.00260023	0.00330808	0.165887	0.0506492	0.120221	-0.0033051	0.185166	0.046681	0.0377875	0.027784	0.0152108	0.115884
NULL	0.0122939	0.150109	-0.00399782	0.00260537	0.0215533	0.0798001	0.0877343	0.0516625	0.108264	0.0393251	0.072205	-0.00491566	-0.00132772	0.116172	0.0557136	0.0789557	0.0466183	0.0570256	0.0069775	0.0428809	0.149039	0.0857299	0.0186384	0.0805434	0.00573607	0.0821705	0.0799835	0.0409242	0.125104	0.232887	0.00198794	0.140282
NULL	0.122703	0.00461179	0.0625601	0.279547	0.113237	0.280605	0.17849	0.180191	0.00839264	0.035927	-0.00477378	0.154294	0.180092	0.223798	0.160313	-0.00421767	0.317794	0.0794007	0.0040384	0.358335	0.157563	0.077948	0.174656	0.169851	0.112445	0.0517478	0.172603	0.0328858	-0.00382985	0.00208399	0.0362996	0.000867669
NULL	0.000825885	-0.00411135	0.0778951	0.139354	0.193959	0.173342	-0.00484932	0.142934	0.326617	0.207655	0.0228325	0.0326592	-0.0020918	0.0157385	0.000411362	0.124548	0.0407221	-0.00406782	0.0034755	-0.00489884	0.0337545	0.172649	0.0275774	0.134717	0.00817935	0.00630772	0.0282087	0.341609	0.012472	-0.00267636	0.0424271	0.0589564
NULL	0.00197718	0.0453653	0.0518351	0.0342296	0.0238733	0.00333838	0.00383406	0.471617	0.0117974	0.0162716	0.00310316	0.0452989	0.308478	0.197557	0.0766324	0.117225	0.00935486	0.00426936	0.00277644	0.0634189	0.0087598	0.0324698	0.073161	0.110076	0.0659369	-0.00174323	0.0989309	0.104382	0.0534781	0.127248	0.237751	0.0278759
NULL	0.109859	-0.0010702	0.151987	0.0441473	0.00826691	0.00178363	0.0197335	0.0420424	0.0326592	0.229924	0.142201	0.384197	0.019352	0.167705	-0.00453871	0.0358387	0.0326066	0.103657	0.0539032	0.0348642	0.147057	0.0724112	0.561626	-0.00388739	0.0586524	0.0555423	0.0394927	0.00435768	0.0856015	0.0308046	-0.00467226	0.086045
NULL	0.0220392	0.050782	0.0042369	0.00208615	0.250696	0.0377242	-0.00184779	0.0742384	0.0190756	0.0421684	0.108023	0.0153558	0.179835	0.0328654	0.0447509	0.0546694	0.184402	0.223086	0.00516568	0.234436	0.0183309	-0.00147139	0.0213235	-0.00362435	0.127412	0.021649	0.171951	0.0224248	0.0709717	0.0166352	0.00368809	0.227537
NULL	0.233923	0.0526891	0.0586094	-0.0048918	0.00814102	-0.00501127	0.118583	0.104149	0.0501558	0.0273573	0.0526395	-0.0045771	0.0462927	0.126055	0.0807765	0.0422499	0.0207309	0.134362	0.0660685	0.0267614	0.0763842	0.0477489	0.0574798	0.222559	-0.00149109	0.348996	0.0687742	0.0583949	0.0692703	0.20735	0.101451	0.432653
NULL	0.113341	-0.00516947	0.0518333	0.00228475	0.137005	0.0720436	0.0558125	0.0568047	0.0427551	0.0332416	0.0843554	-0.000416987	0.0062427	-0.0044711	0.0937458	0.0801752	0.192509	0.089152	0.0139644	0.0900346	0.0993999	0.137256	-8.27473e-05	0.0622995	0.0546638	0.032361	0.0501535	-0.00349128	0.087116	0.000332477	0.0333354	0.00331222
NULL	0.0595486	0.0283178	-0.000364453	0.269901	-0.00390615	0.00819742	0.17643	0.0706164	-0.00338338	0.021154	0.016607	0.213226	0.0181551	0.203216	0.0971129	0.186473	0.0577644	0.255091	0.129726	0.00665581	0.0139874	0.0452555	0.0145699	0.117485	0.146437	0.0971304	-0.00186319	0.220177	0.0426675	0.169268	0.010413	-0.000570576
NULL	0.0343342	0.0490529	0.39799	0.129556	-0.00346937	0.0844838	-0.00496976	0.414342	0.118222	0.047801	0.457232	-0.00347401	0.00687293	0.0366746	0.0104054	0.385084	0.0117242	0.0221921	-0.000451163	0.00437467	0.119672	-0.00470025	0.0825599	0.174281	0.00510178	0.104639	0.000682892	0.172177	0.427857	0.110654	0.0183294	0.0736594
NULL	0.00296067	0.0814555	-0.00527987	0.222931	0.0293588	0.232941	0.127533	0.0293149	0.0201513	0.00401436	0.00161037	0.0695376	0.433843	0.0366696	0.120655	0.0981614	0.465506	-0.00418251	-0.00480388	0.361699	0.145488	0.0626952	0.00604806	0.0118334	0.0332764	-0.00295218	0.00407467	0.169501	0.0194505	0.160528	0.107088	0.139296
NULL	0.0401273	0.102616	0.0017054	0.0177686	0.0824981	-0.00414145	0.172514	0.0335562	0.031408	0.370516	8.94977e-06	0.0920943	0.196933	0.10702	0.208442	0.11415	0.309922	0.259314	0.0338701	0.308782	0.331522	-0.000630761	0.0918032	0.0176009	0.18011	-0.00425037	0.0145534	0.164403	0.100909	0.200845	0.0156637	0.0737107
NULL	0.166064	0.276329	-0.00126002	0.00249647	0.0143722	0.116993	0.198642	0.14564	0.0148238	0.137961	0.00781733	0.075565	0.130643	0.132714	0.00430655	-0.004354	-0.000886079	0.0400674	0.00742611	0.0814037	0.124747	0.0467299	0.0297449	0.0257069	0.0106991	0.0840011	0.00256799	0.100864	0.403638	0.0553486	0.2095	0.00303774
NULL	0.0444903	0.065727	0.100018	0.161916	0.115083	0.00366091	0.193723	0.0349145	0.00836778	0.156791	0.0255547	-0.00484114	0.0519604	0.0674624	0.00124164	0.188593	0.0834458	0.329879	0.0119707	0.199663	0.0134273	0.038915	-0.00448413	0.00892032	0.0842475	0.0773063	0.192102	0.216457	0.10245	0.0221111	0.214466	-0.0041644
NULL	-0.00368094	0.324532	0.182664	-0.00407204	4.06136e-06	0.00593055	0.0165109	0.125606	0.0294072	0.109413	0.0782813	0.122875	0.135261	0.0102049	0.159991	-0.00429293	0.25356	0.0708124	0.00176798	0.0394661	0.0997878	0.166959	0.0664785	0.0431806	0.27802	0.294979	0.0396475	-0.00201181	0.000936883	-0.000583758	-0.00230338	0.108568
NULL	0.201991	0.00772268	0.182803	0.250497	-0.0034713	0.00425913	0.0258555	0.159334	0.0116304	0.0418357	0.0526395	0.153467	0.0539243	0.00416269	0.0220874	2.65197e-05	0.0496008	0.21507	0.00686026	0.0376211	0.100733	0.0839826	-0.00390929	0.00409699	-0.00169613	0.0556691	0.1824	0.0508505	0.10478	0.109582	0.290361	0.0559384
NULL	0.107089	0.011068	0.173324	0.0521235	-0.00482361	0.253754	-0.000938354	0.00505464	0.177042	-0.00173713	-0.00478998	-0.00398045	0.0701208	0.100218	0.00488493	0.0500345	0.0912479	0.0148208	-0.00418826	-0.00361679	0.0155668	0.138762	0.00544353	0.00216737	0.113015	0.0375069	0.101686	-0.00254573	-0.00271958	0.0184465	0.0907976	0.18585
NULL	-0.00440786	0.209527	0.0771631	0.00923152	0.0999524	0.231401	0.10005	0.0755994	0.128578	0.0650229	0.0401825	0.0234996	0.134162	0.00340058	0.0995328	0.0961995	0.0934516	0.0270453	-0.000925053	-0.0038442	0.0958143	0.0754968	0.0258618	0.161401	0.0513833	0.0525202	0.0319553	0.0252303	-0.00129196	0.106278	0.0116626	0.0419516
NULL	0.0528243	-0.00467292	0.319552	0.0811043	0.135827	0.0521946	0.12421	0.00856219	0.089872	0.000426941	0.457232	0.180508	0.00577898	-0.00154068	0.259599	0.121236	0.0864554	0.102468	0.525949	0.410782	-0.00413351	0.0936592	-0.00440023	0.115538	0.0908835	0.0465382	0.229727	0.208794	0.074573	0.112123	0.0328518	0.177375
NULL	0.0790789	0.489023	0.00210989	0.0445864	0.0685015	0.00855882	0.190186	0.00356403	0.00297882	-0.00324205	0.261718	0.0184531	0.0898171	0.0222422	0.0726127	0.00479809	-0.00417379	0.0855479	0.720107	0.031989	0.0316785	0.167167	0.00706517	0.0346068	0.15614	0.202167	-0.00507954	0.0460763	0.123313	0.152851	0.0889145	0.119637
NULL	0.100869	0.026474	0.0553404	0.0298467	0.00363783	0.233143	0.0239561	-0.00189466	0.00793693	0.077948	0.0402553	0.0895522	0.347635	-0.000230848	0.0299443	0.0910798	0.106183	0.0172006	0.614552	0.023115	0.13982	0.000416501	0.138629	0.14006	0.0878322	0.088255	0.223708	0.221096	0.141589	0.14269	0.0116563	0.065278
NULL	0.0988437	0.0977105	0.088839	0.225751	0.00146672	0.0560009	0.0652012	-0.00222197	0.173281	0.239381	0.0914686	0.224728	0.0503182	0.00516579	0.0395916	0.0337423	0.0831401	0.283867	0.0136831	0.0275037	-0.00396805	0.0785389	0.150765	0.145464	0.0238401	0.723981	0.0575694	0.0527994	0.00143535	0.0934645	0.0162684	0.0516313
NULL	0.227604	0.0223187	0.0313944	0.159384	0.0735081	0.175776	0.0379687	0.0590103	0.0246721	0.0146184	0.00104755	0.154294	0.138956	0.017279	0.108679	0.0124689	0.0245636	-0.00467989	0.00580149	0.0738022	0.00382098	0.10208	0.030948	-0.00463168	0.0246821	0.0978777	0.207682	0.00305229	0.0429631	-0.00191033	0.00288825	0.0661333
NULL	0.0439	0.0804535	0.10377	0.0642347	0.0162208	0.0198506	0.0254811	0.0950982	0.00521285	0.0289514	0.0585051	0.0683579	0.0208216	-0.0043561	-0.00409151	0.00436282	0.0847452	0.224925	0.0102628	0.0551157	0.0108713	0.174946	0.0729545	0.105302	0.417209	0.0275322	0.00846916	0.166032	0.0956793	0.161477	-0.00478777	0.137329
NULL	0.107075	-0.000795926	0.0569939	0.200263	0.0431044	0.0292745	0.0140566	0.264959	0.172505	0.0270785	0.180008	0.0861018	0.0077827	0.130436	-0.00467007	0.000957077	0.0870797	0.0199482	0.00235116	0.0734128	0.572568	0.227163	0.0145699	0.0154198	0.00307792	0.107753	0.0713711	0.0214516	0.0867095	0.152505	0.0873267	0.175257
NULL	0.0950533	0.444339	0.170643	0.226251	-0.000226066	0.0539558	0.0120178	-3.75293e-05	0.0419861	0.0508156	0.0993076	0.0283723	0.247897	0.147585	-0.0041945	0.126327	0.179933	0.148552	0.00178973	0.0414393	0.115379	-0.00190424	0.0839799	0.0344401	0.00321445	-0.00273154	-0.000247092	0.0504539	0.0285667	0.151076	-0.00235877	0.14039
NULL	0.176143	0.0352172	0.247861	0.0651583	-0.002815	0.230171	-0.00462462	0.0474496	0.224455	0.158331	-0.00378768	0.0730637	0.0745552	0.0473061	0.0172387	0.0239251	0.0303926	0.0345352	0.000781699	0.0579053	0.0535457	0.0345094	0.0362343	0.290385	0.0174035	0.51751	0.0429076	0.0380122	0.268198	0.158294	0.164212	-0.00445522
NULL	0.0932837	0.102691	0.182913	0.0789989	-0.00420648	0.190037	0.0482857	0.001601	0.10993	0.114499	0.150279	0.260105	0.0544555	0.156932	0.0122805	-0.00499672	0.15959	0.0870462	0.00176798	0.000573515	0.000585044	-0.00417514	0.258757	0.00874756	0.181239	0.108378	0.0698949	0.0432415	0.158389	-0.00483283	0.219671	0.0937928
NULL	0.0877976	0.0125829	0.073297	0.128451	0.246313	0.260443	0.0175081	0.0740488	0.0287444	0.0371139	-0.0037874	0.151317	-0.00317614	-0.00247574	-0.00398879	0.24298	0.146307	0.188518	0.460962	0.391738	-0.00137674	-0.00104541	-0.00439222	0.0403818	0.0327046	0.0304631	0.219094	0.0151381	-0.00363477	0.0152232	0.00102113	-0.00311749
NULL	0.0904966	0.0328005	0.00177959	0.00178507	0.100082	0.0911585	0.0967649	0.0642745	0.0200319	0.00108224	0.03774	0.0481875	0.0435757	0.0233225	0.025232	0.00683355	0.121773	0.00390026	0.014545	0.0716723	0.16903	0.104673	0.115003	0.120287	-0.000665191	0.0467648	0.0800072	0.104658	0.201978	0.139011	0.0190765	0.11764
NULL	0.119832	0.0699989	0.193669	0.00170433	0.0175326	-0.00387796	0.0113324	-0.000168448	0.165002	-0.0046648	0.305435	0.0562142	0.0562481	0.398509	0.0360358	0.0540339	0.0361097	0.149222	0.00484567	-0.00422322	0.105689	0.00744285	0.0732269	0.182537	0.0664477	0.00913995	0.0931855	-0.00471761	0.140947	0.0666889	0.121308	0.0115071
NULL	0.000824213	0.067935	-0.00380175	-0.00370046	0.0138914	0.107303	-0.00402812	-0.00312444	-0.0024338	0.035148	0.307982	0.182742	0.00519745	0.139414	-0.00540626	0.0556396	0.113644	0.161979	0.408223	0.17085	0.159614	0.178854	0.142697	0.0170101	-0.00388299	0.0714031	0.0696122	0.00665793	0.0442835	0.0510452	-0.00419807	0.0119691
NULL	0.408844	0.0146985	0.0016204	0.0125115	0.00386978	0.179769	0.0524523	0.0708156	-0.000988548	0.191076	-0.00475717	0.223044	-0.00272929	0.0287572	0.0855631	0.166959	0.0606712	0.0685409	0.0098971	0.167943	0.0673142	0.0306452	0.0294095	0.108731	0.281367	0.0670207	0.0133132	0.19659	0.159882	0.150726	0.0521553	0.0584337
NULL	0.0487332	0.0611005	0.300143	-0.00436924	0.024112	0.106995	0.0836526	-0.00398856	0.135654	0.0413652	0.097495	0.316687	0.132216	0.0945861	0.0127997	0.0327093	0.0546008	-0.00254945	0.21965	0.0907375	0.0204175	0.19649	0.0790072	0.171245	0.0607896	0.0492347	0.456684	0.0957023	0.0417721	0.115723	-0.00395389	0.214921
NULL	0.318322	0.117867	0.00282831	0.0704395	-0.00168419	0.0253588	0.0930854	0.0167497	0.0822101	0.00450844	0.00109115	0.0533159	0.117655	0.516262	0.0424051	0.00849354	0.0143689	0.164704	0.00401928	0.0524026	0.152113	0.00199546	0.57751	0.0672858	0.0102	0.6281	0.215508	0.234855	0.391327	-0.0040284	0.0105824	0.37484
NULL	0.490614	0.0306489	0.138362	0.358563	0.206921	0.0867698	-0.00315755	0.023983	0.150807	0.137772	0.138042	0.00655912	0.155431	0.0696422	0.0343878	0.305637	0.357204	0.16866	0.711115	0.0978009	0.0609665	0.0725477	0.102896	-0.00504006	0.0228706	0.0457386	0.00622962	0.117004	0.0281097	0.122055	0.0202456	0.00562541
NULL	0.289712	0.0177014	0.234259	0.252325	0.0379337	0.214844	0.0233425	0.0578823	-0.00394566	-0.00473716	-0.00475121	-0.00099312	-0.00456516	0.0143109	0.179356	0.0280615	0.147784	0.169418	-0.0043541	-0.0047091	0.000532428	0.327743	0.0913036	-5.23237e-05	0.0453765	0.329356	0.186647	0.230084	0.0131005	0.10774	0.121191	0.0837405
NULL	0.0909781	0.0558525	0.111878	-0.00188205	0.0160851	0.167473	0.0106984	0.485751	0.0117695	0.0864105	0.011901	0.273722	0.16755	0.352001	0.0595874	0.0146913	-0.00142374	0.154908	0.00756332	0.00229348	0.186214	0.247041	0.247597	0.0168826	0.190846	0.0657288	0.134798	0.00834623	0.0286647	0.0298166	-0.0022913	-0.00398977
NULL	0.000825885	0.039714	0.0696842	0.0595057	0.0381333	0.0220596	0.126722	0.108142	0.0358312	0.154586	0.0622763	0.0217912	0.198281	0.115822	-0.00468375	0.0168682	-0.00159944	0.0479434	0.00629491	0.0199687	0.00334662	0.00131602	0.0259052	0.0100583	0.00934806	0.0479399	0.0224965	0.230575	-0.00201205	0.17046	0.484618	0.259478
NULL	0.139785	0.490884	0.112293	0.0936592	0.132695	0.0716254	0.20108	0.0811066	0.15442	0.015138	0.035506	0.0321075	0.175107	-0.00295293	0.242227	0.00815572	0.288074	0.255975	0.718633	0.0731837	0.102907	0.0607922	0.0162051	0.0567587	0.0179853	0.299673	0.12912	0.00918779	0.0276348	0.13102	-0.00176585	0.0989495
NULL	-0.00486525	0.0119063	0.0662805	0.0260688	0.108954	0.0740676	0.0367669	0.128186	0.172219	0.289091	0.0093476	0.00800123	0.120871	0.145915	0.271386	0.0790089	0.145771	-0.00393016	-0.00388739	0.169992	0.00849668	0.0141599	-0.00434666	-0.00111107	0.0941486	0.0546216	0.205185	0.02438	-0.00468987	0.0269325	-0.000373574	0.180771
NULL	0.0863629	0.0900827	0.0140523	0.111176	0.151234	-0.00507975	-0.00460007	-5.84442e-06	0.1041	0.0279416	0.235789	0.00186776	-0.00301009	0.139507	0.165743	0.0418183	0.139719	0.0194309	0.734372	0.0269035	-0.00426285	0.05283	0.169673	0.0913702	-0.00247209	0.130471	0.0171264	0.0792147	0.0425675	0.271721	0.105543	0.0765141
NULL	0.12939	0.114019	0.1045	-0.00451973	0.0279873	0.265829	0.0086056	-0.00411219	0.0225538	-0.00400197	0.209146	0.0284242	0.0322847	0.0883684	0.0684162	0.0441071	0.193141	0.0704285	-0.00110242	0.088948	0.0584358	0.0122113	5.09071e-05	0.093987	0.0397656	0.019082	0.043565	-0.00464947	0.0214632	0.11259	0.0582127	-0.0049437
NULL	-0.00477147	0.191524	0.0371186	0.378247	0.0193983	0.117799	0.0492149	0.13934	0.236053	0.0431685	0.105693	0.179055	0.000216286	0.0880702	0.188752	0.140205	0.371847	-0.00364255	0.00629491	0.000310605	0.0145219	-0.00416396	0.406579	0.0955281	0.0214913	-0.00427152	0.0804641	0.167676	0.040785	-0.00395838	0.116612	0.109691
NULL	0.174776	0.0657913	0.306293	0.0835874	-0.000976894	0.00299802	-0.000938354	0.0389368	0.295199	-0.00129615	0.0849356	0.127149	0.103361	0.00557562	0.14059	0.0292415	0.0403493	0.164305	0.00799245	-0.00519404	0.0427679	0.0495493	0.000631005	0.0450203	0.0686455	0.00160382	0.0162465	0.0201482	-0.00469992	0.110492	0.00304155	0.0172227
NULL	-4.09945e-05	0.113299	0.00451916	-0.00197768	0.156229	0.107878	0.138197	0.128931	-0.00500199	0.134906	-0.0046541	0.0106204	0.0339667	0.134387	0.0987124	-0.00247518	0.0115645	0.0130515	0.726459	0.215255	-0.00501872	0.0326416	0.143083	-0.00434968	0.0590302	0.0629704	-0.00504267	0.206586	0.0342972	-0.00499354	0.283231	0.255234
NULL	0.0682982	0.0121125	0.039275	0.153275	0.0212315	0.0957878	0.0115296	-0.000331883	0.0428761	0.102733	0.123734	0.409815	0.00409129	-0.00283922	0.186295	0.0048748	0.0585579	0.193663	0.0349332	0.0614218	0.0676996	0.0700422	0.408468	0.0239307	0.191947	0.0184882	0.0497286	-0.000121318	0.122297	-0.00235592	0.0301489	0.185445
NULL	0.148991	0.0564097	0.00237868	0.0214523	0.565429	0.0293545	0.210304	0.087508	0.188197	0.175979	-0.0048776	0.0348558	0.133567	0.0703472	0.0373453	0.014339	-0.00444105	0.0450965	0.063411		0.101643	0.0286883	0.018081	0.0822554	0.430547	0.0810618	0.0658767	0.112022	0.0439381	0.0136649	0.00643859	0.105135
NULL	0.0317341	-0.00165178	0.00416272	0.12343	0.262557	0.192291	0.0156542	0.0429525	0.0843993	0.185634	0.108716	0.038915	0.0839802	0.173431	0.00213736	0.00249952	0.208664	0.00816272	-0.00142607	0.0361986	0.124704	0.0211508	0.440525	-0.00429864	0.167805	0.0381773	0.0232893	0.00263447	0.00345742	0.048444	0.0201457	0.0593084
NULL	0.0609311	0.271002	0.0470026	-0.00150853	0.0630888	0.0629144	0.061102	0.0569583	0.00148282	0.00432976	0.0782813	-0.00483483	-0.00452053	0.0146574	0.0924113	0.21187	0.184861	0.0439324	0.0069775	0.0905549	-0.00515337	0.0768514	0.140243	0.0866401	0.105974	0.0224848	0.053262	0.283894	0.0590072	0.149967	0.0285549	0.173453
NULL	0.0152555	0.0867036	0.0131407	0.325902	0.0858624	0.0011039	0.0587116	-0.00477458	0.222629	0.219635	0.0904687	0.0381613	0.254204	0.0388306	0.365255	0.144864	0.0251152	0.245948	-0.00639218	0.183251	0.0750266	0.0171457	0.00706517	0.318133	0.00560561	0.129994	-0.00493708	0.0704578	0.288112	0.149416	0.177248	0.136782
NULL	0.23193	0.471627	-0.00444138	0.0169765	0.00140475	0.014434	0.255323	0.0225276	-0.00362214	0.26153	0.294635	-0.00199078	0.064608	-0.00241253	0.390101	0.10034	0.143581	0.0765532	0.568204	0.0168639	0.065011	0.273794	0.0216017	-0.00485262	0.107184	0.0451278	0.0057399	0.000320582	0.0524116	0.109025	0.0256298	0.120932
NULL	0.114466	0.0822267	0.0557295	0.136516	0.00667316	-0.00191176	0.15289	0.0697528	0.00131494	0.16405	0.0466696	0.09509	-0.00423935	0.121678	0.0235987	0.0944748	0.0367724	-0.00454783	-0.00480349	0.0940521	0.00961244	0.145287	0.275873	0.117114	0.0840731	0.534483	0.00385432	0.00587288	0.274711	0.00706936	0.215646	-0.00369221
NULL	0.0109355	-0.00379799	0.0476148	0.244734	0.0417755	0.0276164	0.0837814	0.0809485	0.187458	0.00935705	0.055808	0.0529252	0.227643	0.0151743	0.0873227	0.15787	0.258237	0.186588	0.0154	0.146591	0.313414	0.050642	0.0205265	0.00958176	0.153117	0.0705079	0.178621	0.00615158	0.431555	0.042706	-0.00474746	0.0176341
NULL	-0.00247899	0.0397203	0.000230957	0.0115101	-0.00126003	0.00528305	-0.000385092	0.015188	0.298254	-0.00320362	0.015617	0.264916	0.0493172	0.219525	0.00432225	0.139642	-0.00282309	0.0706332	0.00643356	0.0548943	0.076001	0.286914	0.115234	0.0277599	0.078711	0.0531381	0.0704272	0.0397363	-0.00036915	0.0837931	0.0165109	-0.00314493
NULL	-0.0012766	0.0177931	0.0644717	0.0353154	0.09232	0.06977	-0.00260828	0.0950982	0.101076	-0.0032489	0.0538758	0.215594	0.0462696	-0.0049876	0.0563523	0.17919	0.017821	-0.00276052	0.626588	0.346569	0.0686271	-0.0019618	0.000445871	0.0927257	0.158343	-0.00486043	0.0710448	0.304334	0.109291	-0.00159356	0.0665042	0.0297888
NULL	0.277943	-0.00368893	0.00225224	0.0634508	0.0527506	0.015382	0.0508838	0.248624	0.000319632	0.0714066	0.127995	0.0112516	0.23582	0.0504222	0.0657594	0.0164242	0.397987	-0.000944145	0.196009	0.0614218	0.0762076	0.396171	-0.00492116	-0.00294712	0.0228298	0.342094	0.245622	0.172177	0.20672	0.00785871	0.042714	0.0679418
NULL	0.0172745	0.0820887	0.0304125	0.00718816	0.0316776	-0.00277109	0.00405066	0.154418	0.339671	0.0251086	0.0378238	0.0691258	0.0705558	0.16282	0.0460523	-0.00441019	0.00326943	0.0285549	0.00969443	0.00437467	0.100063	-0.00133978	0.586109	0.0279914	0.0152931	0.192473	0.00787421	0.0775759	0.0635305	0.138554	0.0604938	0.0902025
NULL	0.00119038	0.416126	0.418626	-0.000853644	0.00588589	0.227849	0.141239	0.113148	0.0289318	-0.00235927	0.0027371	0.28605	0.061759	-0.00308943	0.0322009	0.189646	0.0791202	0.098385	0.00912661	0.143886	-0.0044779	0.108568	0.00399346	0.184065	0.00604107	0.00817623	0.116701	0.14397	0.125484	0.0862808	0.0246145	0.291208
NULL	-0.00271992	0.267097	0.0357581	0.178183	0.0040955	0.0454766	0.238835	0.125669	0.00883515	0.108095	0.0123119	0.0806513	0.0222468	0.231136	0.0162879	0.158132	0.113516	0.00483207	-0.00101017	0.0315984	0.218899	0.00412615	0.0378715	0.120443	0.103255	0.0526146	0.00521534	-0.00255641	0.141636	0.136394	0.00205695	0.140433
NULL	0.0187848	0.0998945	-0.00280131	0.00875843	0.0154669	0.136749	0.364309	0.175967	0.032983	0.341388	0.468455	0.0106082	0.011014	-0.000855327	0.0174553	0.143892	0.113087	0.05084	-0.00198381	0.138402	0.306847	0.132618	-0.00327152	0.0303286	-0.00450685	0.0374994	-0.00218535	0.167576	0.0178577	0.0664519	0.0924343	0.172141
NULL	0.000312704	0.00178491	-0.00346661	0.18138	0.047343	0.264688	-0.000411931	0.0410967	0.0716543	0.248213	0.0881254	0.213619	0.00273252	0.0916266	-0.00487752	0.0975914	0.0268622	-0.00396242	0.0136738	0.0807806	0.0580985	0.0526941	-0.00019818	0.00906666	0.0434031	0.0834223	0.251522	-0.00308083	0.0310279	0.028429	0.00826884	0.133261
NULL	-0.00327388	0.0693619	0.0259861	0.0869652	0.122415	0.182956	0.016559	-0.0034321	0.0568256	0.0724678	0.012098	0.0297405	0.108384	0.00243789	0.0837574	0.0137947	0.0166273	0.00490984	0.0118086	-0.00480993	0.0469786	0.0716295	0.0899026	-0.00419701	0.105893	0.0569708	0.198631	0.0485377	0.00046985	0.0823679	0.029205	-0.00492138
NULL	0.00751472	0.105446	0.0658891	0.0195756	-0.00449701	-0.00343519	0.0111454	0.55346	0.0354285	-0.00481806	-0.00340495	0.125101	0.138956	0.170345	0.17934	-0.00419957	0.197746	0.00762791	0.0186122	-0.00350651	0.0234917	0.173376	0.408468	0.0322347	0.238985	0.0930907	0.0638216	0.169854	0.471481	0.298739	0.162035	0.00172532
NULL	0.0864523	0.0882703	0.0798921	0.164955	0.0940891	-0.00498892	0.257979	0.0364945	0.274084	-0.000567075	0.0528545	-0.00433813	0.120871	0.132767	0.121312	0.128087	0.233969	0.00904124	0.0133838	0.266675	0.113876	0.0343645	0.0558009	0.172164	0.10732	0.0622256	0.391994	0.0540953	0.0330527	0.138124	0.0328272	-0.00204522
NULL	0.25815	0.0320846	0.192361	0.136584	-0.00491699	0.0586686	0.0720508	0.106239	0.126798	0.0183279	0.0914048	0.214185	0.0415239	0.0393752	0.0493787	0.19865	0.000518824	0.0785441	0.00912661	0.0181076	0.134579	0.21945	0.138275	0.13813	-0.00453985	0.00611165	0.162169	0.0213445	-0.0027529	-0.00478424	0.201689	-0.00467427
NULL	0.0122502	-0.00485831	0.501317	0.0819806	0.0463055	0.00988984	0.162262	-0.00507219	-0.00160224	0.0206588	0.261718	0.199004	0.049135	0.0865574	0.0490755	0.132313	0.0178125	0.0540447	0.00029838	0.0161486	0.350004	0.0355992	0.0962597	0.0596308	0.00256639	0.192659	0.0563028	0.0106845	0.332873	0.0868297	0.0211644	0.00575325
NULL	0.0864004	-0.00344023	0.000922946	0.0292	-0.00454633	0.00844646	0.153953	0.0544275	0.0701407	0.245384	0.00538808	0.0752884	0.16148	0.0685648	0.204002	0.105429	0.0677625	-0.00480694	0.0040384	-0.00443696	0.0423929	0.300873	-0.00197419	-0.0044939	0.0219721	0.0773799	0.0106086	0.0465884	-0.00304628	0.0473787	0.00359051	0.0928541
NULL	0.10595	0.0695285	-0.00102101	0.186966	0.00339944	0.00491606	0.0198336	0.0743364	0.129873	0.00392155	0.0500002	0.220161	0.0284372	0.0465137	0.0110641	-5.63212e-05	0.00591033	-0.00429914	-0.00388739	0.0917337	0.00547062	-0.000649396	0.000411013	0.0832855	0.00169682	0.0682937	0.12859	-0.00379015	0.0534781	0.0297116	0.0131265	-0.00453365
NULL	-0.000257467	0.0166776	0.0171368	0.0437224	0.11865	0.188752	0.115275	0.00915893	0.26035	0.0807953	0.648917	-0.00381835	0.254725	0.0435229	0.176583	0.15985	0.0197917	-0.00432843	0.00756332	0.0124703	0.0991112	0.0213101	0.0431989	0.0709041	0.00722433	0.0682421	-0.00435241	-0.00458182	0.179997	0.00183078	0.199878	0.175351
NULL	0.0025528	0.267415	0.0525867	0.124757	-0.00114566	0.0150036	0.0981518	0.1151	0.0148016	0.0715483	0.066253	0.363123	-0.00188381	0.0152006	-0.00496839	0.398001	0.0489732	-0.000427017	0.0119707	0.0894901	0.0103222	0.0113868	-0.00343548	0.310076	0.132455	0.104819	0.101856	0.0325339	0.160499	0.0304823	0.0807786	0.193744
NULL	0.0229095	0.0614075	0.156792	0.291315	-0.00375625	0.136823	0.231255	0.201112	-0.00386337	0.246151	0.0313957	0.182036	0.0778838	0.258239	-0.00462781	0.0434916	0.237692	0.148274	0.0154	0.325859	0.271717	0.0795834	0.00603031	0.0542459	0.110164	0.0622524	0.09387	-0.00453143	0.131297	0.10774	0.000317345	0.101327
NULL	0.0773186	0.0352805	0.075945	0.231287	0.123465	0.116002	-0.0039522	0.0245353	0.288078	0.22953	0.0392934	0.367325	-0.00484666	0.0144523	0.209507	0.0212947	-0.00383531	0.0105707	0.00277644	-0.00350651	0.0130315	0.207496	0.0148442	0.131088	0.065244	-0.0047184	0.220475	0.0467073	0.114148	0.0336476	0.0193007	0.0690621
NULL	0.24823	-0.0043059	-0.0017489	0.00365236	0.00803379	0.0699833	0.175141	0.0451171	0.00527658	0.0423069	0.00544879	0.00053866	0.378515	0.026836	0.287315	0.0768846	0.128451	0.177967	-0.00388739	0.0394661	0.0593142	-0.0044665	0.0392966	0.0684322	0.0811912	0.195382	0.00251648	0.162321	0.123322	-0.000341654	0.0259168	0.181491
NULL	0.116113	0.0287248	0.149566	0.00148673	0.0307014	-0.00478406	0.052117	0.0845861	0.225942	0.127287	0.0429005	-0.00241031	0.161126	0.210583	0.00526537	0.130935	0.0755875	-0.00378924	-0.000925053	0.174472	0.0377113	0.00566914	0.387559	0.0603307	0.0140667	0.0595432	-0.00242143	0.101211	0.0243902	0.0902725	0.194094	0.109165
NULL	0.11732	0.123512	0.17511	0.00155431	0.118834	0.00204083	0.239155	-0.00213332	0.0410091	0.0820243	0.0786805	0.0433939	0.13204	0.0622394	0.156571	-0.00400895	0.395748	-0.00463602	0.00349044	0.145335	0.0650581	0.071692	0.0273614	0.137158	0.104653	0.319164	0.00637475	-0.00488089	0.0427073	0.049082	0.0810078	-0.0032711
NULL	0.00517656	-0.00317288	0.363328	0.00976959	0.270011	-0.00242165	0.070972	0.0541662	0.0816725	-0.000385092	0.011901	0.0303115	0.00824954	0.0028881	-0.000311921	0.141453	-0.000859089	0.0304069	0.0144069	0.466641	0.227533	0.0912711	-0.00494125	-0.00442077	0.0104544	0.0638412	0.232873	0.00882679	0.264729	0.108577	0.0196355	0.00617006
NULL	0.0060443	0.0505709	0.13024	0.135235	0.000357703	0.356348	-0.00477744	0.0111717	-0.00299932	0.00204815	0.00394543	-0.000760982	0.0116051	0.145546	0.114719	-0.00499904	0.0851241	0.0057737	0.344257	0.0180713	0.0189643	0.0302561	0.0201636	0.0967191	0.0341224	0.0600421	0.0153216	-0.00430306	-0.00214107	0.240628	0.136013	0.152131
NULL	0.113014	0.0576336	0.00294619	-0.00446375	-0.00502478	0.122323	-0.00493376	0.0996378	0.101495	0.0426749	0.0791713	0.0016679	0.0105208	0.162404	0.122072	0.124967	0.300092	0.244967	0.0022697	0.00604806	0.0561941	0.0170411	0.206099	0.0775261	0.00510178	0.245591	0.0553841	0.0237435	0.121301	0.164808	0.0054152	0.0034167
NULL	0.0670319	0.0086941	-0.00219453	0.0244137	0.0566085	0.0874403	0.00319672	0.0144227	0.0390138	0.261036	0.0142552	0.127316	0.0100749	0.22951	0.0202045	0.263691	0.241989	0.0308778	0.0337205	0.0280935	0.0394441	0.265864	0.138976	0.00505213	0.0325568	0.0226521	0.0811403	0.403346	0.133871	0.18323	0.15064	0.159901
NULL	0.000444617	0.0537587	0.535415	0.0169342	0.0864122	0.141493	0.0768192	0.0239407	0.21241	0.00501282	0.0416147	0.0787375	0.0248094	0.00566686	-0.00441452	-0.00297572	0.00115609	0.0842877	-0.00460594	0.128435	0.00633517	0.0116679	-0.00371146	-0.00199554	0.0703165	0.0946218	0.105083	0.0021303	0.393323	0.134946	0.0842665	-0.00462377
NULL	0.0669854	0.0764021	0.00920847	0.0549285	0.0299201	0.0429785	-0.004766	0.026928	0.11736	0.0288803	0.0526395	0.0456317	0.175186	0.123417	0.0017982	0.0245577	0.0454052	0.111451	0.000901302	0.159334	0.033886	0.099673	0.124115	0.0873402	0.0184128	0.0553382	0.0219082	0.030868	0.112871	0.149137	0.0208746	0.0791436
NULL	0.100601	0.197414	0.15289	0.183855	0.133311	0.0236233	0.213928	0.0100471	0.0836351	0.192547		0.307559	0.0836235	-0.00473678	-0.00374203	0.0744881	0.086807	0.216483	-0.00212674	0.194219	0.0808388	0.211537	-0.00447198	0.335974	0.0709041	0.459924	0.211305	0.152558	0.0203413	0.213149	0.104248	0.0998268
NULL	-0.00523752	0.00436284	0.136197	0.324593	0.00172281	0.223295	0.171796	-0.00423693	-0.00331907	0.0487136	0.106804	0.258903	0.0562493	0.04087	0.262349	0.0730818	0.00156984	0.024493	0.379744	0.0707487	0.443963	0.00977509	0.0954707	0.13997	0.01521	0.050431	0.1804	-0.00189145	-0.00342201	0.00202676	0.0736839	0.0617367
NULL	0.0319291	0.113105	0.0216051	0.270806	0.0192789	0.104484	0.0500494	0.374159	0.0634431	0.0379321	0.0655219	0.100738	0.078934	0.0181606	0.0779483	0.400688	-0.000416224	0.302823	-0.00319201	0.134161	-0.00345851	0.0224796	-0.00105354	0.0205174	-0.00447437	0.0637793	-0.00284482	0.123879	-0.00523622	0.0914184	0.00576912	0.108784
NULL	0.124355	0.0503197	0.00111862	0.115167	0.0235801	0.00634017	-0.000302775	0.167768	0.0749631	0.0290876	0.0577568	0.0543481	-0.0050423	0.123616	0.0589121	0.310765	-0.000854745	0.05179	0.0217612	0.133212	0.00473679	0.207007	0.0603438	0.125514	0.030986	0.0186909	0.000222379	0.523333	0.0456029	0.102315	-0.00272248	0.223008
NULL	-0.00463659	-0.004255	-0.000747279	0.014634	0.138	-0.00499034	0.117009	0.041044	-0.0026921	0.0121199	0.251621	0.252266	0.019524	0.0745137	-0.00225235	0.318222	0.0936748	0.075841	0.00220843	-0.00273861	0.0234917	0.00639127	0.0117055	0.117942	0.0865101	0.118827	0.0612428	0.12994	0.00601122	-0.00436099	0.00618662	0.122007
NULL	0.359611	0.020612	0.005564	0.0840422	0.152833	0.0826864	-0.000636551	0.127455	0.0713096	0.242865	0.0914624	0.0645701	0.146107	-0.00491251	0.0326466	0.00770388	0.123985	0.0169685	0.280811	0.016246	0.119038	0.142439	0.215351	-0.0037818	0.0216025	0.0083672	0.041276	0.0105843	0.00197314	-0.00434432	0.0914501	0.119647
NULL	-0.00116761	0.0976601	0.0513565	0.0090249	0.0159477	0.0894109	0.0273642	0.0306506	0.0740471	0.0391513	0.0137262	0.150573	0.0501058	0.163248	-0.00504643	0.0640741	0.378311	0.12794	-0.00201115	-0.00463753	0.384951	0.011014	0.150886	-0.00394299	0.0386595	0.0368657	0.00155062	0.0107532	0.0761108	0.0251571	0.00644521	0.0372663
NULL	0.121009	0.129963	0.211494	0.0799421	0.236105	0.0698864	0.14111	0.000409549	0.00807359	0.0449356	0.00222069	0.110531	0.00102518	0.11489	0.138782	0.029338	0.146307	0.0266921	0.0073272	0.153527	-0.00345472	0.236184	-0.00489873	0.00576805	0.00770518	0.180444	0.0627966	0.012942	0.055348	0.0560288	-0.00269359	-0.00158339
NULL	0.0206807	0.266778	0.0756349	0.211579	0.344943	0.17962	0.253974	0.0126161	0.0292772	0.0055091	0.0549876	0.159703	0.180579	0.0025213	0.129893	-0.00306574	0.00241426	0.124968	0.00127179	0.440729	0.115692	-0.00181423	0.00184495	0.0794527	0.00132503	0.0439079	0.00466693	-0.000466764	0.0132191	0.198951	0.122875	0.11857
NULL	0.0957388	0.0950982	0.180782	0.0145322	0.0692452	0.151249	0.02661	-0.00290852	0.0123638	0.039827	-0.0040717	0.0227888	0.0405525	-0.00395129	0.10779	0.0777153	0.207706	0.0676844	0.000668311	0.175968	0.0772619	0.301972	0.0871188	0.2489	0.0269961	0.086772	0.00574556	0.0299906	0.398263	0.318372	-0.0015561	0.271486
NULL	0.0786288	0.214304	-0.00304134	0.0507976	0.133289	0.214842	0.0724017	0.103084	0.0127821	0.15449	-0.00145138	0.0925222	0.0297748	-0.000254916	0.181738	0.0820784	0.00204297	0.0524535	0.00127179	0.0548341	0.12331	0.122766	0.000310605	0.0516576	0.0301614	-0.00461728	0.0332264	0.0188903	0.122898	0.146515	0.15326	0.134065
NULL	0.128786	0.0777652	0.1134	0.180278	-5.63672e-05	-0.00227191	0.116932	-0.00292503	-0.00255703	0.245254	0.0940146	0.0758563	0.00834018	-0.00213106	0.221732	0.367143	0.182403	0.176826	0.00912661	0.0393279	0.0113478	0.236726	0.0602594	-0.00465844	0.00576243	0.154057	0.0179815	0.140286	0.0336359	0.0630633	0.137304	0.0715121
NULL	0.117549	0.0633067	0.033121	0.315311	0.148175	0.0262934	0.25782	0.270208	0.185851	0.123128	0.343172	0.131554	0.188847	-0.00106267	0.25768	-0.00439751	-0.00476117	0.00337591	0.0034755	0.0661153	0.103871	0.20488	0.408468	-0.00379799	0.0484952	0.0014337	-0.00503563	0.153819	0.302084	0.033939	0.218937	0.118908
NULL	-0.00285312	-0.00467007	0.124537	0.235171	-0.00400508	0.146707	0.0563286	0.0175952	0.00400598	0.249396	0.017783	0.0229274	0.0916369	0.277769	0.235161	0.0136822	0.191929	0.0801435	-0.00418826	0.0463312	0.0583346	0.170487	0.00430894	0.185547	0.09762	0.159683	0.0133353	0.0184922	0.107719	0.48991	0.0288719	0.116499
NULL	0.0877089	0.10652	-0.00201205	0.0547383	0.0213164	-0.00308275	0.0207698	0.0419751	0.173524	0.131814	0.0392934	0.1031	0.0806252	0.0680859	0.106209	0.101825	0.0370605	-0.00544776	0.00855928	0.130717	0.414576	0.18203	0.043822	0.254588	0.0808695	0.155312	0.156455	0.254509	0.117394	0.209698	0.0110415	0.0571362
NULL	0.324645	0.358052	0.035598	0.00653933	0.182845	0.147901	0.171886	0.263746	0.0314288	0.219775	0.0512354	0.117464	0.00313887	0.237496	0.0172227	0.435504	0.150074	0.0472194	0.0731749	0.0974984	0.418275	0.157281	0.184148	0.0061109	0.049158	0.0606065	0.0614716	0.0906725	0.000697209	0.0114605	0.0844849	0.0554864
NULL	0.077481	0.114909	0.0556913	0.127113	0.169353	0.00836902	0.207265	0.0929539	0.173542	0.0304251	0.275447	0.0265754	0.117983	0.282577	0.00909205	0.011748	0.0446605	0.0246651	0.00176798	0.0826605	0.129535	-0.00433115	0.0830513	0.080668	0.0552958	0.187332	0.0201783	0.00740628	-0.00239013	0.027129	0.00228475	0.279496
NULL	0.122703	0.0063685	0.00916866	0.0366876	0.127152	0.03822	0.0532691	-0.00457825	-0.00441353	0.000488576	0.0629835	0.236403	0.00358191	-0.00355795	-0.00403962	0.0975252	0.148286	0.0756836	0.0114009	0.103124	0.0658391	0.00402971	0.0236148	0.425495	0.0572161	0.0090909	0.119347	0.0606925	0.074753	0.0642791	0.240586	0.151175
NULL	0.0276233	0.110477	0.0114664	0.201351	0.305272	-0.00112262	0.148696	0.121112	1.99559e-05	0.0234529	0.0782813	0.0155977	0.0187508	0.179583	0.0679103	0.00315188	0.0459719	0.0972574	0.00686026	0.0117225	0.0448771	0.0289203	0.137437	-0.00103657	-0.00474007	0.00719243	0.143535	0.0314179	0.124676	0.0141432	0.169858	0.0631398
NULL	0.000407506	0.122094	-0.00203799	0.289267	0.00888199	-0.00446152	0.293963	0.0710362	0.354288	0.094826	0.0778956	0.157589	0.424281	0.00585051	0.0873532	0.00742662	0.038887	0.0020569	0.44424	0.0244805	0.267077	0.034855	-0.00330748	0.0716641	0.0978131	0.485999	0.0042451	0.00558976	0.0107777	0.170308	0.0553108	0.3784
NULL	0.0505142	-0.002527	0.0190386	0.317531	0.0340241	0.3614	0.0388141	0.0570012	0.215407	0.124983	0.0537291	-0.00142713	0.0956828	-0.0017644	0.0268377	0.0770288	-0.00400166	0.154434	-0.00482062	0.283715	-0.00225807	-0.00327598	0.126637	0.0121938	0.148406	0.02321	-0.00111644	0.0180965	0.0909473	0.0244016	0.0490976	0.0477291
NULL	0.229971	0.039869	-0.00471831	0.0110243	0.127501	0.0373828	-0.000872706	0.16903	0.00425148	0.00345694	0.00946351	0.142151	0.104833	0.00907384	0.390144	0.0345235	0.0251477	0.015904	0.11482	0.00110443	0.0386283	0.0565048	0.0192042	0.132995	0.219401	0.0365283	0.112261	0.162286	0.00620668	0.220607	0.0920888	0.0996393
NULL	0.0164595	0.041335	0.0735706	-0.00159661	0.152795	0.129522	0.229842	0.0105181	0.0355341	0.0148694	0.0544021	0.0933582	0.0678452	0.185782	0.027067	0.0210984	0.0651264	0.210391	0.0375524	0.0426845	0.0247615	0.000804155	0.0157874	-0.00166035	0.00414404	0.00980633	0.041071	0.0684054	0.00150371	0.131419	0.229435	0.163161
NULL	0.228525	0.199238	0.130681	0.106027	0.212316	0.206955	0.0949677	0.0874617	0.206244	0.00414934	0.0856201	0.023431	-0.00437343	0.013451	0.0540792	0.0997793	0.308888	0.0404822	-0.000177386	0.0606514	0.121387	0.167607	0.000876697	0.0269088	0.0563359	0.0803814	0.391994	0.185188	-0.00394266	0.206018	0.226629	0.16944
NULL	0.388082	0.0855986	-0.00482255	0.0202085	0.0860944	0.119093	0.0267615	0.0691069	0.286032	0.000998431	0.0920692	-0.00421543	0.0309288	-0.00456944	0.0686739	0.032501	0.149954	0.00976011	0.00629491	0.0181076	0.0689522	0.0972908	0.216746	0.0212827	0.123914	0.0863879	0.0275773	-0.00436342	0.00247594	0.0483722	0.149064	0.0825015
NULL	0.000825885	-0.00406855	0.165228	0.0193621	0.121361	0.022291	0.0962381	0.41353	0.217447	0.145002	0.360252	0.171708	0.0369518	0.453236	0.228431	-0.00165202	0.064433	0.0569933	0.00799245	0.031264	0.0329692	0.0623401	0.521785	0.0895624	0.00406035	0.465582	0.0515999	0.111644	0.128858	0.0636125	0.441098	0.0205077
NULL	-0.00446139	0.00612964	0.136719	-0.00242739	0.00869283	0.066892	0.0190357	-0.00264478	0.176368	0.0107168	0.299283	0.0531907	0.121364	0.125989	0.0766324	0.502296	0.0721188	0.163579	0.00401928	0.0191766	-0.00422676	-0.00428769	-0.00458322	0.131366	0.0820585	0.0615588	0.00547003	0.121913	0.00992303	0.00918903	0.064737	0.0562519
NULL	0.113495	0.0826591	0.0368376	0.0513249	-0.00389659	0.0105813	-0.00106213	0.0276302	0.245972	0.0971729	0.055468	0.0104568	0.0513734	0.0405983	0.000641642	0.0570153	0.00133478	0.00767049		0.042481	-0.00413324	0.0780873	0.0122037	0.0755535	-0.00369957	0.0532636	0.162668	0.0252303	0.105639	0.0875754	0.0416272	0.157809
NULL	0.127496	0.0204258	0.128997	0.106012	-0.00345302	0.00140202	0.0230736	0.0898229	0.0196203	0.0289203	-0.00117782	0.00793416	0.251916	0.0781143	0.169308	0.218325	0.147784	0.0611836	0.0108316	0.0268724	0.212804	0.00250825	0.114929	-0.00405236	0.000829409	0.0178062	0.00693135	-0.0032584	0.112773	0.103075	0.0450913	0.0167752
NULL	0.0369919	0.226786	0.0416925	0.0102779	-0.00317745	0.0541036	0.124848	0.0750627	0.0412866	0.0147054	0.183469	-0.0049016	0.00158324	0.000740983	0.269789	0.14456	-0.00505004	0.0713237	0.0102628	0.0244421	0.0466848	0.124318	0.551863	6.80243e-05	0.099608	0.215223	0.0143695	0.049084	0.0712903	0.178617	0.163812	0.0282324
NULL	0.0448815	0.0509742	0.0132743	0.159955	0.0689804	0.0218369	0.165779	0.00511249	-0.00242239	0.156171	0.0967382	0.110222	0.0144483	0.0468999	0.224184	0.100258	0.214193	0.224383	0.734382	-0.00127001	0.0476316	0.402807	0.00172449	0.0914172	0.00173311	-0.00030273	0.207787	0.372346	0.007255	0.233936	0.151711	-0.00493467
NULL	0.0490928	0.11914	0.0554924	0.120447	0.140652	0.167932	0.2807	0.000689939	-0.000572493	0.0927095	0.00977779	0.0354124	0.0201504	0.000289282	0.0379812	0.101746	0.10079	0.109396	0.001996	0.0404876	0.00173758	-0.00298079	0.0660517	0.111979	0.0754598	0.00848811	0.0460672	0.00137642	-0.00229464	0.118703	0.0537286	0.213596
NULL	0.115758	0.0257096	0.0157637	0.207496	0.110636	0.347851	0.209064	-0.00365497	0.0621357	-0.0049346	0.0577862	-0.00384357	0.107606	-0.0048151	0.137208	0.00849354	0.000717474	0.0137864	0.254102	0.00633002	0.0561921	-0.00393373	0.42432	0.159929	-0.00515856	0.118536	0.00695059	0.156455	0.364472	0.0746964	0.21808	-0.00381282
NULL	0.388082	0.0921743	0.033731	0.0379321	-0.00536326	0.17074	0.28928	0.0934532	0.0685092	0.43155	0.0837529	0.00793416	0.321917	0.260378	-0.000774014	0.0915581	0.099771	0.042191	0.385154	0.0700758	0.127773	0.0141495	-0.00486071	-0.00274301	-0.00486498	0.063876	0.31769	0.394746	0.0530398	0.018684	0.0128827	0.10474
NULL	0.162339	0.214075	0.0640132	0.0266193	-0.000849634	0.0320134	0.0100799	0.000617278	-0.00166569	0.206281	0.0144525	0.0365221	0.175046	-0.00248747	0.0282323	0.0493397	0.00713045	0.3775	0.0154	0.144557	0.0113272	0.185351	0.210209	0.00873063	-0.00446505	0.00389813	0.12956	0.0174274	0.396914	0.153486	-0.00144819	0.116499
NULL	0.0399007	0.0219323	0.0785627	-0.00426798	0.0983928	0.0161501	0.033142	0.0088009	0.187702	0.00199546	-0.00246852	0.0322667	0.153886	0.0655841	0.124239	0.09142	0.0374279	0.068255	-0.00420334	0.0599191	0.0132913	0.0287853	0.123071	0.347301	0.0699659	0.0817807	0.185166	0.00351758	0.22922	0.0526588	0.244195	0.000991864
NULL	0.0296661	-0.00499702	0.149496	-0.00313952	0.180105	0.0143761	0.0941591	0.316584	0.00136262	0.110303	-0.00397116	0.00872507	0.0506982	0.325186	-0.00460772	0.0377917	-0.00282971	0.0632696	0.00912661	0.52755	0.0719641	0.0244667	3.61148e-05	0.0188807	0.050082	0.0411761	0.007395	0.0117962	0.00164689	0.210609	0.121095	0.0383538
NULL	0.29166	0.0579282	0.0569592	0.114499	0.115795	0.02212	0.046798	0.0796121	0.183726	0.0909939	0.0753046	0.237544	0.0824601	-0.00490133	0.0253891	0.152789	0.00804231	0.00189609	-0.00379799	0.347792	0.170881	0.138268	0.354674	-0.0027774	0.132239	0.0946818	0.0274432	0.214236	-0.00251116	0.0983153	-0.00184328	-0.00258804
NULL	0.0783425	0.0406756	0.00649885	0.0754235	0.0981261	0.214031	0.0578837	0.112326	0.065918	0.0609387	0.523884	0.0915785	0.0849034	0.134173	0.135481	0.145537	0.0374279	0.0433133	0.019183	0.583482	0.0978428	0.0212554	0.0294095	0.099281	0.0231025	0.341164	0.131596	0.451917	0.0134577	0.0535879	0.268169	0.278759
NULL	0.0972435	0.0851221	0.00854135	0.240747	0.0212138	0.184609	0.122286	0.0643181	-0.000865471	0.166941	0.0228325	0.0216664	0.0296462	0.146929	0.0191373	0.0189063	0.163737	0.0452375	0.0159733	-0.00097477	0.0745772	0.0591673	0.0162051	0.11866	0.0273495	0.0688291	0.00624565	0.0329969	-0.000332218	0.044161	0.0979624	0.0884479
NULL	0.0969533	0.0216592	-0.00469227	0.0687488	0.11861	-0.00396145	0.0373784	0.120236	0.0380054	0.000763201	0.0651814	0.228726	0.213847	0.0368984	0.027318	-0.00248916	0.154889	-0.00519475	0.763398	0.0128091	0.0944177	0.181187	0.350274	0.0506138	0.132341	0.060409	0.0811403	0.0530575	0.276066	0.102715	0.00183459	-2.97135e-05
NULL	0.0804151	0.0351977	0.0147565	0.000143357	0.0333973	0.0897585	0.150157	0.021552	0.0054589	0.087906	0.103624	0.0503744	0.0756547	0.144542	0.120242	0.0622121	0.0452439	0.391877	0.00220843	0.0674341	0.212804	0.0562912	0.184191	0.073168	-0.00412786	0.00459249	0.0605187	0.0383186	0.0649585	0.027099	0.0372779	-0.00487259
NULL	0.0276473	0.0216939	-0.00110941	0.0787543	0.152671	0.0770958	0.256479	0.0739606	0.0192696	0.115932	0.175408	0.0732784	0.266328	0.105913	-0.00300543	0.128379	0.0707914	0.0286773	0.00573005	0.149162	-0.00418641	0.0571356	0.367694	0.323044	0.283153	0.0479472	0.0435494	0.0956799	0.0784478	0.335721	-0.00538418	-0.00300258
NULL	0.0409335	0.469421	0.120665	0.0464148	0.000438428	0.122323	-5.49396e-05	-0.00507268	0.288592	0.35439	0.00565665	0.0821843	0.0347628	0.136283	0.0939284	0.110032	0.00213685	0.291224	0.0040384	0.00215124	0.0633182	0.214438	0.00259715	0.0499252	-0.00464829	0.0325683	-0.00128018	0.0103441	0.0762558	0.138979	-0.0041613	-0.00381344
NULL	-0.00196882	0.0470746	0.222679	0.248681	0.0912195	0.00878136	0.079884	0.0488191	0.139442	-0.00165352	0.0381764	0.21461	0.0870176	-0.00241253	-0.000575844	0.187178	0.00824782	0.0903244	-0.0044485	-0.000731842	0.175173	0.0495493	0.367694	0.251607	-0.00191857	0.00812718	0.0810739	0.175931	-0.00254275	0.438461	0.0100074	0.117912
NULL	0.0926583	0.0408768	0.0394609	0.289426	0.14108	0.132548	0.0310086	0.114697	0.162531	0.148662	0.0525252	-0.000451163	0.11136	0.117848	0.0924395	-0.000743858	0.139587	0.104494	0.0154	0.0806764	0.0970117	0.0718736	0.0671385	0.16065	0.0808204	0.284187	0.211305	-0.00486828	0.12231	0.0976827	0.142183	-0.00401879
NULL	-0.00454346	0.0980075	0.0699017	0.276051	0.0353677	-0.00492045	0.261936	-0.00129982	0.0150007	0.11058	0.0183845	-0.00409297	-0.00203263	0.00928876	0.0263109	0.254652	0.209203	0.0523574	0.0102628	-0.00465656	-0.00105087	0.0833661	0.361699	0.206721	0.0345424	0.00702496	0.0271782	0.142024	0.325929	0.0427055	0.192663	0.0803026
NULL	0.0405801	0.059458	0.00173091	0.047779	0.0188302	0.0578686	0.0531452	0.066789	0.0404681	0.0254731	0.000259309	0.0197443	0.0755401	0.0349309	0.283242	0.0112152	0.106225	0.154908	0.010479	0.0307191	0.0516661	-0.00313584	0.13164	0.0540677	0.0256435	0.208164	0.0573084	0.0826703	0.0184808	0.0101441	0.0381035	0.012762
NULL	0.209868	0.068168	0.184608	0.152263	0.0731718	-0.00380264	-0.00311723	-0.00356363	-0.0049324	0.0710125	0.0960241	7.80871e-05	0.0600333	-0.00486305	0.0696575	-0.0039799	0.253908	0.0595075	0.0382781	0.0347539	0.114486	0.127546	0.13164	0.0387103	0.237738	0.0244793	0.0126654	0.153819	0.00619454	0.0928009	0.118555	0.259235
NULL	0.145614	0.0216964	0.0249171	0.0530099	0.0707528	0.00909549	-0.0049138	0.0695742	0.0330492	0.00320813	0.00544228	0.0176294	0.120055	0.160681	-0.00482831	0.0776437	0.0636552	0.0711886	0.0110604	0.0254084	-0.00501695	0.186397	-0.00165181	0.0358618	0.149032	0.00394533	0.236285	0.0569089	0.00809234	0.155708	0.254749	0.0866772
NULL	0.399311	0.0525323	0.132243	0.0205614	0.0848135	0.0458025	0.243888	0.0418952	0.062459	0.0046684	0.0483479	0.0469726	0.0415239	0.204321	-0.00376376	-0.00506248	0.115857	0.000517967	0.0102628	-0.00392071	0.112089	0.00215368	0.258757	-0.00288191	-0.00490911	0.0692698	0.214847	0.0225282	0.00058724	-0.0010041	0.240439	0.0552725
NULL	0.0449307	0.0783534	0.192073	0.0213576	-0.00415687	0.00426171	-0.00428215	-0.00517098	0.017112	0.00249604	0.080768	0.00590495	0.343769	0.0173083	0.0228382	0.033624	-0.00451243	-0.00472896	0.416364	0.109729	0.0805737	0.0140847	0.000411013	0.0193711	0.0319584	0.115466	0.0917538	0.0491839	0.049789	0.442928	0.0196566	0.246649
NULL	0.227744	0.0145758	0.0354385	0.137338	0.0697738	0.00861892	0.219682	0.0463769	-0.00221718	0.132377	-0.00406383	-0.00456567	0.0445473	0.0713344	0.138067	-0.0043541	0.287085	0.0605358	0.496473	0.0036228	-0.00121854	-0.00458395	0.0122037	0.435054	0.12093	0.0146415	0.283937	0.00395271	0.025645	0.204486	0.250013	0.199357
NULL	0.117549	0.251486	0.218697	0.0811038	0.0893892	0.0953641	0.0121882	0.146051	-0.00364964	0.138268	0.299283	-0.00474272	0.0441538	0.0115517	0.0485614	-0.00219507	0.0949693	0.0634908	0.000668311	-0.00471599	0.128959	0.018812	0.0747991	0.0828002	0.151006	0.0716823	0.0459995	0.0398093	0.0264525	0.0113307	0.142671	0.0678618
NULL	0.15148	0.0998945	0.234288	0.0237852	0.0238177	0.157533	0.253269	0.0290405	0.106291	0.000365485	-0.00290992	0.0756547	-1.83268e-05	0.0339954	0.0187676	0.0179438	0.0157886	0.105357	0.0038842	0.000875005	0.0139318	0.250884	0.121173	0.157941	0.123207	0.198506	0.245622	0.163169	0.027868	0.0405522	0.0248268	0.119813
NULL	0.264699	0.0299003	0.0503451	-0.00020804	0.10089	8.98809e-05	0.0272773	0.0535857	0.147107	0.0582049	0.491856	0.0688394	0.0390186	0.00343161	0.236924	0.109175	0.205983	0.072703	0.0114009	0.0859799	0.112239	0.13053	0.0782814	-0.00230459	0.0865865	0.0657942	0.0104485	-0.0046433	0.0399457	0.101647	0.0593557	0.0588518
NULL	0.107852	-0.0021879	-0.00224619	0.0303935		-0.00172418	0.111336	0.083703	0.168162	-0.000526055	0.0752598	-0.00442856	0.0369518	0.0932575	-0.00227181	0.0197927	-0.00251236	-0.00463602	0.68116	0.170119	0.0475892	0.146801	0.361137	-0.00387386	0.00819644	0.0118768	0.0693457	0.0105541	0.00752212	-0.00443049	0.0438654	-0.0020372
NULL	0.135966	0.0241813	0.0849107	0.156508	0.0717877	0.12456	0.0952727	0.102793	0.163368	0.163539	-0.00149654	0.0408482	-0.00247437	0.141852	-0.00420325	0.0290425	0.0839352	0.0136267	0.00573005	0.197725	0.0686336	0.0017982	5.32434e-05	0.110783	0.0666544	0.0737977	-0.00531145	0.0802357	0.00784262	0.00429109	0.298683	0.0484622
NULL	0.0561083	0.0545728	0.00432256	0.0486351	0.00239303	0.0775414	0.109696	0.104234	-0.00370156	0.000893336	0.046119	0.0939502	0.216604	0.117634	-0.000647576	0.200074	0.0178277	0.0207803	0.0878461	0.170158	0.00293337	-0.00462142	0.0234463	0.0307006	0.477819	0.0728488	0.175807	-0.00356814	0.043152	-0.00470805	0.101415	0.00695343
NULL	0.155462	0.100093	0.112547	0.00513242	0.039246	0.0445072	-0.00468349	0.0286262	0.0337516	0.0195285	0.0414366	-0.00103383	0.00932713	0.0206989	0.0276498	0.0219438	0.272127	0.00383789	0.00742611	0.229265	0.0204175	-0.00501041	0.0124632	0.135142	0.0946498	0.0763721	0.365351	0.0906046	0.0699493	0.0415538	0.0158329	0.00263768
NULL	0.0385975	-0.00221956	0.0152159	0.0382336	0.00548237	-0.00474375	0.0214744	-0.00428685	0.0144902	0.00950395	0.0141119	0.143007	0.0067561	0.00992195	0.0373704	0.0218279	0.109517	0.106058	-0.00486558	0.163714	-0.00333577	0.109199	0.0480463	0.306416	0.0244593	0.316731	0.0880419	-0.00405336	0.0029864	0.154121	0.116927	0.0408184
NULL	0.38569	0.0575589	0.018654	0.0512521	0.10409	0.271781	0.0100645	0.0260154	0.152758	0.0323878	0.0936523	0.0262562	-0.00205301	0.017989	-0.00481343	0.0887934	0.00187814	0.0494839	0.0038033	0.0905549	0.0244783	0.0204808	0.477282	0.187258	0.017424	0.00405645	0.0444962	0.0285735	0.438442	0.13334	0.000873612	0.12462
NULL	0.367494	-0.00448815	0.0821053	0.0784761	0.0774869	0.0206133	0.139497	0.209614	0.201745	0.300873	-0.00532779	0.0187618	-5.63498e-05	0.110589	0.0265205	-0.00481898	0.129383	0.0498302	-0.00216068	0.0132397	0.0382491	0.00412615	0.02391	0.109888	0.00347553	0.277566	0.0530302	-0.00499738	0.233744	0.0615302	0.0116563	0.0927987
NULL	0.0950588	0.312681	0.172663	0.0532355	0.0912507	0.0112458	0.0668955	0.326432	0.000418902	0.126619	0.176985	0.0022761	0.234105	0.117068	0.00806433	0.0107135	-0.00209878	-5.88389e-05	0.0375524	-0.00501819	0.343318	-0.00347759	0.0438886	0.206051	0.0332579	0.0241615	0.223638	0.178501	0.534487	0.120012	0.00833457	0.159785
NULL	0.0189615	-0.000887332	0.118397	0.0325144	0.258794	0.00359764	0.125916	0.0311107	0.0860499	0.0217543	-0.0042787	0.0434976	-0.00235631	0.0295306	0.117022	0.00775681	0.0124496	0.188659	-0.00465812	-0.00479072	0.0122215	0.0736773	0.100401	0.282333	-0.00461977	-0.00450246	-0.0004695	-0.00373726	0.0283278	0.121634	0.00799245	0.113531
NULL	0.147936	0.0188535	0.0333737	0.0413892	-0.00408118	0.058155	0.0520206	0.0853546	0.0561636	0.00429254	0.0812638	0.097292	0.065231	0.108251	0.0296356	0.158132	0.339566	0.197311	0.00537196	0.341853	0.139575	-0.00322516	0.0977765	0.18013	0.00215517	0.0547678	0.0199735	0.190864	0.00117213	-0.00419094	-0.00256896	0.00693672
NULL	0.136048	0.267507	0.332512	0.12753	0.103384	0.154651	-0.00483499	-0.00110591	0.0122003	0.0171284	0.00730124	0.0258896	0.221372	0.171859	-0.00474071	0.00437686	0.13871	0.171833	0.460962	0.19295	0.000786585	0.153188	0.0858145	0.151748	0.263319	0.0554512	0.000609231	0.0154471	0.189845	0.0739525	0.177583	0.106666
NULL	0.0252505	0.221845	0.0579772	0.0255979	0.125719	-0.00488747	0.0405629	0.00511249	-0.00114257	0.0126446	0.0270943	-0.00328643	0.0583544	0.0366405	-0.00456429	0.342471	0.000512699	0.00247918	-0.0044485	0.0185645	-0.00494689	0.370516	-8.27473e-05	0.12379	0.0187257	0.27342	-0.00251377	0.202788	0.405093	0.0963814	-0.00393926	-0.00375686
NULL	0.178688	0.0429907	-0.00473753	0.17204	0.0079614	-0.00256488	0.12421	0.405029	0.127864	0.0512354	0.0746625	-0.00457635	0.0633211	-0.00349787	0.17096	0.250118	0.0990503	0.211979	0.116252	0.0480933	0.141843	0.290648	0.0833068	0.180135	0.125325	0.0964722	0.0941145	0.121533	0.110738	-0.00325813	0.0265622	0.0761596
NULL	-0.00519603	0.1332	-0.00444435	0.103995	0.0918158	0.0919836	-0.00388779	0.0771492	0.0407167	0.187639	0.0139828	0.0724124	0.110904	0.048038	0.105444	0.018126	-0.00400887	-0.0036577	0.0176963	-0.0052165	0.118947	0.203535	0.576007	0.0155703	0.00728903	0.0599773	0.0237531	0.230575	0.0250942	0.252487	-0.000902854	0.073229
NULL	0.116505	0.0216284	0.222442	-0.00317702	0.360885	0.00942751	0.0534492	0.0731718	0.336852	0.19898	0.288302	0.0919437	0.114209	0.0176015	0.0234736	0.146869	-0.0044665	0.102962	0.00277644	0.0220398	0.0843726	0.31348	0.0100064	0.0630186	0.0322545	0.0555074	0.206813	0.12994	0.0145925	0.0561912	0.238835	-0.000223154
NULL	0.106203	-0.00354714	0.137839	-0.00237976	0.0396014	0.0554073	0.163039	0.0904562	-0.00510839	0.00029937	0.0675337	0.274125	0.00766409	0.0823252	0.0246874	0.201387	0.193812	0.00771293	-0.00480388	0.0401227	0.0108894	0.219635	0.0252956	0.0703295	0.0664853	0.0478761	0.227025	-0.00314878	-0.000756766	0.129013	0.038128	0.31225
NULL	0.108098	0.0214619	0.128756	-0.00374936	0.00199587	0.0254967	0.00227196	0.0489673	0.0314968	0.0515728	0.0212071	0.0034863	0.104224	0.0657625	0.179979	0.00940726	0.133447	0.140563	0.489188	0.0168639	0.124407	0.0799495	0.0206807	0.0431661	-0.00457344	0.00723978	0.238876	-0.00267783	0.305411	0.0300275	0.108857	0.159287
NULL	0.135776	0.0453756	0.0515587	0.117276	-0.00301112	-0.00345627	0.248789	0.444314	0.191332	-0.00127705	0.455032	-0.00147139	0.0792762	0.263521	0.0992898	0.0770511	0.345256	0.0157611	0.00235116	0.00342004	0.0436012	-0.00456304	0.0270769	0.131333	0.0172039	0.0573681	0.220898	-0.0048573	-0.00486877	0.0151414	0.285165	0.10626
NULL	0.00756129	0.0314166	0.411942	0.0336	0.195475	-0.00364005	0.275065	0.00177028	0.274247	-0.00207765	0.112319	0.359711	0.209411	0.0309579	0.094647	0.0253092	0.160329	0.122027	0.0046175	0.191945	0.0995764	0.0141843	-7.20136e-05	0.0680247	0.0982854	0.0373019	0.0355817	0.0245675	-0.00254275	0.0735953	0.158307	0.00496365
NULL	0.0905846	0.0316775	0.0138914	0.279875	0.110768	0.104811	0.00121347	0.0898229	0.0499548	0.0762595	0.274386	0.144697	0.00796349	-0.00237423	0.0168194	0.138791	-0.00362439	0.0622927	0.0349232	0.182035	0.16032	0.163539	0.240723	0.0859158	0.092349	0.0395191	-0.00394372	0.00273456	0.0878792	0.176641	0.0135352	0.0862751
NULL	0.0603399	0.0629226	0.483649	-0.00397688	0.00596955	0.168821	0.0842731	0.0893973	0.0194712	0.0227997	0.534834	0.0936453	-0.00167086	0.160435	0.013071	0.0031346	0.0589224	0.0221921	-0.00154931	-0.000731842	0.063892	-0.0020701	0.0587172	0.0563265	0.00121818	0.00246289	0.103593	0.0862367	-0.00152842	-0.000604869	0.00495919	-0.00291939
NULL	0.100857	0.0568669	-0.00413903	0.0419807	0.314881	0.0272807	0.130811	0.0120679	-0.00222212	0.0474388	0.0740044	0.0225808	0.00839281	0.00872236	0.00799764	0.022194	0.0374279	-0.00480222	0.342483	0.386714	0.138403	0.331712	0.00188248	0.0812084	0.109818	0.0652128	-0.00499549	0.00492568	0.216085	0.0461023	0.229045	0.0559791
NULL	0.111692	0.00109937	0.00672919	-0.00160591	0.0335481	0.0688712	0.0889509	0.532017	0.0684908	0.0719296	-0.000950139	-0.00466043	0.086987	0.222182	0.000717079	-0.00119417	0.10305	0.019267	-0.00348133	0.0638671	0.0314253	0.0423052	0.0517155	0.114128	0.244188	0.659925	0.320831	-0.00515591	0.202971	-0.00489656	0.00450959	-0.00355551
NULL	0.000825885	0.0136246	0.0781744	0.00935705	0.0681978	0.0168215	0.00726452	0.043119	0.053969	0.0629593	-0.00345302	0.175552	0.0417313	0.10694	0.185187	0.460395	-0.00349997	0.066353	-0.00101017	0.174906	0.026394	0.000311331	0.043822	0.102529	0.00236283	-0.00494984	0.15437	0.00647279	0.0435709	0.0784429	0.0676245	0.0168127
NULL	0.00304355	0.0387505	-0.000650844	0.363414	0.254154	0.0818427	0.0023915	0.32518	0.198746	0.018654	0.00363168	0.0413208	0.19696	0.593161	-0.00350991	0.233393	0.149649	0.0112233	0.00855928	0.000915865	0.287892	0.0563747	0.0411658	-0.00460642	-0.00475416	0.0467081	0.228538	0.239136	0.0116416	0.195395	0.083227	0.0144893
NULL	0.000108937	0.04083	-0.00458004	0.244007	0.0816832	0.132548	0.0276686	0.0338977	0.00244502	-0.00428741	0.178384	0.158403	0.0525541	-0.00201613	-0.000924476	0.135962	0.0251152	0.13798	0.675939	0.00229348	0.282913	0.0531642	0.017493	0.123582	0.137899	0.407845	-0.000413141	0.34657	0.0284432	0.0905249	-0.00196789	0.00300102
NULL	0.112518	-0.00372448	0.00630903	-0.00510541	0.0862248	0.165296	0.171796	-0.00474393	-0.00354912	0.113797	0.0392934	0.237206	0.205408	0.0193456	0.0824291	0.175702	0.299756	0.0561507	-0.00465812	0.0814037	0.0559949	0.13513	0.584002	0.101951	0.0466474	0.0505839	0.00521534	0.0725059	0.0255395	0.0685613	0.145148	0.113726
NULL	0.0462447	0.028447	0.115998	-0.00368435	0.0696272	-0.00156536	0.104063	0.0962801	-0.00415101	0.191284	0.0573116	0.0430769	0.064296	0.0824418	0.0343277	0.028732	0.0052256	0.198505	0.677427	0.00507163	-0.00371693	-0.00307124	0.0833068	0.140868	0.132461	0.0275285	0.0418159	-0.00489941	0.0665965	0.0749689	0.0273382	0.0393598
NULL	0.121696	0.0359082	0.0551123	0.0640176	0.080354	-0.00304421	0.227015	0.0790992	-0.00106674	0.000158072	0.0841051	0.091733	0.0766437	-0.00267299	0.0554719	0.377659	0.126797	0.242395	0.000668311	-0.00050014	0.14249	0.0543051	0.195219	0.00484084	0.0221619	-0.00449304	0.102697	0.050846	0.0508844	-0.00421314	0.169684	0.149987
NULL	0.0687968	0.0307006	0.451168	0.0901708	0.0541433	0.0283435	-0.00407015	0.1151	-0.00145193	0.00124183	0.00660706	-0.000846425	0.00597636	0.103969	0.0960685	-0.00130904	0.00881453	0.159785	0.128415	0.0562407	0.0428686	0.227768	0.115234	-0.00270495	0.108304	-0.00010138	0.0108578	0.0160186	0.181208	0.0944755	0.111882	0.0499062
NULL	0.0400029	-5.96902e-05	2.09604e-05	-0.00200868	0.0393377	0.0187666	0.0956448	-0.00439629	1.99559e-05	0.00238191	0.0260811	0.0166339	0.255724	0.0922457	0.006136	0.0454082	0.286166	0.339155	0.000108332	-0.00477362	0.135962	0.0641541	0.0648018	-0.00440974	0.0553074	0.0919392	-0.00468281	0.293153	0.00294929	-0.00394723	-0.00369941	0.159667
NULL	0.0381833	-0.00384229	0.0772619	0.0930462	0.0144654	0.0337754	0.247433	0.130966	0.0615888	0.129902	0.0635636	0.120529	0.0453151	0.000147058	0.0727125	0.161038	0.131337	0.0654461	-0.00198381	0.00790025	0.145561	0.159439	0.0107547	0.0262686	0.127687	0.032361	-0.00186319	0.215566	0.334326	0.0296497	-0.00149961	0.232097
NULL	0.0981907	-0.00323868	0.0988794	0.0394435	0.0700024	0.0750362	0.00248059	0.0880378	0.0559455	0.185361	0.0572379	0.0977129	-0.00477924	0.302004	0.141247	0.202934	0.0611749	0.030383	0.0113123	-0.00446807	0.0703532	0.0108701	0.100972	0.0161608	0.590024	-0.00384781	-0.00494915	0.148164	0.138788	0.0691937	0.0314308	0.239463
NULL	0.278914	0.00507232	0.0303677	0.022363	0.114439	-0.00264874	0.0031913	0.105542	0.00196151	-0.00296976	0.0076563	-0.00134903	0.14436	0.0545848	0.142532	0.0784804	0.0300242	0.0907806	0.00855928	0.0113049	0.0327172	-3.68687e-05	-7.20136e-05	0.0780973	0.042099	0.00353687	0.0228166	0.0158214	0.171167	0.18455	0.120877	0.00888848
NULL	0.06486	0.104998	0.0724133	0.183182	0.0225831	0.0417823	0.0923411	0.30777	-0.00473192	0.0433045	0.543089	0.0965994	0.00896817	0.442683	0.0640066	-0.00290344	0.291637	0.0475698	0.131355	0.00131865	0.00277681	0.162295	0.0471418	0.111356	0.0722409	0.05753	-0.00397842	0.0222676	0.127846	0.256205	0.00122269	0.0970904
NULL	0.0224493	0.264551	0.00432256	0.0217011	0.442635	0.03311	0.000922774	-0.00255845	0.00943121	0.000199068	0.0499864	0.0887933	0.0155973	0.123427	0.11352	0.00136974	0.10064	0.0873571	-8.82799e-05	0.00345796	0.090225	0.0251152	0.0541331	0.128325	0.194489	0.0520576	0.0210723	0.153766	0.0692703	0.0188983	0.0866458	0.385355
NULL	0.00538123	-0.00384796	0.0178132	0.235147	-0.00105932	0.252785	0.00751604	0.000507197	0.00109345	0.147221	0.247536	-0.00451077	0.0584196	0.0721542	-0.00427818	0.00198818	0.101644	0.00157297	0.00291309	0.173562	0.300375	0.192958	0.00742088	0.131445	0.521637	0.0574103	0.0214852	0.160546	0.114517	0.166213	0.0594804	0.0580125
NULL	0.00342843	0.0947333	0.0102232	0.0807911	0.118336	-0.000879881	0.00125917	0.140195	0.300802	-0.00530987	0.00278866	0.157479	0.0336346	0.0674624	0.254731	0.11415	0.0651962	0.076188	0.00799245	0.0220398	0.0284837	0.0218771	-0.00447198	0.125042	0.0180691	0.0713122	0.0501535	-0.000887202	-0.00230613	0.074679	0.00279048	-0.00453856
NULL	-0.000824655	0.0282079	0.176603	0.100723	0.0394575	0.275933	0.159497	-0.0035709	0.0297573	0.00984914	0.19027	0.0197709	0.213153	0.01095	0.248019	0.0529187	0.00117165	0.318927	0.404685	-0.00237665	0.189992	-0.00241354	0.106064	-0.00272535	0.143006	0.0687733	0.0294353	0.00441649	0.0718109	0.18615	0.0535943	0.0576379
NULL	0.155462	0.0551144	0.0420813	0.0868323	0.00446314	-0.00444303	0.222165	0.121636	0.0627628	0.220852	0.150279	0.0408861	0.182534	-0.00525059	0.0405924	0.129718	0.0872483	0.109731	-0.00283895	0.583482	0.0722435	0.126709	-0.00358337	-0.00458582	0.0203041	0.0657983	0.0912413	0.0798374	0.25044	0.0379753	0.0167823	0.0587748
NULL	0.353427	0.0905819	0.00234264	0.0249548	0.117474	0.167969	0.0115296	0.138634	0.0332423	0.0352793	0.0369166	0.00143244	0.141825	0.022378	0.0255059	0.0755686	0.105556	0.0156789	0.00537196	0.179326	0.0364949	0.0074645	0.0468291	0.00925292	0.0983129	-0.00247797	0.00271233	-0.00432022	0.00345742	0.0424511	0.0714292	0.0942426
NULL	0.0115442	0.123577	0.0930519	0.171122	0.00371287	0.0316184	0.121072	-0.00389353	0.0695559	0.00667606	0.0844165	0.00776329	0.135375	0.0570732	-0.000593215	0.00683355	-0.00443146	0.0146052	0.0022697	0.149162	0.120999	0.00423288	0.000752161	0.00902508	0.0205849	0.0259734	0.0802437	0.0940512	0.180983	0.0939771	-0.00253878	0.13205
NULL	-0.000483809	0.137432	0.0902479	0.0747147	0.107202	0.0354949	0.230318	0.00164137	0.00658959	0.0490418	0.0519031	0.00603188	0.032533	0.202227	0.143205	0.165189	0.00631055	0.00737854	0.0131118	0.068226	0.158841	0.0100946	0.0528011	0.103262	0.00817935	0.0133413	0.159154	0.00291979	-0.00388739	0.189422	0.000562203	0.210748
NULL	0.135891	-0.00141617	0.17967	0.0836293	0.10516	0.133427	0.259351	0.405024	0.0531067	-0.00453274	-0.00420742	0.20364	0.0222462	0.272271	0.0256813	0.0253549	0.118408	0.204264	0.0114009	0.0216401	0.0937367	0.141827	0.0678295	-0.0031049	0.114082	0.0672894	0.0129895	0.134918	0.141472	0.0377801	0.311	0.0644397
NULL	0.136542	0.00418652	0.0334927	0.0678135	0.0685203	-0.00108878	0.0314529	0.00458376	0.183943	0.0153746	0.0340983	0.000806691	0.0967955	-0.00418174	-0.00517382	0.184946	0.0499058	0.0126933	0.0108316	0.0324708	0.0852487	0.00707352	0.0103747	0.100344	0.389434	0.160203	0.0690905	0.0498101	0.00484327	0.00386775	0.0259241	0.00643076
NULL	0.184645	0.0857307	0.0079526	0.0854101	0.133732	0.167089	0.257351	0.236442	-0.000579669	0.215592	-0.00411488	0.0686066	0.0218997	0.317602	0.0212537	0.0288701	-0.00426899	0.0255697	0.00785416	0.242918	-0.00458735	0.0213101	0.139574	0.0958718	0.143872	0.0320334	0.0184215	0.026697	0.0459422	0.0348446	0.104248	0.134998
NULL	0.00131327	-0.00500679	0.0383186	0.0226289	0.438418	0.222009	0.0661445	0.477776	0.000368612	0.0676521	0.0740044	0.075538	0.047077	0.0347294	0.0557136	0.175878	0.0585952	0.239178	0.00500699	0.0202779	-0.00137674	0.112277	0.000507306	0.282214	0.11004	-0.00438818	0.0303815	0.047223	0.111161	0.161995	0.0304687	0.201359
NULL	0.0526937	0.0365237	0.0613977	-0.000567396	0.601936	0.216231	0.00917053	0.340293	-0.00522971	-0.00354641	0.00367219	0.0231604	0.164857	0.203216	-0.000412693	0.088533	0.0857653	0.088176	0.00176798	0.239669	0.107073	0.0150322	0.0964222	0.0500556	0.0196046	0.0486172	0.0969403	-0.00476324	0.123377	0.160137	0.0316313	0.190153
NULL	0.00411416	0.0047453	0.529722	0.251714	0.0504815	0.166775	0.00882973	0.012541	0.036142	0.111677	0.0314059	0.0635014	0.11408	-0.00261657	0.0232224	0.0383652	0.39086	0.105289	0.0118808	0.019845	-0.00400401	0.236127	0.13307	0.0338978	0.390004	0.0529276	0.142555	0.20148	0.0743185	0.0429274	0.265435	0.0539751
NULL	0.09618	0.112558	0.0195302	0.145217	0.0645433	0.104533	0.116331	0.279718	-0.00457983	0.0134406	0.0335984	0.0442136	0.0546984	0.0438203	0.081651	-0.00408457	0.226764	0.116895	-0.00064468	0.0796878	0.0212863	0.0535213	0.18433	0.0987099	0.0738594	-0.00461829	0.104608	0.101064	0.161931	0.0737391	0.124194	0.143991
NULL	0.166433	0.0675054	0.118007	0.0420454	0.150173	0.13451	-0.00477463	0.0451428	0.160977	0.196907	0.0258311	0.0564513	0.0211815	0.0139233	0.0504576	0.143257	-0.00431638	0.273861	0.0069775	0.00172449	0.00343486	0.0281654	0.641551	0.304782	0.18416	0.167866	0.00327321	0.0259504	0.234082	0.289039	0.122049	0.0100139
NULL	0.0346494	0.0872654	0.0126619	0.127922	0.0833012	0.0184889	0.2864	0.334301	0.0909225	0.0644633	0.19027	-0.00439937	-0.00476422	0.144412	0.160702	-0.0050357	0.0334509	0.126764	0.00855928	0.0638207	0.0800762	0.110388	0.00217507	0.00676349	0.00720114	-0.000653439	0.185806	0.168062	0.165433	0.143078	0.21808	0.111456
NULL	0.00177206	-0.0047598	0.500617	0.183776	0.0774731	0.132548	0.157469	0.145525	0.0564189	-0.00348999	0.554425	0.0302539	0.151768	0.28826	0.108665	0.164325	0.00487157	0.270171	-0.00212674	0.0272249	0.18561	0.134987	0.226334	-0.00147812	0.00923367	0.000982154	0.098278	0.00887649	0.13332	0.0521898	0.21945	0.00347715
NULL	0.248139	0.0900643	0.00497553	0.165575	0.0350378	0.0379748	0.203745	0.335913	0.160896	0.0677698	0.0822274	0.00493567	0.257753	0.204646	-0.00228406	0.136831	0.196577	0.0452491	0.00401928	0.141432	0.171091	0.0107672	0.235759	-0.0018259	0.0471995	0.0356555	0.0060409	-0.00391003	0.297938	0.0144451	-0.00426835	0.076409
NULL	0.0218518	0.0699555	-0.00425318	0.0457857	0.0983129	0.0711523	0.0405952	0.0135885	0.295975	0.0861016	0.0957633	0.0197495	0.0284666	0.00621796	0.00973762	0.18572	0.0529807	0.0230188	0.0136831	0.0737915	0.185326	0.209172	0.235647	-0.00141694	0.250727	0.0386301	0.0788033	0.108125	0.0471942	-0.00401507	0.143635	-0.00184495
NULL	0.124629	0.300721	0.132519	0.0142819	0.100572	-0.00154167	0.0833919	0.0982311	0.170425	0.0503865	0.106756	0.00152407	0.214662	0.0195694	0.0250752	0.0329703	0.21155	-0.00152154	0.0180306	0.0275625	0.340943	-0.000224546	0.0272283	0.485435	0.0206759	0.00130179	0.0407252	0.113469	0.0279197	-0.00353597	0.23686	0.277046
NULL	0.0364716	0.0669672	0.013606	0.0821344	-0.00465231	0.0294804	0.0152713	0.113103	0.144751	0.152629	0.0490303	-0.00339694	-0.00401331	0.125449	-0.00113679	0.0132851	0.0344848	0.229781	0.00931425	0.0581615	0.0250971	0.141456	0.101294	0.105916	0.00887348	0.0569009	0.0356546	0.0788497	0.0744737	0.0719577	0.147901	0.192732
NULL	0.0543402	-0.000700055	0.35104	0.00466863	0.0712612	0.016909	-0.00200929	0.102289	0.00950123	0.21323	0.102483	-0.000610966	0.0615853	0.225089	0.00101165	0.230414	0.00272399	0.203616	0.0046018	0.0560656	0.0106989	0.0196268	0.0415666	0.104915	0.0585661	0.00135736	0.0367233	0.181309	0.0406904	0.0954925	0.00337001	-0.000842836
NULL	0.000545462	0.0812871	0.0152992	0.0640176	-0.00227071	0.125385	0.0154743	0.0853363	0.010941	0.182121	0.217681	0.0541177	0.172419	0.235519	0.00533899	0.0433905	0.102157	0.197044	-0.00280772	0.0180492	0.00576869	0.243116	0.128084	0.00729472	2.65197e-05	0.00377711	0.0867639	0.107632	0.0546778	0.169759	-0.00484561	0.0287883
NULL	-0.00365306	0.00910406	0.110521	0.0419807	0.201571	0.255309	0.20295	0.451761	-0.00196932	0.320028	0.0940146	0.0915317	0.10211	0.0375778	0.139403	0.0450624	0.0919189	0.14535	0.0142549	0.106393	-0.00057947	-0.00452612	0.071908	0.0594673	0.00780714	0.00290163	0.0296411	0.098017	0.312017	0.120534	0.016559	0.182628
NULL	0.003008	0.0778692	0.0185723	0.290913	0.292666	0.0905509	0.0949993	0.0264308	-0.00170014	0.03869	0.00936413	0.171124	0.189669	0.0358924	0.0761425	-0.00422391	0.300068	0.0250467	0.0022697	0.0365364	0.151168	0.171618	0.0630793	0.0165888	0.0486631	-0.00167306	0.0760381	0.00773398	0.15766	0.395808	0.00395685	0.0176894
NULL	-0.00135065	0.0679891	0.0440629	0.0728902	0.0997058	0.130636	0.00584983	0.440644	0.055417	0.172566	0.0797008	-0.00480693	0.0229518	0.0620916	0.067084	0.126327	0.0804471	0.00207187	0.00799245	0.053734	0.262929	-0.00139799	0.0317609	-0.00401284	0.0928165	0.3446	-0.00462231	0.163169	0.148965	0.00131433	-0.00511875	0.107546
NULL	0.0908311	-0.00304846	0.0502425	0.0309782	0.056945	0.00758598	0.0829228	0.138549	-0.00409165	0.100723	0.0782813	0.206318	0.0855401	0.095536	0.108679	0.0144729	0.150012	0.0703327	0.0151721	0.396967	0.0958615	0.119964	0.00706517	0.118962	-0.00475055	0.0862228	-0.00367266	0.00149768	0.127702	0.384798	0.000349575	0.160832
NULL	0.240223	0.11955	0.424694	0.0337865	-0.00427942	0.00983544	0.00327545	0.636883	0.0637605	0.188003	0.540841	0.0181049	0.122176	0.0105525	-0.00462371	0.0782388	0.0180379	0.0204482	0.00127179	0.00501987	0.0547244	0.00185084	0.0662049	0.0262686	-0.00497153	0.0151695	0.0678817	0.163203	0.0826687	0.0746285	0.0769915	0.0328352
NULL	0.122785	0.00628291	0.00697722	0.00829646	0.0418789	0.033153	0.00338862	0.117518	0.0491162	0.111548	0.0153743	-0.00341147	0.20909	0.0194003	0.114749	0.145702	0.16528	-0.00446504	-0.00101073	-0.00409866	0.0667589	0.080934	-0.00446461	0.0403994	0.030365	0.5611	-0.00415725	0.00553599	0.000361257	0.11436	0.160896	0.187259
NULL	0.116025	0.0696342	-0.00133897	0.00405149	0.469637	0.265882	0.0173113	0.0621188	0.192676	0.0846343	-0.000708247	0.0756601	-0.00472695	0.072978	0.187157	0.126533	0.000936031	0.130302	0.675877	0.0532124	0.224139	0.0133439	0.301768	0.0429922	-0.00295343	0.0530616	-0.00429765	-0.00142776	0.0878418	0.273947	0.0208746	0.0112486
NULL	0.245777	0.212532	0.0639346	0.00759312	-0.00152744	0.0107344	0.0353453	0.0941346	0.0299544	0.160127	-0.00411488	0.336161	0.421108	0.0204596	0.0546549	0.00775681	0.00490042	-0.00449012	-0.00388739	-0.000737774	0.103767	0.217593	0.00106738	-0.000685014	0.0211774	0.0569009	-0.00306621	-0.00189145	0.170377	0.0774602	0.0981518	0.0764781
NULL	0.0758654	0.0910208	0.00626084	0.00373501	0.0213207	0.291392	-0.00458485	0.0160918	0.0773993	0.0627964	0.000259309	0.095383	-0.00365347	0.0330071	0.0536596	0.0547561	0.0801697	0.0176712	0.0119707	0.178217	-0.00501872	0.057598	0.00671903	0.0654056	-0.000427387	0.005731	0.0246549	0.0396861	0.06439	-0.00489656	-0.00261346	0.223847
NULL	0.0498698	0.0325909	0.173705	0.108978	0.0453026	0.0673999	0.0187369	0.00511255	0.0222356	0.00219437	0.154878	0.0522447	0.0791383	0.192632	0.170355	0.380428	0.0225122	0.00902489	0.0102628	-0.00492116	0.127067	0.0170689	0.138346	0.0146953	0.446498	0.0593477	-0.00412776	0.0116356	0.0581621	0.175664	0.0280012	-0.0049097
NULL	0.116218	-0.00416882	0.0162611	0.0707505	0.512024	0.0997013	0.0899467	0.0122342	0.00536892	0.322255	0.0526395	0.00347602	-0.00423609	-0.00373824	0.126358	0.082265	0.200196	0.105071	-0.00436411	0.00665581	0.0380099	0.0757495	0.0363426	-0.00347974	0.00535372	0.021649	0.0909321	0.0429602	0.509972	0.138667	0.0219061	-0.00394159
NULL	0.000407506	-0.00035507	0.161089	0.0125233	0.333026	0.0886451	0.0158619	0.144916	0.0568679	-0.00451864	0.05168	-0.00323537	0.0482299	0.0229216	0.0253194	0.11431	0.0105217	0.0728499	0.0022697	0.0380175	0.135662	0.107567	-0.00455424	0.127308	-0.000866572	-0.00252728	0.0462799	0.0151743	0.20707	-0.00401275	0.151774	0.229862
NULL	0.040307	-0.00436959	0.120035	0.0188728	0.017967	0.0109644	0.175629	0.0643181	-0.00494143	0.0967304	0.0244934	-0.00229225	0.0106085	-0.00298079	0.0080283	0.180407	0.118436	0.0701135	0.00804574	-0.00498582	0.244321	0.132377	0.00308821	0.0894229	0.0892641	0.0506757	-0.00301121	0.0200394	0.0824164	0.271583	0.0176028	0.0810301
NULL	0.0157194	0.0959598	0.0226437	-0.00201398	0.408815	0.0209923	0.0482019	0.212357	-0.00446832	0.0122448	0.182117	0.00461345	-0.0031371	0.246521	0.213552	0.55694	0.0580942	0.0547188	0.460962	0.178393	0.0172387	-0.00121696	-0.00330748	0.113589	0.0140993	0.0501187	-0.00490626	0.298486	0.0279197	0.0239483	0.0470898	0.000418045
NULL	0.014916	0.0391881	0.103084	0.0297916	0.0390363	-0.00336128	0.338499	0.344004	0.169964	0.0988058	-0.000960934	0.131373	0.199398	0.00736526	0.0629126	0.029338	0.251456	0.253106	0.00521069	0.051412	0.0447791	0.009066	0.226377	0.0157056	0.0676062	-0.0039628	-0.00474171	0.0138563	-0.00433773	0.0217509	0.0366439	-0.00216401
NULL	0.0918066	0.574017	0.0312955	0.0952519	0.0797711	0.0639015	0.0333084	0.0165467	0.130039	0.0595057	0.00953889	0.194427	0.00154913	0.19227	0.0975267	0.0369634	-0.0048512	0.180466	0.31689	0.0010016	0.00123019	-0.0047116	0.11382	0.0940035	0.0410516	0.0881795	-0.00455096	0.0065215	0.0158945	0.0447496	0.0161293	0.0563989
NULL	0.021628	0.143581	0.161803	0.0908375	0.109984	-0.00463689	0.0256298	-0.000483121	-0.00506729	0.15464	0.0326054	0.189035	0.0112256	0.234605	0.203262	0.0068416	0.00215223	0.0512692	-0.00401744	0.266675	0.010456	0.107475	0.085753	0.0284358	0.0159731	-0.000467642	0.0958889	-0.00236915	0.134578	0.0621919	0.120666	0.106206
NULL	0.0780253	0.0310882	0.281189	0.113261	0.563302	0.0300119	0.000273717	0.127606	0.0168326	0.0662737	-0.00126351	0.10598	-0.00295645	0.303977	0.0274371	0.193726	0.081608	0.147006	0.0876336	0.166574	0.0860358	0.0788719	-0.00330748	0.114496	0.104234	0.0620779	0.00684508	0.13163	0.00421334	0.186124	0.106494	0.177137
NULL	-0.00491437	-0.00346617	0.395567	0.194534	0.12444	0.0305469	0.0355195	0.0222137	0.0425184	-0.000982769	0.165431	0.088759	0.0916222	0.424898	0.0823524	0.0518267	0.0396236	0.207636	0.0166418	-0.00308886	0.219401	0.140922	0.092689	0.129826	0.0227871	0.169998	0.158803	0.0447931	0.0546697	0.179724	0.27482	0.00850355
NULL	0.0619998	0.0240518	0.0312843	0.0640934	0.127261	0.142194	0.18545	0.0979049	0.13944	-0.00491927	0.0949271	-0.00111162	0.0678201	0.0290073	0.197666	-0.000865846	-0.00439015	0.22582	0.0151256	0.0131164	0.0535285	-0.00494723	0.00378728	0.265173	-0.000804313	0.160873	0.0954889	0.0121119	0.050061	0.0881674	0.124589	0.00850115
NULL	0.0892702	0.0301287	0.0283336	-0.00496322	0.215023	0.0743713	0.0601357	0.0700131	0.102216	0.0301553	0.142201	0.0202526	-0.00444147	0.202022	0.0183653	0.110062	0.143558	0.143624	-0.00107926	0.0974984	0.00756205	0.0760325	-8.27473e-05	0.0837545	0.00560561	0.100251	0.163096	0.0829125	0.418367	0.0264445	0.0461006	0.0998594
NULL	0.0611719	0.0473369	0.232281	0.23657	-0.000302306	0.253161	0.0105824	0.560936	0.000945063	0.13053	0.00936413	0.0579833	0.00794447	0.0330769	0.223218	0.00503337	0.0799932	0.216784	0.00873176	0.165004	-0.00155986	0.0650193	0.0213503	-0.00277677	0.00814847	0.0389606	0.0799501	0.00897343	-0.00333113	0.0462523	0.00337591	0.000374904
NULL	0.0676268	0.0390249	0.109105	0.0130982	0.0517342	0.182492	0.113529	-0.00509568	-0.0028339	0.0483305	0.0129333	0.0764857	-0.00521036	0.0129467	-0.00454788	-0.00381434	0.05755	0.0793182	0.000781699	0.00815838	0.155129	0.120359	0.106671	0.0707426	0.100618	0.0683619	0.258133	0.0342995	0.00105986	0.108348	0.00758252	0.00275886
NULL	-0.00451573	0.0263639	0.092203	0.0579142	0.0753046	0.0828076	0.0115734	0.00717929	0.00346418	0.0632431	0.0244934	0.0580909	0.254498	0.0599666	-0.00387737	0.295772	0.137527	0.00397469	0.00590133	0.0186667	0.0884398	0.0482824	0.0456636	0.521804	0.244459	0.063534	0.200545	0.0901375	0.0104146	0.00278163	0.2028	0.163652
NULL	0.153918	0.149461	0.0703472	0.266864	0.0800174	0.0183461	0.0740129	0.0927611	0.0738806	0.0209502	0.37301	0.0204453	0.000917218	0.0143109	0.294806	0.208127	0.105003	0.205983	0.0118808	0.408267	0.322116	0.106758	0.0445961	0.122548	0.0363774	0.064655	0.000279692	0.223205	0.0338422	0.122503	0.0310086	-0.00210783
NULL	-0.00515445	0.0986749	0.193333	0.00992527	0.0209304	0.130538	0.110857	0.0604244	0.23453	0.00955105	0.352503	0.017105	0.131394	0.00684508	0.077175	0.0547738	0.0970098	0.147052	0.0102628	0.195169	0.0033733	0.234269	-0.00467661	0.23136	0.0950521	-0.00460186	0.0791899	0.0518376	-0.00490962	0.203597	0.0092816	0.356355
NULL	0.115526	0.0503718	0.0167122	0.044145	0.473624	0.0895104	0.13188	0.0450402	0.00119452	0.0658282	-0.00490567	0.0794415	0.0675088	0.0813992	0.0485524	0.175736	0.142627	0.0773283	-0.00283314	0.108919	0.00536416	-0.00480992	0.0382873	0.106887	-0.00463874	0.208164	0.0122128	0.00591242	0.0540112	0.0282912	0.21808	-0.00465969
NULL	0.0227788	0.00266171	0.0728152	-0.00270071	0.0961712	0.000770138	0.272823	0.238948	-0.00495753	0.100738	0.0466696	0.000306477	0.148816	0.0757269	0.061974	0.0184477	0.0326906	0.152905	0.0096694	0.000311697	0.097506	0.0201191	0.0298698	0.0149666	0.0445432	0.0798127	0.357203	0.0108472	-0.00459829	0.011946	0.0518775	0.0799176
NULL	0.0976357	0.0725582	-0.00312995	0.348667	0.0176826	0.187934	0.0666463	0.0161762	-0.00337402	0.0778911	0.088255	0.260512	0.215056	0.0655876	0.0397029	0.00538866	0.180386	0.0333249		0.165705	0.0909557	-0.00215598	0.0576539	-0.00516819	0.0866464	0.362768	-0.00482899	0.107029	0.219286	0.18943	0.0774005	0.155125
NULL	-0.00174948	0.0765082	0.1042	0.0697582	-0.00162365	-0.0047177	0.140196	0.150315	0.104213	0.111157	0.05168	0.243026	0.138753	0.436875	0.0337682	0.153806	0.344262	0.00745612	0.0038033	0.113905	0.176325	0.00390847	0.585682	0.0510826	0.072757	0.0408776	0.0165578	0.0833216	0.165183	0.00118582	0.240327	-0.00431632
NULL	-0.00323192	0.0511355	0.0436846	0.0318805	-0.00444818	-0.00286887	0.107088	0.0920167	0.0492435	-0.000811838	0.0555428	-0.00364026	0.0100211	-0.00501568	0.00816603	0.176325	0.110752	-0.00408858	0.00573005	0.0719276	0.0354421	0.00414673	0.0299929	-0.00486498	0.0868841	0.183063	0.0926462	0.0454735	0.014526	0.011416	0.062569	0.00121597
NULL	0.0616684	0.162061	0.00526173	-0.00261649	0.249808	0.0269548	0.00251972	0.103062	0.00109345	0.0255877	0.000440887	0.0816347	0.089027	0.100802	0.172872	0.218141	0.169498	0.00421764	-0.0044826	0.0974984	0.000503361	0.0853252	0.130545	0.0753842	0.0444991	0.00529048	0.210896	0.0282457	-0.00483484	0.0505621	0.34781	-0.000383781
NULL	0.0720621	0.00849417	0.150048	0.213483	0.0276473	0.162476	0.102885	-0.00423804	-0.00340356	0.0373475	0.122666	0.19211	0.145474	0.0943311	0.0905811	0.00034724	0.0960748	0.0152133	0.0586495	-0.000731842	0.0432879	0.025427	0.0648018	0.550261	0.00678105	0.00356948	-0.00492416	0.118335	0.219887	-0.00529736	-0.0041613	0.124711
NULL	0.346899	0.108322	0.000248254	-0.0042659	0.152657	0.179459	0.0110455	0.222725	0.00490695	0.105522	0.0274959	0.0438423	-0.00423935	0.0205046	0.163638	0.0166933	-0.00440126	0.0708124	0.0419209	0.0320266	0.12002	0.0427988	0.111851	0.0421753	0.0734913	-0.00401946	0.00519853	0.0692423	0.141375	0.559093	0.0434354	0.115986
NULL	0.247201	0.0704906	0.120703	0.000620025	0.00805846	0.182376	0.338685	0.13934	-0.00305613	0.043969	0.034689	0.154149	0.220705	-0.00442585	0.03083	0.0222485	0.466298	0.135743	0.269849	0.146834	0.152113	0.0481477	0.0580746	-0.00433532	-0.00459069	0.152025	-0.00364597	0.0943897	0.0010074	0.0175045	0.162753	0.0628419
NULL	0.314294	0.00787379	0.107562	0.0839451	0.0692905	-0.00376473	0.113189	0.0422872	0.0493082	0.12906	0.382851	0.17355	0.00144297	0.151414	0.0457807	0.0927135	-0.00458799	0.250508	0.340237	0.0300768	0.166395	0.0664215	0.143918	0.010146	0.281154	0.357807	-0.00455096	-0.00456382	0.00100938	-0.00491395	-0.00460451	0.218655
NULL	0.0369485	0.40235	0.033121	0.0223852	0.0352367	0.0809722	0.278414	0.100647	0.246384	0.261724	0.0145069	0.09509	0.0318305	0.0904162	0.144729	0.12298	0.200196	0.182535	0.220306	0.019881	0.186552	0.33143	0.188326	0.161771	0.0289931	0.0557593	7.7073e-06	0.0179742	-0.00285159	0.00219281	0.0600896	0.0382062
NULL	0.123248	0.0153367	0.0133412	0.0564995	0.0265419	-0.00110555	0.00770399	0.000619474	0.323485	0.00127434	0.0492106	-0.00441641	0.140051	-0.00116	0.254847	0.00327958	0.0354978	-0.000890108		0.0224878	-0.00240073	0.216371	0.132282	0.04675	0.0820585	-0.00454027	0.0838812	-0.00255462	0.116098	-0.00423326	0.145114	0.130591
NULL	-0.003995	0.00254268	0.207401	0.0587742	0.102605	0.277093	0.100504	0.29148	0.012385	-0.00211035	0.0429005	0.0261315	0.00441182	0.217298	0.0639256	0.0610656	0.0757484	0.24609	-0.00064468	0.145187	0.0217262	-0.00148706	0.258757	-0.00492969	0.395061	0.0508287	0.00606928	0.306611	0.218007	0.172638	0.21819	0.0226203
NULL	0.000210234	0.131602	0.112727	0.136516	0.0701381	0.106209	0.218843	0.214667	0.0773517	0.0949745	0.0577568	0.0448835	0.111752	0.0249492	0.184005	0.0552113	0.0215961	-0.00268431	0.00686026	0.0515882	0.0205065	0.233158	0.114	-0.00502527	0.0221034	0.0234391	-0.00327331	0.0353032	-0.00409363	0.0455113	0.122756	0.209773
NULL	0.00115362	0.00351124	0.105333	0.155173	0.029761	0.0331497	0.174608	0.139111	0.178262	0.377518	0.0253084	0.00504809	0.13504	0.00945379	0.148152	0.210495	0.0179637	0.250769	-0.000501781	-0.00493489	0.010994	0.00949875	0.0961623	0.0118029	0.0483269	0.0168321	0.0730226	-0.00439342	0.0517142	0.0757538	0.134699	0.00491365
NULL	0.120666	0.0226975	0.140714	0.00485394	0.0768291	-0.00488626	0.00327677	0.0399854	0.00973769	0.0851865	0.00406237	0.0640079	0.00458883	0.0164199	0.222264	0.110826	0.376932	-0.00418251	-0.00355339	-0.00380973	0.00204524	0.134987	-0.00453305	0.0284641	0.464938	0.0850186	0.245762	0.0550679	0.0247808	0.153516	0.0542435	0.043671
NULL	0.208047	0.0243579	0.139544	0.102703	0.344573	0.0942263	0.357493	0.00908778	-0.00508091	-0.00220647	0.0586591	0.158403	0.0579182	0.199738	-0.0042699	0.11123	0.171686	0.189481	0.00629491	0.230447	0.099608	0.0452127	0.0249352	0.0261067	-0.00120895	0.0233303	-0.00371107	0.375969	0.124652	-0.00251591	0.029729	-0.00334338
NULL	-0.00501462	0.0165793	0.121713	0.17349	0.096004	0.239792	0.126143	0.0520807	0.000935412	0.0656349	0.489793	0.198799	0.104615	0.085073	0.0190276	0.0356419	0.123985	0.0485152	0.10781	0.109674	0.0553362	0.252001	-0.00464309	0.00619741	0.00319954	0.0953497	0.0356555	0.158391	0.0905846	0.00371288	0.0463793	0.192652
NULL	-0.00437766	0.0613669	0.00404004	-0.000321187	0.0354337	0.254144	0.151145	0.100174	0.16828	0.122166	0.0130247	-0.00466076	0.297706	0.0308065	0.00565278	-0.00422322	0.279551	-0.00372454	-0.000177386	0.161641	0.0173991	0.00969057	0.0531969	0.0758111	-0.00266996	0.0285672	0.481552	0.207498	-0.00191189	-0.00470171	0.0766784	0.0754914
NULL	0.685537	0.0864004	0.0309805	0.138038	0.101633	0.17389	0.0563286	0.00046905	0.0200173	0.223895	0.313885	0.0312734	0.211875	0.0983923	0.0147013	0.103107	0.0486994	0.014074	0.010479	0.0765488	0.0724872	0.02382	0.0451913	0.0238219	0.0943114	0.34726	0.253894	-0.00453481	0.0508844	0.187905	0.16966	0.000822893
NULL	0.0276851	0.0366127	0.0187824	0.0580298	0.116875	0.102855	0.338478	0.112416	0.0542573	0.154499	-0.00110448	0.0454522	0.139609	0.0932093	0.0589463	-0.00497722	0.0102312	0.198227	0.317794	0.00960723	-0.00112959	0.00228975	0.534284	0.0927818	0.0606719	0.0786288	0.249197	-0.00248831	0.0320164	0.147658	0.0192298	0.0117078
NULL	0.0378315	-0.00500955	0.0741576	0.0773141	0.247832	-0.00125231	0.303869	0.21264	-0.00388369	0.0892588	0.0726181	0.14193	0.111394	0.131118	-0.00347106	0.0262634	0.0745168	0.0308142	0.00516568	0.0772088	0.233978	0.00243179	0.218146	0.0922393	0.188823	0.00967631	0.171084	-0.00416836	0.112934	-0.00046315	0.0345106	0.00246229
NULL	0.00240426	-0.00472516	0.0479728	-0.00450672	0.0220654	0.1029	0.0080098	0.00581651	0.127545	0.0500299	0.328001	0.257743	0.255456	0.142443	0.0425304	0.0497206	0.100025	0.000368688	0.0040384	0.0404876	0.0443438	0.0141219	0.150853	0.111209	0.0171292	0.0225002	0.0168481	0.0586822	0.010456	0.164778	0.0257563	-0.00155715
NULL	0.015983	0.0699989	0.104024	0.0376866	0.0647158	-0.00287176	0.00421923	0.00929585	0.00243245	0.0479489	0.0144525	0.0167735	-0.0051046	0.00788418	0.00712251	0.263781	0.13871	-0.00139967	0.0102628	0.130401	0.0778459	0.292131	0.108142	0.0696767	0.012588	0.0700536	0.172563	0.0361038	0.200074	-0.00490933	0.277705	0.190444
NULL	0.254408	0.00555162	-0.0048048	0.220104	0.00171866	0.0363705	0.0963571	0.0761807	0.0864348	0.0375861	0.0224867	0.113702	0.118604	0.0383221	0.00242115	0.106995	0.149233	0.0910298	0.0108316	-0.00475717	0.402916	0.0159424	0.0508516	0.0600045	0.0536059	0.103061	0.0935747	0.196425	-0.00491699	0.141825	0.0623842	0.276285
NULL	-0.00437727	0.193644	-0.00268542	0.0263053	0.0866006	0.100417	0.174275	-0.000747152	-0.00472004	0.0907812	0.011901	0.0304621	0.0251134	-0.00474063	0.0183653	0.0338887	0.101971	0.263058	-0.00336231	0.165004	0.126133	0.00668669	0.0144827	0.139963	0.0161733	0.0217139	0.00902004	-0.00418463	0.0913365	-0.0050173	0.0186047	0.122627
NULL	-0.00394677	0.132854	0.0220567	-0.00464558	0.101656	0.0585726	0.0963703	0.0760754	0.031258	0.00229952	0.0873864	-0.00256889	0.0889324	0.30262	0.0121005	0.0900814	0.0697232	0.0928902	0.00670482	0.470912	0.111901	0.0010403	0.154358	0.333973	0.0863632	-0.00463623	0.186291	0.00327023	0.104873	0.0282812	0.21851	0.0494664
NULL	0.015749	0.0250427	0.13788	0.17878	0.00309993	0.144674	0.15535	0.159429	0.023654	-0.00483102	0.0663778	0.00140055	-0.00421473	0.025226	0.0387067	0.25701	0.0186064	0.00464858	0.00855928	-0.000731842	0.358752	0.0853671	0.0165018	0.138943	0.0333662	0.0613669	-0.00443513	-0.00318481	0.0571591	0.154935	0.0208846	0.0450991
NULL	0.0196706	0.0117637	-0.00222544	0.0768338	0.0106472	0.384385	0.12398	-0.0048476	-0.00479131	0.0364264	0.38343	0.0101298	0.309176	-0.00438525	0.0892283	0.00344603	0.214933	0.130998	0.0119707	0.0785619	0.142895	0.130601	0.061416	-0.00277324	0.0579467	0.0870146	0.00925739	0.0211844	-0.00197225	-0.00113887	0.0864575	0.00830513
NULL	0.0952722	0.0493917	0.388638	0.13907	0.00339944	0.179955	0.000669783	0.0632935	0.0699541	0.0178441	0.0268264	0.02031	0.0107685	-0.00420548	0.121836	-0.000599573	0.0228258	0.209661	-0.00110242	0.0726542	0.0565128	0.0421684	0.0597631	0.0589844	0.0485066	0.0385124	0.22753	0.0714628	0.0968156	0.114239	1.13233e-05	0.00528579
NULL	0.0505142	0.0691653	0.328525	-0.00153212	0.0406029	0.130826	0.0196193	0.257282	0.0500021	0.0142282	0.238166	0.0171942	0.0186246	0.0116424	0.0583441	0.071111	0.0613856	0.154586	-0.000101598	0.155313	0.354662	0.0726452	-0.00439204	-0.00168892	0.0462136	-0.00320991	-0.0027637	0.232286	0.0863601	-0.00176251	0.0057165	0.202218
NULL	0.0400178	0.276504	0.0392067	0.148684	0.0535255	0.223482	0.0176099	0.0101724	0.0328411	0.00804108	0.0997705	0.0133856	0.037718	0.157808	0.0132112	-0.00427186	0.0333514	0.234495	0.00235116	-0.00465656	0.43199	0.303296	0.00313128	0.0181738	0.249271	0.0955568	0.0739278	0.0147303	0.115987	0.0528736	0.122191	0.10657
NULL	0.0369671	0.484403	0.0398609	0.0528801	-0.00107707	0.0803093	0.00992172	-0.00353201	-0.00476998	0.125557	0.181957	0.120503	0.110134	0.0800011	-0.00248947	0.000573595	0.0194707	0.107374	0.0131118	0.00461479	0.0606739	0.0720496	0.269024	0.0468142	0.0488709	0.0553882	-0.00426223	0.0607636	0.011475	-0.00177865	0.455552	0.134474
NULL	0.00802307	0.00847247	0.0236864	-0.0038493	0.0629796	0.00874741	0.0170937	0.0709283	0.153948	0.258697	0.0771866	0.135355	0.0356371	0.180455	0.0142202	0.00479809	0.00248089	0.204363	0.0151256	0.0726542	0.0382491	0.17623	0.36942	0.162944	0.149331	0.0423321	0.115147	0.0756559	0.0260345	0.534063	-0.00491416	0.00794457
NULL	0.0363448	0.110856	0.182803	0.109975	0.178599	0.166873	0.247756	0.139171	0.0997507	0.155255	0.00125419	0.254958	0.132846	0.18454	0.128455	0.110723	0.0861373	0.0120249	-0.00319201	0.0152718	0.0034831	0.0166146	0.101625	-0.00457188	0.069833	0.0706535	0.00547003	0.0508127	0.177302	0.155779	-0.00330423	0.220733
NULL	0.217681	0.0136289	0.0592867	0.0517983	0.0687746	0.0604243	0.171823	0.213065	0.0245101	-0.00461412	0.0802728	0.0734038	0.178727	0.213161	0.170284	-0.00467208	0.150379	0.324149	-0.00283895	0.0925543	-0.00119236	0.00497478	0.064312	0.125769	0.0230128	0.0825206	0.364157	-0.00314353	0.024847	0.034647	0.169616	0.0289565
NULL	0.0981907	0.0883834	0.0391891	-0.00409935	0.181293	0.198588	0.152265	0.387945	-0.00476477	0.0123672	0.0464654	0.0989324	0.34553	0.0747562	0.101821	0.222584	0.0609679	0.0114452	-0.00280772	0.0456551	-0.00336545	0.0780873	-0.00440713	0.0965222	0.00177206	0.0561643	0.242096	0.412341	-0.00204576	0.248708	0.400071	-0.00298039
NULL	-0.000286991	0.0306489	0.0167989	-0.0048618	-0.000677377	0.194031	-0.000793229	-0.00497996	-0.00229261	0.127411	0.0761624	0.00974552	0.161866	0.0371186	0.0879434	0.105343	0.000936031	0.265991	0.00235116	0.0121233	0.185821	0.150074	0.00386551	0.00343062	-0.00389912	0.0723873	0.0163618	0.00388085	-0.00449734	-0.0037329	0.0259655	-2.84769e-05
NULL	-0.00345537	0.269713	0.177183	0.0383266	0.088594	0.0738545	0.115275	0.0220385	0.0369858	0.00267957	0.0320535	0.401926	0.170598	0.0865574	0.0110799	0.134391	0.447004	0.020394	0.0108316	0.0117225	0.0976156	0.0224617	-0.000522237	-0.00457058	0.00308823	0.0205748	0.0560723	0.0715435	0.046234	0.116726	0.0919398	-0.0030201
NULL	-0.00241237	0.0290862	0.0139039	0.239915	0.0226395	0.00921049	0.168948	0.0503703	-0.00437739	0.0212741	0.0487728	0.0536637	0.0749735	0.0468999	0.00631186	0.228702	-0.00215019	-0.00491698	-0.00210594	0.0584739	0.0050978	0.126413	0.00705661	0.043499	0.0376304	0.0601459	0.0015342	0.00263447	0.00522924	0.0183557	0.00979059	0.0281411
NULL	0.182376	-0.0045358	0.126786	0.00725042	0.0333042	0.0196354	-0.00240154	0.489836	0.0338703	0.147314	-0.00183574	-0.00299306	0.0163427	0.19348	0.20205	0.00525943	-0.00418291	0.14668	0.00401928	0.0806764	-0.00476492	0.18595	0.057322	0.106363	0.0522402	0.05753	0.300891	0.2232	0.02246	0.206657	0.11609	0.0115546
NULL	0.00211682	0.00599864	0.0654457	0.000312877	0.00294079	0.33178	0.0859581	0.066741	0.0911564	0.0107452	0.0476038	0.203919	0.0875379	0.236578	0.00162011	0.0920406	0.186968	0.160837	0.0046018	0.00244793	0.0564198	-0.00264147	-0.00448413	0.115116	0.167634	-0.00446658	0.131607	0.0388657	0.165737	0.0217878	0.00745435	0.00225524
NULL	0.00466114	0.0983554	0.0332988	0.265736	0.0643256	0.19983	0.0847759	0.197329	-0.00189919	0.0865582	0.0686787	0.140234	0.0197482	-0.00239588	0.340794	0.0983838	0.146307	0.00904124	-0.00140177	0.0316805	0.0739401	0.0541753	0.0452523	0.0399946	0.00109248	-0.0031622	0.0416113	0.158391	0.0582043	0.000288947	0.18595	0.124901
NULL	0.15148	-0.000187916	0.0149585	0.0328912	0.0622574	0.0642862	-0.00287754	0.0371147	0.0547929	-0.00466635	0.0248959	0.0260268	0.109595	0.143453	0.0619451	0.154947	0.141081	0.19727	0.0187322	0.0615851	0.0919072	0.429951	-0.000955057	0.0560213	0.0042435	0.0271677	-0.00436519	0.0179043	0.0330527	0.0230896	0.102178	0.0862118
NULL	0.110856	-0.00507923	0.177183	-0.00373334	0.112948	0.169102	0.267431	0.106695	-0.00463327	0.175395	0.0407472	0.384219	-0.00225484	0.00888646	0.00333823	0.409131	0.109057	0.126045	0.405836	0.0192317	0.0154065	0.00720364	0.115234	0.0566123	0.0771049	0.457814	0.414519	0.0146706	0.134065	0.141654	0.00303611	0.0183833
NULL	0.0532324	0.0549548	0.110892	0.0166944	0.249036	0.13623	0.203857	0.0286262	0.00558336	0.231813	0.0705621	0.10711	0.217866	-0.00224952	0.34026	0.102858	0.280923	0.380104	0.00176798	0.050108	0.108239	0.0295056	0.283944	0.142965	0.0742187	0.0471126	0.0858727	0.000193799	-0.00364528	0.0284817	0.0138617	-0.00469773
NULL	0.341265	0.0311354	7.54537e-05	0.390034	0.00270038	0.0125207	-0.00534483	0.126328	0.130793	0.0105439	0.044311	0.1658	0.0337845	0.0295221	0.00819742	0.0642763	0.267792	0.0462833	0.000901302	-0.00366429	0.0783585	0.0329428	-0.000148317	-0.00518941	0.181695	0.00665422	0.133881	-0.000548726	0.00302033	0.413563	0.204102	0.00683381
NULL	0.0232514	0.37139	0.39427	0.0746606	0.0289089	0.151478	0.21808	-0.00239691	0.166222	-0.00416396	0.199696	-0.00181183	0.169733	0.362188	0.123776	0.0120615	0.235563	0.0930794	-0.0043541	0.0984902	0.377709	0.0135891	0.0463311	0.168623	0.001324	0.0293998	0.020512	0.133164	0.111983	0.0551486	0.0641437	0.0923108
NULL	0.0844522	0.0738436	0.179194	0.265333	0.170557	0.0491497	0.203858	0.0713823	0.0464492	0.0756288	0.0798396	0.256537	0.142923	0.224578	0.00337083	0.0523	0.0547668	0.0161337	0.0102628	0.0925543	0.0329771	0.336602	0.146906	0.28612	-0.00452861	0.0531038	0.119117	0.120413	0.125037	0.0287723	0.0227802	0.133453
NULL	-0.00406261	0.264857	0.107489	0.00248634	0.0613513	-0.00192323	-0.00077441	0.0801286	0.196124	0.131814	0.725102	-0.00265708	0.0672815	0.00801088	0.258449	0.146814	0.182881	0.068255	-0.000522035	0.202728	-0.000395487	0.19808	0.0572321	0.00747493	0.130619	0.237225	0.107315	-0.00424017	0.127574	-0.00481013	0.0673679	0.317648
NULL	0.102287	0.0193817	0.424694	0.0587742	0.17017	0.0603594	0.032212	0.0193655	0.0835141	-0.00371449	0.00513303	0.0522447	0.0939346	0.0873079	-0.00457085	0.0823883	0.145512	-0.00406782	-0.00280772	-0.0036425	0.0233428	0.000188603	0.190475	0.138059	0.0656757	0.0619805	-0.00449237	0.0134132	-0.0034272	0.0911137	0.147741	0.101786
NULL	-0.00434072	0.00220649	0.0239483	0.103143	-0.000949768	-0.00487259	0.287424	0.0746677	0.292283	0.000878054	0.0313957	0.102529	0.0276054	0.0228034	0.193059	0.0400052	0.10305	0.167217	0.357059	0.12449	0.424342	-0.00118107	0.0559581	-0.00291259	0.00586553	0.55098	0.139186	0.00807914	0.0215041	0.027884	0.0949677	0.0454026
NULL	0.113051	0.0378923	0.00486958	0.249526	0.0334349	0.0359846	0.0565388	0.108658	0.00466829	0.0664483	0.0396087	0.00718366	0.0086435	0.385041	0.0722315	-0.00127187	0.0786083	0.0114303	0.0124945	0.114896	0.132243	0.0138495	0.0434473	-0.00355181	0.0534915	0.0180051	0.0987853	0.119751	0.00169475	0.113365	0.158307	-0.00106868
NULL	0.00809258	0.0807452	0.208198	0.0282103	0.000690347	0.219234	0.00500675	0.0123455	0.023609	0.10612	0.231412	0.000638276	0.153872	0.107304	0.163247	0.0584103	-0.00468108	0.0928902	0.00742611	0.523531	0.445244	0.00239727	0.53851	0.0604111	0.0974614	-0.00465188	0.00588513	0.019917	0.00379905	0.0589564	-0.00359677	-0.00388401
NULL	0.120435	0.0840006	0.0985371	0.135073	0.170107	0.0659455	0.00697802	0.0998909	0.288534	-0.000649396	0.0340973	0.251913	0.0467019	0.0572333	0.00288309	0.00441307	0.1604	0.0188542	-0.00154931	0.0389216	0.219063	0.0055091	0.258757	0.145948	0.132988	0.0334756	0.0667508	0.0726267	0.0100791	0.00262675	0.100308	0.0635756
NULL	0.155462	0.120584	0.114513	-0.00468661	-0.00478646	0.133188	0.110602	0.144813	0.0295457	0.045503	0.00339133	0.0456725	0.223468	0.0705535	0.0795808	0.187178	0.109057	0.0460321	0.0702663	0.0442405	0.00782315	0.0360062	0.0248155	0.0306329	0.0926231	0.00818356	0.119213	0.19811	-0.00405191	0.209233	0.130285	-0.00474957
NULL	0.193124	-0.00227705	0.130545	0.0424292	0.0809892	0.0211972	0.232204	0.110123	0.109396	0.0702704	0.150279	0.0108887	-0.00437343	0.00201423	0.0308604	0.138013	0.297499	0.0083115	0.00281779	0.138434	0.137604	0.0704621	0.00957359	0.0461298	0.104349	-0.00455509	0.222472	0.147593	0.0115666	0.140238	0.032474	-0.00204522
NULL	0.0144256	0.014367	0.104897	0.00913472	0.148709	0.012954	0.0302034	0.10315	-0.00376058	0.0115175	0.016674	0.00626823	0.150566	0.225981	0.0807901	0.00439153	-0.00133304	0.0813582	0.00573005	-0.004434	0.132802	0.0456805	-0.00427683	0.0106319	-0.00503509	0.0389195	0.386051	0.0705558	0.056099	0.312017	-0.00478936	0.150464
NULL	-0.00306123	0.31843	0.12393	0.0984303	0.0696957	-0.0048063	0.0929674	-0.00205508	0.0188646	0.0256874	0.312379	0.226035	0.00221689	-0.00306864	0.0202261	0.152141	0.119292	0.391453	0.380179	0.141709	-0.00226335	0.269428	-0.00398917	0.00230364	0.108008	0.144314	0.0765112	-0.00325033	0.146657	-0.00495893	0.0339242	0.0735538
NULL	-0.00458247	0.0051674	0.00431744	-0.00430396	0.00162478	0.0522774	0.00643859	0.0622864	0.0535703	0.00781653	0.0866974	0.0808778	0.209609	0.0341371	0.0258924	0.29794	0.201011	0.0668559	-0.00486558	0.0548943	0.0804468	0.00791485	0.05157	0.0286643	-0.00349319	-0.00370644	0.0824118	0.275853	0.0344696	0.0770081	0.465538	-0.000849243
NULL	0.0809252	0.0345473	0.166034	0.170203	0.0186608	0.110467	0.285165	0.0324857	0.210145	0.0146367	0.0891326	0.0704578	-0.00403737	0.145254	0.177084	0.0916851	0.0885617	0.083363	0.00176798	0.303826	0.179219	0.19872	0.0321856	0.148383	0.0436593	0.118928	-0.00344255	-0.00189145	0.0146539	0.0313789	0.102257	0.160954
NULL	0.59512	0.0286295	0.146902	0.133523	0.0534969	0.108828	0.00490016	0.0607114	0.189941	0.00401523	0.0753254	0.0987855	0.152879	0.00685429	0.0639486	0.0192114	0.00555087	0.171173	0.00516568	0.0396358	0.0812886	0.00779207	0.0817089	0.115739	-0.00415624	0.061112	0.213746	0.350519	0.0132767	-0.00472761	0.0964063	0.171277
NULL	-0.000446096	0.277891	0.0307231	0.0604954	0.0208034	0.171479	0.183752	0.105689	0.176885	0.00227124	-0.00479171	0.0148983	-0.00232323	0.266009	-0.0033178	0.0676628	0.052259	0.0192165	0.000901302	0.12926	-0.00274786	0.17455	0.0836493	0.066416	0.105091	0.0569009	0.204145	0.0521985	-0.00464251	0.0140201	0.127533	-0.00446513
NULL	0.107349	0.112763	-0.000682942	0.290027	0.095351	0.152119	0.0011039	0.140115	0.0744313	-0.00460749	0.0526395	0.0165271	0.120658	0.0922843	0.0783875	0.21729	0.259911	0.0474865	-0.0044485	0.182627	0.0569069	0.0791262	-0.00356966	0.00770322	0.408797	0.0380392	0.237417	0.0324387	0.0189079	-0.00244058	0.222414	0.0168357
NULL	0.112672	0.120968	0.00903617	0.079619	0.0622355	0.038948	0.168377	0.143459	-0.00432826	0.100575	0.249372	0.0360327	0.0861638	0.0979329	0.0213604	0.126835	0.152364	0.0215858	0.00912661	0.10781	0.128362	-0.00424196	0.0770504	0.0234067	0.652104	0.0625037	0.206068	0.215055	0.143114	0.100271	0.139143	0.145236
NULL	-0.00484813	0.0846499	0.294735	0.080593	0.0918158	0.00500695	0.175141	0.0605369	0.0314968	0.241821	-0.00329333	0.0318939	0.159101	0.0981462	0.438698	-0.00266609	-0.00349708	0.250658	0.0166147	0.0341984	0.245536	0.0702425	0.0942669	0.14202	0.112833	0.41407	-0.00371107	0.0399861	0.076828	0.0142541	0.26309	0.0184684
NULL	0.0432105	0.0579282	0.0434896	0.0383036	0.125688	0.082497	-0.00253218	0.346491	0.00103	0.0168399	0.00552513	0.337454	-0.000970598	0.0232744	-0.00325656	0.0561444	0.464835	0.182047	0.280811	-0.00381304	0.0919136	0.0794199	0.00854429	0.162665	0.00925132	0.0689339	-0.00463178	0.00533219	0.0146539	0.155145	0.0816196	0.16871
NULL	0.0042189	0.0811763	0.0481766	0.0884772	0.0543933	-0.00110563	0.0189354	0.0955483	0.0102521	0.0850409	0.0570465	0.0201175	0.0231094	0.0775264	0.0653209	0.0808329	0.100346	0.00583926	0.000727658	0.155263	-0.0024517	0.206429	0.0774374	0.111401	0.0112028	0.262488	0.214218	0.385049	0.22556	-0.00153364	0.0270863	0.0489848
NULL	0.0381013	0.0509029	0.139437	0.138601	0.100407	0.233208	0.167892	0.0113983	-0.00481184	0.0855775	0.0609921	0.131842	0.0219383	0.0173083	0.0488835	-0.000773001	0.115222	0.187907	0.00969443	0.00479238	0.0402489	0.0137628	0.115234	-0.00387386	0.361591	0.0331019	0.468156	0.0376896	0.128447	0.110887	0.0184697	-0.00341696
NULL	-0.00243292	0.115602	0.0013926	0.0675778	0.141338	0.111648	0.13752	0.113108	0.174835	0.0279695	0.108716	-0.00479582	0.0417313	0.00811909	0.0241766	0.0366712	-0.00159944	0.0516271	0.768731	0.088269	0.0791681	0.327504	0.140243	0.140773	0.217388	0.0432805	0.204769	0.167785	0.038117	0.534063	0.297637	0.0139557
NULL	0.0662558	0.400877	-0.00338644	0.066171	0.0488191	0.0236951	-0.00120302	-0.00171833	0.10207	0.143339	0.0054525	0.0247691	-0.0043383	0.178204	0.00682796	0.0792784	0.154337	0.0137962	0.0194238	-0.00427909	0.149003	0.00173412	0.130927	0.0697414	0.107231	0.0131664	0.224407	0.0635438	0.209149	0.0250469	0.0270175	0.0158192
NULL	0.00535051	0.0212631	0.0375524	0.329401	0.0626225	0.130538	0.0438903	0.0787212	-0.0045512	-0.00499525	0.0746625	0.232655	0.147251	0.0921027	0.177134	0.00737313	0.14859	0.000410879	-0.0044485	0.0533785	0.00917775	0.0477489	0.140243	0.0271275	0.0145212	0.104683	-0.00128018	0.0328874	0.113975	0.0269325	0.0191377	0.0211905
NULL	0.258114	0.179076	-2.84294e-05	0.186198	-0.002815	0.0245939	0.218288	0.100913	0.202639	0.134614	-0.0052781	0.155367	-0.00362603	0.0631082	0.0591487	0.0904665	0.0499727	0.144767	0.0040384	0.178217	-0.0047811	0.0513044	0.152338	0.164365	0.0235684	-0.00265555	0.0452084	0.0188903	0.0145554	-0.00453806	0.0937674	0.130368
NULL	0.043688	0.160632	0.000602276	0.0774043	0.0203533	0.00780265	0.130285	0.212944	0.0824059	0.063115	0.0207851	0.0786923	-0.000223214	0.00833209	0.339783	0.012159	0.00298242	0.000527545	0.566758	0.0185283	0.0562683	0.110041	0.219706	0.048576	0.0735079	0.0635949	0.257705	0.0499396	0.293174	0.132873	0.18138	0.167413
NULL	0.108184	0.0959819	0.00386394	-0.00431095	0.0466734	-0.00135208	0.163417	0.0622845	0.05517	-0.00495874	0.0628408	0.240795	0.0588604	0.152603	-0.000273998	0.0585887	0.00590281	0.00964525	0.129047	0.20605	0.0123256	0.000898617	0.0633999	0.111979	0.372265	0.0541026	0.169349	0.097869	0.0160103	0.284276	0.0462972	0.0582887
NULL	0.00446314	-9.30868e-05	0.0895876	0.0728321	-0.00194584	0.0246222	0.110621	0.0179238	0.133706	-0.00481576	0.0778692	0.0784273	-0.00512429	0.147611	0.161054	0.123879	0.119292	0.00689534	0.00756332	0.0595442	0.0299069	0.016504	0.0671385	0.281626	0.0204224	0.0657407	0.0878821	0.0578967	0.106487	0.00526157	0.167892	-2.84769e-05
NULL	0.122392	0.0943249	-0.00164345	0.0641823	0.280013	0.0269998	0.082437	0.316435	0.103742	0.204784	0.159988	-0.00123663	0.154421	0.0484675	0.188693	0.0848688	0.113318	-0.00475676	0.00141066	0.00229348	0.092847	0.113304	0.0294095	0.154023	0.00572645	0.030189	0.223333	0.0104787	0.0988813	0.00357253	0.0979624	0.119613
NULL	0.0209697	0.00689566	0.225217	0.212798	0.360569	0.0583718	0.00992172	0.0367127	0.0431224	0.0994804	0.0555074	0.332042	-0.00236915	-0.00283922	0.16643	0.133357	-0.00460273	0.07566	0.619167	0.0620087	0.0595089	0.198275	0.0769153	0.0205406	-0.00477487	0.114776	0.0106135	0.0785845	0.0862427	0.118874	0.00677993	-0.00244631
NULL	-0.000874618	0.00661388	0.00892732	0.0608797	0.0818599	0.00475473	0.0145088	-0.00276678	0.00883773	0.0778896	-0.00468625	0.132254	0.036213	0.183524	0.0325617	0.118567	0.00483608	0.11119	0.000781699	0.0411482	-0.00145672	0.145857	0.0769153	0.017419	0.0101924	0.0340394	0.158557	0.111886	0.0382938	0.00313906	0.455552	0.0366778
NULL	0.0598696	0.106945	0.0773803	-0.00013545	0.0172896	0.269154	0.000680014	0.0512277	0.16368	-0.0033926	-0.00349989	0.31113	0.238521	0.110467	0.132203	0.14177	0.10539	0.0826482	0.0108316	0.12772	0.0830605	0.115709	0.120003	0.0385477	0.0447693	0.0815179	-0.0035498	0.149136	0.00229572	0.00114312	0.0396727	0.000335004
NULL	0.0507896	0.23748	-0.00204522	-0.00402214	0.0547665	0.0109576	-0.00524873	0.143596	-0.00518226	0.155348	0.0199526	0.22265	0.00577898	-0.000534591	0.0265238	-0.00206329	0.022206	0.0152899	0.0110604	0.183148	0.0295544	0.0756335	0.000250599	0.0545636	0.086905	0.0700987	-0.00457706	0.042936	0.108036	-0.00116612	-0.00468645	0.123533
NULL	0.300906	0.114244	0.436875	0.0732784	-0.00506903	0.0373374	0.0959982	0.119683	0.0703059	0.11278	0.0492047	0.0358312	0.121107	0.0518219	0.0639256	0.00661775	-0.004231	0.0301109	0.0334761	0.166065	0.0146775	0.0283498	0.0137554	0.102705	0.354981	0.0174758	0.123529	0.286905	0.0968201	0.0822503	-0.00433575	0.0125511
NULL	0.381194	0.0318175	0.0728403	0.00194254	0.00814184	0.125779	0.140376	-0.00488948	0.0686188	0.0839337	0.0420833	0.163909	0.226668	0.0108473	0.338961	0.0537555	0.161085	0.0977276	0.00799245	0.0238824	0.00795935	0.175133	0.0211791	0.167192	0.0407227	0.0811066	0.0496376	-0.00302503	0.0307601	0.0288724	0.0269288	0.0219724
NULL	0.0987053	0.00170439	0.171222	0.0932057	0.00845219	0.05505	0.139327	0.0480756	0.0708508	-0.00264624	0.0116787	0.00593895	0.184441	0.187779	0.222307	0.0445273	0.145544	0.0306269	0.0110604	0.162408	0.073832	0.0501901	0.0252083	0.0153824	0.0938666	0.00480111	-0.000725719	0.0693339	0.375457	0.0223832	0.0608901	0.0524893
NULL	0.0108122	0.00792145	0.018965	0.040927	0.349272	0.206761	0.235742	0.0918135	0.0151404	0.0462179	0.0765715	-0.00034221	0.00543895	0.0162771	0.0809374	0.233799	0.0749641	0.204906	0.00742611	0.172073	0.0050978	0.202378	0.00275174	0.142064	0.244785	-0.00392174	0.0669326	0.0829791	0.00804722	0.100293	0.0292663	0.0922466
NULL	0.260052	0.377292	0.328077	-0.000312984	0.00140475	0.0749863	-0.00259245	0.114789	0.00453305	0.0438417	0.545345	0.00176529	-0.00426525	0.00652206	0.0531088	0.174957	0.219147	0.180464	0.00573005	0.0244476	-0.000696152	0.0479832	-0.00166819	-0.00314776	-0.00316854	0.00255018	0.0193771	0.0554379	0.139182	0.191474	-0.000960966	-0.00148683
NULL	0.0568047	0.030408	0.171273	0.153872	0.0956293	-0.00460421	0.0121871	0.0904999	0.0153763	0.094496	0.0153743	0.163932	0.259709	0.0105708	0.0579493	-0.00199843	0.0659861	-0.00342149	0.0108316	0.257035	-0.00494694	0.0895988	0.00129758	0.0421753	-0.00274541	0.0561974	0.0905174	0.16154	0.008653	0.077323	-0.000672037	0.189666
NULL	0.0262106	0.167295	0.0968476	0.144659	0.0838884	0.230098	0.042714	-0.00489697	0.0210366	0.0126382	0.0746625	0.0567818	0.0157154	0.00182565	0.0331194	0.0325947	0.139369	0.0635856	-0.00377903	5.46436e-05	-0.000756202	0.15273	-0.00216539	-0.00404364	-0.00396448	0.0561246	0.0900299	0.237952	0.504338	0.114162	0.172951	0.00458157
NULL	0.060968	0.245224	0.00939659	0.291804	0.00218242	0.0121406	0.0153017	0.0275855	0.171824	-0.00494778	0.0723613	0.0564293	0.212086	0.127793	0.28987	0.179509	0.0380766	0.220576	0.0128032	-0.00478922	0.317376	0.0411671	0.244974	0.0255301	-0.00345859	0.0517478	-0.00484098	0.0234236	0.033605	0.0700501	0.00365784	0.219683
NULL	0.0823564	0.0829249	-0.00421044	0.00544368	0.172233	0.242553	0.21808	0.0303676	-0.00410963	0.203619	0.182697	0.2082	0.333185	0.191037	0.202924	0.0462977	0.00236565	0.142878	0.00969443	0.0925543	-0.00447182	-0.0012973	0.0477353	-0.00456044	0.0706704	0.0499722	0.118271	0.0578874	0.0705468	0.0136785	0.0369229	0.214486
NULL	0.06467	0.0836533	0.179145	0.0765131	0.0523188	0.000767791	0.0949993	0.00046905	-0.00489626	0.194269	0.0841617	0.0124496	0.0321102	0.0953981	0.0257046	0.0509469	0.000734519	0.172669	0.00686026	0.235936	0.0600119	0.0418836	-0.00450692	0.00769537	0.144835	0.183063	0.0696566	0.0562634	0.072934	0.00775936	0.0498222	0.0362321
NULL	0.0885367	0.0937155	0.00546783	0.0011795	0.119831	0.148787	0.0203458	-0.00384668	-0.00198643	0.0189493	0.0782813	0.00164087	0.0054076	0.0249345	-0.00440114	0.0027206	-0.0047261	0.0456081	0.0211558	-0.00365348	0.0256068	0.0156422	-0.00343548	0.00664763	0.0289931	0.0198511	0.101074	-0.000657954	0.036016	0.187339	0.234116	0.0870704
NULL	-0.000657559	0.169527	0.424694	-0.00403145	0.138934	0.213565	0.0910087	0.0501848	0.041812	-0.00138384	0.0837529	0.00433407	-0.00471181	0.246904	0.249827	0.0444522	0.0611749	-0.00293803	0.0702663	0.0207138	0.102198	-0.00511659	0.0382873	0.418033	0.0199265	0.0733793	0.170836	-0.00341844	0.012472	0.247945	0.0347142	0.00130261
NULL	0.100525	0.106082	0.109205	0.186772	0.00360304	0.092635	0.110602	0.469748	-0.00284658	0.0216838	0.0112152	0.0108887	0.190925	-0.00353319	0.000437883	-0.00506218	0.139635	0.0595075	0.00855928	0.0599191	0.132122	0.0212565	0.0589718	0.00116271	0.0241728	0.0259522	0.213539	-0.00307748	0.0307601	0.0390766	-0.000600916	0.0445711
NULL	0.00440996	0.0682613	0.000904427	-0.00344919	-0.00141674	0.165692	0.0503308	0.114619	0.0601279	0.0224612	0.201447	0.00315828	-0.00452053	0.0866433	0.0204329	0.119641	0.208262	0.0696975	-0.00476811	0.00718772	0.0760111	0.0989343	0.143918	0.128435	0.0852011	0.0399586	-0.00483686	0.0172638	0.070989	0.0959644	0.107407	0.362568
NULL	-0.00354862	0.100093	0.0126237	-0.00373334	0.0169937	0.163384	0.118088	0.0290933	0.0912076	0.00218226	0.0472735	0.0316807	0.00441182	0.055286	0.0619451	0.507925	0.0432562	0.0083011	-0.00372825	-0.00494034	0.0374468	0.0553338	0.0400641	0.0157837	0.0971126	-0.00449736	0.0010273	0.126109	0.148878	0.15421	0.261437	-0.003691
NULL	-0.00295438	0.0228054	0.218415	0.0266934	0.0703888	0.0552344	0.128083	0.0795538	-0.00347943	0.187596	0.0883633	0.0233696	-0.00466705	0.158827	-0.00384589	-0.000865846	0.14859	0.0961502	0.135477	0.130132	0.0418112	0.123115	-0.00473525	0.00289489	0.000350471	0.0941436	0.0386935	0.086807	0.508942	-0.00260304	0.000901909	0.0749988
NULL	0.003008	0.0346678	-0.0033908	0.0233518	0.00826691	0.022162	0.000881499	-0.00479999	0.304819	0.00566468	-0.00329333	0.052426	0.183815	0.301233	0.049569	0.221659	0.258835	0.199539	0.0154	0.235936	0.0324043	0.00182972	0.0132191	0.158735	0.176522	0.060816	0.188304	0.148888	0.093529	0.0036445	0.0537552	0.166793
NULL	0.0892702	0.0951444	0.0936068	0.254981	0.0159245	0.172759	0.116857	0.0357045	0.019294	0.0494388	0.0908125	0.0738942	0.0192001	0.0368254	0.0484093	0.0946111	0.0987371	0.365881	0.0034755	0.154984	0.11822	-0.00335249	0.00864478	0.10747	0.0537142	0.002924	0.121751	0.187197	0.108858	0.00852685	-0.00154917	0.000304397
NULL	0.00618527	0.0436377	0.218415	0.179895	0.267257	0.341305	0.111461	0.0957061	0.11965	0.388183	0.088855	0.025645	0.0589506	0.316507	0.192188	0.0979329	0.0467073	0.26257	-0.00486558	-0.00489884	0.0529673	0.0202493	0.00898971	-0.00488056	0.0627343	-0.00376748	-0.000957099	0.115092	0.0685413	0.040861	0.175885	0.0984585
NULL	0.0407586	0.0318175	0.146756	0.111614	0.0879133	0.0845466	-0.00182496	0.219432	0.223108	0.0300576	0.0421312	0.177873	0.124855	0.0773988	0.00567248	0.00304155	0.0861373	-0.00462164	0.0069775	0.17454	0.089262	0.0268856	0.0678295	0.120287	0.0428506	0.0665808	0.154594	0.218417	0.0458005	0.446759	0.106433	0.112626
NULL	0.253095	0.00524821	0.172847	0.253686	0.0366631	0.185679	0.174275	0.106364	0.291507	0.0553193	0.0571571	-0.00497487	0.0614331	0.0272972	0.0493787	0.0537555	0.0242139	0.0836885	0.00573005	0.0300768	-0.00173875	0.170197	0.0619916	0.09208	-0.00200048	0.00145961	0.073263	0.14431	-0.00267474	0.0216385	0.00271697	0.0230768
NULL	0.111721	0.0219365	0.15519	-0.00468405	-0.000549062	-0.00234282	0.039986	0.0203778	0.0495391	-0.00347701	-0.00146664	0.00994842	0.0657941	0.0755339	0.044388	0.222813	0.131091	0.22038	0.00178973	0.412313	0.250581	0.0494664	0.497364	0.157703	0.0292728	0.000973307	0.00581731	0.146816	0.142949	0.0730946	0.083445	0.016026
NULL	0.0156739	0.096395	0.0477288	0.0453585	0.0238733	0.0613066	0.0143825	-0.00192775	0.00558336	0.069549	0.00419493	0.0680233	0.122176	0.0872349	0.0218604	0.00332643	0.0345167	0.0136941	-0.00419957	0.0139394	0.0268347	0.0541753	0.461994	0.129424	-0.00292299	-0.00109419	0.117578	0.0511315	0.143308	0.291242	0.00284162	0.326125
NULL	0.0485487	0.0981784	0.0488609	0.133288	0.041181	0.0530974	0.0214744	0.206574	0.0547065	-0.0026477	0.0286629	0.367325	0.0226947	0.223798	0.0166284	0.00282061	0.0130465	0.0801435	0.00931475	0.0394661	0.201957	0.00139796	0.0127943	0.156157	0.023449	0.348893	0.00764035	-0.000218045	-0.00427838	0.0820008	-0.00472344	0.119647
NULL	0.0925442	0.0186648	0.00239956	0.000488576	0.214396	0.0527309	0.228511	0.0245353	-0.00257799	0.264602	0.0128882	0.039978	0.041816	0.124752	0.0552845	0.019582	0.332565	0.0278695	0.0142549	0.0533721	-0.00495083	0.0116978	0.121365	0.0142382	0.0254128	0.0190608	0.0150246	0.107703	0.274711	0.134543	0.00382608	-0.000158125
NULL	0.121407	0.0562954	0.206728	0.00125325	-0.00441113	0.0648431	0.447068	0.490614	0.00570714	0.0365824	0.00538137	0.248625	0.0152863	0.0468999	0.00384532	0.00162594	0.00886087	0.148795	-0.00248322	0.178217	0.191543	-0.00107365	0.414106	0.0085431	0.0552344	0.354703	0.0192294	0.16791	0.0888295	0.166436	-0.00202269	0.0940267
NULL	0.0710362	0.00176274	0.00428501	0.0942961	-0.0015687	0.222101	0.0111723	0.268813	-0.00466392	0.0931696	0.0334258	-0.00461023	0.00548019	0.144369	0.172941	0.0168546	0.327706	0.237095	0.525129	0.0614462	0.073832	0.307623	0.000310605	0.0615443	0.0984489	0.0270873	0.124744	0.00182565	0.0862829	0.00795683	0.0599672	0.223689
NULL	0.614697	0.0971304	0.00361091	0.0160832	0.0302764	0.0351458	0.0974281	0.400559	0.27101	0.00468161	0.0644009	0.108731	0.0447635	0.0931042	-0.00404926	0.072379	0.0665192	-0.00493517	0.0168681	0.410782	-0.00245922	0.0227215	0.0712612	0.261196	0.221084	0.062769	0.0614951	0.0502415	-0.00270254	0.204492	0.111512	0.0352706
NULL	0.00787227	-0.00188054	0.23119	0.115255	0.00518985	0.226393	-0.00500045	0.00409439	0.00432678	0.342794	0.0555037	0.0021143	-0.000586311	0.151534	0.0853584	0.00815572	0.231592	0.095686	0.00236494	0.180554	0.128846	0.00553561	0.000246282	0.108995	-0.00462105	0.113604	0.211923	0.169469	0.117112	0.124565	0.142979	0.0045131
NULL	-0.00338129	0.114959	0.159165	0.0841761	0.00814184	0.0486923	-0.00352037	0.023916	0.115905	0.117458	0.00100044	0.092245	0.0745922	0.00417142	0.0235069	0.0769056	0.118633	0.154391	0.00742611	-0.00350651	0.0523641	0.0678585	-0.00102579	0.0465684	0.126138	0.36151	0.154227	0.233444	0.0508844	0.000373752	0.00453267	0.0558823
NULL	0.060045	0.0310592	0.0766863	0.115934	0.125306	0.100695	0.00507413	0.369226	-0.000778551	0.295597	0.0288603	0.00623262	-0.00462291	0.0381477	0.03412	0.294769	0.000936031	0.429027	0.122234	0.141461	0.0621915	0.0224617	0.0302497	0.0136115	0.0378375	0.0297893	0.0532589	-0.00364473	0.102823	7.25091e-05	0.0126058	0.10389
NULL	0.0258492	0.0864122	0.0321493	0.0595057	0.00799377	0.0142378	0.247639	0.134531	0.0410898	0.299732	0.222446	0.135039	0.0152509	0.174182	0.319122	0.0241167	-0.00518472	0.0238581	0.0040384	0.466938	0.0258159	0.286441	0.0571437	0.30703	0.0060347	0.359781	0.0371952	0.148032	0.135938	0.0342254	0.273794	0.028392
NULL	0.227424	0.0878292	0.175755	0.198773	0.355519	0.00315646	0.192732	-0.000544135	0.0113491	0.0363486	-5.07307e-05	0.0154784	-0.00248056	0.0122523	0.0410882	-0.00502527	0.011499	0.0421209	0.000901302	0.0315526	0.00679984	-0.00307124	0.126637	0.0676731	0.00551071	0.0170726	0.209002	0.139642	0.155933	0.0640105	-0.00102664	0.0430279
NULL	0.10317	0.00206798	-0.00321163	0.161711	0.0720431	0.228572	-0.00136431	0.444601	0.0035561	0.338635	0.0466326	0.00748126	0.457174	0.483124	0.121248	0.0877538	0.166707	0.0388869	0.00573005	0.0220398	0.19688	0.0477729	0.135407	-0.00469917	0.0160128	0.003524	0.435264	0.0749072	0.088308	0.0626104	0.230677	0.0055226
NULL	0.0587079	0.251571	0.0605312	0.306658	0.494847	0.266731	0.042714	0.384395	0.00260095	0.0345581	0.0392934	-0.00290814	0.363019	0.209505	0.148279	0.0897752	0.208141	0.138053	0.0131118	0.206902	0.309967	0.0421684	0.0483516	0.107377	-0.00471462	0.532047	0.120254	0.1669	0.365058	0.149871	0.196094	0.179592
NULL	-0.00444926	0.409137	0.0373733	0.108067	0.102545	0.1389	-0.00504528	0.113062	0.00235332	0.0774539	0.0946818	0.0708468	0.0157946	-0.00481417	0.019854	0.0867351	0.0632933	0.0902221	0.0171215	-0.00175975	0.121739	0.0957399	0.138275	0.0870397	0.104444	-0.00358149	0.0638586	0.368421	0.0132843	0.234855	0.0229593	0.185445
NULL	0.0687968	0.0233108	0.213057	0.000201581	0.442635	0.0411948	0.186215	0.0512444	0.2548	0.244523	0.196981	0.409815	0.0287922	0.543951	0.182916	0.103299	0.0875116	0.167815	0.0046018	0.172977	0.199661	0.0362217	0.0089968	0.0103349	-0.00469006	0.00743291	0.0696144	0.127753	0.127574	0.119966	0.149336	0.0176341
NULL	0.0732468	0.0603502	0.388792	0.00788959	0.052101	0.109407	0.0680456	0.0378973	0.0548077	0.111815	-0.00516651	0.017105	0.213289	0.0100946	0.166946	0.0592023	0.260163	0.0747942	0.012541	-0.000731842	0.0719569	0.0155945	0.143918	0.00265493	0.0665608	-0.00213515	-0.00482425	0.0342679	0.0060445	0.0994022	-0.00236439	0.14483
NULL	0.154805	0.109122	0.445685	0.0342296	0.25108	0.0197081	0.0807786	0.0954275	0.119514	0.118178	0.0760716	0.132571	-0.00425473	0.0243262	-0.00359358	-0.00447278	-0.00505004	-0.00519462	0.00799245	0.0973743	0.106221	0.0132208	0.0774454	-0.0023726	0.00938438	0.0340394	0.018025	0.0452667	0.0450102	0.18527	0.319552	0.202403
NULL	0.140917	0.0278888	0.0223487	-0.00165812	0.081514	0.0243783	-0.00329519	0.0888527	0.115587	-9.92575e-05	0.0129702	0.0765997	0.0542211	0.0037011	0.0823693	0.0103011	-0.00415783	0.0143761	-0.00398597	0.0757783	0.0170701	0.00839946	0.134198	0.0160606	0.00498952	0.0786012	-0.00455096	0.0866686	0.014526	-0.00493947	-0.0039522	0.111034
NULL	0.00978561	-0.00443364	0.0436459	0.0412686	0.0216023	0.0957509	0.380926	0.0396836	0.121051	0.00720364	0.0568601	-0.00130296	0.0477454	0.0408277	-0.00456167	0.0077554	0.0100501	0.0693558	0.00328777	0.0707863	-0.00423546	0.00702327	0.362548	0.0462122	0.0910377	0.0599773	0.44117	0.20332	0.242247	0.0175479	0.277528	-0.00389002
NULL	-0.00465185	0.0792335	0.124976	0.322961	0.0213207	0.0299782	0.00471932	0.00212464	0.134062	0.100987	0.0786648	-0.0044751	0.143939	0.115675	-0.000773948	-0.00399962	-0.00286727	0.0765589	-0.00460594	0.119485	0.138239	-0.00477334	-0.00169472	0.0502402	0.0671249	0.0479399	0.111237	0.23132	0.138788	0.0865941	0.00421923	0.342361
NULL	0.208047	0.191102	0.310651	0.0455779	0.204087	0.0837219	0.0148398	0.0458006	0.321725	0.0296256	-0.00241037	0.00307133	0.127436	0.00257198	-0.00313045	0.119988	0.171375	0.00799126	0.00141066	0.0284977	0.0182905	-0.00345225	0.144869	0.00196577	0.059338	0.0775112	0.0824297	0.0368498	-0.00125851	0.01701	0.0694987	-0.00195897
NULL	0.355506	0.115602	0.0978417	0.0414465	0.0557812	0.195572	-0.00466836	0.489836	0.0287883	0.186808	0.303779	0.263139	0.0044505	-0.00229613	0.0445273	0.131292	0.00628605	0.0687128	0.129047	0.018916	0.0173068	0.344389	0.129833	0.183525	0.0855565	0.0143633	0.0193771	0.222589	0.0877533	0.119711	0.293968	0.0149955
NULL	-0.00314061	0.0223238	0.00437462	-0.00405136	0.0494707	0.0958442	0.305282	0.0132361	0.0601304	0.0528958	0.228903	0.213401	-0.00184362	0.157019	0.00896846	0.0215018	0.0581798	-0.0031072	0.0271986	0.000198742	0.0214279	0.0313499	0.134442	0.0065643	0.070231	0.200496	0.168615	0.321042	0.0461069	0.199477	0.00159308	-9.23529e-05
NULL	0.00689639	0.00406564	0.00830237	0.1286	0.100407	0.0366552	0.012057	0.0349284	0.0837703	-0.0046203	-0.00290992	0.0531097	0.191232	0.272045	0.139029	-0.0013854	0.229088	0.170735	0.00912661	0.101297	0.067627	0.173762	0.0204965	0.168488	-0.0012304	-0.00218669	0.0488099	0.100864	0.125168	-0.00306099	0.0150695	0.144235
NULL	-0.00187912	0.0402384	0.00113648	0.143805	0.101656	0.0692774	0.295003	0.109859	-0.0032421	0.327603	0.0498392	0.00989323	0.386852	0.0680769	0.244397	0.0465631	0.00292634	0.0975962	0.00573005	0.162175	0.183019	0.00397944	0.00706517	0.195445	0.0013429	0.144075	0.247352	0.00240652	0.00464992	0.185547	0.26581	0.134401
NULL	0.0171162	0.0461959	0.189022	0.409653	0.138226	-0.00356882	0.0302144	0.0238743	0.0144959	0.0311489	0.110423	0.0557374	0.405433	0.0419484	0.17934	0.0498725	0.11629	0.044649	0.0022697	0.142228	0.0397466	0.0557726	0.0765488	0.365122	0.00432478	0.0747301	0.162937	0.216497	0.017588	-0.00282109	0.0595114	0.0205731
NULL	0.0060443	0.00017765	0.136355	-0.00472947	0.112763	0.171731	0.00288003	0.109155	0.0154785	0.0646847	0.0627589	0.200073	0.167145	0.000433921	0.0937181	0.216189	0.213436	0.143325	0.000397031	0.222559	0.0169937	0.135501	0.255506	0.0720518	0.0172004	-0.00490828	0.0715842	0.219506	0.0669881	0.0216115	0.286283	0.00352247
NULL	0.478584	0.027524	0.272809	0.0383834	-0.00442766	0.229365	0.000242669	0.0642745	0.0684518	0.0418521	0.203773	0.060097	0.0129938	0.191037	0.212806	0.167588	0.0442676	0.00652342	0.00873176	-0.000731842	-0.000760748	0.000671502	0.0531969	-0.00428642	0.138888	-0.0045341	0.134476	0.016839	-0.00507473	0.18323	0.0806513	0.142915
NULL	0.488958	0.0705785	0.0394441	0.0345341	0.0560703	0.00597865	0.00928062	0.144509	0.155482	0.151413	0.12886	0.222423	-0.00398068	0.183576	-0.00129509	0.0838209	0.105166	0.265074	-0.00481692	0.0131164	0.001324	0.0127196	0.491187	0.0337511	0.455283	0.0971411	0.00127519	0.0113078	-0.00143952	0.0771696	0.00218112	0.0601543
NULL	-0.00456848	0.0585044	-0.00455499	0.0564285	0.0405298	0.10232	0.0563779	0.00459481	0.0497411	0.265029	0.00550624	-0.00458805	0.121926	0.01274	0.410866	0.00937394	0.00443204	0.0217327	-0.0029296	0.0303785	0.152113	0.0195964	0.0137889	0.0192215	0.0189129	0.0530576	0.112755	0.018953	0.102399	0.194172	0.319766	0.00113648
NULL	0.0918066	0.0305804	0.0129651	0.0570041	0.00586526	0.0578134	0.115797	0.0928388	0.0405722	0.0534468	0.0947333	0.311022	0.00518626	0.335294	0.116899	0.0271385	0.00195202	0.00108508	0.493133	0.101839	0.00445654	0.270262	0.0603438	0.0780973	0.0832904	0.0300027	0.0860711	0.110548	0.00170729	0.0084704	0.335688	0.1312
NULL	0.0283663	0.116659	0.112246	0.267861	0.0551141	0.098146	0.114563	0.0522178	0.0289321	-0.00465729	0.0323295	0.226826	0.387905	0.0330397	0.0443875	0.114474	-0.00418213	0.0285232	0.0122224	0.0187672	0.100772	0.301879	0.219706	0.121716	0.0108663	-0.00252728	-0.00495233	-0.000247092	0.0568296	0.0375138	-0.00256892	-0.00472099
NULL	0.0308308	0.0627333	0.00307799	0.325902	0.0105551	0.0170317	0.0369085	0.0942822	0.00306137	0.0100422	-0.00219045	0.0255847	-0.00479838	0.173513	-0.0045314	0.149726	-0.00468108	0.0888264	0.00912661	-0.00503972	0.00321606	0.202204	0.0561165	-0.00439531	0.0096334	0.183519	-0.00419259	0.16932	0.0132432	0.146514	0.00106878	0.252116
NULL	0.00252346	0.00683569	0.175091	0.205287	0.0469901	0.217111	0.151711	0.0502807	-0.00419034	0.110223	0.168966	0.238203	0.174949	0.00561525	-0.00461863	0.221002	0.0836196	0.200519	0.144784	0.0591024	0.141436	-0.00511991	0.0785568	0.0029518	0.00780522	-0.00465223	-0.00417762	0.156739	0.0441782	0.0183079	0.0227752	-0.00367349
NULL	0.0282035	0.0211946	0.144235	0.124502	0.0519275	-0.00328391	0.113308	0.104234	0.0694303	0.0263557	0.350071	0.166887	0.252171	0.123009	0.0812438	0.0504921	0.209055	0.0883021	0.0102628	-0.00460698	0.0516993	0.080934	0.255274	-0.00276552	0.00197404	0.798	0.409323	0.0928958	0.0964991	0.00826684	0.227915	0.0188588
NULL	0.417566	-0.00472778	0.0385982	0.01394	0.178286	0.0748363	0.104027	0.0293891	-0.00379571	0.353167	0.226749	0.187096	0.0768844	0.0166191	0.00160789	0.0792699	0.289748	0.317506	0.0363464	0.00280963	0.0401553	0.110449	0.561626	0.143412	0.0657407	0.0420433	-0.00468498	0.19882	0.113975	0.0282765	0.00193259	0.187119
NULL	0.0113821	0.304026	0.0363045	0.000242896	0.00550503	0.0142026	0.0146647	0.302829	-0.00101531	0.0402401	0.0627098	-0.00280311	-0.00355829	0.00118504	0.019739	0.0760164	0.183254	0.012925	0.090565	0.0906412	0.473696	0.0662668	0.0962597	0.125839	0.0372946	0.101243	0.0296621	0.0234236	0.141636	0.398744	0.131557	0.0338298
NULL	0.146178	0.00590249	0.0942441	0.00125325	0.286186	0.220475	0.047181	0.359882	0.00262055	-0.00111737	0.0891326	0.246127	0.11979	0.0089574	0.0259241	0.0208329	0.0234053	-0.00292953	0.0816155	0.209072	0.0217009	0.0306163	0.0181376	0.000216598	0.0149438	0.478178	0.173631	0.00682541	0.375486	0.0736885	0.1782	0.0804828
NULL	0.0428479	0.120756	0.0100401	-0.00122806	0.114825	0.00487303	0.270721	0.0367127	0.129199	0.0946149	0.0914048	0.0257245	0.0113073	0.00128411	0.00332422	0.200882	-0.00512771	-0.00413753	0.0136831	0.0730566	0.14039	-0.00466057	-0.00417325	0.00444073	-0.004861	0.0486011	0.00557262	-0.00458297	0.123166	0.104278	0.0110669	0.00588217
NULL	0.124718	0.0301311	0.0831139	0.127728	0.0482766	0.248638	-0.00504533	0.088226	0.0126899	0.0465683	0.0927425	0.0129851	-0.00346799	0.0239312	-0.00500006	-0.00417699	0.000894563	0.269645	0.552393	-0.00168817	0.0519436	0.205212	0.00366079	0.0280935	0.13337	0.0644147	0.0829504	0.201926	-0.00100968	0.0699324	0.213712	0.0533532
NULL	0.0915076	0.0419259	0.179276	0.175501	0.000818459	0.247453	0.0759776	0.108335	0.280418	0.219775	0.0141015	0.114774	0.023073	0.0866433	-0.00449616	0.1044	0.266111	-0.00337985	0.0108316	0.0376748	0.00443455	-0.00510708	0.0171084	0.00962323	0.109803	-0.00351136	0.0157074	0.00244511	-0.00358955	0.205485	0.0374164	0.182853
NULL	0.0488364	0.00282518	0.125622	0.0060207	0.00872608	0.0301479	0.0823883	0.0215297	-0.00340057	0.0286883	0.261718	0.0257639	0.10157	0.115393	0.0234043	0.00912002	-0.00352753	0.0688745	-0.00155665	0.0324708	0.132298	0.0909939	0.0346524	0.266681	0.0191433	0.0569009	0.0858106	-0.00074653	0.0111766	0.047897	0.217418	0.174332
NULL	0.637154	0.0993548	-0.00449702	0.243888	0.119504	0.00489104	0.140777	0.0631652	-0.00421361	0.154693	0.0944847	0.189637	0.0334211	0.169776	0.0824607	-0.00343591	0.0442676	0.0748688	0.00122878	0.385336	0.0715614	0.0287853	0.32369	0.325957	0.0775717	0.0398406	-0.00495233	0.142348	0.174242	0.128121	0.324276	0.0275423
NULL	0.0395533	0.0889402	0.0123136	0.277304	0.393388	-0.00481343	0.218843	0.318702	0.0274767	0.0588274	0.00222774	0.000109206	-0.00438608	0.204083	0.0384517	0.1156	0.376693	0.0356477	0.0110604	0.0347264	0.0764895	0.200576	0.00417814	0.111979	0.0879133	-0.00183018	-0.00410638	0.0708741	0.473188	0.00303049	0.0720789	-0.00390048
NULL	0.0406494	0.00225013	0.130048	0.00499069	0.08116	0.0475164	-0.00133114	0.0105197	-0.004709	0.059096	-0.00440605	0.0496798	0.128766	-0.000359916	0.0340945	0.141382	0.0478977	0.06339	0.0110604	0.164718	0.0198667	0.166978	0.166717	0.418283	0.0265345	0.075771	0.151373	-0.00452736	0.104404	0.0120122	0.0124761	0.0976782
NULL	0.544835	0.0266532	-0.00486437	0.010443	0.00492819	0.168117	-0.0027031	-0.00423076	0.0146105	-0.00498312	0.491856	0.12818	0.0553688	0.0134994	0.161707	0.0283254	0.0105217	0.0738561	0.0122224	0.0449104	0.302432	0.221862	0.0755578	0.0116004	0.0293985	0.052127	0.103974	0.138186	0.450174	0.0516968	0.00765403	-0.0042878
NULL	0.132118	0.279851	-0.00136071	0.230395	-0.00448954	0.000393979	0.0482838	0.194381	-0.0031883	0.150435	0.0596979	0.0260909	0.00446768	-0.00334841	0.00681244	0.337853	0.105166	-0.00499872	0.254107	-0.00465656	0.00110451	0.430675	0.000310605	0.110558	0.00256623	0.238241	0.197694	0.101824	0.074094	0.439779	0.227015	0.22878
NULL	0.0602796	0.0119647	0.104883	0.00901802	-0.00486141	0.0581303	0.0150893	0.019628	0.264595	-0.00502532	-0.000227007	0.0598959	0.00301963	0.0955064	0.243546	-0.00398395	4.58525e-07	0.283523	0.00799245	0.222559	-0.000646913	0.0454973	0.258757	0.219413	0.0820505	0.0925066	-0.00249363	-0.00502397	0.193993	0.149167	0.212512	0.0665371
NULL	0.254953	0.0480938	-0.00387386	0.129303	0.110023	0.0900104	0.0640176	0.108335	0.0167375	0.286441	0.093504	-0.00406002	0.182296	0.0288808	0.305833	0.160613	0.194136	0.0243975	0.010479	0.0609291	0.0800394	0.13482	0.115003	0.0683933	0.069833	0.0853519	0.0750613	0.179775	-0.00247631	0.204647	0.327214	0.0503952
NULL	0.0394197	0.155733	0.0090935	0.0457857	0.0602076	0.198117	0.0214935	0.0696664	0.0437822	0.0801034	0.290413	0.0424309	0.00972735	0.024922	0.112645	0.0082428	0.396953	0.0339513	0.00141066	0.0249713	0.226679	0.0292533	0.0565252	0.0879743	0.0122713	0.0379001	0.0921726	0.0755538	0.383321	0.103233	0.272973	0.0938497
NULL	0.229971	0.00140065	-0.00217172	0.0700445	-0.000281034	0.000931093	0.0631921	0.0795538	0.030846	0.200715	0.0782813	0.000279556	0.0377447	0.0425922	0.122251	0.17871	0.263008	0.0316087	0.0061628	0.0063374	0.104705	0.0289203	0.406555	0.0368889	0.00844342	0.00945174	0.300985	0.157532	0.574012	0.0434176	0.234023	0.209388
NULL	0.0844811	0.0446781	0.0525908	0.198644	0.206795	0.182613	0.202627	0.0283643	0.00421923	0.103123	0.00387906	0.132379	0.214662	0.00684508	0.000223049	-0.00341927	0.170662	0.421108	0.0022697	0.11665	0.027571	0.0483478	0.00273621	-0.00206079	0.0258394	0.462521	0.139166	0.0209038	0.0699659	0.0468127	0.13488	0.179356
NULL	0.104271	0.0735798	-0.00123162	0.231903	0.067494	0.00164469	0.264145	-0.00457188	0.170872	0.176173	0.00105094	0.0134406	0.0899933	0.0308727	0.146916	0.0318825	0.00195202	0.197453	0.0061628	-0.00497231	0.126728	0.0251152	0.0509506	0.00145907	0.00335836	0.0271677	0.0735782	0.355209	0.425731	0.0027676	0.405014	0.231581
NULL	0.00269193	0.159585	-0.000921539	0.00589396	0.073885	0.0765097	0.110248	0.00130605	0.257302	0.0346485	0.303263	0.0622259	0.0880188	0.0998076	0.224424	0.00960353	0.120686	0.141854	-0.000593946	0.0220398	0.0996919	0.103583	0.0442638	0.102408	0.122653	0.561532	-0.00368902	0.00677834	0.0292732	0.000545853	0.319658	-0.00465628
NULL	0.0555394	0.0945433	-0.000784634	0.0500592	0.126551	0.00335445	0.106494	0.00737593	0.123727	0.235131	0.0580908	0.0766784	0.0802143	0.229542	0.00987766	0.161238	0.079588	0.000774228	0.0151256	0.101945	0.124329	0.0355992	0.0486396	-0.00291169	0.0139049	0.409995	0.0165708	0.177755	0.000839539	0.00790214	0.083015	-0.00487046
NULL	0.278914	0.109629	0.171582	0.169926	0.01411	0.0982788	0.234226	-0.00507219	0.00577615	0.0026848	0.0030336	0.00152407	0.0298385	0.132243	0.0664602	0.378367	0.00553033	0.0277013	-0.00465812	0.0181076	0.0761679	0.217709	0.355647	0.0717091	0.0507936	-0.00433643	0.0316042	0.00227249	0.008653	0.281736	-0.00368285	0.0792367
NULL	0.0108977	0.0588837	0.0621808	0.0165768	0.144403	0.105135	0.0506058	0.00782218	-0.00491181	0.0118067	0.0129702	0.263873	0.15913	0.00443663	-0.000628193	0.274711	0.0801697	0.0427988	0.00969443	-0.00456097	0.0911415	0.111117	0.0382598	0.121227	0.0727986	0.0538921	0.102438	-0.00412479	0.018966	0.298885	0.407456	0.00292449
NULL	0.399279	0.0472997	-0.00301957	0.455787	-0.00424138	0.0950393	0.0696676	0.190064	0.00388569	-0.00330806	0.0993076	-0.000500723	0.0128223	0.0207257	-0.00397253	0.228399	0.0606712	0.0840314	0.00912661	0.106393	0.00441953	0.0274526	0.121963	0.105603	0.135633	0.154057	0.0630358	0.339981	0.000979987	-0.00488319	0.0126692	-0.00236524
NULL	-0.00487964	0.0760176	0.190133	0.00626182	0.00997747	0.00657007	0.157018	-0.000209009	0.0114511	0.109451	0.0526395	0.202806	0.306455	-0.00201685	0.0677927	0.00167947	0.150735	-0.00287891	0.0096694	-0.000902162	0.0161801	0.186589	0.109321	0.0547694	0.107262	0.00604251	0.227529	0.0142244	0.307157	0.0554418	0.0488569	0.0306345
NULL	0.09211	0.00659224	0.146977	0.000828469	-0.00478617	0.0232417	0.01107	0.107646	0.247474	0.0836905	0.0789561	0.00961376	0.405803	0.116514	-0.00462371	0.0349305	0.113517	0.291233	0.00347727	0.016633	-0.00493122	0.187461	0.230579	0.476802	0.0486357	0.0298009	0.149472	0.343352	0.177302	-0.00320067	-0.00479426	0.10539
NULL	0.124996	0.0686616	0.110587	0.097869	-0.00356945	0.0803093	0.212164	-0.00277247	0.00840355	-0.00481576	-0.00449474	0.0082649	0.344272	0.193923	0.236334	0.044581	0.00195202	0.00588203	-0.00409773	0.0353119	0.136768	0.025427	0.0520043	0.363253	0.126244	0.0631203	0.0270812	0.00412395	0.0404527	0.0186241	0.0523999	0.0198398
NULL	0.0917724	0.0577568	0.0722544	0.179804	0.115468	0.129276	0.138875	-0.00292503	0.359648	0.16804	0.0174202	0.144421	0.167157	0.100067	0.0827574	0.0840411	0.0468285	0.167646	0.00573005	0.00188542	0.0108043	0.0927095	0.00258244	0.12152	0.0195694	0.212426	0.0690905	0.108069	0.114162	0.0822675	0.0986854	-0.00401633
NULL	0.0595664	0.0785886	0.0008366	0.142095	-0.00346243	0.104815	-0.00502728	0.0621776	0.0200611	0.118985	0.0120388	0.162467	0.0990432	0.0759494	0.0521623	-0.00459357	0.0476362	0.243941	0.00277644	0.120613	0.359651	0.0980435	0.0228735	0.0141876	0.0431744	0.0765641	-0.0042793	0.349089	0.150401	0.0308921	0.0873205	0.0367883
NULL	0.00131327	0.0775513	0.0315	-0.00402911	0.146626	0.0498772	0.186475	0.383404	0.0170189	0.23316	0.10361	0.290602	0.00317982	0.0653256	0.0316181	0.013108	0.213251	0.0348895	-0.000101598	0.0189521	0.00223701	0.219831	0.0746665	-0.00271981	0.102837	0.0739508	-0.00333046	-0.00503215	0.0641406	0.0426959	0.0379649	0.0459171
NULL	-0.00248234	0.00472796	0.235554	-0.004236	0.0609473	0.218016	0.147901	0.0711059	0.0104345	0.0184978	0.304193	0.0336622	0.359125	0.169181	0.0440522	0.0733221	0.218011	0.0115974	0.0136831	0.0482484	0.159914	0.110388	-0.00438763	0.117904	0.00297729	0.0591921	-0.00396069	-0.00140069	0.144788	0.0196994	-0.00335453	0.0573934
NULL	0.0637659	0.0319397	0.0373026	0.0124379	0.0742192	0.121835	0.455552	0.100174	0.00177208	0.172534	-0.000463282	0.027539	0.0313844	-0.00418174	-0.00179122	0.10101	-0.00350131	0.00382355	0.00176798	0.0925543	0.319903	0.00534681	0.0317609	0.000524065	0.00742504	0.0497625	0.0298419	0.0100255	0.324444	0.313241	0.086804	0.180251
NULL	0.139247	0.0417712	0.00431744	0.0149409	-0.000624579	0.279569	-0.0037347	0.0286262	0.317616	-0.00494282	0.0746625	0.0138223	0.0509176	0.108249	0.197856	0.0640741	0.0108727	0.071386	0.00178973	-0.0037091	-0.00367976	0.0810078	0.00197394	0.0496238	0.0346209	-0.00503027	0.001382	0.161679	-0.00305292	0.379695	0.103748	0.0603173
NULL	0.0821676	0.0296308	0.325878	-0.0038493	-0.00491466	0.0590762	-0.00269126	0.0440254	0.277851	0.110367	0.0140257	0.0443875	0.0125655	-0.00403532	0.108118	0.0144664	0.0668797	0.0637381	0.00912661	0.0862528	-0.00467019	0.0451847	0.0186384	0.0235451	0.108875	0.0419711	0.00187143	-0.00357298	0.119979	-0.0049225	0.000529443	0.0988777
NULL	0.033951	0.0871157	0.150048	0.0998075	0.0758019	0.0719481	0.0152114	0.114148	0.0487333	0.139229	0.0982187	0.0985967	0.030016	0.381495	0.293146	0.0208393	0.113907	0.199695	0.0114009	0.0353119	0.112683	0.00380341	0.0386109	-0.00218813	0.00771254	-0.00457141	0.123783	0.0017879	-0.00360912	0.151856	-0.00477308	-0.00350673
NULL	0.0610543	0.0136344	0.201346	0.127631	0.12808	0.00826258	0.000363665	0.0931316	0.0852705	0.186681	-0.00431033	0.00929976	0.143147	0.0170308	0.00357705	0.0354598	0.214325	0.0308142	0.129726	0.0490408	0.276004	0.431845	0.0294095	0.140559	0.0103212	0.0555864	0.104805	0.0479427	0.0647343	0.0192123	0.0602372	-0.00313438
NULL	0.0934978	0.0254237	0.00177959	0.055438	0.0167153	0.0647101	0.258473	-0.00236172	-0.00172137	-0.00207452	0.278619	-0.000815191	0.215404	0.0682877	0.0105442	0.175382	0.0165227	0.285872	0.00122878	0.0716723	0.189992	-0.00446972	0.42432	0.230941	0.0448293	0.00632394	0.137312	0.0608249	0.105418	0.102715	0.00183459	0.039108
NULL	0.0621546	0.118341	0.423935	0.113535	0.435042	-0.00280316	0.0488835	0.00190156	0.167027	0.237757	0.0615227	0.0128373	0.065149	0.0626378	0.0875023	0.164654	0.000870598	0.374803	0.0022697	-0.00273861	0.0287857	0.0513507	0.0664391	0.0693917	0.126821	0.0677237	0.125829	0.197436	0.114772	0.146249	0.0332284	0.00277023
NULL	0.119711	0.314901	0.111898	-0.00511642	0.047519	-4.86805e-06	-0.00387141	0.0566821	0.00295794	0.0212565	0.00182704	0.209311	0.340059	0.230582	0.0365665	0.00208348	0.00730534	0.235036	-0.00355339	0.117907	0.0219879	-0.00499801	0.0324857	0.0860287	0.125952	0.0840011	0.0141393	0.0119135	0.0862427	0.0583304	0.026362	0.126831
NULL	0.0108489	-0.00507923	0.0253479	0.0844399	0.0119541	-0.0036186	0.039613	0.20638	0.143924	0.35682	-0.00329333	0.0261242	0.154422	-0.0039988	0.00181926	0.070691	0.0329975	0.0392238	0.0136831	0.0859799	0.069125	-0.00241354	0.0744883	0.00747493	0.589732	-0.00259337	0.0532588	0.0852371	0.111951	0.00164925	0.195424	0.000536104
NULL	0.144503	0.116335	0.270095	0.074184	0.105258	0.183315	-0.00492726	0.0456971	0.0837526	0.0621039	-0.00279591	0.0224393	0.00122746	0.105044	0.0780472	0.0824095	0.317794	-0.00408858	0.0069775	0.0194049	-0.0033334	0.0876771	0.138275	0.137917	0.0777135	0.0228701	0.0497627	-0.00449203	0.321534	0.143678	-0.00490884	0.220733
NULL	0.0841617	0.0875217	0.0315928	0.0234728	-0.000165847	0.0173961	0.0254811	0.0520764	0.00139785	0.251714	-0.00457943	0.143149	-0.00454301	0.175091	0.00671982	0.0409269	0.128419	0.0901172	0.348351	0.0738725	0.0119532	-0.00465545	0.105391	0.00969721	0.00951051	0.0570798	0.152639	0.160479	-0.00128216	0.00995632	0.0761737	0.0931885
NULL	0.125362	0.0490303	0.0796557	0.195941	-0.00374826	-0.00435845	0.0252608	0.00640622	-0.0043681	0.0244161	0.256051	0.215425	0.153528	0.0856771	0.066406	0.0312892	0.242047	0.203786		0.090823	0.0817292	0.00245242	0.138275	0.0170072	0.460137	0.561323	0.0890094	0.110398	-0.0048973	0.0127525	0.00702573	0.225992
NULL	0.0152452	0.00460092	0.0258459	0.178914	0.446386	0.0240912	0.0467299	0.0160522	0.0349437	-0.00221677	0.0824281	0.0557374	0.0667499	0.321156	0.00188778	0.0366712	0.042959	0.0530054	0.482792	0.00460019	0.0145118	0.0503448	0.486328	0.11863	0.0227194	0.0625037	0.00521779	-0.00175914	0.0513563	0.0384787	-0.000356477	0.076621
NULL	0.00637293	0.0686954	0.032127	0.00472781	-0.00407628	-0.00421142	0.298625	0.116803	0.108057	0.133827	-0.00237521	0.123758	0.0806252	0.0528367	0.217014	0.0100017	-0.00454824	0.136904	0.0046175	0.108919	0.170172	0.183993	0.011992	0.0791101	0.0283072	0.0622345	0.220475	0.155052	0.00752212	0.479042	0.15842	-0.00101073
NULL	0.0979303	0.0811489	0.171381	0.015912	0.131453	0.0899898	0.125603	0.0491382	0.17474	0.308474	0.0517452	0.263352	0.164819	0.149011	0.137464	0.071111	0.24436	0.20693	0.0113123	0.078487	0.0536398	0.250477	3.61148e-05	-0.00120474	0.0230542	0.0585615	0.0598878	0.201211	-0.00217199	0.182743	0.144113	0.0571225
NULL	0.616524	0.127536	0.199504	0.055353	0.00182342	-0.00450341	0.154793	0.00637942	0.253755	0.0216836	0.240181	-0.00258305	0.019733	-0.00418174	0.0187903	0.00845543	0.10375	0.107802	0.0108316	0.0189521	0.0572113	0.0162386	0.140418	0.214291	0.0194166	0.193044	0.0673736	0.0947071	0.0878792	0.00258503	0.0227314	0.00192565
NULL	0.100798	0.166701	0.0455212	-0.00338756	0.0845775	0.217242	0.0714292	0.491279	0.137256	0.0564416	0.00870478	0.0243774	0.089208	0.0591858	0.00391568	0.077323	0.0210094	-0.00261854	0.00912661	0.0215309	0.295693	0.162497	0.0479583	0.0262379	0.029787	0.0439399	0.080564	0.0429602	0.113803	-0.00392204	0.198642	0.00382643
NULL	0.0991368	0.0160191	0.0359454	0.280437	0.286669	0.070653	0.0866768	0.066741	0.0416253	0.0204512	0.0165334	0.021015	0.0906842	0.104341	0.0122122	-0.00198014	0.150735	0.00247454	0.000108332	0.410782	-0.00342857	0.0426453	0.071908	0.152753	0.00226554	0.0473699	0.0257378	0.00671462	0.137672	0.000441118	0.000922774	0.41281
NULL	0.243002	0.0895597	0.0309502	0.325902	0.0163402	-0.00465176	0.0785289	-0.00486141	0.0340436	0.120274	0.0093476	0.162631	-0.00295645	0.0970524	0.0677434	-0.00479501	0.146791	0.0129553	0.0131843	0.00249319	0.031101	0.0220443	0.0940891	0.0728084	-0.00276678	0.0733545	0.391994	0.322928	0.0105146	-0.00512371	0.0423112	0.0770642
NULL	0.0320054	0.00272623	0.00345532	0.0120096	0.124482	-0.00261547	0.0891704	0.0740488	0.221042	0.0674272	0.0126654	0.00194254	0.00150457	0.281314	0.0282836	0.11224	0.263008	0.0947307	0.0034755	0.0548943	0.00523766	0.00316196	-0.00487561	0.127113	-0.00488269	0.550133	0.0386401	0.189741	0.0405013	0.0302315	0.169657	-0.00455698
NULL	0.152294	0.164988	0.000595654	0.0040127	0.166767	-0.00125073	0.0263815	0.0619714	0.0215893	0.139203	0.0127275	0.134864	-0.00371939	-0.00491436	-0.00284111	-0.00503105	0.415735	0.0055556	0.0038842	0.178393	0.044003	0.0587847	0.0248155	0.0221003	0.0802728	0.05984	0.00339274	0.104806	0.0540112	0.173811	-0.000787586	0.116876
NULL	0.0690052	-0.00413381	0.416482	0.356001	0.087647	0.224259	0.198288	0.122544	0.075465	0.0158494	0.212806	-0.00448442	0.00839281	0.190424	0.00770981	0.15193	-0.00432199	-0.00384448	0.0142549	-0.00178373	0.0322703	0.163836	0.294965	0.0039373	0.124965	0.0780637	0.138922	0.00896855	0.179509	0.164007	0.0622437	0.183871
NULL	0.0193627	0.080064	0.028349	-0.0041285	0.04718	0.0450544	0.127841	0.137738	0.203818	0.0365824	0.00602471	0.19015	0.0286413	0.00445102	0.0955161	0.177229	0.301145	0.00964525	0.676457	0.000723298	0.0660094	0.246577	0.0558009	0.057314	0.0292374	0.540285	0.0200081	0.0772906	-0.00409405	0.160532	0.0314925	0.141955
NULL	-0.0044283	0.0171699	0.439289	0.24639	0.011877	0.0214968	0.197658	-0.00453746	-0.00131272	-0.00318461	0.166988	0.155367	0.42907	-0.00241253	0.0868032	0.136228	0.316026	-0.00490717	-0.0043541	0.00962323	0.0107898	-0.00440436	0.167003	-0.00409019	0.108658	0.101246	0.297735	0.191257	0.0540311	0.188415	-0.0039522	0.0666481
NULL	0.00404303	0.00272623	0.0223487	0.0292048	0.0863632	0.120187	0.182404	0.0954124	0.0134732	0.112306	0.14082	0.0404481	0.193945	0.00658632	0.0631223	-0.00290344	0.0811354	-0.00528389	0.00799245	0.0177536	0.067395	0.178156	0.100401	0.0131984	0.0861839	-0.00457898	0.108647	0.0249145	0.0322195	0.229757	-0.0039522	0.0733987
NULL	0.081597	0.00881794	0.126628	0.181374	0.111102	0.1935	0.0107229	-0.00511428	0.0142965	0.122676	0.0717852	0.311152	0.243891	0.25892	0.156732	0.148758	0.0911236	-0.00456338	0.0034755	-0.00216869	0.0452477	-0.00395708	-0.00382996	-0.00489378	-0.00479456	0.178056	-0.00476598	0.0590186	0.0420429	0.107703	0.033441	0.154755
NULL	0.108872	0.074578	0.127185	0.100501	0.123718	0.136735	0.147236	0.0879326	0.0288834	0.0264538	0.2136	0.102466	0.04061	0.119622	0.0235662	0.00606574	-0.00436852	0.00638412	0.012541	0.000129185	0.055361	0.0315562	0.124078	0.11847	0.15704	0.2352	0.0242819	0.175052	0.0944447	-0.00152971	-0.00457854	0.0281355
NULL	0.0925442	0.000888261	0.175762	0.0185283	0.0759173	0.0798398	0.0623673	0.106364	0.018585	0.0229332	0.0947333	0.0632849	0.052031	0.0647293	0.168686	-0.0020248	-0.00420343	0.159785	0.00401928	0.0185457	-0.00361092	0.0325356	0.0123862	0.0608143	0.109028	0.0323001	0.130138	0.126565	0.104371	-0.00359538	0.127289	0.126582
NULL	0.367807	0.0378273	0.0209072	0.0669811	0.0523154	0.0697549	0.00665138	0.0721127	0.0158224	0.224401	-0.00196789	-0.00459495	0.0453834	0.0579814	0.310107	0.0197014	0.0397699	0.028092	0.0098971	0.0307191	0.0362372	0.370431	0.0244442	0.085213	0.0427272	-0.000353324	0.115907	-0.00265094	0.00220051	0.0661773	0.000665228	0.24237
NULL	0.0601296	-0.00428208	0.064922	-0.00217293	0.101861	0.0314957	-0.0010787	0.128849	0.27755	0.0418357	0.0279697	0.0554276	0.106011	0.224818	0.0647461	0.141598	0.0218244	0.310436	0.233544	-0.00493489	0.23765	0.0769385	0.0571437	-0.00382469	0.0122262	0.039487	0.128278	0.00214691	0.308548	0.141955	0.0840914	0.238308
NULL	0.043688	0.0545144	0.0653736	0.00471228	-0.00363971	0.0150424	-0.00119059	0.0424384	0.0118265	0.0692086	0.0136568	0.274966	0.000622584	0.0533257	0.00421209	0.045128	0.0370185	0.0287443	-0.00248322	0.0284977	-0.00277221	-0.00505476	0.0324515	-0.000563548	0.104506	-0.00473769	0.0594141	0.10358	0.224969	0.0863974	0.115351	0.0159285
NULL	0.216468	0.0878292	0.18786	0.00773109	0.167504	0.0648431	0.116331	0.01173	0.111352	-0.00419195	0.0688147	0.024004	0.00903105	0.0574446	0.437633	0.0128987	0.050642	0.0505137	0.318279	0.206438	0.222014	0.162517	0.0833068	0.0376331	0.00111682	0.0157817	0.0724528	0.0105541	0.319784	0.00736834	0.0542672	0.144212
NULL	0.0603048	0.0257173	0.173617	0.0317848	0.0030526	-0.000507944	0.144455	0.00145456	0.131239	0.203115	-0.00410776	0.223276	0.33141	0.020615	0.00420896	0.220398	0.0657493	0.0232976	-0.00280772	0.164718	0.115379	0.0310424	0.0360641	-0.00278248	-0.000234577	0.118372	0.17658	0.114189	0.048969	0.149581	0.017404	-0.00036746
NULL	0.0914576	0.0752242	-0.00363945	-0.00339327	0.14937	0.0491467	-0.00492726	-0.000178864	0.328064	0.0739423	0.0294662	0.342563	0.0509294	0.0180362	0.277282	0.108284	0.0801697	0.0499033	0.00912661	0.00898971	0.00287855	0.227225	0.0942669	0.0163641	0.10198	0.038115	0.217943	0.0190562	0.00552153	0.107928	0.297549	0.0271923
NULL	0.0861125	0.0589045	0.134233	0.0588468	0.128817	0.0135288	0.1406	0.00766616	0.049574	0.0882414	0.0961303	0.0919437	0.12013	0.00818566	0.217116	0.00621566	0.11194	0.12814	0.00178973	0.00202379	0.0839327	0.00243282	0.17317	0.0955281	0.0672733	0.0580494	0.158419	-0.000867829	0.00590824	0.0649762	0.0859161	0.0978181
NULL	0.00560627	0.018227	-0.00527936	0.0612547	0.169146	0.140419	0.0578377	-0.00112959	0.111672	0.233739	0.220265	0.0443276	0.0172677	0.0949542	0.0214647	0.0147829	0.266111	0.230607	0.00686026	0.10781	0.16903	0.223004	-0.00407708	0.111244	-0.00234778	0.0747567	-0.00447888	0.040237	0.0807796	-0.00133242	0.00380976	0.122052
NULL	0.0237252	0.300721	0.000283292	0.0257038	0.020948	0.239631	0.138734	0.0684054	0.0034421	0.0498605	-0.00497981	0.107557	0.198945	0.0047153	0.027851	0.090194	0.0916233	0.121976	0.711088	0.210298	0.0217613	0.0858893	0.156516	0.0394201	-0.00413162	0.724646	0.10316	0.00680455	0.184283	0.118851	0.129865	0.127758
NULL	-0.00243292	0.0356643	0.1423	-0.00146525	0.000255561	-0.000524174	0.0237164	0.32702	0.0376446	0.00451968	0.0400568	0.0164578	0.102278	0.0189323	0.139659	0.138758	0.0476022	0.147006	0.0034755	0.0465485	0.161685	-0.0050911	0.105391	-0.00203913	0.0298203	0.0921014	0.192903	0.19112	0.0583767	-0.0050111	0.102466	0.213596
NULL	0.107377	-0.00475356	0.113429	0.11677	0.0766214	0.11998	-0.00209127	-0.00434155	0.138674	0.227541	0.00114453	0.0674933	0.0670233	0.0111241	-0.00465093	0.0858848	0.225885	0.0303654	0.00244283	0.0294322	0.012281	0.0553193	-0.00462548	0.0641912	-0.0014345	0.0465486	0.166498	0.0934221	0.0534781	0.204418	0.0563286	0.000805302
NULL	0.0745391	0.107808	0.245925	0.00949976	0.0783917	0.106911	-0.000343055	0.0288441	0.0695559	0.152863	0.00499039	0.0163681	0.0332056	-0.00486046	0.00557056	0.0327135	-0.00373642	0.3775	-0.00104054	0.0514468	0.0336651	0.268589	-0.00383338	0.123752	0.127802	0.0437707	-0.00310557	0.0421942	0.0475643	0.126616	0.0301065	-0.00334869
NULL	0.085555	0.0262766	0.404809	0.0122971	0.374214	0.00402536	0.042714	0.0033178	0.00595155	0.0573231	0.0150476	0.173146	0.00794447	0.367715	0.0182129	-0.00382769	0.00907735	-0.00460739	0.0069775	0.0842475	0.0415386	0.197998	0.0103747	-0.00510051	0.128062	0.0304631	0.304879	0.0001528	0.106383	0.0358126	-0.00402812	0.0775642
NULL	0.608132	0.0684664	-0.00120326	0.000477458	0.117303	0.0409832	0.057164	0.0591615	0.10429	0.177829	0.0861128	-0.00484409	0.0490408	0.180086	0.124913	0.045588	0.00259106	0.0127776	-0.00418826	0.266675	0.24434	0.0474131	0.367694	0.0108029	0.125334	0.0365031	-0.00393457	0.0216759	0.0236216	-0.00475186	0.0302755	-0.00501969
NULL	-0.00229329	0.348824	0.440517	0.157465	0.0777563	-0.00478137	0.0458641	0.120766	0.259185	0.15196	0.0736759	0.267949	0.0371335	0.0234922	0.00042686	0.0218998	0.00179186	-0.00282316	-0.00283314	0.124425	-0.0023062	0.00226047	0.0763686	0.322757	0.000546933	0.0182956	-5.34264e-05	0.109454	0.00662719	-0.00244954	0.207394	-0.00469318
NULL	0.0694175	0.0242793	0.0714467	-0.00456314	0.115083	0.0161349	0.248984	0.416005	-0.00475041	0.175632	0.00936413	0.00922948	0.0439066	-0.00354495	0.128034	0.242724	0.0273439	-0.00209654	0.0136738	0.00903746	0.149235	0.0103406	0.041049	0.0188968	0.00361311	0.0881232	0.00172154	0.0710603	-0.00366199	0.169876	0.0109913	0.00876014
NULL	0.0433728	0.0190339	0.53835	0.0168207	0.00274433	0.0214192	0.0288556	0.0782933	0.0436041	0.177227	0.0837529	0.102352	0.0883713	0.0440704	0.0158032	0.0351432	0.0857653	-0.00519475	0.148733	0.0226894	0.092689	0.085112	-0.00440023	0.14202	0.0587823	0.187855	0.00654584	0.00326246	0.0556786	0.222547	0.0280353	0.148725
NULL	0.000407506	0.0188058	0.088972	0.0124784	-0.00379229	0.0679334	0.0156542	-0.00165795	0.0888125	0.0486203	-0.00110448	0.0712178	0.169083	0.0302913	0.0640889	0.29794	0.378462	0.193509	0.0107198	-0.00488908	0.0645245	0.121948	0.121417	0.133218	0.0775264	0.0393632	-0.00166028	-0.00463653	0.549004	0.164388	0.207995	0.0842211
NULL	0.0293742	0.103463	0.146216	0.186363	-0.00386601	0.000696404	0.124513	0.0470216	0.199514	0.0987811	-0.00235019	0.0483012	0.365382	0.415245	0.0746294	0.214798	-0.00383531	0.304332		0.193293	0.138204	-0.000385092	0.00704243	0.0329739	0.079121	0.0167839	0.253511	0.398175	0.071737	0.0252259	0.0860068	0.0957827
NULL	0.00608322	0.00339004	0.0470026	0.00677993	0.106077	0.27573	0.0532675	0.108184	-0.00454329	0.0517325	0.0590704	0.295322	0.0497379	0.0257902	0.158548	0.0137947	0.430223	-0.00356826	0.0108316	-0.00465656	-0.0037708	0.23628	0.0683098	0.125381	0.069274	0.0121261	0.289616	0.20312	0.0075747	0.00828249	0.285165	0.111965
NULL	-0.00369874	0.0408951	0.00846404	0.118163	0.11484	0.0981421	0.10481	0.321644	0.00723931	-0.00468176	0.0129702	0.12212	0.0193005	0.0222595	0.335081	0.0857895	-0.00463821	0.122504	0.399551	0.0639563	0.144643	0.0372405	0.0770511	0.015986	0.0880183	0.0617437	0.0169222	0.0222923	0.000249996	0.416574	0.0221452	0.0488687
NULL	0.0329197	0.0420933	0.401533	0.213569	0.0101949	-0.00237955	0.0951509	-0.00281035	-0.0044674	0.00902043	0.0539571	0.00108992	0.205386	-0.00239605	0.00677993	0.114815	0.136096	0.0509833	0.0040384	-0.00485361	-0.00494694	0.00243179	0.127008	0.164779	0.0653979	0.0177849	0.139323	0.202953	0.0365389	0.139657	0.047181	0.031999
NULL	0.00571478	0.0446781	0.152059	-0.00403256	0.0320594	0.24577	0.026234	0.127441	-0.000319871	0.128443	0.00438003	0.00406201	0.0202261	-0.000195601	0.24016	-0.00424127	0.100328	0.0203498	-0.00280772	0.0814037	0.0263824	0.0474388	0.0213116	0.0974629	0.0730219	0.0296653	0.285187	0.00225524	0.208088	0.129152	0.0510601	0.373883
NULL	0.0994204	0.0331254	0.00114548	-0.00278779	0.011867	0.00697483	0.0412013	0.0568047	0.0971059	-0.00501953	0.0144922	0.000291899	0.127486	0.0214962	0.119921	0.0145307	0.0995545	-0.00503932	0.335489	0.0845322	0.0256185	0.172379	0.00254181	0.0258049	0.373854	0.0210078	-0.00425682	0.185476	0.0159248	0.0602417	0.0590269	-0.000865971
NULL	0.478584	0.092242	-0.00220296	0.00503038	0.0632585	-0.00146147	0.162517	-0.00417245	0.0167649	0.140089	-0.0015637	0.0507343	0.153645	0.212679	0.130842	0.0345591	0.0405634	0.140051	0.00122878	0.0419341	0.0368348	0.0466969	0.216327	-0.00256488	-0.00436302	0.0625037	0.0702165	0.0578546	0.0109942	0.209089	0.0919398	0.0750834
NULL	0.102287	0.00533496	0.140366	-0.0040306	0.155952	0.149268	0.265901	0.0708317	0.0176371	0.0604568	0.221857	0.0159726	0.0907028	0.366289	0.245751	0.00252758	0.0643324	0.0366734	0.00630045	0.189749	0.116237	0.0277874	0.0811489	0.00348404	0.138027	0.0320971	0.0516561	0.114648	0.0528562	0.197885	0.00570991	0.169005
NULL	-0.0035378	0.093728	0.173705	0.00107162	0.0858396	0.00767682	0.0996495	0.0473139	-0.0028813	0.245403	0.470565	-0.00144251	0.0355155	0.32787	0.0972329	-0.00475717	0.304253	0.194202	0.0157063	-0.00489874	0.0750668	0.0156652	0.0359739	0.077595	0.0997681	0.561323	0.12423	0.013151	0.128857	0.319782	0.0186121	0.34903
NULL	0.156815	0.0116052	0.143381	0.0248459	0.399197	0.000299432	0.0335424	0.0206522	0.0509511	0.0456805	0.0207851	0.341444	-0.00492356	0.0590097	0.00356829	0.173672	-0.0038011	0.336692	0.00629491	0.0412077	0.19314	0.044939	0.0291669	0.0844183	0.0140943	-0.00410674	0.0905512	-0.00164491	0.013002	0.0203272	0.0418267	0.0611415
NULL	0.0879326	0.12303	0.0343726	0.0263053	0.117724	-0.00492113	0.106365	0.10085	0.0756347	0.00639127	0.0454172	0.11334	0.0326416	0.0477149	0.0110008	0.233393	0.126797	-0.0047116	0.0142627	-0.00279972	0.107084	0.256105	0.244974	0.0286617	0.11505	0.0832515	0.0446059	0.000463199	0.163761	0.0393054	0.270333	0.040662
NULL	0.00427231	0.057026	0.249323	0.0291155	0.0199732	0.00797883	0.00163605	0.0126161	-0.00429621	0.00503212	-0.00329333	0.0132276	0.0760403	0.0233428	0.199541	0.161063	0.148286	0.257228	0.00291309	0.0303785	-0.002815	0.0993383	0.126536	-0.00488914	-0.00513465	-0.00243697	0.139166	0.26006	-0.00478656	0.0279751	0.0607703	0.0991686
NULL	0.122703	-0.00426733	0.176667	0.0169841	0.0153294	-0.00476445	0.00269615	0.0624563	0.158655	0.228053	0.0577568	0.0268377	0.0913652	0.124752	0.0219665	0.0459835	-0.000590548	0.254492	0.470022	0.196402	0.0269512	0.0290876	0.021167	0.104744	0.183821	-0.00503027	0.00837193	0.0467027	0.116782	0.055278	0.119855	0.173277
NULL	0.190081	0.0482188	0.254252	0.101381	0.0733648	0.000692875	-0.0021184	0.416226	0.0549943	0.170203	0.0340973	0.00284024	0.0586872	0.0359927	0.135509	0.00906634	0.122473	0.032882	0.101621	0.0220398	0.0147622	0.0469064	0.00705661	0.0236678	-0.00356228	0.0682937	0.0523228	0.0112854	-0.00266858	0.0560288	0.0161293	0.0915286
NULL	0.0377564	0.0214229	-0.00408168	0.251714	0.0417987	-0.00303982	0.0251741	0.0346527	0.199841	0.153439	0.0592529	0.0741233	0.403673	0.237298	0.0911189	0.0133773	0.231737	-0.00480694	0.0102628	0.0394661	0.196167	-0.00467406	0.00779192	0.112433	-0.00281364	0.0384777	0.103152	0.150704	0.00828809	0.134052	0.152975	0.236833
NULL	0.0602796	0.0271541	0.138176	0.130997	0.0437312	-0.00366726	0.0190236	0.0129681	0.0440722	0.234129	0.0375724	-0.00467156	0.142443	-0.00481417	0.090116	0.0531007	0.409741	6.82073e-05	0.710329	-0.0040295	0.118545	-0.00499541	0.0174529	-0.00445154	0.105893	0.129994	0.0601636	-0.00185378	0.0286004	0.133446	0.0128155	0.0899472
NULL	0.00409795	0.0271691	0.104736	0.0522944	0.00468372	0.00107427	0.0837216	0.37144	0.00383908	0.0786458	0.0244934	0.111766	0.106023	0.0668641	0.156331	0.0213207	-0.00255275	0.00793198	-0.00263897	0.0103485	0.0516661	-0.00486832	0.156691	0.057567	0.00622974	0.0522307	0.139598	0.100112	0.0857919	0.03792	0.212396	0.0241018
NULL	0.566458	0.0483593	0.0155324	-0.00455689	0.0683882	0.0665894	0.049417	0.00893905	0.358771	0.0883713	0.0122987	-0.00314483	0.160044	0.0232329	0.293072	0.0383848	0.0329169	0.0451836	0.0034755	0.153644	0.0679886	0.058927	0.0984489	-0.000621673	0.036721	0.114501	0.0667161	-0.0035538	0.0886318	0.0673599	0.0357767	0.236777
NULL	0.247737	-0.00229282	0.0425667	0.120127	0.0999524	0.0189297	0.0533523	0.0227093	0.0769622	-0.00150277	0.0834457	0.166048	-0.00364597	0.154838	0.0897886	0.244279	0.271205	0.195318	0.416678	0.0145632	0.0647307	0.165109	0.0010299	0.0889312	0.327012	0.0838625	0.064582	0.159657	0.108026	0.0168686	0.0577415	0.196201
NULL	0.0837908	0.0375044	0.132242	0.0535542	0.0100339	0.00501086	-0.0037347	0.324485	0.282926	0.157971	0.296653	0.152597	0.00845029	0.0435229	0.103763	0.0400052	0.182963	0.06509	0.121695	0.150886	0.101597	0.313118	0.0477798	0.0317883	0.325265	0.0680248	0.187	0.213721	0.0956362	-0.00228222	0.00702573	0.0316065
NULL	-0.00399902	0.0361516	0.143174	0.243036	0.0578121	-0.00495414	0.00102113	0.163717	0.253222	-0.00467585	0.0662085	0.0666993	0.180579	0.036062	0.383667	0.0737083	0.105285	0.0182954	-0.00280772	0.230966	0.00791519	0.0628686	0.101998	0.0210378	0.0583657	0.0303609	0.0428973	-0.00503011	0.111741	-0.00260304	0.0078697	0.0527487
NULL	-0.00283308	0.0813429	0.0060052	0.051475	0.454891	0.140405	-0.000703961	0.0493682	-0.00510839	0.0484676	0.0286836	0.107018	0.0423416	-0.00479309	0.024578	0.0118914	0.0849637	-0.00448582	0.0154	0.108919	-0.00390208	0.0785753	0.0947283	0.0079802	0.00576243	0.00356948	0.0418781	0.0767656	0.0175952	0.119314	0.294784	0.274362
NULL	0.1126	-0.00326163	0.0670153	0.106541	0.130586	0.256198	0.00860915	-0.00194155	0.0336124	0.0523615	0.0556267	0.0569796	0.164857	0.0437312	0.0959399	0.149895	0.127191	0.102988	0.00178973	-0.00180909	0.0136209	0.0171284	0.0239541	0.100385	0.0722154	-0.00469748	0.0593841	0.0488609	0.15651	0.212952	0.00202699	0.0367883
NULL	0.0178535	0.0930535	0.363596	-0.0014901	0.135654	-0.00415494	0.0914958	0.085213	0.0340761	0.25545	-0.000411473	0.0708468	-0.0034041	0.103883	0.11479	0.0905382	0.166543	0.1768	0.140798	0.0069264	0.243587	0.0049706	-0.00284606	0.00585839	0.00107875	0.105757	-0.000306716	0.00624383	0.0344696	-0.00445947	0.0544438	0.0683457
NULL	0.0981282	0.0482621	0.125944	0.0380006	-0.00459202	-0.00126939	0.0284609	0.0399519	0.0196037	-0.00490884	0.00151943	0.296739	0.0270157	0.0452952	0.0155139	0.177988	-0.0051359	0.0916897	0.00969443	0.0144395	0.0751403	0.158318	0.0516103	0.0647615	-0.00378994	0.0652128	0.032031	0.191925	0.0344951	0.0447496	0.233273	0.188898
NULL	0.0262469	0.218914	0.0475643	0.000191895	0.246135	-0.00432514	0.254062	0.00415997	-0.00389607	-0.004389	0.121429	0.148294	0.0891855	0.000682529	0.0554896	0.174443	0.266023	6.6315e-05	-0.00380939	0.106393	-0.000865819	0.251714	0.0260672	0.12296	0.00339465	0.00525047	0.096931	0.0227822	0.0871578	0.0326334	0.223898	0.190977
NULL	0.122869	0.0571879	0.115191	0.0837216	0.0236165	0.00907096	0.0615881	0.0495668	0.01164	0.00330253	0.174149	0.205608	0.206673	0.0165804	-0.00347106	0.144131	0.00189716	0.023695	0.00629491	-0.00348437	0.0384546	0.0228893	0.015291	0.186416	-0.000145119	0.0226521	0.131716	0.000267831	-1.29601e-05	0.00728106	0.0614919	0.0145978
NULL	0.0401621	0.0389745	0.10039	0.0133263	0.00639359	0.0267045	0.00308889	0.000356461	0.00380122	0.109619	0.418698	0.173447	0.0277691	0.0560152	0.168765	0.0983544	0.306522	0.0308999	0.173092	0.138279	0.0238388	-0.0020701	0.0354421	0.094525	0.123537	-0.00146039	-0.00503656	0.271108	0.00784262	0.0389192	0.193327	0.11817
NULL	0.106959	0.096324	0.13048	0.0996085	0.206795	0.0394618	0.156002	0.0308429	0.106976	0.129915	0.0294415	-0.00369091	-0.0027251	0.0476223	0.135487	0.0814772	-0.00350131	0.0188957	0.00141066	0.00661744	0.137777	0.056316	0.157481	0.00242762	-9.54828e-05	0.0565988	-0.00136418	-0.00445792	0.00765618	0.00777696	0.195258	0.076795
NULL	0.0993209	0.0108359	0.0724368	0.0828534	0.0164694	0.376358	0.0310086	0.263746	0.196794	0.327743	0.00799897	0.0447738	0.169233	0.0657625	0.00418356	0.0441481	0.0632193	-0.00216328	0.0046018	-0.00427148	0.118645	-0.00150277	0.0298698	-0.00288191	0.118432	0.0157127	-0.00490163	0.180783	0.00190342	0.122447	0.0229971	0.0889282
NULL	0.136048	-0.00360187	0.0931782	0.0782607	0.0589844	0.0643833	0.180506	0.0399007	0.0994465	0.164704	0.046119	0.0298635	-0.00518634	0.0931042	0.0208399	0.025874	0.0928253	0.3775	-0.00388739	0.139431	0.0248456	0.181835	0.068186	0.0658555	0.111942	0.00723978	-0.00152354	0.112729	0.00951319	0.137893	0.00992172	-0.00451774
NULL	-0.00120584	0.00545172	0.00892732	0.156459	0.218282	0.169474	0.220408	0.111326	0.293713	0.0155143	0.00945316	0.00834434	0.110936	0.219175	0.377026	0.0791478	0.0013251	-0.00544776	0.0034755	0.21013	0.017555	-0.00467909	0.0437312	0.137414	0.0113303	0.0555987	0.130854	0.125412	0.00042587	0.0218421	0.187375	0.119196
NULL	0.1296	-0.00429894	0.0678649	0.125499	0.0447584	0.0242586	0.088759	0.0171757	0.014501	0.0258678	-0.00102147	0.288701	0.105556	0.00591013	0.0872573	-0.00190449	0.229578	0.0463472	0.00756332	-0.00284695	-0.00142338	0.165437	0.0020024	0.0153777	0.012783	0.0231153	-0.0029637	-0.00110671	-0.00386393	-0.0044806	0.0651067	0.227537
NULL	0.322889	0.137752	0.123786	0.0101379	0.0657942	0.221944	0.0197335	0.0817993	0.100068	0.00679753	-0.00397116	0.271963	0.174343	0.0517674	-0.00219316	0.00290852	0.36849	0.00740808	0.00573005	0.0318308	0.0756667	0.0190065	0.033189	0.00130237	0.0141226	0.0683783	0.0438926	0.0961995	0.0248396	0.191087	0.0171605	0.174978
NULL	0.136834	0.0442129	0.438857	0.0719777	0.033728	0.188601	0.117113	0.0140752	0.304645	0.0200039	0.0146985	0.0572052	0.022658	0.0235185	0.0917328	-0.000870259	0.021174	0.0611261	0.00629491	0.0974984	0.0543577	0.0669086	-0.00146093	0.01331	0.0249628	0.0635444	0.242252	0.0576393	0.175762	0.0389207	0.253992	0.219629
NULL	0.136048	0.129944	0.00126286	0.172918	0.108709	0.235043	0.149556	0.00398891	0.252204	0.0128529	0.0233909	0.0564293	0.00446768	0.0925503	0.236826	0.339427	0.022027	0.00645841	0.00141066	0.110849	0.356746	0.0309187	0.437059	-0.0027774	0.0528027	0.329356	0.0932837	0.114866	0.161617	0.0112434	0.122875	0.0599519
NULL	0.0833976	-0.00439588	0.0188977	-0.00455689	0.026794	0.0254898	-0.00104355	0.451761	-0.00117381	0.431845	0.0626413	0.094458	0.0148122	0.234061	0.024554	0.0815531	0.103553	0.211579	0.0171215	-0.00257121	0.00838075	0.0368141	0.0153581	0.252447	0.0756912	0.0209395	0.030901	0.0416961	0.183031	-0.00310819	-0.0046038	0.0164092
NULL	0.0112778	-0.00484934	0.018818	0.157908	0.159474	0.00148903	0.316353	0.0792261	0.0722071	0.285679	0.0657814	0.0789119	0.0643953	-0.000805284	-0.00459001	-0.00501984	0.0801697	0.00112487	-0.00140177	0.173235	0.121496	0.0486435	0.343469	0.160443	0.12923	0.136402	0.0611493	-0.00472416	0.0384519	0.0815401	0.0526787	0.359231
NULL	0.126092	-0.00470246	0.0626469	0.0109425	0.0841617	-0.00105152	0.109633	0.296783	0.150203	0.210121	0.660279	0.00121052	0.0739783	0.0239173	0.12973	0.000750313	0.00935486	0.068255	-0.00315348	0.109729	0.0505392	0.0224459	0.0953293	0.0111573	0.0848292	0.0304119	0.113612	0.0274142	0.100666	0.0428911	0.0191549	-0.00141431
NULL	-0.00500765	0.0159931	-0.00333848	0.0985503	0.1162	0.0914736	-0.00463225	0.000671195	0.194577	0.00161495	0.220265	0.0758703	0.0901577	0.0141934	-0.00472321	0.0932725	0.0381591	0.00284555	0.00931475	0.119169	0.0953396	0.0359808	0.281801	0.040749	0.361459	0.0981848	0.294468	0.111295	0.0250942	-0.0021268	0.230052	0.201027
NULL	0.454787	0.0953497	0.0947224	0.00211879	0.0030526	0.0189689	0.0866458	0.0435076	0.0237576	-0.00234088	0.0058811	0.303811	0.024543	0.0215705	0.0453785	0.0306875	-0.00488574	-0.00406782	0.0122224	-0.0043541	0.424074	0.0495493	-0.00265475	0.18696	0.216049	0.0587054	0.111701	0.0227822	0.150147	0.170867	0.101137	0.0324511
NULL	0.267057	0.00961606	0.0244086	0.0915731	0.0117345	0.0031008	0.113555	0.388385	0.0744262	0.20117	0.0335984	0.0723629	-0.00361692	0.0309895	-0.00279098	0.459783	0.128741	0.353598	0.0119707	0.214623	0.0645245	0.178238	0.0375924	0.0696767	0.0323378	0.0458399	-0.00172686	0.0494669	0.0411886	0.196365	0.188027	0.0795741
NULL	0.043688	0.0653106	0.476591	0.455787	0.063566	0.00157593	0.307037	0.0148045	0.164257	0.099673	0.0466696	0.0185396	-0.00341931	0.0125	0.225631	0.0853065	0.201345	0.00397807	0.0122128	0.164839	0.0845844	0.00423115	0.0961623	0.00484788	0.00664461	0.319287	0.0327719	0.131598	0.126025	0.0521123	0.00769469	0.0703167
NULL	0.00586305	0.0972563	0.172859	0.208788	0.121609	0.177757	0.174992	0.527731	0.0241243	0.0456805	0.0346335	0.0750779	0.0434916	0.0864114	0.00124164	0.236256	0.0772812	0.0207857	-0.00140177	-0.000731842	0.491291	0.0487136	0.027848	0.0218913	0.013315	0.0664193	0.161657	0.0121964	-0.00433773	0.0226829	0.000617629	0.155893
NULL	-0.00472026	-0.00418506	0.030888	-0.000734603	0.119871	0.246921	-0.000861584	0.0449307	0.114327	0.138124	0.0478722	0.161668	0.031698	-0.00474565	0.0817974	0.178647	0.0919836	0.0569016	0.00296487	0.127001	0.0563088	0.116781	0.0337636	0.0101675	0.0131019	0.00865711	-0.00425682	0.0452667	0.0401383	0.108236	0.194281	0.118179
NULL	0.0907154	0.100452	-0.00361985	0.183366	0.146647	0.0571531	0.137655	0.119184	0.0826519	0.124547	0.0533374	0.0759791	0.0197189	0.366289	0.148555	-0.00464821	0.0173947	0.0545396	0.0110604	0.0482484	0.10316	0.158364	0.162927	0.0241846	0.020992	0.246613	0.061547	-0.00447749	0.16379	0.0816432	0.0866008	0.157488
NULL	-0.00420489	0.0575106	0.0172987	9.7931e-05	0.0364064	0.177519	0.00237529	0.186682	0.30504	0.00187928	0.0656793	0.0323027	0.176865	0.0261269	0.0208608	0.0452667	0.166707	0.0290876	-0.00436411	-0.00170082	-0.000414405	0.224717	0.445565	0.128412	0.234206	0.134246	0.0124464	0.0373417	0.0354973	-0.00184251	0.236978	0.359123
NULL	0.107	0.0543037	0.0382152	0.0949888	0.0667316	0.0434757	0.264997	-0.00184129	0.000375337	0.0642315	0.00396967	0.216304	0.00221689	0.125806	0.0809735	7.7094e-05	0.0852948	0.0305873	0.110096	0.0269035	0.0376151	0.0553748	0.017644	0.00213185	0.112629	0.031256	0.0406457	-0.00383355	0.164419	0.00977685	0.0496976	0.00797777
NULL	0.676728	0.0754658	0.221742	0.180305	0.0534163	-0.000342347	0.3899	0.088844	-0.00514211	0.063011	0.0326054	-0.00123708	0.0528467	0.0359483	0.223645	0.152375	0.339525	0.12814	-0.000565745	0.00718772	0.0311706	2.40869e-05	0.0589178	0.155515	0.24648	0.0537531	-0.00443646	0.0299455	0.0897974	0.00325345	0.283367	0.0506087
NULL	0.432403	0.063145	-0.00461015	-0.00286656	0.140171	0.0120114	0.0618072	0.0415032	0.00166678	0.236692	0.0200148	0.0753434	0.0326416	0.117751	0.12093	0.0149896	-0.00304418	-0.0022	0.243219	0.00178229	0.0368727	0.148903	0.108985	0.0270261	0.07653	0.023567	0.068383	-0.00466776	0.330919	0.110587	0.0237294	0.0242805
NULL	0.136087	-0.00436959	0.0945699	0.031233	0.0355747	0.128579	-0.00337062	0.000364397	0.0218159	0.0204193	0.0120388	0.170611	0.00507079	0.166314	0.266934	0.231347	0.138075	0.213539	0.0139803	0.0590959	-0.0043329	0.246605	0.101625	0.0949803	0.00622974	0.0680248	0.175745	0.018803	0.0762081	0.00303049	0.0252616	0.0525259
NULL	0.0684695	0.0591543	0.051953	-0.00470702	0.0109472	-0.00468015	0.105779	0.124017	0.0655923	0.0062043	0.011315	0.00786069	0.0344869	0.36746	0.036813	-0.00489444	0.0662378	0.200626	-0.000451163	0.211722	0.0108713	0.0306286	0.0739019	-0.00317345	0.188823	0.0190054	0.0277636	0.0325833	0.0255395	0.0211269	0.199485	0.0511189
NULL	0.0883787	-0.00461762	0.0219846	-0.000842103	0.0438115	0.181499	0.014948	0.0451724	0.0835141	0.258911	0.0624214	0.0283723	-0.00413915	0.00550077	0.0831423	0.133573	0.015441	-0.00353383	0.0111096	0.0404876	0.129714	0.0855239	0.033189	0.120939	0.0358701	0.0279713	0.0403757	0.0724565	0.0284608	0.00417182	0.195019	0.0261439
NULL	0.123856	0.255502	0.340765	0.000185279	0.0388618	0.254847	0.117396	0.115733	0.145412	0.100193	-0.00325786	0.00527221	0.222063	0.0308346	0.182682	0.261794	0.0239293	0.176266	0.0069775	-0.00489884	0.123492	0.104095	0.0882949	0.0240557	0.0494152	0.0175175	0.158656	0.122902	0.000361654	0.049268	-0.00108124	0.00497553
NULL	0.0610889	0.110815	0.0330194	0.1991	-0.00485282	0.0413	0.150234	-0.00205508	-0.00370624	0.0277128	0.0990381	0.0848752	0.119361	0.125561	0.00337592	0.309973	0.130227	0.0527427	-0.00486558	0.0185283	0.0781293	-0.00501925	0.130545	0.136577	0.109351	0.0407036	0.0544997	0.0948665	0.138788	0.0277784	0.0186121	0.00499419
NULL	0.289347	0.000889908	0.00158825	0.00897391	0.119679	-0.00462074	-0.000422763	-0.00376907	0.00159491	-0.00415723	0.0570111	0.295976	0.381726	0.175711	0.220297	0.00979242	0.0107883	0.0670588	0.0046175	0.00460019	0.124393	0.0515397	0.0526024	0.00474576	0.0269226	-0.00190758	0.112299	-0.00481154	0.0126977	0.164121	0.0666784	0.00535673
NULL	0.493333	0.0785394	0.195548	0.129439	0.125914	0.165198	0.213259	-0.000725015	-0.00379595	0.00213551	0.51773	0.116499	0.165502	-0.00351341	0.0770681	0.278568	0.271205	0.00354469	0.0038033	0.159334	0.176127	0.195054	-0.00463292	0.163639	-0.00395407	0.165576	0.0297678	0.0775616	0.0174826	0.0149349	0.00205695	0.23577
NULL	0.0462447	0.0698037	0.0061039	0.144603	0.0313793	0.270634	0.166304	0.359361	0.0511959	-0.00311723	-0.00512508	0.0285881	0.0410538	0.0594677	-0.00364041	0.00137502	0.0650572	0.0203498	0.214609	0.0311466	0.107923	0.134068	0.0475479	0.176982	0.0994987	-0.00183009	0.00350414	0.157532	0.431555	-0.00484435	0.0998907	0.0169079
NULL	0.0555394	0.0082453	0.185239	0.110742	0.0323942	-0.00423926	0.136712	-0.00185852	0.10532	0.289452	0.0238277	0.0382358	0.147292	0.13447	0.10956	0.0526982	-0.00381371	0.00176358	0.00277644	-0.00463753	0.0087642	0.0538393	0.286252	0.0227194	0.00962148	0.076032	0.103095	0.0218591	0.053765	-0.00391549	-0.00503475	-0.00454503
NULL	0.176143	0.0787323	0.137461	0.0119836	-0.00228958	0.110226	0.0622437	0.0229309	0.0413545	0.137867	-0.00479171	0.0761663	-0.00473014	0.165204	0.160356	0.0968875	0.040224	0.369919	0.00912661	0.175301	0.0776838	0.10936	0.131062	0.0243229	0.177028	-0.00466516	-0.00495326	7.8936e-06	0.0748391	0.153426	0.0504546	0.0535461
NULL	-0.00241342	-0.00430652	0.0226884	0.046541	0.080396	-0.00287137	0.0436779	-0.00150346	-0.00310892	0.109451	-0.00444587	0.020016	0.112394	0.0797169	0.0867067	-0.000892908	0.0861373	-0.00461116	0.00178973	0.0157301	0.430398	0.0125822	0.0314955	0.0552778	0.00339465	0.141492	0.0387777	0.114492	0.053765	0.0268043	0.0276752	0.134597
NULL	0.0676002	0.0170234	0.051953	0.0123281	0.0914172	-0.00395594	0.10005	0.109158	0.101993	-0.000447214	0.147861	0.161518	-0.00484216	0.0265593	0.133436	0.171055	0.121634	-0.00473782	0.0396622	0.0859799	0.132351	0.120024	0.140353	0.109888	0.165483	0.345469	0.180732	0.128856	0.00249343	0.0995128	-0.00254208	-0.00253448
NULL	0.00988741	0.0627245	0.556078	0.0486351	0.000845167	0.0700259	0.298473	0.0931316	0.322	0.259764	0.0919046	0.0822527	0.0943894	0.093812	0.133809	0.0932774	0.274809	0.236777	0.11482	0.00437467	-0.0049296	0.00375411	0.0278793	0.0124118	0.0382081	0.0361225	0.2495	0.00321186	0.0495313	0.107073	-0.00402812	0.01395
NULL	0.158071	0.044201	0.000647994	0.120445	0.0276473	0.0491072	0.0497379	0.0283721	0.150201	0.115318	0.0115967	0.137392	-0.00450997	0.108249	0.0101095	0.0425452	0.0138993	-2.3757e-05	-0.00280772	0.151406	0.0384767	0.0327203	0.21639	0.14202	0.022024	-0.00557668	-0.00382882	-0.000149128	0.0446553	0.134557	0.0232177	-0.000742708
NULL	0.0170514	0.14618	0.129784	0.112545	-0.00478677	0.147784	0.0671061	0.448555	0.0282175	0.141829	0.0292912	0.0600561	0.103474	0.0438203	0.0513507	0.244436	0.0656354	0.0110824	0.0139644	0.431032	0.119761	0.114499	-0.00434666	-0.00155828	0.0369464	0.234081	0.0683459	0.325969	0.0830605	0.136903	-0.00267524	-0.00487259
NULL	0.0601453	0.068168	0.0515577	0.0812953	-0.00389625	0.112775	0.0551483	0.177006	0.0347337	0.100894	0.00936413	0.111789	0.0295907	0.0139113	0.0175081	0.0558865	0.0352951	0.15618	0.0154	0.280666	0.433545	-0.0012973	0.143347	0.00129204	0.122375	0.0147311	0.242169	0.11897	0.0234366	0.0864651	0.194664	0.0128399
NULL	0.0443024	0.0323942	0.00204734	1.70068e-05	0.011867	0.208665	0.303125	0.0650055	-0.00513894	0.0112764	0.0843554	0.100454	0.0286804	0.102554	0.00396056	0.00290701	0.0857653	0.10708	0.024881	0.0404876	0.322139	0.116073	0.199134	0.105024	0.0100277	0.0379913	0.13972	0.0101573	0.0994299	0.24398	0.199182	0.020098
NULL	0.457863	0.130422	-0.00330266	0.363414	-0.00500302	0.0089697	-0.000215203	-0.0037993	0.0131603	0.27569	0.0219744	0.0686345	0.17609	0.0590829	0.0940442	-0.00184413	0.0757484	-0.00236351	0.00244283	0.000984399	0.104954	0.0228319	0.0648981	-0.00490678	0.109155	0.0680248	0.0277554	0.219348	0.132434	0.105024	0.0596023	0.0900399
NULL	0.471782	0.126095	0.122813	0.202118	0.0271885	0.320597	-0.00460544	0.139171	0.0052287	-0.0023227	0.0391776	0.0265754	0.0190583	0.210058	-0.00231207	0.149961	0.266023	0.130458	0.0150103	0.0814037	0.148847	0.134884	0.0219572	0.110716	-0.000732824	0.0340394	0.232873	-0.00454607	0.207214	0.202033	0.0831741	-0.00229449
NULL	0.00442527	0.0602363	-0.00448945	0.179236	0.411581	0.165685	0.0170937	0.0993209	0.170486	0.166959	0.0688147	0.0475103	0.0568711	0.0133264	0.0959479	0.291097	0.0942024	-0.00446262	0.0154	0.0123677	0.0675974	-0.00459545	0.00538636	0.11526	0.0957615	0.102912	0.0127142	0.13504	-0.00355225	-0.00489941	0.0563286	0.00268364
NULL	0.117939	0.0554654	0.235554	0.250872	0.027985	0.043382	0.121861	0.395759	-0.0032489	-0.00396639	0.102885	0.123024	0.027542	0.178687	0.152756	0.219397	-0.0045687	0.000878681	0.00213098	0.0957812	0.0935123	0.029377	0.0431989	0.00146694	0.0168247	0.0361224	0.0583641	0.228972	0.0685857	0.0848702	0.0500044	0.119647
NULL	0.167627	0.0929701	0.300143	0.158904	0.00610142	0.087198	0.0374383	0.0560562	0.0122003	0.130114	0.0648107	0.129559	0.000947834	0.0642745	0.016518	0.271757	0.117678	0.0507478	0.00629491	0.0683503	0.0676544	0.00720364	0.135407	-0.00483669	0.0329871	0.145316	-0.00468344	0.00128636	0.0865689	0.0765748	0.123342	0.124487
NULL	0.111721	0.00847922	0.00916866	0.0467788	0.181695	0.24137	0.00894627	0.240054	0.00524457	0.224114	0.0876262	0.145135	0.0279906	0.111007	0.0500706	0.0151692	9.81849e-05	0.0103568	0.00141066	0.158306	0.0666607	0.295782	0.597487	-0.00475112	0.407115	0.0729202	-0.00447673	0.0771532	0.107245	0.123112	0.00548125	0.0301913
NULL	0.0609774	0.0581643	0.0614585	0.0260407	0.0471646	-0.00465277	0.21448	0.041421	0.0450408	0.0185787	0.0402384	0.2226	0.250704	0.16017	0.170739	0.0327135	0.216985	0.119808	-0.00220354	-0.00422322	0.0439191	0.237674	0.218146	0.00529655	0.0112488	0.0523604	0.123529	-0.00164666	0.0690816	0.169616	0.0356941	-0.00417255
NULL	0.312594	-0.00120844	0.00740405	0.0765456	0.147512	0.0412526	0.000822033	-0.00222197	0.0932334	0.249871	-0.0010182	0.161789	-0.00301403	-0.00436189	0.030755	0.0582261	0.00596387	0.147006	0.0046018	0.0324708	0.0406722	0.168067	0.449955	0.0353604	0.0846393	-0.00451297	0.0811912	0.015886	0.102755	-0.00375625	0.0176664	0.0805039
NULL	-0.00384727	0.0059282	0.0133145	0.0154624	0.0967007	-0.00115487	-0.00403841	0.0354097	-0.00329797	0.0480791	0.00310316	0.0712178	0.0493172	0.195357	0.0596147	0.161063	0.0157643	0.149373	0.0148511	-0.00350651	0.31242	0.0150334	0.0296327	0.106189	0.0990853	0.0164193	0.147163	0.239855	0.02246	0.108454	0.0345955	-0.00313438
NULL	0.0164618	0.240011	0.0515577	0.244128	0.0823979	0.255483	0.248559	0.0301043	-0.00281172	0.189751	0.103947	-0.00414033	0.251759	0.00281781	0.00437238	0.126382	0.0326406	0.310436	0.0040214	0.00471619	0.115379	0.0181815	-0.00434828	0.0936812	-0.00407929	0.235775	0.131328	0.0693339	0.427068	0.170552	0.204724	-0.00476063
NULL	0.0863422	0.160634	-0.0048069	0.0138492	0.123258	0.081832	0.114398	0.137048	0.146467	0.0135579	0.0244273	0.293856	0.167493	0.201399	0.118093	0.169615	0.0119045	0.147995	0.0154	-0.00474722	-0.000396656	0.0080871	0.139503	0.11563	0.0926637	0.0631423	0.179697	0.0902668	-0.00375948	-0.0039988	-0.0042307	0.0422192
NULL	0.1084	0.061304	0.174985	0.0115734	0.348465	5.52172e-05	0.106987	0.0054924	0.233763	0.0112764	0.100655	0.0108887	0.0136053	0.0302948	0.0171735	0.0768846	0.0561581	0.102638	0.0046018	0.209981	0.0401004	0.186623	0.12478	0.364062	-0.00420957	0.0683076	0.17127	0.282868	0.0884884	0.154554	0.238813	0.0637258
NULL	0.0792262	0.115468	0.208997	0.0798722	0.00136791	0.117799	-0.00504528	0.0608891	0.0270293	0.0463699	0.0781998	0.0396714	0.0148894	0.0536925	0.165531	-0.0013877	0.000276097	0.117912	0.387336	0.0598409	-0.00494694	-0.00488008	0.0122037	0.0170101	-0.00311804	0.0801739	0.0124433	0.045222	0.11664	0.0187642	0.231245	0.0101069
NULL	0.0618835	0.00213885	0.103388	0.339752	0.00850209	0.00909347	0.0395356	0.160187	0.0784003	-0.00342413	0.113139	0.448617	0.0226947	0.283609	-0.00458293	0.117834	-0.0051359	0.00313905	-0.00212674	0.0114182	-0.00458735	0.174162	0.142883	0.0642397	0.128949	0.0344613	0.0315949	0.265001	0.105343	0.148241	-0.00521635	0.159287
NULL	0.0113821	0.00794624	0.0693091	0.111103	0.082031	0.0147494	0.18553	0.0717031	0.0996443	0.0988353	0.00951663	0.0371224	0.115028	0.0152555	0.0449153	0.335248	0.15199	0.0423863	0.0046018	0.113905	0.0162496	0.182187	0.00495079	0.116127	0.0145538		-0.00364597	0.0351607	0.13191	0.0690451	0.113676	0.187543
NULL	-0.00448954	-0.002424	0.0679655	0.020978	0.0482321	0.0057342	0.11352	0.00356403	0.0672903	0.0563391	-0.0029746	0.00118814	0.0577326	0.00115742	0.0175698	0.0888462	0.0277903	0.113045	0.0819693	-0.00273861	0.00720982	0.185885	0.0145699	0.299588	0.0118951	-0.00505045	0.108647	-0.00457674	0.452168	0.166436	-0.00202269	0.1113
NULL	-0.00285753	0.007145	-0.000755758	0.00385113	0.0268181	0.0816926	-0.00268935	0.0220385	0.212314	-0.0017575	0.0517913	0.0176099	-0.00396171	0.0299068	0.144447	0.0210212	0.13871	0.244967	0.109067	0.0424536	-0.00421737	0.0117465	0.0580977	0.156709	0.0808695	0.446494	-0.00324449	0.140369	0.399604	0.0526503	0.0822382	0.120253
NULL	-0.00452293	0.0360611	-0.00227102	0.194658	0.00286895	0.0604649	0.0696514	0.153004	0.00554649	0.0960874	-0.00102095	0.275961	0.0313844	0.0325175	0.0519687	0.0788651	0.173939	0.122302	0.00291309	0.0894901	0.174219	0.106365	0.00240739	0.0243482	0.0299303	0.0784084	0.0205751	0.0329628	0.0218621	0.139438	0.164359	0.117518
NULL	0.119023	0.0279865	0.0173953	-0.000492479	0.0635168	-0.00414688	0.0121882	0.0429525	0.0132536	0.239063	0.0571571	0.109589	0.173053	0.0161608	0.138782	0.0874755	0.0590966	0.188585	0.00235116	0.0579053	0.039656	0.00117843	0.0317609	0.13427	0.084702	0.0372929	0.117336	0.109885	0.0774618	0.233823	0.0190796	0.0331705
NULL	-0.0029071	0.0115233	0.217761	0.200893	0.0517116	-0.000301856	0.00483608	0.106415	0.099276	0.0751446	0.579122	-0.00440722	0.0871563	0.0543682	0.0893803	-0.00282627	0.128262	0.175372	-0.00481692	0.106393	0.0043693	0.0608249	0.229037	0.0110682	0.0854404	0.0612389	-0.00455096	0.131143	0.0548248	-0.00377913	-0.00435675	0.0009982
NULL	0.679782	0.0788387	0.0213487	0.0291356	0.133957	-0.000528785	0.157589	0.0215754	0.0488806	0.0412503	0.0793624	0.00956199	0.0131772	0.140366	0.0648664	0.0500345	0.0982035	0.231614	0.118316	0.0859799	0.0760111	0.398775	0.0112261	0.115733	0.0042435	0.456154	0.0956217	0.394105	-0.00446378	0.0222783	0.24763	0.515057
NULL	0.142865	0.176919	0.175451	-0.00404355	0.533016	0.0280073	0.00753113	0.0881338	0.10972	-0.00385409	0.140163	0.0861325	0.0393945	0.0184309	0.0437654	0.121769	0.410593	0.328019	-0.000177386	-0.00495604	0.0817292	0.0501368	0.0619916	0.0358618	0.0129845	0.126734	0.006889	0.0254964	0.0247808	-0.000776217	0.00658932	-0.00205117
NULL	0.0339636	0.074815	0.0644266	0.181301	0.0150466	-0.000437394	0.132111	0.165477	0.20582	0.22465	0.00168642	0.227593	0.0429263	0.121022	-0.00122254	0.0434626	0.150735	0.104123	0.0098971	0.0311977	0.0208065	0.0477461	-0.00535741	0.206721	0.074716	-0.00390355	0.010273	0.0274201	0.0953516	0.0540925	0.119005	0.107188
NULL	0.0246575	-0.000948504	-0.00372661	-0.00223328	0.0727188	0.0641418	0.303149	0.00383002	-0.00342461	0.099673	0.00936413	0.0399159	0.031906	-0.00461173	0.112395	0.000292507	0.0617526	0.0136785	0.00122878	-0.00384105	0.0796123	0.0700422	0.222199	-0.00438926	0.269218	-0.00167306	-0.00432416	0.431576	0.0552646	-0.00279754	-0.00425715	0.00913329
NULL	0.0886337	0.0108982	-0.00301957	0.256829	-0.00510977	0.0904159	-0.00435892	0.335114	0.000233594	0.318862	-0.00345302	-0.00292719	0.0340178	0.0721074	0.059698	0.118017	0.021174	0.305455	0.012541	0.0858853	0.00908152	0.182056	-0.00371146	0.037626	0.0073814	0.0443356	-0.0047835	0.017183	0.0850666	0.0151205	0.0915315	0.00463812
NULL	0.161886	0.0366001	0.190325	0.138944	0.153186	0.0863142	0.185856	0.00314035	0.00163837	-0.00408756	0.0539527	0.410937	0.0437539	0.0382873	0.0236363	0.0327093	-0.00242079	0.0454145	-0.00110242	0.0138914	0.0642066	0.0506569	0.0961623	-0.00470232	0.240412	0.27549	0.219756	0.0771532	-0.000181155	-0.00441797	0.0536089	-0.00385459
NULL	-0.00437766	0.051923	-0.00265363	0.00362534	0.0918135	0.00998687	0.0565846	0.0592403	0.104131	0.00400417	0.271246	-0.00469889	0.0673927	0.138875	0.0451949	0.0803665	0.01117	-0.00457441	-0.00154931	0.0161486	-0.00427304	0.020981	0.105391	0.124813	-9.32367e-05	0.0756405	0.391994	0.380754	0.0560624	-0.00262355	0.0853338	0.0955744
NULL	0.00578437	-0.00374547	-0.00485567	0.181885	0.0809097	0.00520986	0.168962	0.0393033	-0.00290974	0.0198772	0.182117	0.0098434	0.43648	0.0833578	0.367678	-0.00503105	0.0781639	0.0474431	0.0108316	0.18032	0.103606	0.13182	0.0596207	0.139921	0.0300177	-0.00466809	-0.00206692	0.0245677	0.117394	0.0415331	0.00141326	0.00275063
NULL	0.478584	0.0776034	0.423133	-0.00446255	0.0822117	-0.00446082	0.214744	0.0607858	0.13766	0.00272316	-0.00024875	0.0167202	-0.00361692	0.0368857	0.0195487	-0.00290344	0.345194	0.0243975	0.0069775	0.498101	0.0845484	-0.00382036	0.269538	0.0128734	0.0991388	0.0560723	0.108647	0.404588	0.0914246	0.00833587	0.00971317	0.438824
NULL	0.115497	0.073322	0.128429	0.035148	0.22412	0.00898938	0.0667508	0.00409439	0.0150509	0.15089	0.138723	7.80871e-05	0.0755326	0.0263846	0.0754341	-0.00391719	0.0918107	0.315768	-0.00280772	0.0156529	0.0593889	0.143322	0.0671385	0.140868	0.0377449	0.0426054	0.358597	0.158087	0.0286225	0.00972085	0.0127246	-0.0051483
NULL	0.058545	-0.00427049	0.0436484	0.235973	0.0421498	0.00797883	0.118865	0.0973649	0.0393646	0.13214	0.00708245	0.161191	0.000743031	-0.000543308	0.0077827	0.171055	0.0279042	0.13278	-0.00064468	0.0215309	0.416574	0.251926	0.0819836	-0.00440151	0.130639	0.0392083	0.0589534	-0.00474582	0.107719	0.0222402	0.00869991	0.0168127
NULL	0.0631917	-0.00240251	0.233955	0.143749	0.104625	-0.00221891	0.301154	0.0164193	0.0475655	0.0224459	0.0281532	0.0641995	0.107685	-0.00269736	0.140688	-0.00490027	-0.00453342	0.169137	-0.00417688	0.0465485	0.067395	-0.00486619	0.0290976	0.0594668	0.0817434	0.0770171	0.0015538	-0.00375165	0.177865	0.036411	0.00429024	0.11861
NULL	-0.00154105	-0.00184719	0.180288	0.317954	0.011406	0.0944251	0.314299	0.0286739	-0.00246819	0.0183205	0.000259309	0.262647	0.148888	0.168543	0.0300938	-0.00423068	-0.00209878	0.207042	-0.00213945	0.432727	0.03604	-0.0041945	0.101574	0.0159477	0.0129702	0.032361	0.244961	0.0776296	0.114516	0.114979	0.138734	0.0994699
NULL	0.0289168	0.00125201	0.0826349	0.054121	-0.00358849	0.0323698	0.0872618	-0.00450499	0.0130837	0.0125512	0.0330366	-0.00151447	0.122782	0.222975	0.0220151	0.315224	0.182403	0.0479904	0.0098971	0.0326953	0.100339	0.052732	0.0269035	0.0311754	-0.00178874	-0.00441554	0.113198	0.430379	-0.00392828	0.136565	0.0277805	0.535414
NULL	0.066488	0.00651142	0.0298758	0.122662	0.0835909	-0.00437517	0.00144273	0.240788	0.05517	0.0464209	0.0837529	0.0354124	0.189008	0.0796374	0.0417124	0.0814036	-0.00492058	0.00132347	0.00122878	0.0153674	0.0516661	0.258385	0.143347	0.12543	-0.00478715	0.00111984	0.392061	0.0710651	0.0968884	0.19929	0.0146647	-0.00474957
NULL	0.0227788	0.115384	0.000995895	0.0583804	0.0142647	0.101412	0.0182802	0.0489664	0.0675025	0.0319865	0.0835915	-0.00177851	-0.00417831	0.096497	0.119716	0.0570153	0.087081	0.18026	0.280424	-0.00369765	0.0248003	0.0439178	0.0961168	0.0565355	0.0682421	0.034655	-0.00465699	-0.000620047	0.321534	0.0716732	0.183939	0.211043
NULL	-0.00281035	0.0272787	0.228041	0.0970218	0.0183151	0.0250555	0.283992	0.0827865	0.0295433	0.0132675	0.0855951	0.31113	0.0845241	0.347477	0.0982691	0.0629418	0.237744	0.301218	0.00629491	0.00400629	0.0142957	0.0300576	-0.00473525	0.0949926	0.0845497	0.367742	0.0380098	0.0542177	0.0718432	0.122847	0.0227802	0.0241427
NULL	-0.00121415	0.0269478	0.0091222	0.203725	0.225844	-0.00439738	0.132111	0.116932	0.2346	0.17188	0.049041	0.253052	0.0935486	0.193782	0.00310649	0.00957548	0.0445774	0.12794	0.0176963	0.156694	0.0879239	0.166044	0.105391	0.050108	0.00274923	0.0143777	0.169033	0.109454	0.499808	0.00257221	0.130665	0.102475
NULL	0.0424742	0.00209244	-0.00269736	0.00498663	0.0424114	0.0414071	0.066814	0.0634237	0.183608	0.323546	0.0867439	0.0456317	0.0977161	-0.00366545	0.0378202	0.0900814	0.0925637	0.256269	0.128731	-0.00407032	0.0317228	0.0477461	0.0725563	0.241558	0.000644432	0.0627471	0.124559	-0.00427789	0.0932396	0.149693	0.0738832	0.0335015
NULL	0.00847298	0.157365	0.0369247	0.291315	0.143012	0.0296638	0.0631921	0.0222137	0.0125617	0.0949764	0.148342	0.024004	0.0307268	0.0969584	0.0519032	0.0464521	0.337666	0.170964	0.541528	-0.00483758	0.0136291	0.087906	0.106671	0.112083	0.0633999	0.01001	-0.00383204	-0.0032584	0.0514889	0.226529	0.0322006	0.0518707
NULL	0.0756333	0.00844752	0.00415867	0.37971	0.00216338	0.0880452	0.135377	-0.00363477	0.0487419	0.0436964	0.046119	0.0241913	0.00870084	0.00115888	0.0165882	0.180716	0.0145867	0.0388869	0.0119707	0.0220398	0.0505392	0.153483	0.0426754	0.191051	0.112108	0.0541323	0.323114	0.171233	0.0121148	0.0220517	0.102156	0.184317
NULL	-0.00404909	-0.00422832	0.161751	0.0333851	0.100815	0.323045	0.116018	-0.00239691	-0.00160224	0.100987	0.00902155	-0.00437262	0.108335	-0.00137211	0.00520611	-0.00340712	0.021174	0.220582	0.00873176	0.190234	-0.00251724	0.110629	0.0718466	0.066685	0.109387	0.00181929	0.219607	0.324327	0.114304	0.0269336	0.144113	0.11508
NULL	0.0269255	0.117362	0.173166	0.257869	0.0324945	-0.00375509	0.0566656	0.203959	0.0129355	0.0126395	0.307982	-0.00454783	0.00429434	0.0833275	-0.00387727	1.76767e-05	0.000512699	-0.00447	0.0478496	0.0138392	0.0591343	0.1842	0.148151	-0.00454593	0.0677469	0.00858369	-0.00460041	0.35604	0.0748981	0.0612935	-0.00486259	-0.00186261
NULL	0.107365	0.0321607	0.0407072	0.0111868	0.0274805	0.0604045	0.203188	0.0242549	0.00396888	0.150027	0.0563519	0.033142	0.00011625	0.00231213	0.109619	0.295241	0.177674	-0.0023321	0.000967686	9.25796e-05	0.29732	0.127194	0.138275	0.105444	0.170645	0.0539989	0.0304821	0.113644	0.370187	0.0161604	-0.00487473	0.387183
NULL	0.16903	0.327115	0.0210241	0.0143478	0.0319992	0.112775	0.00471618	0.0677911	0.00587282	0.444901	0.0140921	0.105601	0.12424	-0.00255503	0.00529936	0.236952	0.0210094	0.0182035	-5.031e-05	0.0394661	0.0997878	0.00233401	0.140697	-0.00471977	0.00614882	0.018286	0.172848	0.0338144	0.126388	0.131772	0.0613944	0.0192308
NULL	0.297154	0.0708184	0.222175	0.169462	0.0550554	-0.000175305	-0.00464459	-0.00385763	-0.00486066	0.0163061	0.249976	0.00161679	0.123862	0.0403249	0.276218	0.205407	0.0670258	0.233441	0.000781568	0.0294322	0.111816	0.248992	0.00662805	0.141338	0.00242863	-0.00461493	0.0501882	0.272856	0.0319155	0.103569	0.214284	0.0284904
NULL	0.136087	0.028831	0.267057	0.111103	0.0770551	0.0227085	0.130604	0.0514647	0.0539446	0.207779	0.0288191	0.219063	0.0123489	0.0797169	0.03402	0.0577822	0.0401528	0.018216	0.00371575	0.029961	0.0258157	0.00368896	0.230579	0.1053	0.0530739	0.0689429	0.135373	0.000721113	0.0542825	0.204373	-0.00501974	0.0175588
NULL	0.211431	-0.000580626	0.0437479	0.00475765	-0.00126196	-0.00348248	0.0375147	0.0458191	0.206965	0.0242627	0.00468143	-0.00352709	0.0411094	0.00428518	0.0192599	0.0842882	0.415735	0.132575	0.101621	0.225004	0.00309993	0.126644	0.106671	0.00402051	0.0642905	0.0941436	0.445128	-0.00217314	-0.00325096	0.0821996	0.0850151	0.110683
NULL	0.536813	0.0254575	-0.00400752	0.00512415	-0.000976894	0.00728177	0.00390008	0.0220747	0.0330837	0.201261	0.0920692	0.0400123	0.0470461	0.145454	0.045877	0.00235977	0.0271817	0.128712	0.00673485	-0.00359681	0.0256721	0.00423288	0.367694	0.181177	0.137314	0.0288607	0.0359483	0.00537351	-0.00152748	-0.00419754	0.030527	0.327323
NULL	0.0781712	0.0678725	0.0967163	-0.00142108	0.0398406	0.118427	0.174937	0.0474496	0.0788843	0.00777188	0.137342	0.110056	0.000949886	0.0731085	0.0143478	-0.00461602	0.168668	0.0192165	0.0022697	0.0599191	0.0985491	-0.0012973	0.0317609	0.00898009	0.111272	0.00781032	0.0798287	0.0953876	0.0274152	0.156365	0.117009	-0.00305386
NULL	0.0844165	0.0458997	0.184901	0.474395	0.0479354	-0.00211892	0.0032466	-0.00352817	0.178759	0.180466	0.0283328	0.00812181	-0.00469057	0.110796	0.117474	0.124967	0.093785	0.266971	0.0038033	0.0525148	0.00436373	0.0640224	0.0244442	-0.00392828	-0.00334073	0.264657	0.233057	0.00364396	0.102697	0.00734262	0.241221	0.123481
NULL	0.0777183	0.0560411	0.0770335	0.15509	0.0550259	0.204559	-0.00160931	-0.00415497	-0.00520318	0.0107012	0.0285081	0.215425	0.0694316	0.0204384	-0.00410085	0.190993	0.210193	0.130199	0.534371	-0.004434	0.092635	0.00842169	0.244974	0.0483118	0.0357634	0.183063	0.00114018	0.155434	-0.00522213	0.354905	0.222187	0.131067
NULL	0.0346527	-0.00179884	0.244062	0.0342901	0.122086	0.0276587	0.0934012	0.060086	0.195035	0.164073	0.00913393	0.232087	0.0609738	0.153027	0.076325	0.140316	-0.00476117	0.127106	0.00742611	0.045851	0.134202	0.0643098	0.0821208	0.0572843	0.16098	0.578137	0.215402	0.152492	0.131297	0.168801	0.21964	0.175081
NULL	0.0536291	-0.00383917	0.0173249	0.0211989	0.0126004	0.0795682	0.0114933	0.0755994	0.195162	0.201442	0.0985349	-0.00298929	0.131524	0.0166352	-0.00468418	0.00671376	0.015039	0.010758	0.0069775	0.199884	0.108535	0.0306286	0.0434473	-0.00256503	0.144743	0.0770971	0.118884	0.0141512	-0.000136616	0.469016	-0.00466836	-0.00513924
NULL	-0.0048467	-0.00537655	0.0141535	0.0058451	0.0119271	0.0833128	0.0137656	0.0888826	0.087116	0.214185	0.18286	-0.000660628	0.0298948	0.0015881	0.0934232	0.0263101	0.423957	0.101875	0.0167392	0.123797	0.0483422	0.0127091	0.154358	0.00971202	0.0411356	0.0713749	0.0266578	-0.0041415	0.0530579	0.0541487	0.120994	0.0899472
NULL	0.291408	0.0601899	0.137427	0.222441	0.0751635	-0.00313623	-0.000487784	0.00282327	0.0122631	0.130392	0.0057612	0.0265754	0.0468275	0.00155296	0.0768283	0.0786399	0.0988447	0.15127	0.0131118	0.00437467	-0.00368531	0.206117	-0.000243673	0.141118	0.0845826	0.0888511	0.0368043	0.161803	0.162762	0.098326	0.00948644	0.0109982
NULL	0.00148372	0.0602214	0.0698797	0.0248041	-0.00131263	0.114332	0.0311804	0.0118101	0.0941787	-0.00411547	0.122432	-0.00451332	0.090323	0.124006	0.340186	0.334271	0.0487419	0.149205	-0.0043541	0.252252	0.0864429	-0.00185345	-0.00331722	0.0412669	0.0153941	0.00185904	0.0980092	-3.62857e-05	-0.000219529	-0.00497801	-0.00373709	0.0012888
NULL	0.043688	0.0499036	0.159931	0.156005	0.0625094	0.0657691	0.000541955	0.0747172	0.0255611	-0.00348551	0.00648643	-0.00189628	-0.00459394	0.100448	0.0318838	0.0425184	0.0918107	0.0645277	0.0531311	0.174692	0.0444704	0.0702023	0.0298698	0.0682455	0.113176	0.0677237	0.118884	-0.00389794	0.0101675	0.0111573	0.159743	0.0664759
NULL	0.00535051	0.0286375	0.149665	0.0938755	0.00270038	0.105327	-5.88389e-05	0.0352828	0.0205012	-0.00278188	0.108226	-0.00103101	0.213801	-0.00475954	0.324174	0.180539	0.0785031	0.187008	0.00122878	0.0806764	0.0516661	0.184951	0.343469	0.0344577	0.0644644	0.0390448	0.192909	0.237655	-0.0020387	0.149366	0.0702704	0.2159
NULL	0.0407452	0.104264	-9.89399e-05	0.244516	0.0612106	0.016991	-0.00384852	0.0828772	0.0260676	0.0659633	0.0887608	0.0128903	0.00146062	0.470773	0.174125	0.0824705	0.0347213	0.0110355	0.0108316	0.0432061	0.0417009	0.151494	0.00172449	0.017592	0.0961723	-0.00394271	0.390771	-0.00338191	0.0342207	-0.00342081	0.0097305	0.11737
NULL	0.09386	0.356128	0.00541709	0.203071	0.125836	0.0236934	0.235392	0.146051	0.0175795	0.0726288	0.00790024	0.169118	0.0857525	0.0429287	0.136505	0.228821	0.265001	0.0482876	-0.000177386	0.0157301	0.350562	0.104837	0.0471418	0.106896	0.12482	-0.00453887	0.0980822	-0.00266266	0.000767959	0.0206777	0.108251	0.0753737
NULL	-0.0040995	0.0588837	0.00537064	0.0850124	0.195475	-0.000955744	0.0577821	0.0815914	0.313817	0.0357606	0.0615853	0.0443386	0.109204	0.0385438	0.203377	0.0360232	0.119508	0.172693	0.270947	0.343854	0.148243	0.0456805	0.166717	0.0676659	0.145234	0.0266464	0.338845	0.0132993	0.0371147	0.0136786	0.0798205	0.0663868
NULL	0.231156	0.042954	0.0129141	0.0232504	0.00927334	-0.00526561	0.00769762	-0.00468336	0.0616815	0.0199276	0.0587308	0.000172412	0.162234	0.195113	0.427127	0.00511249	-0.00486713	0.127306	0.371277	0.0411686	0.0324225	-0.000991702	0.122626	-0.000685014	-0.00399555	-0.00427895	0.0110246	0.0508396	0.135558	0.0212002	0.333235	0.115496
NULL	0.0245976	0.30286	0.168082	0.0722696	0.0298397	0.281514	-0.00469395	0.110123	0.304037	0.0777806	0.0636467	0.0851204	0.148124	-0.00445522	0.141573	0.0124835	0.0926916	0.128431	-0.00333264	0.150143	0.199219	0.258258	0.100401	0.0451072	0.0422454	0.0101166	0.191946	0.168062	0.140814	0.0264964	0.00337591	0.150544
NULL	0.0188903	0.0219073	0.0698178	0.106973	0.09107	0.0175455	0.283878	0.0709283	0.0835222	0.0073906	0.0657249	-0.00487689	0.0490272	0.0952038	0.00238233	0.239781	0.00251006	-0.000295019	-0.00212674	0.018093	0.128321	0.23303	0.357428	0.0945375	0.0284464	0.0206269	0.237625	0.180761	0.093529	0.098326	0.0837216	0.0744956
NULL	0.107677	0.12303	0.100615	0.186198	0.0500692	0.0326598	0.0741631	0.0374788	-0.00217478	-0.00419724	0.00610146	0.00097093	0.168525	0.16875	0.0822756	-0.00479745	0.00075075	0.00662437	0.00573005	0.144557	0.321665	-0.00138247	0.0324515	0.0344618	0.0665608	-0.000713514	0.097032	0.106534	0.21761	0.0111837	0.0934928	0.031266
NULL	0.258725	-0.002424	0.229768	0.0588596	0.0842506	-0.00482549	0.260257	0.0518757	0.162751	0.00936008	0.0329897	0.25429	0.321358	0.141592	0.0960127	0.0116853	0.25701	0.16089	0.0154	0.0400137	0.0280786	-0.000172758	0.560197	0.0800844	0.160631	0.347108	0.154389	0.145496	0.156813	0.0381822	0.20548	0.119918
NULL	0.0661337	0.09086	-0.00108564	0.271008	0.00132533	0.0113571	0.088474	0.144092	-0.00438265	0.142744	0.510595	0.287824	-0.00116043	0.034131	0.00425891	0.00418315	0.162369	0.409185	0.00644106	0.102564	0.0254402	0.00727572	0.067253	0.160778	0.00438999	0.0455294	0.168786	0.0102059	0.513171	0.0843191	0.231256	0.037384
NULL	0.00368934	0.109629	0.16107	0.231892	0.0824281	0.0336428	0.0689863	0.214567	-0.00246819	0.0171788	0.0541794	0.0293199	0.0489419	0.025164	-0.00438816	0.108172	-0.00433056	0.0273843	0.000781699	0.000984399	0.219825	0.0451847	0.0296327	-0.0040716	0.0442444	0.0438415	-0.00156342	-0.00443794	-0.00419504	0.039188	0.0260973	0.0966656
NULL	0.0561083	0.115824	0.0361253	0.0643936	0.22444	0.0816383	0.0311804	0.00182683	0.199393	0.00688378	0.0244934	0.0517766	0.000185034	0.0415811	0.0249265	0.0919718	0.269645	-0.00264455	0.00291309	0.193868	0.107784	0.134064	0.121971	0.217833	0.00256639	0.347108	0.0936753	0.0402457	0.188244	-0.00325813	0.0497379	-0.00417255
NULL	0.0933879	0.00377182	-0.0048069	-0.00483697	0.0681978	0.0788808	0.00633331	0.235422	-0.00436499	-0.00393301	0.0855279	0.178459	0.0372013	0.104341	-0.0014059	-0.00289678	0.0201387	-0.00340324	-0.00201115	0.545956	0.108437	0.227852	0.134442	0.020722	0.0663312	0.458957	0.192498	0.149049	0.0276221	0.366641	0.0255404	0.0910737
NULL	0.0334043	0.199238	0.0616548	-0.000487784	0.110938	0.0666524	0.298683	0.0539616	0.00456458	0.0582959	0.0244934	0.102143	0.112397	0.23608	0.0305171	-0.00268859	-0.00504708	0.0106729	0.0114009	0.0280542	0.0843726	0.277921	0.114532	0.0228937	0.00970551	0.0358943	0.155006	0.136942	0.126188	0.00113928	-0.00495454	0.24909
NULL	0.00503086	0.0054446	0.389731	0.000482373	0.115538	0.240588	0.0259439	0.137664	0.153782	0.107865	0.00685428	-0.0038058	0.154034	0.572323	0.0302585	0.0100817	0.120926	0.142692	0.101729	0.143857	0.0996919	0.158063	0.000310605	0.0119509	0.111491	0.0773814	0.00685534	0.115586	0.00122344	0.169837	0.101143	0.0182037
NULL	0.178688	0.0109522	-0.00142829	0.135426	0.0602317	0.0417594	0.0520411	0.00190156	0.0736271	0.0452347	0.0118959	0.211692	0.00765871	0.0890902	-0.00139457	0.0212464	0.122058	0.0217878	0.0102628	0.0010299	-0.00195621	0.0741511	0.0230143	0.0248277	0.0308696	0.0306657	0.00553887	-0.00468611	0.0368799	0.0948659	0.357849	0.123929
NULL	-0.004753	-0.00526994	0.0170132	0.00487146	0.149438	0.0164907	-0.00384852	0.0866759	0.00842169	0.0585131	0.0511727	0.00116662	0.0583538	0.020699	0.308637	0.177718	0.000512699	0.269645	0.00328777	-0.00465969	0.00476161	0.14046	-0.00312024	0.0228937	-0.00124318	0.00818356	0.0237271	0.139401	0.0344812	0.0632211	0.0208746	0.131499
NULL	0.30953	0.00156825	0.235499	0.00963774	0.0725684	0.132839	0.227924	0.0571054	0.0033904	0.00679753	0.198447	0.0493839	0.0704828	-0.00484045	0.143586	0.299362	0.10878	0.351943	-0.00499665	0.0105187	0.00585811	0.00586685	-0.000481476	0.00414272	0.0246821	0.219334	-0.00182567	0.0704578	0.134811	0.085518	0.132491	0.181295
NULL	0.0187848	0.0593602	0.0976787	0.00194254	0.0917697	0.0520391	0.00867629	0.0910594	0.0820223	0.250477	0.408808	0.291815	0.161681	0.169466	-0.00497628	0.00573711	-0.00454907	0.128431	0.0211558	0.179326	0.128397	0.241522	0.0172244	0.0139479	0.0925495	0.0222768	0.000594947	0.0141389	0.112934	0.0365216	0.0067281	-0.0042063
NULL	-0.0038651	0.0306747	0.166352	0.0560305	0.118698	0.0251071	-0.00132779	0.105583	0.186707	0.0910087	0.110885	-0.00489921	0.135087	0.00768338	0.0288654	0.015608	0.143558	0.206093	0.0098971	0.0202779	0.0479516	-0.00404392	0.456873	0.194806	-0.00317131	0.294806	0.126319	0.109451	0.0797928	0.206887	0.104063	0.00301281
NULL	0.136504	0.0702282	0.0251372	0.0380006	0.0770831	0.00937484	0.0860071	0.038251	0.0381035	0.087515	0.0392934	0.0126998	0.0742063	0.0269715	0.0369327	0.00297315	0.0145361	-0.00490447	0.00799245	0.00149121	0.149895	0.175979	0.00573402	0.163434	0.124447	0.047539	0.10325	-0.00187837	0.0834775	0.31039	-0.00470618	0.0378048
NULL	0.167605	0.0844661	0.0716136	0.0463273	0.100601	0.0362912	-0.00478133	0.0329776	0.199751	0.270521	0.00929926	0.23033	0.250704	0.0377199	-0.00335816	0.0491796	0.11764	0.00996735	0.0114009	0.429341	0.103345	0.00244204	0.0124632	-0.00190341	0.439017	0.0473311	-0.00438855	0.272095	-0.00172597	0.256205	-0.00305859	0.0817157
NULL	0.130504	0.0216939	0.0382832	-0.00200872	0.0571032	-0.00188679	0.093619	0.172833	0.0871983	0.0456805	0.343172	0.00913055	0.00834623	0.357588	0.00608377	0.041582	0.123296	0.263443	0.0232746	0.360002	0.0728998	0.063011	0.158263	0.0805746	0.0839552	-0.00503027	0.113735	-0.00375044	0.242691	0.0421585	0.0773016	0.23602
NULL	-0.00418235	0.0790992	-0.00439488	-0.00392391	0.00225066	-0.000731781	-0.00345625	0.160207	0.0332827	0.102594	0.455468	0.0125808	0.167645	0.0465461	-0.000890108	0.0943198	0.0251325	0.00105445	-0.00110242	0.117082	0.108899	0.115709	0.140278	0.0736699	-0.00504431	-0.00465433	0.00836476	0.0608788	0.150348	0.0368457	0.119005	0.00794457
NULL	0.328895	-0.00130202	0.0405422	0.018881	0.100731	0.0643327	-0.00312519	0.0520818	0.0188184	0.000121192	0.0166167	0.104063	0.0819534	0.0972707	0.154215	0.0218827	0.143301	0.0368141	0.00537196	0.0224878	0.00177927	0.00117843	-0.00505323	0.0378759	-0.00122291	-0.00503027	0.244484	0.123124	0.0315934	0.0816432	0.182188	-0.00450767
NULL	0.229971	0.403044	0.323203	0.0514185	-0.00453399	0.00478756	0.284811	0.015672	-0.0047921	0.120593	0.0851303	-0.00353165	0.102278	0.0438604	0.00134756	0.11431	0.138274	0.0195612	0.0102628	0.0253366	0.0240795	0.0873615	0.00944234	0.316773	0.00396798	0.0564204	0.0895797	0.187346	0.0519436	0.014951	0.275065	-0.00216761
NULL	0.014916	0.0492491	0.156149	0.168089	0.0446422	0.000447371	0.0311804	0.0317941	0.0178013	0.276694	0.0520853	0.104593	0.075147	0.121436	0.00562539	0.277521	0.393777	0.00426936	-0.0043541	0.17085	0.299646	0.207132	0.030295	0.00122829	0.287102	0.100033	0.00876246	0.0123489	0.202614	0.169379	-0.0046446	0.216204
NULL	-0.00257488	0.070173	0.0516737	-0.00243722	0.015891	0.111224	0.0702704	0.0370348	-0.00251231	-0.00461133	0.0632002	0.304408	-0.00465195	0.00167547	-0.00426864	0.208127	0.319411	0.256268	-0.00418826	-0.00424474	-0.00129261	-0.00472422	0.02147	-0.00120956	0.00500224	-0.00517779	0.140221	0.152492	0.00792736	0.00793974	0.0136864	0.0404655
NULL	0.000499713	0.0353143	0.0547659	0.0201452	0.110351	0.00697179	0.116612	0.00675621	0.00855333	0.0410134	0.0136816	-0.00476438	0.0230032	-0.00492955	0.179021	0.137136	0.0407457	0.168924	0.0034121	-0.0033909	0.0212454	0.0675981	0.00904515	-0.00483808	-0.00483731	0.014701	-0.00237787	0.0749192	0.177302	0.00804211	0.229123	0.21601
NULL	0.47059	0.0952991	0.0426083	0.232878	0.102462	0.00390821	0.00674746	0.036933	0.0220914	0.0140966	0.0580908	0.0376793	0.109595	0.0743362	0.0518331	0.194598	0.00245166	-0.00182807	0.00799245	0.1638	0.0106659	0.23236	0.169779	0.0710946	0.00201164	0.0356315	0.0408613	0.0083115	0.0946303	0.056262	0.127621	0.19015
NULL	0.0245083	0.0638896	0.0372802	0.0613097	0.0760118	0.179357	0.191059	0.0568047	0.00462617	-0.00388303	0.0577568	-0.00474781	0.251916	0.00497998	-0.00441898	0.258325	-0.00437401	0.0182958	0.311001	-0.00324563	0.00334662	0.0440361	0.106064	0.119854	0.336003	0.242179	0.140065	0.0162687	0.00169475	0.145415	0.0920368	0.209012
NULL	-0.00406912	0.226814	0.140729	0.0188011	0.0955207	-0.00475903	0.109696	0.0886434	0.0421162	0.0457006	0.0358676	0.187884	0.0439066	0.0227975	0.220297	0.0778432	0.100794	0.0150845	0.0375524	-0.00503972	0.148503	-0.00301228	0.216746	0.043135	0.079027	0.032361	0.0338675	0.144079	-0.00230613	0.0288023	0.0598465	0.122123
NULL	-0.00468123	0.0128882	0.232358	0.148149	0.0610306	0.0254141	0.0552085	0.155842	0.0335277	0.124318	0.016642	-0.00473102	0.0447206	0.161591	0.0484897	0.0653649	0.052259	0.017037	0.000668311	0.0205418	0.0114569	-0.0034274	-0.00440023	0.110509	0.000388727	0.590342	0.339682	0.0120316	0.0863601	0.00492074	0.0288719	0.274385
NULL	0.0973129	0.11478	0.0212671	0.194658	0.136628	-0.0048134	0.0106984	0.13453	0.314319	0.0034109	-0.00495329	0.16203	0.0302527	0.0293735	0.0265205	0.143575	0.0242129	0.108415	0.0176963	0.358335	0.151315	0.120566	-0.000953776	0.121292	0.00356355	0.0576337	0.0110788	0.0266764	0.000746823	0.00595159	0.0127826	-0.00418338
NULL	0.552795	0.0438292	0.14472	0.0678469	0.0904999	0.309274	0.0328603	0.143989	0.192983	0.0919605	0.471683	0.083189	0.0196438	0.0205046	0.0254216	0.0460936	0.288657	0.0135887	0.0128032	0.0140797	0.114486	0.140142	0.0378798	0.00258572	0.064574	0.51751	0.0369161	0.0344394	-0.00352447	0.202229	0.00113909	-0.00344644
NULL	0.0225126	0.132149	0.15519	0.00263683	-0.00485798	0.326459	-7.1702e-05	0.0588491	0.0978033	0.0638715	0.0105144	0.0174511	0.0209189	0.421288	0.0867399	0.0477855	0.111097	-0.00410453	0.00029838	0.0465485	0.0126674	0.0210655	0.221895	0.0357692	0.0920106	0.0416372	0.000259157	0.126878	0.12617	0.0137111	0.247639	-0.00201549
NULL	0.105658	0.743781	0.13062	0.183027	0.051924	0.344514	0.159822	0.576934	-0.00447235	0.0709138	0.423257	0.00624851	0.0206851	0.065354	0.0716747	0.157909	0.447004	0.0124747	0.00799245	0.124425	0.00280826	0.204292	0.35354	0.326329	-0.00458037	0.0457191	0.110041	0.0563199	0.0451035	0.174011	0.269855	0.0860683
NULL	0.00490835	0.0425452	0.112483	0.139102	0.0798224	-0.000596058	0.226819	0.483751	-0.00220408	0.00641913	0.0334258	0.104775	0.00113292	0.00133693	0.347926	0.0424126	0.0251477	0.0222835	-0.00592079	0.0357949	0.0117758	0.334121	0.00568572	0.0927288	0.0170281	0.0351275	0.148982	0.182919	0.127754	0.0928372	-0.00326895	0.00251901
NULL	0.0258785	-0.00477853	0.0730341	-0.00459701	0.085779	0.158502	0.242297	0.527731	0.037597	0.0042894	0.0339971	-0.00059728	0.0143259	0.00426969	-0.00495378	0.162333	0.00517088	0.0375896	0.012541	0.163714	0.008499	0.105563	0.0241312	0.120106	0.0652099	0.432313	0.000821521	0.197471	0.12566	0.0696767	0.0888477	0.039299
NULL	0.125567	-0.00377265	0.26344	0.0564995	0.00369277	0.200691	0.0532675	0.00237482	-0.00372501	0.013873	0.0812048	0.197391	0.00299323	-0.00494125	0.0394678	0.18476	0.00915767	0.0443236	0.0038033	0.00628259	0.321665	0.00796308	0.105391	0.0128006	-0.00509813	0.0300027	0.350722	0.0835519	0.0303502	0.0790565	0.28928	-0.000332262
NULL	0.0933639	0.197402	0.0253519	0.064481	0.0534039	0.0334865	0.284021	0.103837	0.123719	-0.00444251	0.0577955	0.0944358	-0.00168633	0.0640337	0.236615	0.141598	0.315796	0.0531432	0.00686026	0.00665581	0.0788022	0.166715	0.056575	0.191042	0.0602317	0.0244948	0.178215	-0.00396175	0.136466	0.17502	0.106106	0.176553
NULL	-0.00436959	0.0548832	0.386615	0.174984	-0.00484688	0.241105	0.0736684	0.128227	0.000913432	0.00397656	0.0711912	0.00422103	0.00289678	0.175061	0.258853	0.109228	0.263254	0.0217878	-0.00110242	0.0388155	0.0730219	0.150862	0.106078	-0.00204443	0.0365258	0.00470758	-0.0047736	0.00597911	0.0109533	-0.00409854	0.00639561	0.0283245
NULL	0.129881	0.105689	0.118218	-0.00368271	0.0271908	0.280114	0.169669	0.080172	-0.00487257	0.141425	0.106804	0.00301943	0.118648	0.0855349	0.215132	0.0366712	-0.00435589	0.0366314	-0.00280772	-0.00492116	0.150291	0.0154801	0.0504518	0.0393498	0.181695	0.098914	0.0795741	0.144845	0.0357023	0.0983544	0.0321438	-0.00323043
NULL	0.100601	0.00227596	0.0968599	0.125907	0.242854	0.281207	0.045198	0.276128	0.111673	0.138213	0.0517913	0.094458	0.0178352	-0.000378648	0.181401	0.0995953	0.0580022	0.196641	-0.00198381	0.179403	0.0115998	-0.000833769	0.0071303	0.195992	-0.00459829	0.739322	0.102628	0.00250678	0.16255	0.0261264	0.0913317	0.127304
NULL	0.0150236	0.0766589	0.0612539	0.372002	0.0988615	0.0614972	0.0339581	-0.00246422	0.0174921	0.0886464	-0.000708247	0.0967293	0.118375	0.147715	-0.00477026	-0.00500256	0.0876221	-0.000727259	0.00742611	-0.00369765	0.0760267	0.210083	0.180317	0.165896	0.142517	0.00644811	0.127894	0.0625951	0.103422	0.00823113	0.110742	0.395685
NULL	-0.00317131	0.0247948	0.00220685	-0.00413114	-0.0034526	0.0790612	-0.00510222	0.186852	0.00520816	0.267431	0.256051	0.159138	0.222968	0.0121111	-0.00363653	0.0197927	0.245191	0.0616505	0.591967	0.165004	0.110536	0.164177	0.128433	-0.000260461	0.0312826	0.0437707	0.0995242	0.114648	-0.0028152	0.176641	0.290218	0.206878
NULL	0.0800396	0.0556551	0.0655563	0.00532906	0.0808651	0.0153923	0.0490976	0.0731888	0.0424161	0.14601	0.0110794	0.032474	0.17609	0.00350638	0.014596	0.0601326	-0.00266496	0.231199	0.00931475	0.000752161	0.00129906	-0.00489033	0.0531055	0.12478	0.0828511	0.0105225	0.0485186	0.178349	0.00357752	-0.00229449	-0.00410562	0.00717751
NULL	0.0623742	0.27048	0.268683	-0.00214809	0.112763	0.113183	0.150885	-0.00185852	0.0495391	0.0116892	0.0593236	-0.00476618	0.0592712	0.118159	0.00567248	0.0981737	0.0839352	0.0722945	0.00580149	0.101917	0.0700024	0.0689142	0.0235499	0.001214	0.120436	0.030895	0.0804319	0.08437	0.0885649	0.114734	0.128067	0.0203169
NULL	0.106127	0.0250811	0.0714797	0.116235	0.0109933	0.243038	0.126021	0.207556	0.00164302	0.181741	-0.00287841	0.030016	0.01006	0.0030214	0.213695	0.163285	0.00791948	0.00100272	0.0133831	0.145335	0.0130835	0.00215429	0.0207285	0.274028	0.0023045	0.039931	0.0123281	0.0166654	0.159882	0.0306414	-0.00510353	0.211825
NULL	0.449964	0.069108	0.00637465	0.041239	0.0861646	0.0367741	0.175579	-0.0047185	0.00906626	0.0131537	0.042139	0.429663	0.155787	0.0886318	0.0174553	0.190484	-0.00440963	-0.00359914	0.000342806	0.211722	0.158975	0.056316	0.021167	0.106189	0.0644323	0.193754	0.0912129	0.0216759	0.0597071	0.179322	0.0535943	0.329085
NULL	-0.00143796	0.0206286	0.18538	0.102594	0.0245782	0.0536021	0.00770399	0.0117927	-0.00382122	0.0400542	0.261718	0.00235889	0.0880452	0.11475	0.193335	0.175023	-0.00462606	-0.00107536	0.2113	-0.00451718	0.119266	0.259799	0.0756124	0.149295	0.111634	0.0558473	0.236227	0.0757584	-0.00130914	-0.00468065	0.190186	0.00860114
NULL	-0.00120584	-0.00433805	0.110036	-0.00381747	-0.00453708	0.149012	0.24049	0.0717031	0.106436	0.0409068	0.38343	0.0691852	0.165013	0.0331488	0.0687146	0.0768846	-0.0042385	0.434104	0.00277644	0.0148445	0.126312	0.0633702	0.04735	0.419802	0.0753299	0.184885	0.123019	0.0989846	0.133109	0.131465	0.0529128	0.316148
NULL	-0.00211096	-0.00118599	0.0212883	0.0224903	0.0889144	0.0243432	0.160675	0.0377222	0.0244966	0.0347611	-0.00161819	0.0898374	0.140427	0.000597498	0.21526	0.222531	0.269614	0.0855272	0.00192464	0.0049091	0.128307	0.0110078	-0.00487561	0.0974246	0.0904562	0.104374	-0.00476985	0.0330452	-0.00409405	0.0249513	0.331594	0.0898841
NULL	0.208047	0.0245212	0.000789045	-0.00476804	0.102545	0.0793114	-0.0033053	0.0698955	0.0123866	0.0666765	0.26841	-0.00207955	-0.0040803	-0.00430757	0.00433631	0.0158677	-0.00216989	0.0771875	0.000781699	-0.0051406	0.0565128	-0.00453628	0.130545	0.0240382	0.13848	0.210571	-0.00202663	0.0348732	-0.003485	0.0313737	0.0315562	-0.00276686
NULL	-0.0042846	0.0278106	-0.00478429	0.0692985	0.021641	0.477729	0.113196	0.201434	0.0507231	-0.00447406	0.25688	0.094397	0.0185517	0.0674624	0.0134051	0.136797	0.222766	0.273794	0.324924	0.0578898	0.0127906	0.0981821	0.0248607	0.0721604	0.0892889	0.0366834	-0.00142605	0.0805726	0.230553	0.0837729	0.251239	0.201747
NULL	0.0840856	0.0721427	0.0323801	-0.00139888	-0.00311209	0.105106	0.086762	0.0429525	-0.00380888	0.0927927	0.000998579	0.00265794	0.0558342	0.318718	0.055681	0.152091	0.282188	0.137907	-0.00280772	0.0315984	0.00791519	0.100512	0.0322364	0.0567019	0.0594695	0.00377711	0.120822	0.00288314	-0.00362279	0.0181569	-0.00226323	0.00466114
NULL	0.0484446	0.0112062	0.00312889	0.0781364	0.0516263	-0.00462403	0.0179549	0.0549808	0.0570909	0.0683979	-0.00468281	0.00877342	0.294685	0.0657033	0.0986559	0.145305	0.119292	0.0721251	0.149712	-0.00166081	0.013704	-0.00298221	0.0725563	0.00730374	-0.00314354	0.0531111	0.109603	0.0101339	0.313911	-0.00463168	0.0666463	0.380445
NULL	0.108938	0.00444727	0.262569	0.0481848	0.010926	0.0722051	0.112846	0.0744848	0.0230472	0.201442	0.0539571	-0.00301702	0.0740471	-0.0037329	0.203774	0.14842	0.0475595	0.107357	0.256868	0.0298698	-0.00507514	-0.000991702	0.0571437	0.379581	0.00511031	0.410881	0.0590896	0.0923996	0.0446684	0.0894229	0.0180218	0.115024
NULL	0.0305894	0.00383333	0.468914	0.227512	0.0697212	0.0468307	0.235641	0.026208	0.296548	0.0967304	0.0176372	0.236189	0.0131622	-0.00448951	0.0373867	0.253687	0.150735	0.0862314	0.0142627	0.00250119	0.0234922	0.134064	0.0704369	0.0875085	-0.00129985	0.58269	0.0579073	0.00190372	0.132144	0.120832	0.187888	0.245341
NULL	0.0956613	-0.00013993	0.105656	0.169687	0.110899	0.0634907	0.165446	0.00415997	0.332062	0.267016	0.00946351	0.0760896	0.122505	0.0968807	0.127165	0.144158	0.0730805	0.0267279	0.461819	0.189088	0.0790711	0.0485688	0.0945395	-0.00173875	0.0339097	0.0842731	0.0633316	0.141502	0.0224149	0.0503182	0.128578	0.0158003
NULL	0.137225	0.0875409	0.10996	-0.00148686	0.153186	0.196225	0.211998	0.015794	0.20323	0.29967	0.579122	0.08323	-0.00386716	0.155173	0.0442236	0.228848	0.181548	-0.00492561	-0.00140177	0.0835261	0.373479	-0.001397	0.018748	0.1359	0.146467	0.0156174	-0.00379333	0.0238671	0.131867	0.0536103	0.113711	-0.00441539
NULL	0.125994	0.00978561	-0.00187014	0.210865	0.031362	0.110226	0.214744	0.0555987	0.139456	0.441559	-0.002525	0.0895522	0.324301	0.0480814	0.265787	0.085912	0.104324	0.0977153	0.0111096	-0.0039102	0.069126	0.0755008	-0.00473525	0.00635067	0.0449234	0.0553382	-0.00256109	-0.000450866	0.00143346	0.061048	0.131401	0.0310525
NULL	0.0572161	-0.00260095	0.0069718	0.170226	-0.0020264	0.000646089	0.0166051	0.00128474	0.140975	0.230358	0.0844165	-0.000846425	0.222021	0.175121	0.00415035	0.118045	0.0380766	0.0741022	0.00814801	0.162431	0.00861383	0.0073906	-0.00254673	0.00881149	0.298935	0.0138941	0.435264	0.111176	0.13169	0.0846177	0.0902988	0.0265134
NULL	0.458877	0.00468372	0.0288048	0.0144027	0.152449	0.0446818	0.0782225	0.084978	-0.00488449	0.0927324	0.0118153	-0.00305859	0.0453834	0.0173502	0.286744	0.0313021	0.0631037	0.00588203	0.00629491	0.0187073	0.0373527	0.204731	0.0835006	-0.00412513	0.0190263	0.331686	-0.0046069	0.0330765	0.0412447	0.0954026	0.0314703	-0.000936335
NULL	0.679782	0.167562	0.177538	0.194534	0.0225831	0.0673916	0.220576	0.0453233	0.0101977	0.208498	0.00946351	0.164725	0.048307	0.0963127	0.0239915	0.133136	0.111097	0.0083115	0.00912661	0.167523	0.108832	0.164095	0.0494123	-0.000766867	0.096076	0.409995	0.394083	-0.00178653	0.124516	0.106764	0.16782	0.000721924
NULL	0.00836808	0.00309058	0.161627	0.0121324	-0.00348965	0.0809446	-0.00435206	0.0249274	0.110784	0.0377613	0.0483581	0.00499419	0.0632952	0.173453	-0.00459326	-0.00467208	0.140159	0.198799	0.00516568	0.34548	-0.00119239	0.0288643	0.0173238	0.130627	0.0155008	0.0549577	0.0932968	0.166002	0.0367574	0.15964	-0.00187809	-0.00399998
NULL	-0.00497624	0.0285122	0.0973219	0.0929236	-0.00519263	0.0234359	0.106505	0.203089	0.0345735	0.0138642	0.667131	0.374913	0.0732964	0.0946254	0.0361488	0.034806	-0.000582881	0.0863506	0.00643356	0.101966	-0.00220331	0.00484786	0.00864478	0.0336783	0.0724187	0.063534	-0.00487877	0.086952	0.00702984	0.0648914	0.111899	0.139543
NULL	0.0323288	0.0714165	0.152643	0.0606386	0.00811758	-0.00402911	0.116209	0.005901	0.0209815	0.0148184	0.251327	0.10616	0.0150097	0.168543	0.0582762	0.0763407	0.0808778	0.0245665	-0.00132939	0.0984902	0.093529	0.135877	-0.00342733	0.0247135	0.0300399	0.197194	0.00483948	0.11245	0.139917	0.0877938	0.00288433	0.0457319
NULL	0.0954615	0.0900827	0.0567897	0.117326	0.245304	0.0671216	0.132706	0.265744	0.010797	0.0898918	0.0224867	-0.00140272	0.207918	0.114735	0.125125	0.0178602	0.143362	0.204367	-0.00283895	0.360002	0.268372	-0.00286833	0.0725113	0.396969	-0.00482851	0.0278116	0.0825852	0.0835519	0.15092	-0.00368148	-0.00413684	0.16755
NULL	0.00915586	0.146831	-0.00485835	-0.00405136	0.075153	0.12668	0.00992172	0.135933	0.0114777	0.0056973	0.0616454	0.170648	0.0435946	0.147425	0.0510182	0.0590498	0.14859	0.0410674	-0.00452938	-0.00492116	0.141116	0.0703121	-0.00534182	0.0485359	0.133063	-0.0047184	0.032987	0.174559	0.00160048	-0.00424395	0.0401735	0.165469
NULL	0.326115	0.039615	0.00992069	0.179047	0.0687754	0.0405401	-0.0047388	0.121963	0.177828	0.0169299	0.0952017	0.0265754	0.0477597	0.0710458	0.0655667	0.190484	0.120259	-0.000176232	-0.0044485	0.0745115	0.138098	-0.00114647	-0.00439222	0.112127	0.00926525	0.226167	0.0098404	0.102946	0.0219362	0.0589224	0.304895	0.0583868
NULL	0.0971263	0.0102214	0.346728	0.105613	0.0258609	0.00440804	0.0349367	0.0858396	0.00486484	0.0911768	0.0337369	0.0117526	0.0503814	0.185607	0.166801	0.094935	0.0305875	0.0268302	-0.00417705	0.143108	-0.00473829	0.0442914	0.0223961	-0.00360457	0.0925368	0.0715576	0.0120289	0.147711	0.000928426	0.0965668	0.36221	0.0579149
NULL	0.000728559	0.00160294	0.112547	0.222419	-0.00489767	0.0583163	0.044654	0.103415	-0.00481356	0.0189376	0.0503167	-7.81644e-05	0.191232	0.0207183	0.0138364	0.102128	0.0933839	0.259314	-0.00107926	-0.00483758	0.0737491	0.114368	0.138865	0.0781216	0.0424233	0.0110286	0.391994	0.0518376	0.0131859	0.0186842	0.0345396	0.167893
NULL	0.155462	0.0456234	0.0285874	0.077233	0.0525143	0.00291506	0.0227314	0.0148108	0.118222	0.0217366	-0.00010713	0.169571	0.148598	0.115157	0.00467084	0.449621	0.0316792	0.200438	0.00349044	0.00514423	-0.00369356	0.00209884	0.00559331	0.0158435	0.0136732	0.0304631	0.0606183	0.234894	0.0336681	0.0954026	0.0613944	0.170509
NULL	0.0425654	0.0409692	0.00665632	0.0980229	0.0030138	0.263631	0.147567	0.0458717	0.0248957	-0.00349419	-0.000937009	0.0046853	0.274003	0.0349369	0.00129177	0.0223346	0.11182	0.262053	0.00573005	0.00468307	0.00828502	0.0129184	0.0171432	0.0505884	0.0905479	0.23744	0.446871	0.00655357	0.111951	0.0432061	-0.00457725	0.115486
NULL	0.0582887	0.0618794	0.00701328	0.0543934	0.00477187	0.0150036	0.10598	0.144916	0.0104835	0.0032765	0.686221	0.0319879	0.189941	0.1499	-0.00366503	0.046553	0.250564	0.000722506	0.00931475	-0.00446807	0.150291	-0.00456256	0.0671385	0.176613	0.131083	0.036219	-0.00344255	0.134745	0.125104	0.0585204	0.0863811	-0.00497062
NULL	0.0658144	0.0678588	0.0109741	0.00158213	0.0942849	0.0430801	0.0272562	0.0143874	0.0318997	-0.00291364	0.491856	0.126047	0.0130503	0.00541709	-0.00490852	0.179356	0.165303	0.219031	0.00799245	0.0697331	0.0373527	0.0551587	0.239246	0.0629251	0.0838278	-0.0045341	0.128278	-0.00338191	0.0314955	0.163481	0.131675	0.0129175
NULL	0.0484209	0.209756	0.127254	0.0204635	0.115526	0.368303	0.0263133	0.00195333	0.142553	0.210553	0.126782	-0.00427984	0.215404	0.301238	0.0807223	0.120288	0.0324048	0.0474086	0.0162872	0.511348	0.120372	0.232317	-0.00315917	0.0816806	0.0223986	0.045858	0.215219	-0.00469405	0.02246	-0.0040229	0.00405066	0.0260566
NULL	0.032196	0.119049	0.123268	0.159437	-0.00267299	0.061624	0.069273	-0.00469945	0.184329	0.246047	0.0125778	-0.0035195	0.0874933	0.236993	0.00316191	0.010247	0.0104183	0.0145121	0.00799245	0.17454	0.295693	0.0669086	0.0995905	0.0473918	0.081004	0.0451053	0.138885	0.0245675	0.125414	0.142426	-0.00475947	0.216255
NULL	0.363034	0.0683537	0.0230337	0.105245	0.0284419	0.0216145	0.0191292	0.263746	0.077213	0.189256	0.011901	0.00366757	0.000947834	0.0659663	0.170971	0.0253384	0.0242139	0.114723	-0.00120607	0.145491	0.119414	0.0463464	0.125761	0.121445	0.0907719	0.271649	0.0632515	0.0530567	-0.00443772	0.0414153	0.198739	0.113766
NULL	0.0456769	0.061472	0.236092	0.077233	0.0345264	-0.00367432	0.255889	-0.000169812	0.0304216	0.0465353	0.601844	0.016748	0.000216286	0.0358254	0.0662839	-0.00479745	0.0111089	0.107002	0.0136831	-0.00168817	0.197984	0.0291374	0.303773	-0.00415497	0.181695	-0.0043585	0.00977248	-0.00312224	-0.000177386	0.428198	0.122875	0.199187
NULL	0.0774748	0.061472	0.0450664	0.0459839	0.0333668	0.170338	0.0236531	0.0563918	0.350351	0.00423115	0.0208548	0.00684951	0.0169595	0.00997667	0.0149312	0.000296079	0.0451347	0.128832	0.0022697	0.0412077	0.0486396	0.0180835	0.138592	-0.00451479	-0.00532541	0.0103394	0.119601	0.324706	0.0826687	0.0140643	0.047454	0.241759
NULL	0.0042189	0.0343523	0.0150164	-0.00490094	0.286669	-0.00461809	0.195823	0.260907	0.134823	0.149713	0.734007	0.124704	0.118727	0.0411438	0.0339968	0.004759	0.109057	0.00536279	0.0069775	0.019688	0.00853178	-0.00320362	0.216746	-0.00257488	0.0945336	0.275342	0.134862	0.384586	0.301401	0.15619	-0.00454582	0.0535461
NULL	0.447655	0.0436377	-0.00373781	0.061608	0.451232	0.118712	0.24763	0.110023	0.0404082	0.0300576	0.0822274	0.0122276	0.0308541	0.044003	0.085848	0.0229612	0.188854	0.0728843	0.398346	0.0876517	-0.00427028	0.13338	0.0350924	0.0715461	0.116688	0.00939881	-0.00316042	0.0617498	0.0104909	-0.00409582	0.0396201	0.00613607
NULL	0.180217	0.0663804	0.00542012	0.159831	0.0690971	-0.00378147	0.00144599	0.118774	-0.00279916	0.011507	0.0627904	0.0209086	-0.00158421	0.118671	-0.00388719	0.0164242	0.0278963	0.0673552	0.00277644	-0.00127001	0.0155226	0.00567518	0.0671385	0.0823481	0.0207423	0.0309106	0.00172814	0.0817706	0.00969736	0.0229106	0.0292111	0.0949437
NULL	0.0103681	0.00708918	0.0142331	0.0828045	0.0944614	0.0842687	0.000668918	0.0635844	0.279516	0.048878	0.0890769	0.0206133	0.167609	0.292445	0.232222	0.109138	0.00320844	0.193496	0.0375524	0.00253053	0.00536416	-0.000455326	0.073161	0.0563618	0.0365291	0.470387	0.380727	0.0175255	-0.00387224	-0.00142474	0.120666	0.411938
NULL	0.0060443	0.127278	-0.00448863	0.0940365	0.0153097	0.024836	0.152072	0.0940019	0.0522266	0.175306	-0.00495702	0.154149	0.302426	0.064687	0.0678798	-0.00392958	0.0077071	0.0226511	-0.00198381	0.0465485	0.0151292	0.0571309	0.0179627	0.175308	0.133026	0.217342	0.11886	0.234372	-0.00196686	0.165717	0.29243	-0.0043557
NULL	-0.00223108	-0.00365776	0.110892	0.00228475	-0.0032727	-0.00045839	0.0111908	0.0587054	0.0498368	-0.00509072	0.0430434	0.00194254	0.107685	0.00254623	0.134185	0.0247141	0.119292	0.00782599	0.353578	0.0127144	0.184796	0.196837	0.129833	-0.00372182	0.00436452	0.0194465	0.0959825	0.128243	-0.00427838	0.0804656	-0.000710998	-0.00306478
NULL	0.00369811	0.0286225	-0.00505859	-0.00112234	0.018955	0.23168	0.21448	-0.00349401	-0.00276898	0.0237892	0.0804185	0.0388968	0.118792	-0.00298954	0.0250322	0.449386	-0.00442684	-0.003612	0.00855928	0.0991388	0.0471736	0.199599	0.0116324	0.0253001	0.00490498	0.0591328	0.0410583	-0.00487617	0.456602	0.0999247	0.000295099	0.00815424
NULL	0.633354	0.0330405	0.185753	0.0856511	0.0861954	0.133858	0.134346	0.0264308	0.269536	0.0301635	-0.00331369	0.257726	0.00352364	0.0435913	0.318097	0.0325461	0.263008	0.00305658	0.345239	0.0305404	0.0664049	0.077948	0.145456	0.00530564	0.0238225	0.0353434	0.0822106	-0.00175914	0.030125	0.153542	0.0310086	0.00190471
NULL	-0.00259347	0.0382517	0.127285	0.0876101	0.10063	0.235002	0.245055	0.359475	0.00643996	0.0522197	0.074273	0.0829798	0.127436	-0.00311047	-0.00365725	0.0883028	-0.0050197	0.030546	0.00176798	0.0985303	0.23765	0.126071	0.138275	0.0201814	0.107589	0.0425712	0.103337	-0.00464868	-6.67774e-05	0.0199775	0.102609	-0.00453401
NULL	0.100767	0.362006	0.0272978	0.217146	0.0114408	0.309745	0.281279	-0.00423076	0.00524324	0.0532824	0.00936413	0.119774	-0.00219448	-0.00323436	0.211709	0.126696	0.115581	0.205812	0.0501197	0.157759	0.13361	-0.000991702	0.0149659	0.0958718	-0.00195707	-0.00467641	0.201402	0.0282118	0.0199966	0.0292019	0.139763	-0.0042878
NULL	0.079828	0.033772	0.172688	0.0431685	0.00862454	0.0723262	0.0162001	0.0384045	0.000613328	0.0404067	0.247536	0.0210346	-0.00469091	0.395382	0.282045	0.0308718	0.0158965	0.18756	0.00141066	0.0210452	0.363542	0.0260725	0.131128	0.0123915	0.133109	0.0247975	0.0364683	0.0419013	0.00282327	0.0390428	0.0618658	0.022879
NULL	0.462442	0.0199128	0.137604	-0.00278035	0.145675	-0.00323834	0.00570991	0.00506061	0.190834	0.063905	0.05885	0.208057	0.0372163	0.246387	0.0161977	0.0325947	0.0170087	0.0605152	0.000668311	0.0161335	0.0108875	0.0485967	0.0186608	0.0424236	0.0100302	0.0754908	-0.00260431	0.00522435	-0.0032523	0.0259752	-0.00369916	-0.00473118
NULL	0.178932	0.0679293	-0.00278382	0.0468318	0.513089	-0.00384357	0.00189472	-0.000915033	0.169045	0.0146685	0.08163	-0.00469889	0.132719	0.0450288	0.0962717	0.332395	0.00326943	0.103259	-0.00428179	0.0185283	0.132995	0.114499	-0.00447198	0.135653	-0.00407694	0.0585344	0.000560819	0.348325	0.178007	0.00395822	-0.000379882	0.162286
NULL	0.208047	0.0131566	-0.00478353	0.00393034	0.242458	0.260234	0.109241	0.118273	0.0767788	0.0535805	0.0577568	0.226399	0.127613	0.0829277	0.285401	0.0285493	-0.00494427	0.0845265	0.00756332	0.159998	0.1231	0.000795855	0.068226	0.00381522	-0.00284606	0.461157	0.0532307	-0.00449792	0.0165835	0.0033178	0.0927385	0.0831709
NULL	0.124996	0.00189483	-0.00347873	-0.00407972	0.0327812	0.110685	0.00255417	0.387945	0.0065429	0.0166587	0.0812422	0.349651	0.00218796	0.212901	0.0243269	0.0174028	0.20955	0.171173	0.0102628	0.177113	0.189992	0.014879	0.1315	0.043826	0.00791696	0.0273433	0.135169	-0.00282353	0.0731008	0.036138	0.00267277	0.00251701
NULL	-0.00323192	0.0815803	0.0519936	0.125769	0.0571174	0.00738638	-0.000461229	0.0164631	0.0276353	0.063115	0.0154729	0.220261	-0.00314638	0.105467	-0.0033178	0.141375	0.263254	0.0540447	0.0119707	0.181449	0.140262	-0.00480992	-0.00292404	0.137437	0.219401	-0.00487063	0.264897	0.00671867	0.111951	0.0447809	-0.00249615	0.19949
NULL	0.0952991	0.0526891	0.0639231	0.119287	0.398989	0.06196	0.106847	0.125238	0.0118881	0.0768445	0.0227508	0.065815	0.208997	0.0276454	0.14057	0.179666	0.296572	0.231393	0.0428945	0.0400157	-0.0023419	-0.00413462	0.0692229	0.0684652	0.0679891	0.0599075	0.143036	-0.00435718	0.0826687	0.478365	0.164321	-0.00371188
NULL	0.0734083	0.0225452	0.093809	0.182847	0.0167923	0.000283192	0.0498269	0.3589		0.00193269	0.0583215	0.0389504	0.118792	0.121873	0.0419422	0.145305	0.300839	0.201576	0.0102628	0.0185283	0.299646	0.00423115	0.021167	0.0143023	0.00545592	0.0419706	0.034876	0.0319058	0.0731192	0.083053	0.0866458	-0.00463378
NULL	0.0795319	0.100322	0.0113239	0.231452	0.105874	0.00148694	0.140416	0.125788	0.115494	0.0362345	0.0017102	-0.00208096	0.0457083	0.110589	0.200739	0.034773	0.000512699	0.0243975	0.0161762	0.00918909	0.10658	0.211371	-0.00330748	0.177363	0.161893	0.515251	0.0851265	0.265001	0.261575	0.146521	0.144556	0.00326148
NULL	0.0761174	0.0895673	-0.00108652	0.282606	0.135926	0.131867	0.123385	0.459422	0.00325747	0.200321	-0.0040717	0.117464	0.00606761	0.109726	-0.00464075	0.0465631	0.160669	-0.00291602	0.443686	0.439738	0.275211	0.248567	0.185538	0.0730545	0.0561029	0.0432543	0.217943	0.0562493	0.00352314	-0.0048837	-0.000787586	0.107102
NULL	0.231424	-0.00408	-0.000174006	0.0393658	0.0808725	0.0160341	0.128393	0.121828	-0.00304715	0.31939	-0.000737598	0.264925	0.108965	-0.00422767	0.0133261	0.24037	0.0595426	0.0886244	0.00291309	0.241167	0.210993	0.16957	0.0216178	0.153701	-0.00422172	0.101391	0.0892584	0.131143	0.226108	0.0108427	0.310236	0.080044
NULL	0.127911	0.147626	0.00999435	0.037016	0.208583	0.0440912	0.0198565	0.0486918	0.336852	0.252167	0.621633	-0.00306413	0.00997408	0.00137539	3.72011e-05	0.148711	0.133714	0.167217	0.356527	0.0574532	0.118218	-0.00114583	0.152379	0.197532	0.036229	0.0444698	0.000149527	0.112342	0.0770978	0.140027	-0.00469051	0.110548
NULL	0.511265	0.0352879	0.183199	-0.00471835	0.0959506	0.0401549	0.0539122	0.0895948	-0.00450448	0.0268545	0.38343	0.0171344	0.116071	0.153027	0.00806518	0.160815	0.0508169	0.134973	0.00912661	-0.00257121	-0.0035465	0.0673811	0.0591842	0.0526795	0.0354491	0.0330571	0.0165708	0.105124	0.000943532	-0.00428769	0.258903	0.163987
NULL	0.0684792	-0.00480467	0.00596757	0.117199	0.0321438	-0.00399165	-0.00429882	0.32518	0.231026	0.0974329	0.24456	0.0197443	0.0483019	0.0188239	0.260259	0.0860587	0.0436649	0.0530883	0.0061628	0.149162	0.145996	0.0128855	0.126536	0.0636601	0.00315196	-0.00369495	0.227137	0.0509514	0.0312937	0.217856	0.00435707	0.0840183
NULL	0.14427	0.00377142	0.0411438	0.158492	0.536819	0.163553	0.0926504	-0.00301265	0.0190391	0.057192	0.0224826	0.363499	0.401265	0.145682	0.0290518	0.120979	0.427975	0.0433043	0.00742611	0.0614218	0.119712	0.00117514	0.0891069	0.0713823	0.0982376	0.088255	-0.00217887	0.163892	0.00159097	0.0893967	-0.00511875	0.0036853
NULL	0.0238692	0.0609311	0.00027487	0.321431	0.0828294	0.0510417	0.00324432	0.021981	0.315819	0.248448	0.0796941	0.0048662	0.0718229	0.213262	0.410866	0.13038	0.0293055	0.125154	0.0119707	0.442324	0.00260036	-0.00379333	0.0304886	0.083909	0.0452269	0.0122416	0.300488	0.120767	0.00896844	-0.00323397	0.0723844	0.085855
NULL	0.134321	0.0509822	0.106307	0.15986	0.112802	0.100742	0.0883359	0.111345	0.047014	0.00204529	4.0629e-05	0.154753	0.159678	0.117607	0.122716	0.0253384	0.327913	0.0865732	0.00855928	-0.000122809	0.0340175	0.012954	0.445565	-0.0012825	0.484552	0.034655	0.0566399	-0.000818308	0.054413	0.188133	-0.00136431	0.146044
NULL	0.330144	0.0817443	-0.0045429	0.114396	0.0188535	0.173876	0.127443	0.01173	0.0454626	0.0651768	0.0122413	0.0781091	0.430039	0.0993405	0.0383346	0.0141934	0.0446828	0.0379687	0.482465	-0.00485551	0.448031	0.0695509	0.085753	0.0870397	0.0350107	0.034689	0.349287	0.0106605	0.0482862	0.0574699	0.0690757	0.153805
NULL	0.0461779	0.101292	-0.00263789	0.143961	0.151697	0.0138097	0.12398	0.114866	0.35613	-0.000742708	0.052101	-0.00483483	-0.00478795	-0.00482433	0.00569975	0.0888915	0.0201903	0.202025	0.0102628	0.00279794	0.0339862	0.113747	0.0162051	0.00801361	-0.00358337	-0.0040826	-0.00439153	0.092261	0.00920157	0.125646	0.0178703	0.0793604
NULL	0.0863629	0.184667	0.119023	0.152263	-0.00475561	0.15945	0.198262	0.0110815	0.216079	0.168199	-0.00378828	0.105319	0.0470461	0.0157197	0.149976	0.178347	0.221779	-0.00222667	-0.00319201	0.0188158	0.136953	0.344292	0.093947	0.0610373	0.000136491	0.011833	0.0692814	0.115488	0.0346709	0.086741	-0.00311723	0.00692882
NULL	0.000825885	0.0637087	0.0851134	0.0439737	0.290729	0.12096	0.0445397	0.0746923	0.0849064	0.0224617	0.0803169	0.231337	0.0370414	0.392195	-0.00414829	0.165189	0.0148577	0.201092	-0.00154931	0.146834	0.00582057	0.273126	0.0560582	0.133109	0.294076	0.0433976	0.108936	0.13173	0.135558	0.0313866	0.0771175	0.395122
NULL	0.0401976	0.0242367	0.0616548	-0.00442408	0.100731	0.0379294	0.273794	-0.00495861	0.13141	0.106858	0.0126654	0.0380067	0.163082	0.00817935	-0.000924476	0.229366	-0.00417018	0.0243975	0.0112405	0.0704035	0.176533	0.188031	5.09071e-05	-0.00280746	0.0227293	0.260925	0.188304	0.0650344	-0.00454644	0.0280561	0.0817072	0.0895267
NULL	-0.00248234	-0.00479814	0.0522427	0.195447	-0.000251028	0.092656	0.030597	0.0715193	0.0344878	0.0010403	0.000408027	0.154486	-0.00220947	0.123633	0.159668	0.10579	0.0653588	0.0161337	0.00573005	0.0840836	0.00470526	0.343116	0.0248607	0.401673	0.106241	0.0734536	0.228186	0.00500902	0.429568	0.0420498	0.0147725	0.106318
NULL	0.0423702	0.502635	0.171177	0.0657491	0.130586	0.0603594	-0.0020468	0.146096	0.0173807	-0.000133082	0.0571571	0.0792581	0.0236912	0.00332118	-0.00451126	-0.00158104	0.0805954	0.0519385	0.010479	0.236475	0.121758	0.147221	0.416472	0.0921217	0.0321435	0.00430994	0.0690905	0.0278825	0.0818967	0.0787865	0.00348514	0.0453785
NULL	0.0156739	0.00735958	0.23244	0.29382	0.10948	0.0640977	0.298683	0.0618133	0.154805	0.256753	0.0577568	0.061844	0.120805	0.122607	0.0784882	0.0552461	0.069631	-0.00496032	0.0119707	-0.00257121	0.140149	0.00444296	0.0964222	0.025761	0.123572	0.0424852	0.00207154	0.0104146	0.0137584	0.0465126	0.0187369	0.0614951
NULL	0.00750203	-0.0039931	0.061735	0.237582	0.0233452	0.0343665	0.0108602	0.000234764	0.0305922	0.215594	0.0816832	0.061104	0.241459	0.115421	0.164794	0.119268	0.0423107	-0.00396895	-0.00299622	-0.00163702	0.126878	0.28569	-0.00381347	0.24792	0.0718062	0.180444	0.0518331	0.0243975	0.0482205	0.129152	0.0124761	-0.00248838
NULL	0.234931	0.081597	0.0212883	0.317995	0.0282424	0.0677494	0.26455	0.0588017	0.154711	-0.00330806	-0.00339881	0.16081	0.0388249	0.110526	0.198316	-0.000492379	0.216429	0.15381	0.489188	0.000573515	0.0621533	0.158773	0.134495	0.107708	0.0106081	0.0741687	0.0772933	-0.00340176	0.0795149	-0.00483576	0.343014	0.0512231
NULL	0.0998924	0.0919434	0.128997	0.0690627	0.185098	0.21256	0.0711324	0.0456971	0.0283269	0.0163082	0.0255547	0.0314738	0.0678805	-0.00514717	-0.00148612	0.00524263	0.178182	0.0516579	-0.00289149	0.256809	0.0717451	0.0042894	0.12736	0.00677653	0.00618581	0.19252	0.224233	0.00642555	0.00636678	0.132679	-0.00152271	0.318689
NULL	-0.0048696	0.0859714	0.0484969	0.200263	0.309807	0.158335	0.226578	0.0135041	0.014073	0.162583	0.0415506	0.345975	0.0284659	0.0904083	0.00126931	0.10096	0.124199	0.0478682	0.00912661	0.103385	0.023435	0.159156	0.0978586	0.0370894	0.0185011	0.0184882	0.0836481	-0.00256025	0.0460602	0.146903	0.000116521	0.0454522
NULL	0.0342126	-0.00328762	0.0578261	0.0963876	0.0268158	0.120057	0.21892	0.0713006	0.102677	-0.0046414	0.0887608	0.00626823	0.112582	0.116297	0.136473	-0.00271594	0.0309443	0.242283	0.00686026	-0.00431718	0.0203805	0.05888	0.0468291	-0.00446071	0.0200664	0.0108976	0.137312	0.0369983	0.00814801	0.0111837	-0.00482427	0.0190181
NULL	0.0299569	0.0466	0.238763	0.0433662	0.0437502	0.216295	0.0768192	0.0111378	0.0220611	0.105167	0.0876262	-0.00207517	-0.000828559	0.204428	0.115486	0.18906	0.136315	0.0234736	0.00912661	0.0621714	-0.00437805	0.217368	0.00591143	0.0131259	-0.00444187	0.462119	0.177134	0.154158	0.199948	-0.00146314	0.17191	0.145678
NULL	0.0742759	0.328905	0.0129651	0.00559716	0.166069	0.0114452	0.240207	0.0788678	0.0274707	0.0608249	-0.00198561	0.210813	0.189008	-0.00251489	0.139638	0.0675883	0.000936031	0.0158788	0.775779	0.108598	0.118375	0.0221994	0.0460573	0.097954	0.026737	0.297781	0.0828002	0.0188903	0.289762	0.182337	0.0340063	0.0367125
NULL	0.024714	0.0489428	-0.00416972	0.187405	0.106134	0.0493702	0.0463144	0.539311	0.0236482	0.197905	0.0228521	0.112392	0.0216581	0.0235778	0.0803093	0.0270849	0.128451	0.170795	0.443515	0.150143	0.14032	0.0945574	0.0671385	-0.00485757	0.142644	0.0858331	-0.00479224	-0.000144995	0.107184	0.0512022	0.160013	0.000127311
NULL	0.0370059	0.105946	0.0227045	0.0533783	0.129345	0.138638	-0.00205971	0.0331786	0.225124	0.159818	0.0746186	0.0143504	0.0514045	0.203216	0.0592667	-0.00216869	0.151709	0.0528947	0.293561	0.0542871	0.127314	0.196223	0.0650562	0.0290342	0.0805248	0.0555423	0.13655	0.0188903	0.097658	-0.00481417	0.198475	0.310443
NULL	0.116805	0.00488741	0.178375	0.113632	0.107436	0.260786	0.00347954	0.00308355	0.00428764	-0.00416396	0.0366788	0.00859311	0.179252	0.0259267	0.0377201	0.00825423	0.0862211	0.101875	0.00516568	0.0249713	-0.00327498	0.116667	0.251654	0.115643	-0.00286379	0.0853519	0.221866	0.0239463	0.0480591	0.110398	0.000544242	0.158501
NULL	0.00866639	0.0076534	0.00613952	0.0197038	0.141709	0.0822753	0.167728	0.116244	0.16126	0.0677043	0.106364	0.00255417	0.00346261	0.166041	0.242882	-0.00486175	0.0779512	0.391343	0.0046018	0.027635	0.238614	0.349097	0.00324536	0.154643	0.0107451	0.0103536	0.086698	0.384586	0.33102	0.523493	0.0542435	-0.00325032
NULL	0.248139	0.106457	0.0119826	0.0861458	0.0494707	0.0852266	0.00868083	-0.00218496	-0.00281456	0.0201943	0.0736759	0.0388448	0.1314	0.262381	0.00332795	0.0291162	0.00131148	0.127106	-0.00280772	0.106849	0.224735	0.31228	0.0560082	0.0320164	0.00494077	0.0766275	0.0902637	0.210892	0.0431304	0.08551	0.0161568	0.0245081
NULL	0.0344571	0.12133	0.210894	0.167811	0.0128895	0.100047	0.180007	0.0449307	0.0135097	-0.00144927	0.00446513	0.163923	0.147943	0.0645467	0.229353	0.180933	0.235191	0.124513	0.00742611	0.455738	0.0804468	0.0539796	0.0116324	0.138344	0.0874076	-0.00289944	0.207947	0.126091	0.0287876	0.00639537	0.0210638	0.213452
NULL	0.551474	0.0486604	0.119622	-0.00476221	0.00392865	0.0976508	0.207995	0.0747534	0.176192	0.102466	0.00226015	-0.00181183	0.0226947	0.435058	0.000324533	-0.00456761	0.112552	0.00175719	0.539402	0.235379	0.128809	0.210538	0.146288	0.143481	0.000410748	0.0404028	0.046153	0.047223	-0.00485479	0.0412279	0.0310721	0.00064404
NULL	0.0485487	0.0717403	0.0664151	-0.000748672	-0.00511808	0.074871	0.0901669	0.106364	0.188989	0.0763231	0.0373362	0.233423	0.00996921	0.0393444	-0.000278502	0.0501013	0.00798266	0.114334	0.012541	0.0643201	0.165098	0.105007	0.0531969	0.0254101	0.0286739	0.630263	0.223668	0.00300416	-0.00443583	0.0395732	0.239603	0.0300801
NULL	-0.00470399	0.0280709	0.226391	0.158046	0.135595	0.000681895	0.0749922	0.0984034	0.198107	0.0707638	0.0843554	0.206205	-0.0050423	0.0160105	0.196141	0.0356783	0.00910049	0.127707	0.00912661	0.0578898	-0.000837939	0.199261	0.0477232	0.0186643	0.0663312	0.0636015	0.113834	0.0272025	-0.00323323	0.0487327	0.00214666	0.080683
NULL	0.0279588	-0.00252414	0.00740405	0.0876405	0.0176826	-0.00427891	0.12629	0.0973649	0.0338564	0.0160714	0.094723	7.80871e-05	0.00577224	0.147772	0.0121431	0.139741	-0.00525736	0.132663	-0.00477484	0.0351549	-0.00501872	0.00794402	0.0345043	0.114454	-0.00225738	0.345875	-0.000633254	0.166271	0.0981984	0.0695565	0.120666	0.0100832
NULL	-0.00295266	-0.000193658	0.211472	0.00216398	0.0831271	0.159446	0.000786961	0.0285645	0.0117155	0.179253	0.0592825	-0.00457319	-0.00540173	0.023014	0.192677	0.0133425	-0.0038011	0.0614096	-0.00465812	0.0798761	0.220706	0.0500275	0.133831	0.128423	0.0235131	0.0727335	0.000737574	-0.00288763	0.075293	0.00107901	0.143335	0.0656992
NULL	0.0780958	0.0793895	0.00415867	0.0621823	0.316649	0.0347043	0.273183	0.264462	0.00056021	0.0450621	0.103684	0.093816	0.0287917	0.183317	0.00365046	0.0276821	0.117286	0.0772516	0.135288	-0.00502344	0.200803	0.036441	0.262789	0.265173	0.0155071	0.0282075	0.110826	-0.00440015	0.0127356	0.112655	0.219671	0.000203697
NULL	0.0863629	0.0566593	0.057399	0.259419	0.160928	-0.00448015	0.0692964	0.00850589	-0.00501127	4.58644e-05	0.0920692	0.0352013	0.0639135	0.0873721	0.0658149	0.120641	0.150134	0.0204482	0.014545	0.0536292	0.0397261	0.0361339	0.125043	0.00752158	0.074286	-0.00507898	0.0822106	0.0849171	0.133629	0.000163393	0.00276633	0.018637
NULL	0.0927989	-0.00378387	0.115054	-0.00122806	0.00822753	0.400904	0.224552	0.0691517	0.0227886	0.159502	0.00468143	0.0548307	0.112881	0.00738617	0.0271598	0.115506	0.176299	0.00208878	0.0040384	0.0220398	0.289464	0.188003	-0.00130618	0.0610524	0.0498826	0.00207709	0.177593	-0.00205893	0.00972558	0.0428911	0.00286362	0.0828483
NULL	0.020968	0.00133286	0.0591582	0.0577733	0.0574355	0.00681517	0.0192298	0.558998	0.169233	-0.00450997	0.157752	0.135636	0.0673116	0.0273316	0.129167	0.00428302	0.222142	0.175796	0.012541	0.0297104	0.00875749	0.0292182	0.0206077	0.14182	0.102788	0.0444698	0.0973811	0.116821	0.0209254	0.109302	0.0589204	0.00664112
NULL	0.0594967	0.272163	0.0312955	0.00580068	0.165711	0.0159044	0.00993478	0.0432538	0.00452081	0.173196	0.0212398	0.0980869	0.240456	0.140094	0.0454027	0.0107779	0.140626	0.159159	0.00562308	0.0974525	0.0678452	0.273126	0.216073	0.0303286	0.0362125	0.0222173	0.236922	0.016385	0.00792736	0.233525	0.12702	-0.00267953
NULL	0.424082	0.0906002	-0.004513	0.124765	0.438908	0.232701	-0.00399433	0.0392823	0.180424	0.000213094	0.0876262	0.0961544	0.00045372	0.171333	0.252544	0.0194879	0.326716	0.00323174	0.0157063	0.0411482	-0.0044779	0.251714	-0.00412172	0.0287937	0.110659	0.0425344	-0.00462256	0.203689	0.0637598	-0.00450792	0.284811	0.181326
NULL	0.0472375	0.0690377	0.0214632	0.184199	0.285567	0.0234542	0.0619041	0.0618133	0.0643058	0.0466013	0.277129	0.0138877	0.0343525	-0.00327571	0.0129408	0.13207	0.305031	0.0203667	0.00856298	0.179326	-0.00272208	0.191003	0.0620972	0.0190737	0.110121	0.0237059	0.05591	0.13173	0.112326	0.438461	-0.000422763	0.504105
NULL	0.152431	0.00141935	0.496929	0.0379321	0.0725582	0.208336	0.334182	0.11007	0.265292	0.0670432	-0.00244525	0.0868662	0.111738	0.181332	0.178959	0.190706	0.00463888	0.393617	0.0034755	0.144495	-0.00469856	-0.00467685	0.232773	0.0576539	0.0924901	0.00973575	0.0933947	0.0753038	0.0699562	0.031267	0.0678535	0.0183607
NULL	0.0733793	0.00144773	0.328503	0.00972093	0.137005	0.255234	0.0176334	-0.00205508	0.074394	0.290293	0.181859	0.169824	0.00372637	0.010127	0.217647	0.288673	0.042688	0.00706065	0.00912661	0.0862528	0.00105558	0.252119	0.145456	0.432677	0.0320523	0.176315	0.251522	0.0185424	0.274711	0.0198227	0.0497356	0.267806
NULL	0.116977	0.0753682	0.0256957	-0.00303464	0.0289258	0.134705	-0.00149178	0.174347	0.000706309	0.0955496	0.0200148	0.0531626	0.342026	0.00266598	-0.00394413	0.0235499	-0.000227515	0.0283988	0.0541649	0.00515568	0.0810465	0.0142566	0.0648018	-0.000483809	0.0187919	0.0795614	0.097985	-0.003586	0.0508844	0.0266306	-0.00457799	0.0593663
NULL	0.216468	0.0687294	0.0145925	-0.00325499	0.259273	0.0703096	0.00199284	0.0733006	0.181806	0.0213841	0.0844992	0.367325	0.0154854	0.154715	-0.00189171	0.174177	0.173066	0.1338	0.31125	0.138402	0.0952226	0.0750296	0.312082	0.173081	0.00301448	0.0526542	0.371777	0.0906357	0.0184051	0.178696	0.0611992	0.126104
NULL	0.0616684	0.0886237	0.0835886	0.216307	0.00626955	0.14165	0.0367483	0.0283047	-0.00496646	-0.00440436	0.0367447	0.0440732	0.0296462	-0.00498247	-0.0011	-0.00140442	0.258941	0.0395727	-0.00323147	-0.00257121	0.0689522	0.0934905	0.0317609	0.00958176	0.0198634	0.0672923	0.0944038	0.0494669	0.036411	0.00308075	0.177447	0.109571
NULL	0.142626	0.000631005	0.0557295	0.0129073	0.0970826	0.18893	0.0125717	0.0585201	0.0811609	0.19652	0.247536	0.0273913	0.123772	0.0264134	-0.00365725	-0.00398395	0.0527678	0.0106592	0.0069775	0.0131164	0.0784813	0.341263	0.249133	-0.00242382	0.343502	0.0745977	0.289083	0.0508505	-0.00350693	0.425308	0.0897852	-0.00395162
NULL	-0.00361538	0.115602	0.139241	0.100649	0.0807472	0.00342419	0.10872	0.188275	0.278229	0.264011	0.0884635	0.0357698	0.0766208	-0.00247014	0.0266302	0.0338291	0.410539	0.369197	0.0157063	0.0394661	0.0359942	0.075538	0.0144827	0.130631	-0.00532229	-0.00465376	0.0576887	0.183148	0.0812082	0.0303291	0.0115296	0.169534
NULL	0.028675	-0.00446658	0.136643	0.00992698	0.0711913	0.153084	0.00570991	0.0984034	0.21516	0.0666199	0.0364688	0.401926	0.251644	0.0361756	-0.00150749	0.0158954	0.0838305	0.0216464	0.010479	0.153494	0.0346997	0.276086	-0.00123448	0.162665	0.122831	0.200496	0.0669502	0.189741	0.120405	-0.000416709	0.00433035	0.00850355
NULL	0.0572015	0.336919	0.0470387	0.043969	-0.0041824	0.101167	0.0180218	0.00310094	0.0708508	0.0017851	0.00468143	-0.00503001	0.0876339	0.302004	0.0213368	0.0103809	0.120683	0.00336436	0.00742611	0.0984902	-0.0044779	0.134064	0.129164	0.00294884	0.004697	0.0169627	0.17658	0.0169732	0.113134	0.0884755	0.0285725	-0.00313438
NULL	0.33283	-0.00488374	0.126154	0.0575955	0.27387	0.0636367	0.0346073	0.164971	-0.00445469	0.171747	0.665174	0.0155725	0.171752	0.0151174	0.0308016	-0.00213106	0.459155	0.0581056	0.00296487	0.0534588	0.00515113	0.0310104	-0.00491401	0.107005	0.0201413	0.217342	-0.00364597	0.0819173	0.11266	0.0146403	0.149064	0.208814
NULL	0.0555394	-0.000305298	-0.00463425	0.0291567	0.0972381	0.150277	0.0503926	0.00226314	0.0765773	0.0121096	0.491856	0.134686	0.182536	0.10234	0.184685	-0.00367252	0.00850329	0.0175788	-0.00436411	0.170158	0.0792621	0.0296256	0.258757	-0.000507649	0.0244593	0.0139627	0.107631	0.0248285	0.0389473	-0.00463653	0.000295099	0.0395248
NULL	0.043879	0.0746119	-0.00455499	0.0935338	0.053936	0.242252	0.00016512	0.127441	0.0494042	0.137761	0.0548971	0.297748	0.00364854	0.0312942	0.238745	0.0958455	0.362328	-0.00469195	0.727826	0.000119508	0.247099	0.0014703	0.0126376	0.0288427	0.0469786	0.0587054	0.117622	0.270103	0.0743291	0.168748	-0.0027945	0.271986
NULL	0.0130832	0.0474053	0.0792227	0.07119	0.212843	0.178437	0.0843501	0.0417247	0.0763972	0.054004	0.0677208	0.120296	0.0885971	0.106041	0.0315281	0.0370941	0.118949	0.0756836	0.089464	0.00727703	0.170589	0.0145473	0.123071	0.00167741	0.0151631	0.0151258	0.00432459	0.0015953	-0.00232358	0.198925	0.142799	0.0549943
NULL	0.117633	0.131372	0.0440245	0.0514211	0.202755	-0.00393973	0.0682577	0.0411244	0.168311	0.0990962	0.0500002	0.00579706	-0.00437896	0.00512415	0.0187903	0.0598127	0.324775	0.0969082	0.00291309	0.163574	0.0079317	0.0886295	0.0132191	0.0854975	-0.00137833	0.0555422	0.211305	0.0585318	0.0368799	-0.00463168	0.106106	0.140919
NULL	0.139029	0.112195	0.00802099	0.105314	0.287154	0.00484715	0.0974281	0.263746	0.251263	0.0426493	0.113618	0.349651	-0.00472947	0.13451	0.030415	0.240928	0.277257	0.00793198	0.0176963	0.0368004	0.100387	0.236293	0.0575113	0.442376	0.177485	0.0472976	0.134951	0.0577809	0.114373	0.23105	0.0049804	0.344296
NULL	-0.00497769	0.154894	0.0264219	0.0265255	-0.00297528	0.0927278	0.0152883	0.028151	0.00832806	0.167558	0.0902707	0.129089	0.206246	0.17762	0.0823553	-0.00464698	0.0973284	0.0521298	0.00686026	0.235379	0.30213	0.10241	0.00758966	0.115259	0.00116476	0.249098	0.0941047	0.0406425	0.0567998	0.159071	0.0271927	0.0413001
NULL	0.0843625	0.132937	-0.00466644	0.185954	0.0100007	0.0574699	0.19508	0.0010217	-0.00239768	0.0138495	0.00945939	0.00818273	0.0051531	-0.00497752	0.22604	0.228784	0.0486994	0.0694356	0.0131118	0.0965169	0.191875	0.0954987	0.0177541	0.0905112	0.0922079	0.00178329	0.146802	0.121668	0.0239149	0.358871	0.100932	0.40669
NULL	0.00852602	0.0054936	0.00235218	0.170504	0.0235565	0.0634948	0.0359869	0.00424919	0.0779143	0.0609401	0.248072	0.0859161	-0.00477697	0.0194003	0.142886	0.211222	-0.00119432	0.160824	0.012541	0.0324708	0.114154	0.317972	0.0513962	0.125079	0.130586	0.0680248	0.263246	0.252097	0.020882	0.00181962	0.165671	-0.00355162
NULL	0.0904966	0.100093	0.13279	0.0579313	0.00138874	0.0378535	0.227006	0.0918591	-0.00460273	-0.00127705	0.0104585	0.000172412	0.0655945	-0.00414119	0.0123162	0.00374843	0.0429628	0.293632	0.0767155	0.00665581	0.0915661	0.0785078	0.326825	0.00907122	0.00769448	0.500811	0.0601636	-0.00446934	0.111951	0.0237909	0.0353453	0.145058
NULL	0.0196415	-0.00282447	0.0144177	0.085001	-0.00485699	0.0670552	0.0583718	0.114277	0.197622	0.0139043	0.288302	0.111503	0.00271627	0.106637	0.0544269	0.00729169	0.0374279	0.21074	0.0368758	0.018468	0.0366749	0.124547	0.0598595	0.0027265	0.0450668	0.0680248	0.0583641	0.0759077	0.0743766	0.161004	0.130278	0.0760244
NULL	0.119527	0.0220547	0.0193651	0.00186773	0.226654	-0.0051371	0.015515	0.019088	0.022852	0.162645	0.360252	0.120447	0.119719	0.0697754	0.00275296	0.179861	0.0880707	0.0916896	0.0428945	0.193421	0.153832	-0.00422194	-0.00315955	0.0162196	0.143422	0.0810618	0.0844716	0.0396861	0.0342207	0.174957	0.237476	0.0434613
NULL	0.0664311	0.00959635	0.163578	0.00371349	0.0484952	0.0401517	0.353656	0.00845054	0.0295973	0.0919688	0.0552555	-0.00344848	0.0602108	0.0172387	-0.003808	0.00209933	0.0115645	0.198505	-0.00500045	0.0585097	0.038998	0.143106	0.11471	0.0724491	0.115496	0.00712195	0.111878	0.12994	0.00100938	0.0835115	0.220981	0.410937
NULL	0.247862	0.0135875	0.332346	0.208773	0.113392	0.0120531	-0.0038158	0.0550554	0.294895	0.0122155	0.0244934	-0.00460243	0.000295586	0.052203	0.0244986	-0.00332016	0.0657221	0.103792	0.00855928	0.0324225	0.190314	-0.00137228	-0.00463924	0.0591927	-0.00502478	0.38424	0.0818951	0.142348	0.032929	0.0257711	0.234092	0.0382412
NULL	0.10293	0.375031	0.0466468	0.0287701	0.0268653	0.0202782	0.173338	0.0341327	0.00177208	0.0629876	0.0197977	-0.00175485	0.202779	-0.00228222	-0.00212691	-0.0016155	0.138302	0.0408537	0.131355	0.0324288	0.0144641	0.00477807	0.0620972	0.11847	0.0256067	-0.00505045	0.0241413	0.200509	0.317254	0.0207257	0.00709595	-0.00456709
NULL	-0.00248234	0.0549305	0.0376916	0.17349	0.0831271	0.0522592	0.132634	0.396959	0.305951	0.127631	0.242451	0.172724	0.0450381	0.0047697	0.0070189	0.00107726	0.138302	0.0048083	0.0375524	0.0554117	0.00237269	0.0760478	0.00305087	0.386611	0.050301	0.0737977	0.180188	0.147284	-0.00338081	-0.00250005	0.000675999	0.0383538
NULL	0.0603048	0.00855295	0.0704582	0.162317	0.0989005	0.204948	0.0666768	0.157657	-0.00474675	0.0664215	0.0212183	0.199376	0.0518359	0.0353192	0.263818	-0.00490027	0.285445	0.0245781	0.0461702	0.174188	0.0288891	0.13921	0.297065	0.00792014	0.0240729	0.0587285	0.0849964	0.0691842	-0.000457596	-0.00507629	0.0148835	0.121869
NULL	0.0234194	0.0149209	0.173353	0.00236743	0.137005	0.0261597	-0.0046038	0.0791172	-0.00105267	0.150862	-0.00084828	0.0446416	-0.000477708	0.0122949	0.222698	0.0919718	0.216985	-0.00368357	-0.00198381	0.0819418	0.0034201	0.207977	0.0350764	0.110763	9.94586e-05	0.543041	0.130854	0.0110595	-0.00099053	0.0106859	0.226913	0.209136
NULL	0.11466	0.0822267	0.0034084	0.266864	0.139495	0.041316	0.180207	0.00583673	0.106293	0.196907	0.0717852	-0.00214852	0.252655	0.0415091	0.0111496	0.138522	0.18218	0.00129081		-0.000731842	0.156563	0.0087187	0.0746411	0.114496	0.323932	0.0774755	0.0159269	-0.00264431	-0.00470026	0.132692	0.12398	0.0434613
NULL	-0.00281035	0.0579434	-0.00451461	0.00276282	0.00060343	0.204533	-0.00194985	0.384291	0.264528	0.0785078	0.255058	0.233122	0.0806193	0.143922	0.0318502	0.221002	0.051641	0.152733	-0.00280772	-0.00230903	0.00961244	0.059543	0.100268	0.018102	0.0248155	-0.00454346	0.157619	0.00485111	0.103026	0.14926	-0.00150954	0.0553235
NULL	0.0298843	0.088398	0.0770675	0.126729	0.0471802	0.0606386	-0.00430358	-0.00494452	0.126453	0.0213295	0.00201634	0.291694	0.00529594	0.130627	0.18261	-0.00265861	0.318621	0.0598624	-0.00280772	0.117404	0.117873	0.0141599	-0.00235019	0.163296	-0.00351224	0.0155314	0.013319	0.0659453	0.00742645	0.132713	0.255305	0.0608674
NULL	0.091628	0.0716	0.130647	0.129089	0.0242353	0.00759305	0.131149	0.0646991	0.0594291	0.00362587	0.0277935	0.191181	0.0503182	0.0235185	0.0732921	0.0341048	0.0940849	0.29842	0.494655	0.10413	0.124957	0.309812	0.188141	0.0262686	-0.00496373	0.0705621	0.0938117	0.037928	0.00200377	0.0467393	-0.00440355	0.25202
NULL	0.00117307	0.110589	0.0020717	0.165348	0.243415	0.170007	0.0513031	0.0566071	0.0111496	0.00913462	0.0520246	-0.00284111	0.154515	0.113258	0.0021735	0.00599801	-0.000502402	0.0694356	0.00127179	0.000496705	0.145233	0.105171	0.0272354	-0.00272163	0.00110964	0.0567553	0.01328	0.103834	0.111951	0.0850866	0.00455182	0.0356402
NULL	0.00220003	0.0165793	0.148031	0.000774333	0.0139793	-0.00377659	0.0877252	0.0587719	-0.00216157	-0.00335335	-0.0036313	0.16395	-0.000726737	0.0415807	0.172031	-0.00479745	0.0146021	0.00270951	0.0108316	-0.0037176	-0.00367893	0.05966	0.145552	0.147938	0.3415	0.127229	0.211149	-0.00309439	0.0718432	0.00751474	0.233984	0.119647
NULL	0.11598	0.0950905	0.0795029	0.00475765	0.12077	0.012474	0.264145	-0.000456488	0.12809	0.237296	0.288302	0.133583	0.033215	0.022699	0.0294958	0.2238	0.00148383	0.0412852	0.0034755	-0.000134294	0.0218852	0.0944961	0.1829	0.0903823	0.0133227	0.019609	0.0470107	0.117036	-0.00331605	0.0499792	-0.00491254	0.0200042
NULL	0.0162419	0.0144654	0.182566	0.14859	0.0378349	0.0102371	0.0675878	0.00128474	0.0119177	0.00554674	-0.00390218	0.231418	-0.00468541	0.0356782	0.146595	-0.00127187	0.10305	0.130182	0.0114009	0.0270633	0.0490369	-0.00491572	0.0524395	0.0181827	0.0338003	0.0486011	0.165236	0.155818	0.317254	0.145099	0.0347187	0.0329
NULL	0.00306198	0.0582218	0.00992069	0.0188669	0.46843	0.203745	0.122735	0.0215754	-0.0038031	-0.00180187	0.00544336	0.0759948	0.110608	0.0345777	0.00612414	0.522632	-0.000871832	0.00229095	0.136318	-0.0037091	0.0806722	-0.00430057	-0.000487909	0.173948	0.0642757	0.0106161	0.0630358	0.0173288	0.159006	0.0112488	0.00776973	0.0149842
NULL	0.0505142	0.0868385	0.224558	0.0780636	0.0813615	0.1147	-0.00473773	-0.00459556	0.176547	0.327743	0.0740044	0.0299907	0.00507838	0.024146	0.143205	0.507925	0.00189716	0.00618933	0.00629491	0.001642	0.0404904	0.0395119	0.387559	-0.00199843	0.0167694	0.0670763	-0.00435626	0.123685	0.0891751	0.145733	0.0393351	0.00247324
NULL	0.161452	0.0682421	0.292508	0.265946	0.0880715	-0.000382026	-0.00434039	0.0511838	0.00467482	0.222446	0.0746847	0.0771532	0.00597027	0.179788	0.0517404	0.0189079	0.0385358	0.0144191	0.012541	0.00493563	0.118307	0.0393776	0.218146	0.293083	0.0846136	0.00648643	0.00251709	0.13173	0.102242	0.233607	0.0713453	0.00573508
NULL	-0.00523752	0.718288	0.0334945	0.00979568	0.0774731	0.150533	0.00157529	0.279829	-0.00469113	0.0377266	0.0547044	0.103656	0.036013	0.0904083	0.00759905	0.258661	0.0711242	0.218116	0.0585395	0.0350994	0.0742866	0.300873	-0.000107642	0.0320989	0.0585107	0.0326168	0.210267	0.0520011	0.135862	0.155114	0.0654171	0.0751628
NULL	0.0864938	0.0146346	0.275168	-0.00388176	-0.00106928	0.188133	0.108418	0.023983	0.217425	0.045155	0.046119	0.240795	0.0286413	0.049716	0.00144833	0.165189	0.0960112	0.0388434	0.0040384	-0.00325653	0.0609264	0.0619575	0.00765255	-0.00188143	0.0196193	0.0437512	-0.00491926	0.0621961	0.0173608	0.0449153	-0.00182384	0.0306824
NULL	0.0926583	0.0478154	0.176187	0.146206	0.0182511	-0.00425695	0.204973	0.0503101	0.206138	0.00129657	0.0665426	0.0803797	0.0139963	0.165286	0.00260615	0.313839	0.0450052	0.0243975	0.020941	0.0069264	-0.00363984	0.0697062	0.000310605	0.102598	0.0307877	0.0541939	0.24054	0.168661	-0.000219529	0.114239	0.0787531	0.0413336
NULL	0.000407506	0.114959	0.0203961	0.0685888	0.0313793	0.0353522	0.238826	0.0669455	0.0175221	0.264734	0.240044	-0.00268138	0.166286	0.310552	-0.00452552	-0.00488381	-0.00434621	0.00759848	0.0116415	0.018081	0.0244134	0.0161672	0.0178214	0.0573303	0.0305361	-0.00215294	0.109759	0.278231	0.16372	0.0333759	0.171716	0.0342508
NULL	0.0985319	0.184667	0.0722001	-0.000910009	0.00536603	0.000242578	0.00327677	0.0869017	0.0409692	0.0111063	-0.00126351	-0.00348641	0.192144	0.0190257	0.0268219	0.492581	0.000437354	0.0386077	0.0182716	-0.00273861	0.0739295	0.00672559	0.114	0.000489768	-0.00366761	0.0396563	-0.00251377	0.180921	-0.00480995	0.0788621	0.0401673	0.00643579
NULL	-0.00462604	0.031522	0.0969303	0.251714	0.0950533	0.0415011	-0.00454217	-0.00181561	-0.005086	-0.00374488	0.00224049	0.207779	0.040891	0.354685	0.0902918	0.0130098	0.0459977	0.00373344	0.320751	0.0513283	-0.002815	0.276894	0.162499	0.0241229	0.175091	0.0442586	0.0416113	0.320529	0.120479	0.0699127	-0.0047215	0.00914307
NULL	0.0298387	-0.00480968	0.215825	-0.00488457	0.0111965	0.0105813	0.0545067	-0.000144244	0.0282804	0.104534	0.0832216	0.109325	0.130643	0.00541245	0.252264	0.0552461	0.233472	0.457083	0.00814801	0.0465877	-0.00493122	0.115384	0.0462169	0.164164	0.047371	0.032361	-5.34264e-05	0.0545864	0.000361257	0.090527	0.154629	0.0455985
NULL	0.00244772	0.0417225	0.0703993	0.0143835	0.104768	0.0492697	0.0486574	0.0894349	0.090696	0.0757666	0.0666201	0.427865	0.105075	0.130935	0.00458806	0.0757415	0.0861373	0.00323236	0.00291309	0.0552541	-0.00329688	-0.00344524	0.041885	0.0497026	0.00144544	0.0652715	0.171756	-0.00122697	0.0878792	0.0251448	0.0254563	0.0213083
NULL	0.00131327	0.0596111	0.00284825	0.249475	0.276339	0.154838	0.0176536	0.0255097	0.0189779	0.178959	0.316078	0.00383836	0.214662	0.122871	0.173727	0.0366712	0.263254	0.126042	-0.00319201	0.0283908	0.12895	0.322462	0.187	0.131973	0.239	0.248958	0.154235	-0.00177447	0.0351766	0.446759	0.128138	0.0302256
NULL	0.0227788	0.00717371	0.0946756	-0.00418084	0.0682133	0.0174942	0.00680868	0.0837608	-0.00116908	0.033474	0.0207851	0.00167032	0.0817705	-0.00205301	-0.00418025	0.0759594	0.0210094	0.241322	0.602991	0.0320266	0.187603	-0.00346983	0.0580746	0.161454	0.0791482	0.0331717	0.0318305	0.348958	-0.00338431	0.123248	0.123713	-0.00455224
NULL	0.0346031	0.0916883	0.222806	0.00411557	0.0116736	0.00205362	0.0816062	0.0941346	-0.00047814	0.190918	0.0455225	0.178106	0.00972715	0.00126065	0.0384049	0.160613	0.0624663	0.318791	0.00742611	0.00129758	-0.0048403	0.114499	2.86885e-05	0.0277599	0.0190537	0.063534	-0.00461909	0.0478481	0.0534781	0.104803	0.0673591	0.148379
NULL	0.0226536	0.0559782	0.201549	0.097274	0.0233201	0.0124536	-0.00466836	-0.00305054	0.0820776	0.0146367	0.0687987	0.015946	0.0656966	0.0748269	0.0283814	0.249839	0.132614	0.259314	0.557239	0.00464379	0.14963	0.0289203	-0.00425375	0.0108241	0.130178	0.0193159	0.527099	0.0169076	0.178957	0.0289927	0.107224	0.0499064
NULL	0.0754617	0.0242273	0.00839532	0.0291509	0.112888	0.231785	0.189427	0.383172	0.00387135	0.322078	0.00404196	0.046389	0.220705	0.17119	0.0387067	0.0953451	0.0423616	0.183353	0.0022697	0.0417858	0.109387	0.137781	-0.000725015	0.160172	0.129581	0.0593477	0.0323574	0.158867	0.0826687	0.0175957	0.0284726	0.0204789
NULL	0.127769	0.135327	0.110153	0.0530086	0.0668551	0.210398	0.127635	0.0634971	0.0154639	0.263896	0.0279174	-0.00153153	0.0983704	0.00168427	0.00410352	0.514735	0.0941669	0.09419	0.00521069	-0.00461102	0.0512134	-0.00450768	-0.00330748	0.0700419	0.0205595	-0.00401163	-0.0023998	0.216899	-0.00484119	0.0248266	0.0935977	-0.00204522
NULL	0.00385918	-0.00338352	0.00204247	-0.0026965	0.0180706	0.107878	0.233984	0.0967761	0.216511	0.00139402	0.0424643	0.0141276	0.0509176	0.0677758	0.0498385	0.0541843	0.142467	0.0976462	0.0182716	0.0224878	0.352637	0.00443034	0.0374762	0.10111	0.0269961	0.0193272	-0.00237314	0.0182138	-0.0028152	-0.00369889	0.0310086	0.0619575
NULL	0.0299465	0.157237	0.00478941	0.237773	0.314015	0.161547	0.0309452	0.0563279	-0.00339009	0.103616	0.00359845	0.0017851	0.0353226	-0.00263781	0.0343277	-0.00499801	0.14436	0.351862	0.741298	0.0161486	8.52733e-05	0.140089	0.0725563	0.137991	0.0984078	0.00665422	0.107598	0.0395302	0.293174	0.347845	0.2807	0.0205723
NULL	-0.00112959	0.0985823	0.0418112	0.0111836	0.11572	0.245878	0.0975881	0.125681	-0.00508764	0.154996	0.0506889	-0.00454452	0.171879	0.126827	0.00799764	0.0533842	0.163878	0.237029	0.00573005	0.567411	0.0730318	0.124284	0.0828778	0.0100651	0.226223	0.0700073	0.0693352	0.139725	0.25044	0.0526816	0.0191066	0.0599519
NULL	0.0873464	0.0160191	-0.00249322	0.176328	0.00555529	-0.00470549	0.118767	-0.00489656	0.0295405	0.0315562	0.0599608	0.0819647	0.136564	0.26774	0.144792	0.223583	0.0873798	0.328373	0.0157063	0.0216103	0.00340711	0.00435984	-0.000183184	0.111979	0.00406564	0.0555422	0.0321642	0.0158305	0.0663913	0.153486	0.029961	0.273903
NULL	0.0700987	0.0552021	-0.00278781	0.283303	0.0375492	0.00996532	0.0297107	0.0621875	0.0315281	-0.00147139	0.0526395	-0.00472373	0.147624	0.186372	0.180034	0.0964556	0.172158	-0.00516927	-0.00254401	0.0318308	0.371253	-0.00139799	0.067594	0.114771	0.0619792	0.0556691	0.000716145	-0.00343663	-0.00374883	0.0267313	0.163974	0.271414
NULL	0.108423	0.101258	0.0187917	0.125163	0.0774731	0.128365	0.0348453	0.141375	0.308289	0.0987907	0.111244	0.36161	0.119824	0.456979	0.00146431	0.0454473	0.0580022	0.0821422	0.476997	0.0887946	0.00483507	-0.000657862	0.598098	0.0864429	0.0266863	0.0679938	0.140619	-0.00502703	0.0318316	0.131508	0.00286362	0.283143
NULL	0.556457	0.094695	-0.00257138	-0.0042596	0.25677	0.0085358	0.121278	0.00184495	-0.0015594	0.125907	0.0699521	0.198949	-0.00480159	0.0192809	0.147127	0.082427	0.218215	0.0273469	-0.00064468	-0.00506382	0.121232	0.00995539	0.0387638	0.203226	0.116269	0.306818	0.091234	0.000378018	0.0899785	0.0632079	0.00196579	0.07246
NULL	0.253095	0.0703414	0.0214459	0.00534379	0.140613	0.102885	0.166304	0.0979049	0.0171021	-0.000814743	0.119775	0.0605793	0.106775	0.0927687	0.184611	0.0420515	0.038887	0.00402971	-0.0034593	0.151382	0.153921	0.134924	0.00864478	0.101758	0.127127	0.0117897	0.196313	0.171923	0.485897	0.0188983	0.0118387	0.0509318
NULL	0.415625	0.0627487	0.0506514	0.163558	0.0889905	0.00331715	0.0225956	0.0755994	0.103378	0.0844231	-0.00416323	-0.00471835	0.0110239	0.414539	0.390144	0.0345235	0.333691	-0.00352074	0.0108316	0.0368004	0.02874	0.0907812	0.0564172	0.072323	0.173723	0.520817	0.0537703	0.0683692	0.119161	-0.00215759	0.127675	0.086045
NULL	0.0561083	0.00338463	-0.00393249	0.00250644	0.390384	0.109743	0.285165	0.120958	0.0937572	0.0114387	0.0414366	0.0898782	0.00599801	-0.00271174	0.167344	0.0314586	0.314034	0.371244	0.136318	0.0269035	0.378806	0.00722599	0.143918	0.0132374	0.0452563	0.0240456	0.00483948	0.00344859	0.00247594	0.0259689	0.121016	0.0377327
NULL	0.114	0.00355586	0.131796	0.0193158	0.0696305	0.025824	0.173565	0.051377	-0.0042958	0.0359891	0.0648003	0.0100211	0.0263467	0.0615006	0.0100479	-0.00394326	0.317794	0.225465	0.00969443	0.0049091	0.247832	0.00794402	0.0302797	0.075444	0.00469155	0.0110286	0.0116714	0.0001528	0.0632585	0.124927	0.228007	0.135729
NULL	-0.000243673	0.000889908	0.0958869	0.00250426	0.133118	0.01402	-0.000357596	0.134531	0.179156	0.000462461	0.0277935	0.0528093	0.089208	0.0270437	0.143183	0.094823	0.00572632	0.457083	0.00779519	0.0716723	0.163796	0.141164	0.00139521	0.0894229	0.0203666	-0.00210402	0.0124556	0.0778951	0.0221427	0.041101	0.227604	0.245629
NULL	0.421907	-0.00413381	0.00632878	0.0460156	0.0162108	0.0366777	0.0161847	0.00105986	0.106106	0.23303	0.0224867	0.210208	0.254498	-0.00305663	-0.00221892	0.300642	0.212859	0.00054232	-0.00472261	0.0300768	0.0540077	-0.00512107	0.369444	0.0153824	0.0246287	0.0402057	0.00111372	0.196453	-0.00364229	0.0928376	0.0768192	-0.00480113
NULL	-0.00252417	0.0860734	0.00813041	0.0346074	0.280049	-0.00456633	0.00654401	-0.000727358	0.0462255	0.0073906	0.261718	0.0238688	0.131359	0.0202219	0.0766324	-0.00190548	0.0114995	0.00150011	0.00573005	0.185676	0.0211424	0.00907042	0.0433907	0.0392179	0.0222764	0.0873153	0.0512885	0.0249145	0.0231848	0.12994	0.0457547	0.0390361
NULL	0.231156	0.0552309	0.00294619	0.00317578	0.010078	0.0560009	0.0823677	0.0621244	0.0675025	0.0029673	0.0946818	0.0549131	0.160913	0.0194003	0.0801194	0.051625	0.247028	0.0765589	0.019194	-0.0033462	-0.00149036	0.0132185	0.0728093	0.0786119	-0.000539816	0.00580164	0.0821348	-0.00473132	-0.00438648	0.15199	0.113189	0.020394
NULL	0.00338256	0.0507862	0.3498	-0.00461296	0.133118	0.106615	-0.000453304	0.0144227	0.0857445	0.474545	0.0207851	0.175242	0.0185712	0.11153	0.00538793	0.145139	0.0344848	0.232341	0.253647	0.104081	0.113073	0.0448303	0.0122037	0.0540633	0.0201413	0.163481	0.17576	0.100864	0.129252	0.0050926	0.218674	0.214799
NULL	-0.0046911	0.0642509	0.0195354	0.13214	-0.00117782	0.00501398	0.0336622	-0.0036614	0.177149	0.0640123	0.210742	0.00419912	0.0136831	0.161674	0.0569772	0.101921	0.0988447	0.14793	0.012541	0.0332142	0.0359341	0.0926409	0.0371337	0.0431981	0.107202	0.20362	0.147557	0.0943897	0.142982	0.0928009	0.18373	0.00352259
NULL	0.11235	0.253231	0.0510826	0.0166398	0.130218	0.188661	0.185626	0.137983	0.0646867	-0.00520722	0.0759514	0.0201755	0.0728201	0.0214852	-0.00393252	0.111262	0.202763	-0.00228071	-0.00350127	0.120651	-0.00482954	-0.00109069	0.100401	0.0301184	0.0916432	0.0119681	-0.00485372	0.160802	0.0945637	-0.0029102	-0.00417558	0.256127
NULL	0.0474808	0.00689667	0.00115815	0.120755	0.0809659	0.063231	0.0579048	0.0538625	-0.0016257	-0.00371449	-0.00110161	0.0133856	0.170853	0.0465461	0.057999	0.0196288	0.00791977	0.124802	0.0124945	0.103385	0.120618	0.127376	0.0561165	0.11466	0.104521	0.0512604	0.0346387	0.106808	0.0440246	0.0158362	0.0278506	-0.00339473
NULL	0.156815	0.0378585	0.404674	0.109176	0.0328384	0.123347	0.297342	0.122278	0.237412	0.335543	0.0804981	0.0859755	0.365382	0.172537	0.114774	0.182019	0.334881	0.100852	-0.00319201	0.00501987	-0.00493885	0.201463	0.101625	0.0891765	-0.00311432	0.0503718	-0.00446253	0.0337813	0.0126977	0.251761	0.0243807	0.00221301
NULL	0.121593	0.233587	0.0755168	0.281197	-0.00252364	-0.00353712	0.0652859	-0.00437727	0.0473597	0.047406	0.126782	0.0911806	0.0184426	0.0549356	0.265787	0.180592	0.347947	0.260945	0.00686026	0.0671263	0.350004	0.0309996	0.0962597	0.0506492	0.000949277	0.0311034	0.134318	0.052379	0.0546202	-0.00206329	0.00966903	-0.00266148
NULL	0.000407506	0.0652508	0.0516145	0.143106	0.108709	0.0556089	0.00734034	0.0274061	0.0785079	0.0355011	0.0420833	0.334356	0.0423416	0.0729988	0.0596459	0.0210984	0.00158061	0.239682	0.00029838	0.143824	-0.00183063	-0.00416396	0.408468	0.107641	0.074286	0.0473311	0.0963562	0.0651727	0.112934	0.113395	0.00532672	0.128141
NULL	0.408844	0.118491	0.0426691	0.0343726	0.408815	0.114821	0.00487942	0.495979	0.112696	0.0103792	-0.00102095	0.297748	0.120716	0.104242	0.000562628	0.166336	0.0811257	0.00768326	0.287063	0.00790025	0.113372	-0.00339425	0.033189	0.0068481	-0.00394379	0.366272	0.0253744	0.0377432	-0.00470845	-0.002273	0.154594	0.13056
NULL	0.0135989	0.0385788	-0.00464402	0.052961	0.294145	0.00264937	0.229666	0.0240612	-0.00490864	0.101864	0.00222774	0.12326	0.0583538	0.213133	0.0132027	0.0921384	0.0239934	0.0452457	-0.00418826	0.139565	0.0144508	0.017743	0.0560082	0.0567417	0.108581	0.0898978	0.0093578	0.0290966	0.0129161	0.077194	0.0416853	-0.00324903
NULL	-0.000418243	0.0173463	-0.00435559	-0.00469132	0.00727484	0.132616	0.0256626	0.0483581	0.0371481	0.0999202	0.0432543	0.0958087	0.0135655	0.0298721	0.135481	0.35123	0.0070032	0.196811	0.0423454	0.404654	-0.00366199	0.00866666	0.106078	0.193604	0.0078309	0.00108936	0.0196455	0.00858194	-0.0037266	0.102661	0.0349253	0.180771
NULL	0.23266	0.129659	0.05044	0.131763	0.0733583	0.14183	-0.00231967	0.0627675	0.0390573	0.178251	0.014026	0.0761195	0.0490608	0.0356771	0.0726598	0.0542903	0.23599	0.0577702	0.0114009	0.115585	0.0694092	0.141579	0.0671385	0.0819911	0.152374	0.107812	0.0065798	-0.00388779	0.00475137	0.0503225	0.0407632	-0.000711525
NULL	0.10047	0.0804004	0.00369417	-0.000926244	0.0517913	0.197296	-0.00123795	0.191306	0.0634431	0.177859	0.0520853	-0.0048886	0.0467943	0.230664	0.0535784	0.0500345	0.0158965	0.124551	0.00799245	0.0502072	0.117633	0.0359955	0.00950779	0.112516	0.257117	0.000439244	0.0902582	0.15889	0.0846507	0.0555166	0.00712761	0.130953
NULL	-0.00214358	0.0773657	0.101696	0.111331	0.0545352	0.00033484	0.124329	0.111321	0.00236484	0.0101738	0.0519031	-0.000421106	0.140054	0.0167104	0.165997	0.132083	0.110263	0.245504	0.293561	0.124425	0.155401	0.0787287	0.568749	0.00978459	-0.00434893	0.0199397	0.036441	0.087118	0.484855	0.156612	0.129186	0.163031
NULL	0.0307872	0.0647172	0.0490836	0.313869	0.0394575	0.110252	0.0121871	0.122278	0.060346	0.00172676	-0.00262539	0.171693	-0.00354948	0.0522559	0.152669	0.177988	0.0587074	0.00598472	-0.00481692	0.0180713	0.0365437	0.0183279	0.212022	0.129676	0.145688	-0.004255	0.0145534	0.0428578	0.154761	0.0616755	0.0838639	0.249948
NULL	0.0870354	-0.00504267	0.216867	0.0802671	0.159259	-0.0029722	-0.00485946	0.0623812	-0.0049091	0.0836935	0.0782813	0.107873	0.139007	-0.00417008	0.00356877	0.00349803	0.0501096	0.0370755	0.00122878	0.0180713	0.0840006	0.0461871	0.140243	0.153832	-0.000609571	0.0133514	0.115258	0.0802357	0.125698	0.544008	-0.0043984	0.00166845
NULL	-0.00485235	0.24824	0.0192685	0.0534059	0.138936	0.0593885	0.264145	0.14645	-0.00500552	0.1601	0.216387	0.161823	0.0417313	0.0614419	0.236116	0.123307	0.0121571	0.135211	-0.00240404	0.133249	0.100712	0.0879293	0.166719	0.133105	0.0398448	0.679813	0.0532307	0.211658	0.0213802	0.0331477	0.0207666	0.117518
NULL	-0.00280679	0.19343	0.0375524	0.00275819	0.102553	0.0120114	0.297549	0.00014664	0.225918	0.00450844	0.459496	-0.00291444	0.215404	0.392295	0.084359	0.141145	0.166199	0.0418521	0.00629491	0.0180492	0.295977	0.21875	0.0213418	0.143445	0.0405183	0.391233	0.0649618	0.0622471	0.0307601	0.167959	-0.0039522	0.128528
NULL	0.296854	0.0268731	0.141421	0.0510958	-1.03429e-05	0.0120082	-0.00246354	0.478695	0.00411591	-0.00415745	0.0136694	0.0714535	0.129747	0.0133115	0.0149144	0.00138094	-0.00415783	0.07736	-0.00500358	0.164718	0.304663	-0.00190093	0.0568971	-0.00440974	0.148743	0.0360519	0.0398063	-0.00369151	0.079027	0.157164	0.0560569	0.0489633
NULL	0.114921	0.0848719	0.240439	0.012794	0.116977	0.263631	0.0713023	0.00735553	0.0362822	0.181255	0.204066	0.0731301	-0.00505504	0.16859	0.152819	0.0116617	0.113744	0.063051	0.160601	0.041346	0.0255088	0.134845	0.105391	-0.00337994	0.00517626	0.0428757	0.0710565	-0.00450569	0.00161808	0.00135793	0.183555	0.0162507
NULL	0.00078951	0.016771	0.0551209	0.0967958	0.0932746	0.110647	0.135675	0.134383	0.0228434	0.174838	-0.00010713	0.030863	0.0396831	0.104813	-0.00136025	-0.00290344	0.204781	0.0845916	-0.00418826	0.0599191	0.051522	-0.00477868	0.00239007	0.0583922	0.091714	0.136104	0.176416	-0.0049559	0.0548633	0.0412636	0.14886	0.0499949
NULL	-0.00117887	-0.00182522	0.171449	0.00942851	0.149605	0.039292	0.120406	0.0737989	0.11374	0.0212555	0.0498897	-0.0049411	0.150639	0.00235116	0.114774	0.134829	-0.0011212	-0.00455436	-0.00388739	0.0180713	0.0717869	-4.36228e-05	0.0157874	0.0391932	0.112208	0.0345264	0.16259	0.139878	-0.00470399	0.108506	0.258265	0.172564
NULL	0.387539	0.27302	0.0374747	0.109865	0.0625094	-0.00388884	0.273026	0.061263	0.0800972	0.106967	0.0782813	0.0980619	0.1322	-0.00291437	-0.00252439	0.0944627	0.0311263	-0.00460895	0.172729	0.125256	0.0396719	0.0277835	0.0433907	0.0694799	0.128062	0.174451	0.363535	-0.00445094	0.0703909	0.0417212	0.0317637	0.103403
NULL	-0.00382548	0.0639869	0.00862164	0.0148708	0.0755665	0.0682792	0.188027	0.0806224	0.13343	0.110357	0.074026	0.0434763	0.0300174	0.0270449	0.360675	0.162569	-0.000886079	0.315677	0.00756332	0.0303785	0.0663811	0.19361	-0.00486414	0.13675	0.141349	0.0608808	0.0768269	0.059944	0.0894454	0.337543	0.117148	0.0508634
NULL	0.119527	0.0592563	0.0741292	0.0213295	0.0126004	-0.00434193	-0.00108124	0.120972	0.0312945	0.0196037	0.0330213	0.00735485	0.0261824	0.0541908	0.053025	0.0378299	0.139737	-0.00360287	0.0212353	0.358335	0.0453092	0.162259	-0.00442179	0.0478771	0.0911907	-0.00465376	0.391994	0.0166521	0.0912087	0.196328	0.240423	0.0602109
[truncated: 8,780 more rows]
