# Supplementary material for: Joint multi-ancestry and admixed GWAS reveals the complex genetics behind human cranial vault shape
Source: Nat Commun. 2023 Nov 16;14:7436. doi: 10.1038/s41467-023-43237-8 (PMC10654897; doi:10.1038/s41467-023-43237-8)
Supplement: Supplementary file 7 — Source Data [file 41467_2023_43237_MOESM7_ESM.zip › SOURCE DATA/s9.xlsx]

## Sheet: Sheet1
	Symbol	ENSEMBL	padj	log2FoldChange	Group	Sig	Sample	Expression	Location
1	Adamtsl3	ENSMUSG00000070469	3.17984e-12	-1.00936	GWASHit	Significant	Sample1	0.260188	Frontal
2	Adamtsl3	ENSMUSG00000070469	3.17984e-12	-1.00936	GWASHit	Significant	Sample2	0.246459	Frontal
3	Adamtsl3	ENSMUSG00000070469	3.17984e-12	-1.00936	GWASHit	Significant	Sample3	0.315904	Frontal
4	Adamtsl3	ENSMUSG00000070469	3.17984e-12	-1.00936	GWASHit	Significant	Sample4	-0.212983	Parietal
5	Adamtsl3	ENSMUSG00000070469	3.17984e-12	-1.00936	GWASHit	Significant	Sample5	-0.247648	Parietal
6	Adamtsl3	ENSMUSG00000070469	3.17984e-12	-1.00936	GWASHit	Significant	Sample6	-0.36192	Parietal
7	Alx1	ENSMUSG00000036602	9.52038e-13	-1.36926	GWASHit	Significant	Sample1	0.471057	Frontal
8	Alx1	ENSMUSG00000036602	9.52038e-13	-1.36926	GWASHit	Significant	Sample2	0.469687	Frontal
9	Alx1	ENSMUSG00000036602	9.52038e-13	-1.36926	GWASHit	Significant	Sample3	0.463311	Frontal
10	Alx1	ENSMUSG00000036602	9.52038e-13	-1.36926	GWASHit	Significant	Sample4	-0.260112	Parietal
11	Alx1	ENSMUSG00000036602	9.52038e-13	-1.36926	GWASHit	Significant	Sample5	-0.427166	Parietal
12	Alx1	ENSMUSG00000036602	9.52038e-13	-1.36926	GWASHit	Significant	Sample6	-0.716777	Parietal
13	Bmper	ENSMUSG00000031963	6.84582e-07	0.68044	GWASHit	Significant	Sample1	-0.348133	Frontal
14	Bmper	ENSMUSG00000031963	6.84582e-07	0.68044	GWASHit	Significant	Sample2	-0.132273	Frontal
15	Bmper	ENSMUSG00000031963	6.84582e-07	0.68044	GWASHit	Significant	Sample3	-0.234249	Frontal
16	Bmper	ENSMUSG00000031963	6.84582e-07	0.68044	GWASHit	Significant	Sample4	0.229131	Parietal
17	Bmper	ENSMUSG00000031963	6.84582e-07	0.68044	GWASHit	Significant	Sample5	0.308392	Parietal
18	Bmper	ENSMUSG00000031963	6.84582e-07	0.68044	GWASHit	Significant	Sample6	0.177132	Parietal
19	Cped1	ENSMUSG00000062980	0.00908477	-0.338342	GWASHit	Significant	Sample1	0.119143	Frontal
20	Cped1	ENSMUSG00000062980	0.00908477	-0.338342	GWASHit	Significant	Sample2	0.050164	Frontal
21	Cped1	ENSMUSG00000062980	0.00908477	-0.338342	GWASHit	Significant	Sample3	0.321657	Frontal
22	Cped1	ENSMUSG00000062980	0.00908477	-0.338342	GWASHit	Significant	Sample4	-0.0916675	Parietal
23	Cped1	ENSMUSG00000062980	0.00908477	-0.338342	GWASHit	Significant	Sample5	-0.194083	Parietal
24	Cped1	ENSMUSG00000062980	0.00908477	-0.338342	GWASHit	Significant	Sample6	-0.205214	Parietal
25	En1	ENSMUSG00000058665	4.51912e-07	-0.610419	GWASHit	Significant	Sample1	0.162808	Frontal
26	En1	ENSMUSG00000058665	4.51912e-07	-0.610419	GWASHit	Significant	Sample2	0.239829	Frontal
27	En1	ENSMUSG00000058665	4.51912e-07	-0.610419	GWASHit	Significant	Sample3	0.208512	Frontal
28	En1	ENSMUSG00000058665	4.51912e-07	-0.610419	GWASHit	Significant	Sample4	-0.18374	Parietal
29	En1	ENSMUSG00000058665	4.51912e-07	-0.610419	GWASHit	Significant	Sample5	-0.150176	Parietal
30	En1	ENSMUSG00000058665	4.51912e-07	-0.610419	GWASHit	Significant	Sample6	-0.277233	Parietal
31	Eya4	ENSMUSG00000010461	2.57324e-17	-1.89809	GWASHit	Significant	Sample1	0.57881	Frontal
32	Eya4	ENSMUSG00000010461	2.57324e-17	-1.89809	GWASHit	Significant	Sample2	0.229085	Frontal
33	Eya4	ENSMUSG00000010461	2.57324e-17	-1.89809	GWASHit	Significant	Sample3	0.669998	Frontal
34	Eya4	ENSMUSG00000010461	2.57324e-17	-1.89809	GWASHit	Significant	Sample4	-0.353933	Parietal
35	Eya4	ENSMUSG00000010461	2.57324e-17	-1.89809	GWASHit	Significant	Sample5	-0.551628	Parietal
36	Eya4	ENSMUSG00000010461	2.57324e-17	-1.89809	GWASHit	Significant	Sample6	-0.572332	Parietal
37	Fgf10	ENSMUSG00000021732	0.0160759	-0.519264	GWASHit	Significant	Sample1	0.120745	Frontal
38	Fgf10	ENSMUSG00000021732	0.0160759	-0.519264	GWASHit	Significant	Sample2	0.0798018	Frontal
39	Fgf10	ENSMUSG00000021732	0.0160759	-0.519264	GWASHit	Significant	Sample3	0.125005	Frontal
40	Fgf10	ENSMUSG00000021732	0.0160759	-0.519264	GWASHit	Significant	Sample4	-0.0959034	Parietal
41	Fgf10	ENSMUSG00000021732	0.0160759	-0.519264	GWASHit	Significant	Sample5	-0.130949	Parietal
42	Fgf10	ENSMUSG00000021732	0.0160759	-0.519264	GWASHit	Significant	Sample6	-0.0986997	Parietal
43	Hmga2	ENSMUSG00000056758	0.0362527	-0.480089	GWASHit	Significant	Sample1	0.150164	Frontal
44	Hmga2	ENSMUSG00000056758	0.0362527	-0.480089	GWASHit	Significant	Sample2	0.308421	Frontal
45	Hmga2	ENSMUSG00000056758	0.0362527	-0.480089	GWASHit	Significant	Sample3	0.0517675	Frontal
46	Hmga2	ENSMUSG00000056758	0.0362527	-0.480089	GWASHit	Significant	Sample4	0.0114405	Parietal
47	Hmga2	ENSMUSG00000056758	0.0362527	-0.480089	GWASHit	Significant	Sample5	-0.185059	Parietal
48	Hmga2	ENSMUSG00000056758	0.0362527	-0.480089	GWASHit	Significant	Sample6	-0.336733	Parietal
49	Rspo3	ENSMUSG00000019880	0.00685653	0.438604	GWASHit	Significant	Sample1	-0.107897	Frontal
50	Rspo3	ENSMUSG00000019880	0.00685653	0.438604	GWASHit	Significant	Sample2	-0.123115	Frontal
51	Rspo3	ENSMUSG00000019880	0.00685653	0.438604	GWASHit	Significant	Sample3	-0.185853	Frontal
52	Rspo3	ENSMUSG00000019880	0.00685653	0.438604	GWASHit	Significant	Sample4	0.146072	Parietal
53	Rspo3	ENSMUSG00000019880	0.00685653	0.438604	GWASHit	Significant	Sample5	0.234914	Parietal
54	Rspo3	ENSMUSG00000019880	0.00685653	0.438604	GWASHit	Significant	Sample6	0.0358781	Parietal
55	Shox2	ENSMUSG00000027833	2.24798e-17	-1.96199	GWASHit	Significant	Sample1	0.205538	Frontal
56	Shox2	ENSMUSG00000027833	2.24798e-17	-1.96199	GWASHit	Significant	Sample2	0.436694	Frontal
57	Shox2	ENSMUSG00000027833	2.24798e-17	-1.96199	GWASHit	Significant	Sample3	0.364481	Frontal
58	Shox2	ENSMUSG00000027833	2.24798e-17	-1.96199	GWASHit	Significant	Sample4	-0.295769	Parietal
59	Shox2	ENSMUSG00000027833	2.24798e-17	-1.96199	GWASHit	Significant	Sample5	-0.330163	Parietal
60	Shox2	ENSMUSG00000027833	2.24798e-17	-1.96199	GWASHit	Significant	Sample6	-0.380782	Parietal
61	Zeb2	ENSMUSG00000026872	0.0280761	-0.343261	GWASHit	Significant	Sample1	0.180061	Frontal
62	Zeb2	ENSMUSG00000026872	0.0280761	-0.343261	GWASHit	Significant	Sample2	-0.0369125	Frontal
63	Zeb2	ENSMUSG00000026872	0.0280761	-0.343261	GWASHit	Significant	Sample3	0.414719	Frontal
64	Zeb2	ENSMUSG00000026872	0.0280761	-0.343261	GWASHit	Significant	Sample4	-0.257625	Parietal
65	Zeb2	ENSMUSG00000026872	0.0280761	-0.343261	GWASHit	Significant	Sample5	-0.214782	Parietal
66	Zeb2	ENSMUSG00000026872	0.0280761	-0.343261	GWASHit	Significant	Sample6	-0.0854601	Parietal
67	Bbs9	ENSMUSG00000035919	0.40231	0.103934	GWASHit	Not_Significant	Sample1	-0.11819	Frontal
68	Bbs9	ENSMUSG00000035919	0.40231	0.103934	GWASHit	Not_Significant	Sample2	-0.114995	Frontal
69	Bbs9	ENSMUSG00000035919	0.40231	0.103934	GWASHit	Not_Significant	Sample3	0.0204336	Frontal
70	Bbs9	ENSMUSG00000035919	0.40231	0.103934	GWASHit	Not_Significant	Sample4	0.097323	Parietal
71	Bbs9	ENSMUSG00000035919	0.40231	0.103934	GWASHit	Not_Significant	Sample5	0.0601636	Parietal
72	Bbs9	ENSMUSG00000035919	0.40231	0.103934	GWASHit	Not_Significant	Sample6	0.0552645	Parietal
73	Bcl11b	ENSMUSG00000048251	0.999804	0.0135453	GWASHit	Not_Significant	Sample1	-0.129621	Frontal
74	Bcl11b	ENSMUSG00000048251	0.999804	0.0135453	GWASHit	Not_Significant	Sample2	0.00964032	Frontal
75	Bcl11b	ENSMUSG00000048251	0.999804	0.0135453	GWASHit	Not_Significant	Sample3	0.0681863	Frontal
76	Bcl11b	ENSMUSG00000048251	0.999804	0.0135453	GWASHit	Not_Significant	Sample4	0.154467	Parietal
77	Bcl11b	ENSMUSG00000048251	0.999804	0.0135453	GWASHit	Not_Significant	Sample5	0.0016248	Parietal
78	Bcl11b	ENSMUSG00000048251	0.999804	0.0135453	GWASHit	Not_Significant	Sample6	-0.104297	Parietal
79	Bmp2	ENSMUSG00000027358	0.575934	-0.0730549	GWASHit	Not_Significant	Sample1	0.191054	Frontal
80	Bmp2	ENSMUSG00000027358	0.575934	-0.0730549	GWASHit	Not_Significant	Sample2	-0.0989279	Frontal
81	Bmp2	ENSMUSG00000027358	0.575934	-0.0730549	GWASHit	Not_Significant	Sample3	0.168742	Frontal
82	Bmp2	ENSMUSG00000027358	0.575934	-0.0730549	GWASHit	Not_Significant	Sample4	-0.140984	Parietal
83	Bmp2	ENSMUSG00000027358	0.575934	-0.0730549	GWASHit	Not_Significant	Sample5	-0.17224	Parietal
84	Bmp2	ENSMUSG00000027358	0.575934	-0.0730549	GWASHit	Not_Significant	Sample6	0.0523564	Parietal
85	Ccdc91	ENSMUSG00000030301	0.797798	0.0554746	GWASHit	Not_Significant	Sample1	-0.110778	Frontal
86	Ccdc91	ENSMUSG00000030301	0.797798	0.0554746	GWASHit	Not_Significant	Sample2	-0.0213972	Frontal
87	Ccdc91	ENSMUSG00000030301	0.797798	0.0554746	GWASHit	Not_Significant	Sample3	-0.00802755	Frontal
88	Ccdc91	ENSMUSG00000030301	0.797798	0.0554746	GWASHit	Not_Significant	Sample4	0.060458	Parietal
89	Ccdc91	ENSMUSG00000030301	0.797798	0.0554746	GWASHit	Not_Significant	Sample5	-0.0120641	Parietal
90	Ccdc91	ENSMUSG00000030301	0.797798	0.0554746	GWASHit	Not_Significant	Sample6	0.0918083	Parietal
91	Cdc5l	ENSMUSG00000023932	0.999804	-0.021734	GWASHit	Not_Significant	Sample1	-0.0357707	Frontal
92	Cdc5l	ENSMUSG00000023932	0.999804	-0.021734	GWASHit	Not_Significant	Sample2	-0.00744557	Frontal
93	Cdc5l	ENSMUSG00000023932	0.999804	-0.021734	GWASHit	Not_Significant	Sample3	0.102603	Frontal
94	Cdc5l	ENSMUSG00000023932	0.999804	-0.021734	GWASHit	Not_Significant	Sample4	-0.0504159	Parietal
95	Cdc5l	ENSMUSG00000023932	0.999804	-0.021734	GWASHit	Not_Significant	Sample5	-0.0351638	Parietal
96	Cdc5l	ENSMUSG00000023932	0.999804	-0.021734	GWASHit	Not_Significant	Sample6	0.0261931	Parietal
97	Dlx6	ENSMUSG00000029754	0.999804	0.00221581	GWASHit	Not_Significant	Sample1	0.0345043	Frontal
98	Dlx6	ENSMUSG00000029754	0.999804	0.00221581	GWASHit	Not_Significant	Sample2	-0.143706	Frontal
99	Dlx6	ENSMUSG00000029754	0.999804	0.00221581	GWASHit	Not_Significant	Sample3	0.0991549	Frontal
100	Dlx6	ENSMUSG00000029754	0.999804	0.00221581	GWASHit	Not_Significant	Sample4	0.0255013	Parietal
101	Dlx6	ENSMUSG00000029754	0.999804	0.00221581	GWASHit	Not_Significant	Sample5	-0.12019	Parietal
102	Dlx6	ENSMUSG00000029754	0.999804	0.00221581	GWASHit	Not_Significant	Sample6	0.104736	Parietal
103	Emc2	ENSMUSG00000022337	0.86085	0.0525471	GWASHit	Not_Significant	Sample1	-0.0405309	Frontal
104	Emc2	ENSMUSG00000022337	0.86085	0.0525471	GWASHit	Not_Significant	Sample2	-0.078282	Frontal
105	Emc2	ENSMUSG00000022337	0.86085	0.0525471	GWASHit	Not_Significant	Sample3	-0.00227114	Frontal
106	Emc2	ENSMUSG00000022337	0.86085	0.0525471	GWASHit	Not_Significant	Sample4	0.0713373	Parietal
107	Emc2	ENSMUSG00000022337	0.86085	0.0525471	GWASHit	Not_Significant	Sample5	0.0531393	Parietal
108	Emc2	ENSMUSG00000022337	0.86085	0.0525471	GWASHit	Not_Significant	Sample6	-0.00339244	Parietal
109	Far2	ENSMUSG00000030303	0.999804	-0.00560874	GWASHit	Not_Significant	Sample1	0.0103527	Frontal
110	Far2	ENSMUSG00000030303	0.999804	-0.00560874	GWASHit	Not_Significant	Sample2	-0.0175844	Frontal
111	Far2	ENSMUSG00000030303	0.999804	-0.00560874	GWASHit	Not_Significant	Sample3	0.0312057	Frontal
112	Far2	ENSMUSG00000030303	0.999804	-0.00560874	GWASHit	Not_Significant	Sample4	-0.0173525	Parietal
113	Far2	ENSMUSG00000030303	0.999804	-0.00560874	GWASHit	Not_Significant	Sample5	-0.0176978	Parietal
114	Far2	ENSMUSG00000030303	0.999804	-0.00560874	GWASHit	Not_Significant	Sample6	0.0110763	Parietal
115	Fgf18	ENSMUSG00000057967	0.771518	-0.0435699	GWASHit	Not_Significant	Sample1	-0.0888228	Frontal
116	Fgf18	ENSMUSG00000057967	0.771518	-0.0435699	GWASHit	Not_Significant	Sample2	0.113496	Frontal
117	Fgf18	ENSMUSG00000057967	0.771518	-0.0435699	GWASHit	Not_Significant	Sample3	0.135763	Frontal
118	Fgf18	ENSMUSG00000057967	0.771518	-0.0435699	GWASHit	Not_Significant	Sample4	-0.0526636	Parietal
119	Fgf18	ENSMUSG00000057967	0.771518	-0.0435699	GWASHit	Not_Significant	Sample5	-0.0175833	Parietal
120	Fgf18	ENSMUSG00000057967	0.771518	-0.0435699	GWASHit	Not_Significant	Sample6	-0.0901893	Parietal
121	Ggact	ENSMUSG00000041625	0.999804	-0.00603202	GWASHit	Not_Significant	Sample1	0.0941478	Frontal
122	Ggact	ENSMUSG00000041625	0.999804	-0.00603202	GWASHit	Not_Significant	Sample2	0.0557364	Frontal
123	Ggact	ENSMUSG00000041625	0.999804	-0.00603202	GWASHit	Not_Significant	Sample3	-0.113269	Frontal
124	Ggact	ENSMUSG00000041625	0.999804	-0.00603202	GWASHit	Not_Significant	Sample4	0.0791245	Parietal
125	Ggact	ENSMUSG00000041625	0.999804	-0.00603202	GWASHit	Not_Significant	Sample5	0.000700046	Parietal
126	Ggact	ENSMUSG00000041625	0.999804	-0.00603202	GWASHit	Not_Significant	Sample6	-0.11644	Parietal
127	Gm32717	ENSMUSG00000112216	0.999804	-0.0067409	GWASHit	Not_Significant	Sample1	-0.10416	Frontal
128	Gm32717	ENSMUSG00000112216	0.999804	-0.0067409	GWASHit	Not_Significant	Sample2	0.087049	Frontal
129	Gm32717	ENSMUSG00000112216	0.999804	-0.0067409	GWASHit	Not_Significant	Sample3	0.068209	Frontal
130	Gm32717	ENSMUSG00000112216	0.999804	-0.0067409	GWASHit	Not_Significant	Sample4	-0.116575	Parietal
131	Gm32717	ENSMUSG00000112216	0.999804	-0.0067409	GWASHit	Not_Significant	Sample5	0.0238528	Parietal
132	Gm32717	ENSMUSG00000112216	0.999804	-0.0067409	GWASHit	Not_Significant	Sample6	0.041624	Parietal
133	Gm32802	ENSMUSG00000112252	0.999804	-0.00701527	GWASHit	Not_Significant	Sample1	-0.104908	Frontal
134	Gm32802	ENSMUSG00000112252	0.999804	-0.00701527	GWASHit	Not_Significant	Sample2	0.0907901	Frontal
135	Gm32802	ENSMUSG00000112252	0.999804	-0.00701527	GWASHit	Not_Significant	Sample3	0.0674607	Frontal
136	Gm32802	ENSMUSG00000112252	0.999804	-0.00701527	GWASHit	Not_Significant	Sample4	-0.117323	Parietal
137	Gm32802	ENSMUSG00000112252	0.999804	-0.00701527	GWASHit	Not_Significant	Sample5	0.0231046	Parietal
138	Gm32802	ENSMUSG00000112252	0.999804	-0.00701527	GWASHit	Not_Significant	Sample6	0.0408758	Parietal
139	Gm9040	ENSMUSG00000112814	0.999804	-0.00206225	GWASHit	Not_Significant	Sample1	-0.0613167	Frontal
140	Gm9040	ENSMUSG00000112814	0.999804	-0.00206225	GWASHit	Not_Significant	Sample2	0.0625902	Frontal
141	Gm9040	ENSMUSG00000112814	0.999804	-0.00206225	GWASHit	Not_Significant	Sample3	0.0114516	Frontal
142	Gm9040	ENSMUSG00000112814	0.999804	-0.00206225	GWASHit	Not_Significant	Sample4	-0.0372329	Parietal
143	Gm9040	ENSMUSG00000112814	0.999804	-0.00206225	GWASHit	Not_Significant	Sample5	0.0168699	Parietal
144	Gm9040	ENSMUSG00000112814	0.999804	-0.00206225	GWASHit	Not_Significant	Sample6	0.0076378	Parietal
145	Gm9044	ENSMUSG00000112419	0.999804	-0.0031653	GWASHit	Not_Significant	Sample1	-0.0584199	Frontal
146	Gm9044	ENSMUSG00000112419	0.999804	-0.0031653	GWASHit	Not_Significant	Sample2	0.065487	Frontal
147	Gm9044	ENSMUSG00000112419	0.999804	-0.0031653	GWASHit	Not_Significant	Sample3	0.0143484	Frontal
148	Gm9044	ENSMUSG00000112419	0.999804	-0.0031653	GWASHit	Not_Significant	Sample4	-0.0343361	Parietal
149	Gm9044	ENSMUSG00000112419	0.999804	-0.0031653	GWASHit	Not_Significant	Sample5	0.010981	Parietal
150	Gm9044	ENSMUSG00000112419	0.999804	-0.0031653	GWASHit	Not_Significant	Sample6	0.00193947	Parietal
151	Gm9045	ENSMUSG00000112027	0.999804	-0.000361084	GWASHit	Not_Significant	Sample1	-0.0281887	Frontal
152	Gm9045	ENSMUSG00000112027	0.999804	-0.000361084	GWASHit	Not_Significant	Sample2	-0.00921015	Frontal
153	Gm9045	ENSMUSG00000112027	0.999804	-0.000361084	GWASHit	Not_Significant	Sample3	0.0389778	Frontal
154	Gm9045	ENSMUSG00000112027	0.999804	-0.000361084	GWASHit	Not_Significant	Sample4	-0.0342559	Parietal
155	Gm9045	ENSMUSG00000112027	0.999804	-0.000361084	GWASHit	Not_Significant	Sample5	0.000503884	Parietal
156	Gm9045	ENSMUSG00000112027	0.999804	-0.000361084	GWASHit	Not_Significant	Sample6	0.0321732	Parietal
157	Gm9046	ENSMUSG00000112781	0.998131	-0.00781971	GWASHit	Not_Significant	Sample1	-0.0270557	Frontal
158	Gm9046	ENSMUSG00000112781	0.998131	-0.00781971	GWASHit	Not_Significant	Sample2	0.0733641	Frontal
159	Gm9046	ENSMUSG00000112781	0.998131	-0.00781971	GWASHit	Not_Significant	Sample3	0.0209121	Frontal
160	Gm9046	ENSMUSG00000112781	0.998131	-0.00781971	GWASHit	Not_Significant	Sample4	-0.0387576	Parietal
161	Gm9046	ENSMUSG00000112781	0.998131	-0.00781971	GWASHit	Not_Significant	Sample5	0.00561128	Parietal
162	Gm9046	ENSMUSG00000112781	0.998131	-0.00781971	GWASHit	Not_Significant	Sample6	-0.0340742	Parietal
163	Gm9048	ENSMUSG00000112495	0.997988	-0.012905	GWASHit	Not_Significant	Sample1	-0.00922818	Frontal
164	Gm9048	ENSMUSG00000112495	0.997988	-0.012905	GWASHit	Not_Significant	Sample2	0.0236541	Frontal
165	Gm9048	ENSMUSG00000112495	0.997988	-0.012905	GWASHit	Not_Significant	Sample3	0.0547542	Frontal
166	Gm9048	ENSMUSG00000112495	0.997988	-0.012905	GWASHit	Not_Significant	Sample4	-0.0531077	Parietal
167	Gm9048	ENSMUSG00000112495	0.997988	-0.012905	GWASHit	Not_Significant	Sample5	-0.0078578	Parietal
168	Gm9048	ENSMUSG00000112495	0.997988	-0.012905	GWASHit	Not_Significant	Sample6	-0.00821458	Parietal
169	Gm9049	ENSMUSG00000112919	0.999804	0.000662514	GWASHit	Not_Significant	Sample1	-0.0297735	Frontal
170	Gm9049	ENSMUSG00000112919	0.999804	0.000662514	GWASHit	Not_Significant	Sample2	-0.0107949	Frontal
171	Gm9049	ENSMUSG00000112919	0.999804	0.000662514	GWASHit	Not_Significant	Sample3	0.037393	Frontal
172	Gm9049	ENSMUSG00000112919	0.999804	0.000662514	GWASHit	Not_Significant	Sample4	-0.0358407	Parietal
173	Gm9049	ENSMUSG00000112919	0.999804	0.000662514	GWASHit	Not_Significant	Sample5	0.0038905	Parietal
174	Gm9049	ENSMUSG00000112919	0.999804	0.000662514	GWASHit	Not_Significant	Sample6	0.0351255	Parietal
175	Hoxd1	ENSMUSG00000042448	0.212527	0.0235413	GWASHit	Not_Significant	Sample1	-0.121452	Frontal
176	Hoxd1	ENSMUSG00000042448	0.212527	0.0235413	GWASHit	Not_Significant	Sample2	-0.0115841	Frontal
177	Hoxd1	ENSMUSG00000042448	0.212527	0.0235413	GWASHit	Not_Significant	Sample3	-0.131797	Frontal
178	Hoxd1	ENSMUSG00000042448	0.212527	0.0235413	GWASHit	Not_Significant	Sample4	-0.0173098	Parietal
179	Hoxd1	ENSMUSG00000042448	0.212527	0.0235413	GWASHit	Not_Significant	Sample5	0.143012	Parietal
180	Hoxd1	ENSMUSG00000042448	0.212527	0.0235413	GWASHit	Not_Significant	Sample6	0.139131	Parietal
181	Insig2	ENSMUSG00000003721	0.110176	-0.229731	GWASHit	Not_Significant	Sample1	0.137739	Frontal
182	Insig2	ENSMUSG00000003721	0.110176	-0.229731	GWASHit	Not_Significant	Sample2	-0.0246929	Frontal
183	Insig2	ENSMUSG00000003721	0.110176	-0.229731	GWASHit	Not_Significant	Sample3	0.263216	Frontal
184	Insig2	ENSMUSG00000003721	0.110176	-0.229731	GWASHit	Not_Significant	Sample4	-0.109014	Parietal
185	Insig2	ENSMUSG00000003721	0.110176	-0.229731	GWASHit	Not_Significant	Sample5	-0.218924	Parietal
186	Insig2	ENSMUSG00000003721	0.110176	-0.229731	GWASHit	Not_Significant	Sample6	-0.0483243	Parietal
187	Kif6	ENSMUSG00000023999	0.999804	-0.003901	GWASHit	Not_Significant	Sample1	0.0774906	Frontal
188	Kif6	ENSMUSG00000023999	0.999804	-0.003901	GWASHit	Not_Significant	Sample2	-0.0312176	Frontal
189	Kif6	ENSMUSG00000023999	0.999804	-0.003901	GWASHit	Not_Significant	Sample3	-0.0164894	Frontal
190	Kif6	ENSMUSG00000023999	0.999804	-0.003901	GWASHit	Not_Significant	Sample4	-0.0369434	Parietal
191	Kif6	ENSMUSG00000023999	0.999804	-0.003901	GWASHit	Not_Significant	Sample5	0.00780093	Parietal
192	Kif6	ENSMUSG00000023999	0.999804	-0.003901	GWASHit	Not_Significant	Sample6	-0.000641155	Parietal
193	Llph	ENSMUSG00000020224	0.999804	0.023804	GWASHit	Not_Significant	Sample1	-0.00868037	Frontal
194	Llph	ENSMUSG00000020224	0.999804	0.023804	GWASHit	Not_Significant	Sample2	0.00496718	Frontal
195	Llph	ENSMUSG00000020224	0.999804	0.023804	GWASHit	Not_Significant	Sample3	-0.056137	Frontal
196	Llph	ENSMUSG00000020224	0.999804	0.023804	GWASHit	Not_Significant	Sample4	0.0419203	Parietal
197	Llph	ENSMUSG00000020224	0.999804	0.023804	GWASHit	Not_Significant	Sample5	0.0305863	Parietal
198	Llph	ENSMUSG00000020224	0.999804	0.023804	GWASHit	Not_Significant	Sample6	-0.0126564	Parietal
199	Map2k6	ENSMUSG00000020623	0.33084	-0.131149	GWASHit	Not_Significant	Sample1	0.0861475	Frontal
200	Map2k6	ENSMUSG00000020623	0.33084	-0.131149	GWASHit	Not_Significant	Sample2	0.0341791	Frontal
201	Map2k6	ENSMUSG00000020623	0.33084	-0.131149	GWASHit	Not_Significant	Sample3	0.0881432	Frontal
202	Map2k6	ENSMUSG00000020623	0.33084	-0.131149	GWASHit	Not_Significant	Sample4	-0.115427	Parietal
203	Map2k6	ENSMUSG00000020623	0.33084	-0.131149	GWASHit	Not_Significant	Sample5	-0.0568761	Parietal
204	Map2k6	ENSMUSG00000020623	0.33084	-0.131149	GWASHit	Not_Significant	Sample6	-0.0361667	Parietal
205	Meis1	ENSMUSG00000020160	0.999804	0.00815653	GWASHit	Not_Significant	Sample1	0.00438428	Frontal
206	Meis1	ENSMUSG00000020160	0.999804	0.00815653	GWASHit	Not_Significant	Sample2	-0.169386	Frontal
207	Meis1	ENSMUSG00000020160	0.999804	0.00815653	GWASHit	Not_Significant	Sample3	0.119313	Frontal
208	Meis1	ENSMUSG00000020160	0.999804	0.00815653	GWASHit	Not_Significant	Sample4	-0.0133707	Parietal
209	Meis1	ENSMUSG00000020160	0.999804	0.00815653	GWASHit	Not_Significant	Sample5	-0.035826	Parietal
210	Meis1	ENSMUSG00000020160	0.999804	0.00815653	GWASHit	Not_Significant	Sample6	0.094885	Parietal
211	Mrps30	ENSMUSG00000021731	0.999804	-0.0102722	GWASHit	Not_Significant	Sample1	-0.031835	Frontal
212	Mrps30	ENSMUSG00000021731	0.999804	-0.0102722	GWASHit	Not_Significant	Sample2	-0.0346068	Frontal
213	Mrps30	ENSMUSG00000021731	0.999804	-0.0102722	GWASHit	Not_Significant	Sample3	0.0924136	Frontal
214	Mrps30	ENSMUSG00000021731	0.999804	-0.0102722	GWASHit	Not_Significant	Sample4	-0.0444802	Parietal
215	Mrps30	ENSMUSG00000021731	0.999804	-0.0102722	GWASHit	Not_Significant	Sample5	-0.0259595	Parietal
216	Mrps30	ENSMUSG00000021731	0.999804	-0.0102722	GWASHit	Not_Significant	Sample6	0.0444679	Parietal
217	Mtx2	ENSMUSG00000027099	0.999804	0.0205922	GWASHit	Not_Significant	Sample1	-0.0159969	Frontal
218	Mtx2	ENSMUSG00000027099	0.999804	0.0205922	GWASHit	Not_Significant	Sample2	-0.0391373	Frontal
219	Mtx2	ENSMUSG00000027099	0.999804	0.0205922	GWASHit	Not_Significant	Sample3	0.00435254	Frontal
220	Mtx2	ENSMUSG00000027099	0.999804	0.0205922	GWASHit	Not_Significant	Sample4	0.00461355	Parietal
221	Mtx2	ENSMUSG00000027099	0.999804	0.0205922	GWASHit	Not_Significant	Sample5	0.0559462	Parietal
222	Mtx2	ENSMUSG00000027099	0.999804	0.0205922	GWASHit	Not_Significant	Sample6	-0.00977807	Parietal
223	Myof	ENSMUSG00000048612	0.201572	0.158506	GWASHit	Not_Significant	Sample1	-0.173258	Frontal
224	Myof	ENSMUSG00000048612	0.201572	0.158506	GWASHit	Not_Significant	Sample2	-0.128367	Frontal
225	Myof	ENSMUSG00000048612	0.201572	0.158506	GWASHit	Not_Significant	Sample3	0.00480728	Frontal
226	Myof	ENSMUSG00000048612	0.201572	0.158506	GWASHit	Not_Significant	Sample4	0.0771552	Parietal
227	Myof	ENSMUSG00000048612	0.201572	0.158506	GWASHit	Not_Significant	Sample5	0.0362004	Parietal
228	Myof	ENSMUSG00000048612	0.201572	0.158506	GWASHit	Not_Significant	Sample6	0.183461	Parietal
229	Pcca	ENSMUSG00000041650	0.999804	0.00160138	GWASHit	Not_Significant	Sample1	0.0120897	Frontal
230	Pcca	ENSMUSG00000041650	0.999804	0.00160138	GWASHit	Not_Significant	Sample2	0.0369698	Frontal
231	Pcca	ENSMUSG00000041650	0.999804	0.00160138	GWASHit	Not_Significant	Sample3	-0.0495841	Frontal
232	Pcca	ENSMUSG00000041650	0.999804	0.00160138	GWASHit	Not_Significant	Sample4	0.124619	Parietal
233	Pcca	ENSMUSG00000041650	0.999804	0.00160138	GWASHit	Not_Significant	Sample5	-0.013447	Parietal
234	Pcca	ENSMUSG00000041650	0.999804	0.00160138	GWASHit	Not_Significant	Sample6	-0.110647	Parietal
235	Pthlh	ENSMUSG00000048776	0.759646	0.0281687	GWASHit	Not_Significant	Sample1	-0.111006	Frontal
236	Pthlh	ENSMUSG00000048776	0.759646	0.0281687	GWASHit	Not_Significant	Sample2	-0.0365786	Frontal
237	Pthlh	ENSMUSG00000048776	0.759646	0.0281687	GWASHit	Not_Significant	Sample3	-0.00322308	Frontal
238	Pthlh	ENSMUSG00000048776	0.759646	0.0281687	GWASHit	Not_Significant	Sample4	0.0229056	Parietal
239	Pthlh	ENSMUSG00000048776	0.759646	0.0281687	GWASHit	Not_Significant	Sample5	-0.0142017	Parietal
240	Pthlh	ENSMUSG00000048776	0.759646	0.0281687	GWASHit	Not_Significant	Sample6	0.142104	Parietal
241	Rnf146	ENSMUSG00000038876	0.999804	-0.00442182	GWASHit	Not_Significant	Sample1	-0.00169389	Frontal
242	Rnf146	ENSMUSG00000038876	0.999804	-0.00442182	GWASHit	Not_Significant	Sample2	-0.046938	Frontal
243	Rnf146	ENSMUSG00000038876	0.999804	-0.00442182	GWASHit	Not_Significant	Sample3	0.0625584	Frontal
244	Rnf146	ENSMUSG00000038876	0.999804	-0.00442182	GWASHit	Not_Significant	Sample4	0.0533495	Parietal
245	Rnf146	ENSMUSG00000038876	0.999804	-0.00442182	GWASHit	Not_Significant	Sample5	-0.0646542	Parietal
246	Rnf146	ENSMUSG00000038876	0.999804	-0.00442182	GWASHit	Not_Significant	Sample6	-0.00262184	Parietal
247	Rnf32	ENSMUSG00000029130	0.999804	0.00380658	GWASHit	Not_Significant	Sample1	-0.00512277	Frontal
248	Rnf32	ENSMUSG00000029130	0.999804	0.00380658	GWASHit	Not_Significant	Sample2	-0.0344079	Frontal
249	Rnf32	ENSMUSG00000029130	0.999804	0.00380658	GWASHit	Not_Significant	Sample3	0.0191218	Frontal
250	Rnf32	ENSMUSG00000029130	0.999804	0.00380658	GWASHit	Not_Significant	Sample4	-0.00784324	Parietal
251	Rnf32	ENSMUSG00000029130	0.999804	0.00380658	GWASHit	Not_Significant	Sample5	-0.031767	Parietal
252	Rnf32	ENSMUSG00000029130	0.999804	0.00380658	GWASHit	Not_Significant	Sample6	0.0600191	Parietal
253	Runx2	ENSMUSG00000039153	0.577597	-0.0815685	GWASHit	Not_Significant	Sample1	0.0312022	Frontal
254	Runx2	ENSMUSG00000039153	0.577597	-0.0815685	GWASHit	Not_Significant	Sample2	-0.031236	Frontal
255	Runx2	ENSMUSG00000039153	0.577597	-0.0815685	GWASHit	Not_Significant	Sample3	0.271682	Frontal
256	Runx2	ENSMUSG00000039153	0.577597	-0.0815685	GWASHit	Not_Significant	Sample4	-0.149033	Parietal
257	Runx2	ENSMUSG00000039153	0.577597	-0.0815685	GWASHit	Not_Significant	Sample5	-0.174594	Parietal
258	Runx2	ENSMUSG00000039153	0.577597	-0.0815685	GWASHit	Not_Significant	Sample6	0.0519784	Parietal
259	Slc25a13	ENSMUSG00000015112	0.166574	-0.198635	GWASHit	Not_Significant	Sample1	0.041466	Frontal
260	Slc25a13	ENSMUSG00000015112	0.166574	-0.198635	GWASHit	Not_Significant	Sample2	0.0335057	Frontal
261	Slc25a13	ENSMUSG00000015112	0.166574	-0.198635	GWASHit	Not_Significant	Sample3	0.194289	Frontal
262	Slc25a13	ENSMUSG00000015112	0.166574	-0.198635	GWASHit	Not_Significant	Sample4	-0.0853405	Parietal
263	Slc25a13	ENSMUSG00000015112	0.166574	-0.198635	GWASHit	Not_Significant	Sample5	-0.110212	Parietal
264	Slc25a13	ENSMUSG00000015112	0.166574	-0.198635	GWASHit	Not_Significant	Sample6	-0.0737084	Parietal
265	Spred2	ENSMUSG00000045671	0.999804	-0.019583	GWASHit	Not_Significant	Sample1	-0.0826377	Frontal
266	Spred2	ENSMUSG00000045671	0.999804	-0.019583	GWASHit	Not_Significant	Sample2	0.000685344	Frontal
267	Spred2	ENSMUSG00000045671	0.999804	-0.019583	GWASHit	Not_Significant	Sample3	0.148355	Frontal
268	Spred2	ENSMUSG00000045671	0.999804	-0.019583	GWASHit	Not_Significant	Sample4	-0.0667661	Parietal
269	Spred2	ENSMUSG00000045671	0.999804	-0.019583	GWASHit	Not_Significant	Sample5	-0.050759	Parietal
270	Spred2	ENSMUSG00000045671	0.999804	-0.019583	GWASHit	Not_Significant	Sample6	0.0511223	Parietal
271	Tbl1xr1	ENSMUSG00000027630	0.999804	0.0218191	GWASHit	Not_Significant	Sample1	-0.117787	Frontal
272	Tbl1xr1	ENSMUSG00000027630	0.999804	0.0218191	GWASHit	Not_Significant	Sample2	-0.0412286	Frontal
273	Tbl1xr1	ENSMUSG00000027630	0.999804	0.0218191	GWASHit	Not_Significant	Sample3	0.0878534	Frontal
274	Tbl1xr1	ENSMUSG00000027630	0.999804	0.0218191	GWASHit	Not_Significant	Sample4	-0.0129613	Parietal
275	Tbl1xr1	ENSMUSG00000027630	0.999804	0.0218191	GWASHit	Not_Significant	Sample5	0.0332029	Parietal
276	Tbl1xr1	ENSMUSG00000027630	0.999804	0.0218191	GWASHit	Not_Significant	Sample6	0.0509202	Parietal
277	Veph1	ENSMUSG00000027831	0.999804	0.00374186	GWASHit	Not_Significant	Sample1	-0.215213	Frontal
278	Veph1	ENSMUSG00000027831	0.999804	0.00374186	GWASHit	Not_Significant	Sample2	0.374994	Frontal
279	Veph1	ENSMUSG00000027831	0.999804	0.00374186	GWASHit	Not_Significant	Sample3	-0.356511	Frontal
280	Veph1	ENSMUSG00000027831	0.999804	0.00374186	GWASHit	Not_Significant	Sample4	-0.0202095	Parietal
281	Veph1	ENSMUSG00000027831	0.999804	0.00374186	GWASHit	Not_Significant	Sample5	0.393574	Parietal
282	Veph1	ENSMUSG00000027831	0.999804	0.00374186	GWASHit	Not_Significant	Sample6	-0.176634	Parietal
283	Wars2	ENSMUSG00000004233	0.999804	0.00913107	GWASHit	Not_Significant	Sample1	-0.0986233	Frontal
284	Wars2	ENSMUSG00000004233	0.999804	0.00913107	GWASHit	Not_Significant	Sample2	-0.0506809	Frontal
285	Wars2	ENSMUSG00000004233	0.999804	0.00913107	GWASHit	Not_Significant	Sample3	0.113608	Frontal
286	Wars2	ENSMUSG00000004233	0.999804	0.00913107	GWASHit	Not_Significant	Sample4	0.0326075	Parietal
287	Wars2	ENSMUSG00000004233	0.999804	0.00913107	GWASHit	Not_Significant	Sample5	-0.0440129	Parietal
288	Wars2	ENSMUSG00000004233	0.999804	0.00913107	GWASHit	Not_Significant	Sample6	0.047102	Parietal
289	Wnt16	ENSMUSG00000029671	0.575449	-0.0240865	GWASHit	Not_Significant	Sample1	0.18346	Frontal
290	Wnt16	ENSMUSG00000029671	0.575449	-0.0240865	GWASHit	Not_Significant	Sample2	0.0646649	Frontal
291	Wnt16	ENSMUSG00000029671	0.575449	-0.0240865	GWASHit	Not_Significant	Sample3	0.000421778	Frontal
292	Wnt16	ENSMUSG00000029671	0.575449	-0.0240865	GWASHit	Not_Significant	Sample4	0.0801638	Parietal
293	Wnt16	ENSMUSG00000029671	0.575449	-0.0240865	GWASHit	Not_Significant	Sample5	-0.147643	Parietal
294	Wnt16	ENSMUSG00000029671	0.575449	-0.0240865	GWASHit	Not_Significant	Sample6	-0.181067	Parietal
