# Supplementary material for: Joint multi-ancestry and admixed GWAS reveals the complex genetics behind human cranial vault shape
Source: Nat Commun. 2023 Nov 16;14:7436. doi: 10.1038/s41467-023-43237-8 (PMC10654897; doi:10.1038/s41467-023-43237-8)
Supplement: Supplementary file 7 — Source Data [file 41467_2023_43237_MOESM7_ESM.zip › SOURCE DATA/2i.xlsx]

## Sheet: Sheet1
RS	PVAL
rs202055590	0.000712277
rs2009778	0.0303539
rs4714260	0.14515
rs3822730	0.153663
rs11609649	0.153663
rs3936018	0.217414
rs10120728	0.273915
rs148673350	0.356737
rs17479393	0.375646
rs970797	0.375646
rs7626244	0.375646
rs6054748	0.375646
rs147676525	0.379564
rs61920200	0.415002
rs35614773	0.424162
rs1034266	0.424162
rs4842918	0.473073
rs296418	0.528645
rs1321454	0.528645
rs7813717	0.575356
rs12940346	0.591998
rs9491697	0.636036
rs3799970	0.647779
rs7920484	0.694135
rs10843158	0.694135
rs1581525	0.735131
rs1351637	0.867412
rs151174669	0.867412
rs1380208	0.945495
rs6739488	0.978995
