# Supplementary material for: Joint multi-ancestry and admixed GWAS reveals the complex genetics behind human cranial vault shape
Source: Nat Commun. 2023 Nov 16;14:7436. doi: 10.1038/s41467-023-43237-8 (PMC10654897; doi:10.1038/s41467-023-43237-8)
Supplement: Supplementary file 7 — Source Data [file 41467_2023_43237_MOESM7_ESM.zip › SOURCE DATA/s5.xlsx]

## Sheet: Sheet1
SEGMENT_NR	FRAC_FLAGGED	REPLICATION_RATE
1	0.23865	0.714286
2	0.219001	0.4
3	0.261263	0.454545
4	0	0.8
5	0.483369	0.230769
6	0.434865	0.5
7	0.146525	0.857143
8	0	0.5
9	0
10	0.00395257	0.666667
11	0.887408	0.0909091
12	0.454442	0.333333
13	0.420925	0.333333
14	0.347073
15	0.0237254	0.75
