# Supplementary material for: Joint multi-ancestry and admixed GWAS reveals the complex genetics behind human cranial vault shape
Source: Nat Commun. 2023 Nov 16;14:7436. doi: 10.1038/s41467-023-43237-8 (PMC10654897; doi:10.1038/s41467-023-43237-8)
Supplement: Supplementary file 7 — Source Data [file 41467_2023_43237_MOESM7_ESM.zip › SOURCE DATA/5b.xlsx]

## Sheet: Sheet1
# Genetic correlations between GWASs on brain and cranial vault segments of hierarchical level 3
	BRAIN_SEG4	BRAIN_SEG5	BRAIN_SEG6	BRAIN_SEG7
VAULT_SEG4	0.0525238	0.089898	0.0674562	0.0923053
VAULT_SEG5	0.0861256	0.180849	0.139715	0.146793
VAULT_SEG6	0.105712	0.134943	0.095861	0.145515
VAULT_SEG7	0.0766057	0.10187	0.119061	0.0974201
# Empirical P-values (bootstrapping, one-tailed) for genetic correlations between GWASs on brain and cranial vault segments of hierarchical level 3
	BRAIN_SEG4	BRAIN_SEG5	BRAIN_SEG6	BRAIN_SEG7
VAULT_SEG4	0.0400014	0.000123858	0.00292933	0.000141173
VAULT_SEG5	0.00029122	2.12962e-12	1.69896e-10	6.88736e-10
VAULT_SEG6	5.74607e-05	6.66492e-07	0.000175823	3.4943e-09
VAULT_SEG7	0.00168202	8.31758e-05	1.69975e-06	4.77007e-05
# Connections of mutual highest genetic correlations after normalization of genetic correlations
VAULT_SEG_NR	BRAIN_SEG_NR	PVAL
4	7	0.000205343
5	5	3.40739e-11
6	4	0.000114921
7	6	4.53267e-06
