# Supplementary material for: Joint multi-ancestry and admixed GWAS reveals the complex genetics behind human cranial vault shape
Source: Nat Commun. 2023 Nov 16;14:7436. doi: 10.1038/s41467-023-43237-8 (PMC10654897; doi:10.1038/s41467-023-43237-8)
Supplement: Supplementary file 7 — Source Data [file 41467_2023_43237_MOESM7_ESM.zip › SOURCE DATA/3.xlsx]

## Sheet: Sheet1
region_start_end	rsid	CS13-12383	CS13-12690	CS13-12829	CS13-12830	CS13-12877	CS14-12408	CS14-12709	CS14-12913	CS15-13000	CS15-13019	CS15-13128	CS17-12191	CS17-12331	CS17-12341	CS17-12611	CS20-12104	IMR90	H9	HUES6	HUES48	HUES64	H1	iPS-20b	iPS-18	iPS_DF_6.9	iPS_DF_19.11	H1_Derived_Neuronal_Progenitor	hESC_Derived_CD56+_Mesoderm	hESC_Derived_CD56+_Ectoderm	hESC_Derived_CD184+_Endoderm	H1_BMP4_Derived_Mesendoderm	H1_BMP4_Derived_Trophoblast	H1_Derived MSCs	Peripheral_Blood_Mononuclear	CD3_Peripheral_UW	CD4+_CD25int_CD127+_Tmem	CD4+_CD25+_CD127-_Treg	CD4+_CD25-_Th	CD4+_CD25-_CD45RA+_Naive	CD4+_CD25-_IL17-_PMA-stimulated__Th17	CD4+_CD25-_IL17+_PMA-_stimulated_Th17	CD4+_CD25-_CD45RO+_Memory	CD4_Memory	CD8_Memory	CD4_Naive	CD8_Naive	CD14	Mobilized_CD34_Female
chr1_119680000_119700000	rs3936018	6.48647	17.5955	14.8399	8.46564	8.10112	14.1855	13.1518	8.27355	6.51997	17.1803	17.9818	27.8517	40.1817	35.0789	43.5272	37.8777	11.1623	9.0884	7.10074	15.6594	5.34389	13.2058	44.0408	57.7514	33.6276	25.6873	17.6129	19.1603	14.0071	18.7555	17.0502	4.07102	11.7684	27.5335	23.3619	43.5515	57.6287	63.7305	84.0254	41.4613	50.1764	32.8158	39.8756	37.7827	50.6209	47.5162	56.022	71.6139
chr10_94940000_94960000	rs7920484	6.39135	13.3749	8.63858	8.30462	9.29721	8.60265	9.78747	10.7089	9.23448	14.7536	17.5861	15.2733	14.87	18.6514	13.7428	7.37896	13.7979	41.778	50.498	5.28546	4.13395	6.07813	6.85995	3.72493	9.11329	9.18905	7.29924	6.58225	4.84783	7.29005	12.0779	6.90909	6.24794	9.72109	13.7185	5.53225	3.4307	5.62584	4.29871	6.19908	3.45016	5.47812	4.29206	6.76885	1.95203	4.07363	5.88848	4.53143
chr12_28220000_28240000	rs61920200	3.13884	3.78105	3.39633	3.41951	2.90934	3.31331	3.96593	2.95121	3.76685	2.86739	3.88972	3.57205	3.72369	4.6317	4.22033	3.85252	3.68792	3.21698	3.81032	3.4734	3.53514	3.31507	4.40288	0	6.13011	3.53506	3.83074	3.85254	4.37879	4.4118	5.00883	3.4782	3.66247	8.82924	2.85157	3.56243	5.72469	5.88823	4.04734	3.03739	3.99314	2.93607	3.65441	4.55982	4.44528	4.92417	4.15881	6.93672
chr12_28500000_28520000	rs10843158	3.38499	2.94183	3.29417	2.96375	3.42922	3.00455	2.95511	3.40138	2.91839	3.3921	3.47255	3.64806	3.68322	4.03204	4.19518	3.70066	3.53524	2.87924	3.4337	3.44879	2.96674	2.94725	5.21422	2.04271	5.78768	3.43303	6.04236	5.70442	4.51767	5.64494	5.92234	3.04569	3.41797	4.23792	3.42404	8.57828	8.21002	7.25327	8.16107	6.97698	3.99314	8.03726	6.16667	7.34993	9.84758	6.03076	7.81494	10.5989
chr12_66360000_66380000	rs151174669	3.73554	4.53882	5.70036	4.35588	5.55417	5.74662	5.07806	5.72945	5.31137	6.47568	6.30114	6.38403	6.39134	7.26033	6.87607	6.03175	3.35391	3.63129	4.42557	7.28723	3.92179	3.67642	4.44767	0	3.36293	2.61854	3.16487	2.77593	5.05946	3.26977	2.88637	4.04387	4.40686	4.19242	3.06508	4.07905	2.233	2.40529	3.14676	2.90478	2.99948	2.68771	1.86953	2.54139	3.17331	3.3784	3.46842	3.18717
chr12_85560000_85580000	rs11609649	2.83336	5.90802	4.51228	4.49136	6.22145	3.26379	3.69817	5.55821	2.82014	5.20311	4.68641	12.3167	8.02718	8.50514	9.47162	4.30926	1.83702	2.24073	1.73726	4.49012	2.20332	1.80694	2.24449	1.81555	3.03547	2.94927	3.02339	2.90123	1.94523	2.7063	2.41149	2.01363	2.21462	3.36113	2.24449	3.98606	4.18649	2.99947	4.17226	3.45701	2.13221	2.74748	4.40552	2.65647	2.94036	2.7505	3.39011	4.46414
chr13_100960000_100980000	rs1034266	3.49797	4.30594	4.80966	4.55369	4.1244	4.95142	5.26558	4.61225	3.54662	4.41361	5.42446	4.88467	4.15542	4.26586	4.52438	5.09477	6.13493	4.2828	4.83022	6.10774	3.99643	5.84298	3.71616	3.2431	3.22758	5.80676	4.85949	6.10988	4.56767	6.74687	7.68728	4.36924	5.12975	4.08551	3.78803	5.65995	4.04206	4.75954	4.5706	4.17052	3.99314	3.62434	5.19163	2.31789	3.17331	3.83035	5.2426	3.08837
chr14_98860000_98880000	rs1380208	5.08479	5.06926	4.89389	4.67342	4.7902	5.37946	5.52576	4.84236	5.35182	4.52481	5.30338	4.32354	4.66046	5.01141	4.749	4.63767	3.80192	7.0768	5.34216	4.72644	6.6658	4.28148	2.49299	4.45014	1.4965	2.73014	3.00009	3.4782	2.224	3.24057	5.37079	4.73787	4.32774	2.81418	4.55065	4.27251	9.74195	5.14992	5.87567	7.20829	3.79883	7.21765	7.83281	9.51502	5.85833	8.66037	4.71264	8.85859
chr15_84520000_84540000	rs4842918	3.07099	3.05616	3.75367	3.69817	3.84181	3.26379	2.86999	3.7915	3.44831	4.00964	3.75655	4.2362	4.72502	5.01141	4.749	4.0056	1.93609	2.83402	3.24408	2.74184	3.29502	2.50684	4.26748	3.86831	3.52537	2.67431	2.26492	2.6671	5.49576	2.41557	2.59039	3.00043	2.53625	5.00199	3.27627	2.44801	3.33001	2.67431	3.60896	3.03739	1.91343	2.22441	2.5066	2.31789	2.70896	1.76445	2.62799	2.51693
chr17_68060000_68080000	rs12940346	5.51082	9.76959	12.4076	8.01723	11.7173	6.10641	9.59339	11.8615	6.36021	6.47568	11.6006	26.6275	22.3272	28.4886	19.7888	13.1892	4.72723	3.63129	4.74719	30.5249	3.92179	4.0788	4.6787	8.30463	6.81443	8.7708	4.41922	6.58225	8.39098	5.00133	6.62781	3.92161	3.39849	5.20926	3.42404	4.07905	3.77431	4.01641	3.14676	4.58333	5.34102	3.34359	3.5522	3.53353	1.0135	5.70927	2.27319	3.98135
chr2_119180000_119200000	rs6739488	4.43333	3.69311	3.48393	4.04645	3.77993	4.09757	3.84113	3.90599	5.2224	3.85915	3.90108	3.06468	4.59454	3.49665	3.60901	3.21737	6.72799	6.73603	4.97493	5.86285	4.66205	12.5679	7.56315	6.55108	3.66254	8.03633	4.89902	6.5325	2.224	7.1089	8.10816	6.78978	6.49836	6.15288	4.74796	6.73093	5.45846	4.01641	3.93309	3.88904	6.08308	4.47924	4.62721	4.99941	2.47087	5.86763	3.31465	5.18665
chr2_145640000_145660000	rs17479393	3.29293	3.26921	4.58412	3.69144	3.89202	3.90645	3.2863	3.93431	2.68964	3.5965	3.65121	4.41142	5.72943	6.35044	5.5285	7.06763	7.08054	3.44938	2.09245	2.78566	2.63686	3.31507	3.95655	3.98363	4.37947	11.6991	4.89902	8.63725	3.56195	6.00128	7.58495	2.95273	3.53078	4.85626	3.6107	2.81884	2.94657	6.45957	4.17226	2.2132	1.80418	3.34359	3.17602	2.7179	2.94036	2.45553	2.90687	2.8212
chr2_177100000_177120000	rs970797	3.85986	4.04947	3.00945	3.01735	3.64341	4.40918	3.37564	4.30948	4.40551	5.04953	4.75092	4.59454	5.59039	6.57791	5.24108	4.6965	2.87926	3.3539	3.73813	3.79753	3.56022	2.78411	5.01231	4.40584	4.59088	3.3239	2.04519	2.50538	3.27281	2.91517	2.91287	4.31138	5.12975	4.79827	4.27935	3.08132	3.06181	5.21358	3.50831	3.88904	3.45016	3.62434	3.35672	2.77739	2.70896	1.82165	3.46842	4.08897
chr2_65960000_65980000	rs2009778	7.15354	5.90802	5.08968	4.8939	5.36338	6.95647	4.6965	5.27208	7.21599	7.25277	6.99004	6.35353	8.40706	7.67155	7.743	6.73621	4.64171	4.30947	7.23155	7.64427	6.26271	5.03243	6.76485	5.57682	7.65657	3.3239	3.56286	2.92318	3.73521	3.44764	3.5529	6.27697	4.06188	4.56323	4.43746	7.063	3.19195	3.64388	3.41148	5.90068	3.61879	3.06508	3.96458	3.53353	1.37439	3.83035	4.6198	3.36922
chr20_6580000_6600000	rs1321454	4.99322	5.39544	5.9492	4.99768	5.80338	4.81046	4.84186	4.95142	5.13897	8.70563	5.25705	3.55067	4.2124	5.44246	4.22033	4.56255	4.47084	5.19595	4.21937	3.98885	4.69613	4.13675	2.96505	4.04478	6.61852	3.00335	4.26412	3.41424	4.65863	4.06263	3.9499	4.64015	3.35265	3.69577	3.70129	4.17519	3.96949	4.01641	5.0137	3.17422	4.62398	3.13585	3.35672	5.15531	2.94036	5.23234	9.20762	6.1477
chr20_7100000_7120000	rs6054748	4.33348	3.41877	4.90686	4.46503	4.17491	3.51176	3.32955	3.99317	3.33011	4.15981	3.94992	2.79008	2.94793	3.65564	3.28685	2.73265	3.68792	4.2085	3.24408	3.11956	3.02652	3.21857	3.23818	4.45014	3.96246	4.97494	4.41922	3.58057	2.224	5.37946	4.03283	3.20268	2.51335	2.21139	2.85157	3.08132	2.98535	2.95315	3.22823	3.31498	3.79883	3.90657	3.35672	2.90776	2.70896	3.17834	3.09815	2.84994
chr3_157460000_157480000	rs7626244	8.9869	5.63088	5.98	5.63979	4.63392	6.77798	5.58925	4.8262	4.1245	4.84085	4.80637	4.41142	5.48472	5.56235	8.8894	4.63767	4.90365	3.44938	3.19623	3.4734	4.46156	4.72389	88.2738	33.1727	15.1984	6.38946	4.89902	6.81705	3.60901	12.6616	6.14776	4.54968	4.64065	4.48184	3.51948	3.56243	4.04206	4.48681	2.90827	2.63533	2.99948	3.20268	3.85915	6.95961	3.6704	3.08744	3.09815	5.34445
chr3_177300000_177320000	rs35614773	14.6741	16.3027	24.6468	13.584	21.3733	13.1143	11.9002	25.1961	9.67578	15.8432	15.9144	26.2919	20.9552	29.0574	23.9946	17.944	5.92787	5.2234	47.6301	12.5326	7.56907	8.04111	29.1525	11.3969	24.1665	10.7236	5.99339	11.8682	16.8587	5.51311	6.71027	5.21648	5.86707	33.2709	6.13448	17.8722	30.4049	16.3673	19.5113	15.0451	17.128	18.1675	16.7678	16.3498	10.979	15.2544	22.1069	19.9069
chr5_171160000_171180000	rs3822730	13.572	5.49913	4.95514	5.74301	6.42296	8.31275	6.63035	5.55821	9.99333	5.89309	7.40377	5.61406	7.34367	5.51508	6.87607	5.27872	6.23982	6.22312	6.63724	5.42948	9.54436	8.43188	3.21748	2.77799	2.10375	5.06101	3.69577	4.64468	4.37879	4.94474	5.12974	10.1645	9.16771	5.50353	6.63926	9.77666	2.94657	2.90976	2.43083	2.76931	2.36817	3.20268	3.45324	3.94263	3.6704	5.70927	4.6198	3.15156
chr5_44440000_44460000	rs1351637	4.43333	3.05616	3.87478	4.27717	3.85987	2.9573	3.19473	3.45508	2.4321	3.14277	3.2614	2.93908	3.53987	2.8314	3.81182	3.85252	3.72475	28.9255	7.36504	3.22262	3.35768	2.99132	3.07784	2.95	4.1853	5.85181	6.09318	6.02264	3.27281	4.72051	5.6398	2.70548	3.09355	3.0944	3.27627	5.90074	5.98271	5.39544	6.63578	3.88904	4.19351	3.48259	4.29206	3.44629	3.6704	3.94993	3.63179	5.74102
chr6_127440000_127460000	rs9491697	4.93644	10.2393	10.348	7.35082	11.2579	10.7962	9.65157	12.2959	10.1983	14.0587	19.299	22.7806	19.1949	18.7995	10.3961	11.7306	3.21471	3.42633	3.85556	3.39036	3.51453	3.21857	3.64266	9.04731	3.71617	4.97494	4.94316	3.32037	4.51767	3.10832	3.05472	3.4782	3.66247	5.81353	3.8305	5.41187	6.13843	5.72823	4.04734	4.02915	3.61879	5.10404	2.5066	3.53353	4.44528	2.91228	2.57513	5.74102
chr6_133640000_133660000	rs296418	4.43333	4.94475	4.58412	4.4403	4.54587	4.60655	4.52689	4.57763	4.15956	5.07601	5.5156	6.03022	6.73422	6.1754	6.3858	6.12843	2.94575	3.03523	3.10238	3.61879	3.14854	2.99132	3.36923	5.65933	2.82753	2.78041	4.07641	4.18546	6.31644	5.44286	3.82298	3.27063	3.20268	6.31072	3.51948	3.56243	5.89724	3.58504	3.41148	3.88904	3.79883	2.45489	3.45324	4.69775	1.95203	2.91228	3.46842	5.34445
chr6_39520000_39540000	rs4714260	4.68485	4.62422	4.38363	3.94378	4.47043	4.97189	4.84186	5.97057	4.24798	6.60135	5.17774	6.44489	5.50329	6.9711	6.48304	7.01682	4.68749	4.48827	4.39935	6.10774	4.10682	4.72389	0	8.67079	1.4965	5.939	4.22545	7.11436	5.05946	4.61437	4.56756	5.62944	4.48208	7.39544	4.07772	5.53225	3.48203	5.01895	4.04734	3.74706	3.14055	3.20268	3.85915	4.29408	6.19906	3.59675	4.34132	3.49381
chr6_44800000_44820000	rs3799970	4.55806	5.65451	5.505	5.89852	5.16045	4.99529	6.12552	5.44019	4.97395	4.78073	5.24261	5.0613	7.60686	9.62402	7.743	6.36277	4.11031	3.72409	4.21937	3.92601	4.24781	5.38092	0.406375	8.91433	0	3.53506	5.99339	4.97395	3.8056	10.2915	7.20571	4.07102	3.75445	6.25094	3.65654	3.89386	6.84725	6.82263	6.63578	6.29219	5.09377	7.09151	8.40487	8.30048	6.48597	4.77115	6.09389	11.3336
chr7_120860000_120880000	rs1581525	3.44303	3.7069	2.61854	3.08929	3.3286	3.46003	3.2863	3.15124	2.85335	3.52537	3.55356	4.2362	4.34071	4.26586	4.749	4.61779	2.26933	3.03523	2.73893	2.9886	3.53514	2.81112	2.67927	3.52293	4.65839	2.50709	2.4878	2.70979	4.67836	2.68577	2.61307	2.88637	3.48463	4.23792	2.31176	8.67382	3.02004	5.62584	3.93309	2.63533	3.45016	4.47924	3.26486	3.35768	2.70896	3.08744	3.39011	3.67706
chr7_156160000_156180000	rs147676525	2.78329	2.98082	3.39633	3.15037	3.03546	3.54308	4.33616	3.06988	3.91935	2.90704	2.64994	2.6098	2.76011	2.67573	2.10433	2.96823	4.5128	4.23285	4.29919	4.57006	5.20798	5.52848	3.18305	5.74134	3.48393	5.0185	3.28546	3.6107	2.77929	2.96059	3.62792	4.52038	4.27798	3.69577	5.71776	3.02364	2.74282	3.19609	2.10422	3.17422	5.34102	4.23672	4.29206	5.31984	1.95203	6.78338	3.55042	2.87546
chr7_33240000_33260000	rs148673350	2.86644	3.46316	2.78202	2.91598	3.62792	3.64631	3.96593	3.73415	4.27935	3.64341	3.49502	3.35257	3.76311	3.35896	3.41117	3.4856	3.50239	4.18492	3.29223	3.30702	3.46818	3.52962	2.94927	4.70717	4.05248	5.15094	4.0413	3.51176	4.07555	4.18692	4.66908	3.62409	4.06188	5.77579	3.74644	4.70172	6.37141	4.48681	6.82716	4.30769	4.40387	4.47924	5.60467	6.57659	3.6704	2.91228	4.98115	4.60311
chr7_96200000_96220000	rs202055590	2.48348	2.96505	4.16747	3.29324	3.52243	3.13511	2.29863	3.19543	2.51984	3.50417	2.66163	2.45947	2.76011	3.59736	3.33627	2.46794	3.76167	1.65055	2.06362	1.56197	2.10812	1.6936	1.90819	3.2555	3.05087	4.93223	2.81735	5.88386	1.04141	2.41557	5.12974	2.25332	2.14343	1.24861	3.06508	2.18896	2.15661	2.21233	1.97042	1.63342	1.80418	1.96216	2.19063	2.11683	3.92602	1.41613	1.9156	1.70741
chr8_109540000_109560000	rs7813717	3.31076	3.47522	3.19111	2.97	4.1244	4.87142	3.89192	4.43843	3.41406	5.80972	4.45948	8.43391	6.22246	8.22724	5.36781	4.63767	2.12843	3.19655	3.29223	3.70714	3.19118	2.92316	4.42557	4.19399	4.75525	2.44841	2.76835	2.82497	3.19752	2.85133	2.96823	2.70548	2.86681	3.18657	2.79503	3.64283	3.65417	5.21358	3.22823	3.31498	5.09377	4.1749	3.96458	2.21289	4.18334	5.23234	4.34132	4.53143
chr9_111360000_111380000	rs10120728	4.79512	3.95999	3.09526	3.69144	3.74978	3.69665	3.89192	3.62033	4.65116	4.36249	3.64037	3.88333	4.94523	4.35164	5.27199	5.57202	3.39251	5.32182	5.21505	5.47858	5.43726	4.34643	5.28545	5.50132	4.59088	3.48334	4.19107	3.74978	3.65236	4.36475	3.90599	5.21648	4.30371	13.8642	5.02611	4.58967	3.4307	3.95126	3.32036	4.02915	5.34102	3.48259	2.77761	4.42398	3.17331	4.77115	4.43617	3.62896
[truncated: 93 more columns]
