# Supplementary material for: Joint multi-ancestry and admixed GWAS reveals the complex genetics behind human cranial vault shape
Source: Nat Commun. 2023 Nov 16;14:7436. doi: 10.1038/s41467-023-43237-8 (PMC10654897; doi:10.1038/s41467-023-43237-8)
Supplement: Supplementary file 7 — Source Data [file 41467_2023_43237_MOESM7_ESM.zip › SOURCE DATA/2b.xlsx]

## Sheet: Sheet1
LABEL	SNP1	SNP2	SNP3	SNP4	SNP5	SNP6	SNP7	SNP8	SNP9	SNP10	SNP11	SNP12	SNP13	SNP14	SNP15	SNP16	SNP17	SNP18	SNP19	SNP20	SNP21	SNP22	SNP23	SNP24	SNP25	SNP26	SNP27	SNP28	SNP29	SNP30	SNP31	SNP32
DATA	0.0148825	-0.00101913	0.272905	0.275974	0.091213	-6.15989e-05	0.00708147	0.129595	0.0183456	0.145564	0.0843528	0.0371038	0.00221575	0.0277442	0.00235628	0.109242	0.295603	0.0144061	0.0215488	0.126795	0.0122263	0.0121028	0.19963	0.311101	0.011443	0.141005	0.0106797	0.100292	0.0730848	0.319487	0.0254568	0.249458
NULL	0.268357	0.169608	0.312259	0.0884209	-0.000240902	0.119013	0.0864897	0.0883537	0.0667246	0.490486	0.305075	0.134455	0.100991	0.0497988	0.0749453	0.0836358	0.0324755	0.0473023	0.0306825	0.126795	0.378098	0.0099204	0.0162584	0.0353884	0.00417221	0.421309	0.0707959	0.184024	0.0414797	0.0842608	0.197912	0.177761
NULL	0.390991	0.00215189	0.0202329	0.151705	0.149283	0.00714544	0.161127	0.311196	0.0455071	0.319923	0.0101671	0.000711285	0.000852399	0.256308	0.0991299	0.265508	0.276843	0.0323076	0.024375	-0.000946666	0.024443	0.308036	0.0515559	0.0262793	0.146864	0.17989	0.181399	0.138084	0.151309	0.195021	0.140742	0.35856
NULL	0.27079	0.000515642	0.161223	0.14183	-0.000648312	0.0807597	0.160921	0.0179197	-0.00100268	0.457409	0.00765815	0.11238	0.0123056	0.309449	-0.000272453	0.204139	0.587669	0.103196	0.00616363	0.646005	0.335096	0.0104182	0.146093	0.156973	-0.000744788	0.0605148	0.264276	0.0837992	0.044836	0.184491	0.0609505	0.00932137
NULL	0.137916	0.0435635	0.233908	0.229398	0.115192	0.0166142	0.48652	0.219899	0.0158045	0.0138046	0.375688	0.0678423	0.0335448	0.0777586	0.267343	0.0104027	0.228264	0.00624128	0.097905	0.602816	0.269425	0.0188992	0.527063	0.0464327	0.0450864	0.0102072	0.146078	0.12906	-0.000460504	0.0270515	0.0763126	0.0155769
NULL	0.141024	0.199205	0.0731969	0.0525819	0.209806	-0.000607717	0.0792925	0.107305	0.314874	0.00355145	0.428983	0.231843	0.333549	0.0010549	-0.000847091	0.627925	0.0631774	0.207654	0.0168402	0.0282666	0.0238264	0.38815	0.012594	0.00353083	0.0446957	0.0767305	0.0215248	0.000981118	0.0554409	0.00850865	0.0840318	0.188245
NULL	0.0886538	0.13794	0.148756	0.293987	0.229449	0.0334842	0.218485	0.0215368	-0.000167829	0.0100936	0.0212207	0.00170241	0.0233143	0.0507828	0.015568	0.429681	0.326722	0.147404	0.0641325	0.664527	0.0607695	0.0854158	0.122687	0.0286394	0.0161739	0.0543986	0.00569267	0.129391	0.023818	0.181648	0.12219	0.137632
NULL	0.0978211	0.135295	0.0059495	0.0489827	0.134305	0.00281504	0.0283647	0.0426231	0.00508501	0.398343	0.175538	0.0711591	0.282379	0.276092	0.441781	0.112838	0.170277	-0.000911646	0.00554822	0.419446	0.0242834	-0.000446749	0.310569	0.215424	0.0190896	0.101846	0.00866738	0.373494	0.122291	0.201447	0.237611	0.323771
NULL	0.142371	0.181663	0.155856	0.0543925	0.0148506	0.0158405	0.0276655	0.0876949	0.0358235	0.0260103	0.590233	0.0309808	0.406091	0.0292769	0.0998916	0.260042	0.388005	0.349014	0.00682666	0.0020395	-0.000975558	0.373448	0.189207	0.0884184	0.0691917	0.0315755	0.141876	0.295197	0.169188	0.0864463	0.00766842	0.0814183
NULL	0.377518	-0.00100601	0.0348919	0.168205	0.219898	0.0267195	0.247981	0.0228169	0.0732411	0.316583	0.0496357	0.33663	0.0804751	0.0128075	0.027477	0.0456577	0.0854196	0.000211671	0.0739492	0.473047	0.00963341	0.0393629	0.72119	0.0575775	0.0178744	0.131593	0.314374	0.446065	0.11534	0.102575	0.288278	0.0824462
NULL	0.0121926	0.132313	0.0643194	0.018342	0.000513065	0.00129324	0.0386348	0.00762284	0.0170638	0.295241	0.198742	0.127013	0.0291973	0.0317936	0.199271	0.139747	0.0918898	0.0362896	0.050367	0.0621059	0.00288691	0.231578	-8.93387e-05	0.0836061	4.7694e-06	0.223526	0.200586	0.667123	0.232575	0.00996201	0.0335143	0.0484647
NULL	0.211857	0.000161755	0.284569	0.000890819	-0.000414539	0.061954	0.000210185	-0.00035553	0.00561795	0.258143	0.490869	-0.000944941	0.0496513	0.0111645	0.0204669	0.41956	0.0117735	0.158762	0.0224908	0.00665302	0.0734548	0.0643056	0.0208345	0.00994995	0.0377384	0.278055	0.132476	0.375559	0.0047282	0.35465	0.0587304	-0.000892986
NULL	0.254481	0.230273	0.344007	0.195911	0.152409	0.153401	0.106005	0.00381201	0.0351819	0.128331	0.125404	-0.000174012	0.0747625	0.0244992	0.434227	0.128827	0.295495	0.202735	0.127287	0.457118	0.0505412	0.162674	-0.00101825	0.00371001	0.1923	0.105441	0.0239095	0.0165117	0.276613	0.0497605	0.147959	0.00345924
NULL	0.12831	0.09333	0.136084	-0.000986497	0.120139	0.0066703	0.000275125	0.25976	-0.000535643	0.0309431	0.0707117	0.0188626	-0.00101515	0.199848	0.00234218	0.105909	0.455461	0.251244	0.00291167	0.277764	0.00585347	0.277041	0.142105	0.163571	0.00643471	0.0759097	0.228856	0.155456	0.13658	0.0640451	-0.000455952	0.0049056
NULL	0.226273	-0.000768413	-0.000836556	-0.000972038	0.233864	0.0227986	0.0827918	0.0101985	0.00365853	0.0586557	0.388585	0.450121	0.136985	0.0392741	0.0246816	0.00402234	0.0105783	0.366586	0.0290222	0.580549	0.336087	0.0595551	0.100871	-0.00106531	-0.000858173	0.071163	0.107169	0.0257158	0.0121275	0.220898	0.140345	0.384586
NULL	0.11743	-0.00109186	0.0386875	0.11176	0.0792476	0.0727863	0.00889749	0.166569	0.0222823	0.205408	0.418141	0.329878	0.196998	0.162588	0.116853	0.298199	0.0576585	0.107716	0.0186625	0.394909	0.00420188	0.171231	0.110908	0.16035	-4.0825e-05	0.0888302	0.00288743	0.381488	0.156979	0.0213929	0.044561	0.321277
NULL	0.441999	0.189447	0.0392039	0.0545608	0.092667	0.0459906	0.213059	0.0421808	0.269074	0.304667	0.237814	0.218833	-0.000980035	0.0175563	0.32601	0.00505855	0.393526	0.247463	0.0253172	0.0606799	0.186426	0.0327272	0.0113502	0.0382523	0.0046032	0.0773203	0.0226014	0.14437	0.116612	0.0789362	0.14254	-8.26083e-05
NULL	0.0325658	0.228458	0.000328068	0.137046	-0.000971991	0.377725	0.310663	0.071111	0.0799332	0.246563	0.130304	0.0600346	0.304687	0.0553612	0.0945761	0.00521871	0.188923	0.149523	0.128329	0.0239614	0.0204	0.118727	-9.02745e-05	0.0301179	0.0131252	-0.000973885	0.161251	0.112787	0.0795653	0.261055	0.157311	0.0615059
NULL	0.0413004	0.0862443	0.210677	0.0320096	0.00516594	0.0293828	0.0634789	0.22456	-0.000815007	0.137345	0.125726	0.374203	0.376444	0.223637	0.0520013	0.0579365	0.131066	0.00513547	0.0525627	0.456048	-0.000559494	0.185239	0.136016	0.00438812	0.0115804	0.0120056	0.0940335	0.178406	-0.000731529	0.118858	0.165109	0.152669
NULL	0.404273	0.00737214	0.0943559	0.0928306	0.149313	0.116375	0.337661	0.334314	0.205539	0.00678187	0.196987	0.206548	0.00069612	0.21825	0.221033	0.453319	0.359849	0.122142	0.047649	0.16823	0.0649112	0.00563868	0.00362026	0.198222	0.00584603	0.150338	0.00865694	0.0418395	0.0344181	0.0789046	0.142995	0.0134386
NULL	0.280313	0.117336	0.0265768	0.105584	0.0874564	0.132436	0.129418	0.00347227	0.00543672	0.287419	0.18268	0.237998	0.0116057	0.226898	0.0123031	-0.00101516	0.321184	0.00236346	0.016594	0.00676006	0.117977	0.292607	0.0766156	0.0443768	0.0317503	0.0155999	0.118832	0.146443	0.368217	0.182402	0.210055	0.00203431
NULL	0.116953	0.0500983	0.0572387	0.00595282	0.216664	0.105628	0.557646	-0.000797761	0.101013	0.124997	0.062174	0.41047	0.526881	0.104299	0.294673	0.0844351	0.295758	0.270114	0.0227999	0.00428143	0.0166229	-0.000989479	0.0263425	0.0607255	0.068822	0.00462993	0.0173678	0.0816563	0.0570216	0.00862686	0.464451	0.0453182
NULL	0.0187282	0.04935	0.39056	0.315413	0.22935	-0.000135414	0.00839619	0.274343	0.077784	0.0752277	0.00553428	0.0293094	0.276985	-0.000798398	0.433061	0.0153048	0.177448	0.0200728	0.0774188	0.0931886	0.0549854	0.385601	0.175235	0.0257126	-0.000529743	-0.000963326	0.0550827	0.266981	0.0821882	0.130371	0.331508	0.263889
NULL	-0.000919331	0.0730993	0.108891	-0.000751777	0.394634	0.00574181	0.0608334	0.245686	0.0179956	0.367267	0.152446	0.0242534	0.508558	0.108689	0.168221	0.13764	0.536044	0.188993	0.00194911	0.596395	0.00642127	0.126144	0.0703151	0.0012165	0.0429018	0.00199003	0.159541	0.0212373	0.0962689	0.242672	0.235132	0.00253584
NULL	0.0192244	0.0393049	0.00435215	0.0774671	0.000693563	0.0311661	0.322745	0.0276801	0.083992	0.0416587	0.497524	0.116755	0.320345	0.0239078	0.388942	0.191809	0.0120487	0.215854	0.0187311	-0.000969791	0.251742	0.227363	0.0326449	0.0691128	0.0125814	-0.000681636	-0.0010421	0.0033608	0.0224002	0.133941	0.0012045	0.212817
NULL	0.067671	0.0768862	0.0881816	0.444166	0.229152	0.0508902	0.437835	0.398051	0.0174575	0.0407438	0.37466	0.232808	0.0476945	0.320475	0.0598362	-0.000617118	0.407099	-0.00101496	0.00178688	0.309934	0.222299	0.0898945	-0.000378487	0.256254	0.0500985	0.331798	0.236381	0.0921227	0.00452813	0.18609	0.0141397	0.176502
NULL	0.292756	0.0588327	0.228517	0.0148692	0.124469	0.0158791	-0.00055087	0.462428	0.0151506	0.391891	0.131729	0.012833	0.200749	0.0696961	0.029032	0.246582	0.524547	0.242329	0.0676721	0.35769	0.197849	0.00131083	0.47061	0.0397122	-0.00054327	0.0330457	0.0324541	-8.0046e-05	0.280058	0.0546747	0.017774	0.141748
NULL	0.198785	0.0162354	0.16345	0.0381788	0.187227	0.0804399	0.0744193	0.109375	0.0803432	0.0103385	0.353508	-0.000160612	0.226077	0.0586907	-0.000830483	0.595217	0.0292511	0.160673	0.00534584	0.0389621	0.0187197	0.00231721	0.308315	0.0146637	-0.00105204	0.0347814	0.0395158	0.301933	0.0839588	0.0332856	0.0150219	0.120835
NULL	0.0187409	0.202071	0.325243	0.00442627	0.271264	0.0274623	0.433285	0.0293152	0.0294172	0.1912	0.206462	0.226404	0.154348	0.0531821	0.250981	0.118404	0.000470685	0.0551086	0.0177818	0.309991	0.00781884	0.368252	0.04174	0.120288	0.15297	0.00121319	0.00233741	0.191737	0.212016	0.0929634	0.354244	0.284248
NULL	0.173996	0.00776286	0.0368056	0.344718	-0.00102206	0.0250735	0.0697199	0.198839	0.0708917	0.401141	0.368894	0.00955152	0.0194178	0.10998	0.084209	0.013016	0.0598008	0.0774254	0.0167289	0.00286595	0.180994	0.0517123	0.198635	0.0159387	0.0708226	0.160217	0.164908	0.217562	0.00305587	0.011868	0.146121	0.0776991
NULL	0.00715685	0.0545299	0.0890924	0.245985	0.00337831	0.0200076	0.367098	0.0127313	0.050347	0.00894961	0.361931	0.0023632	0.0676943	-0.000813871	0.00516383	0.459234	0.040837	0.388094	0.0101774	0.435536	0.0691969	0.000836596	0.260265	0.0374535	0.00273225	-0.000995371	-0.000449173	0.067819	0.226226	0.355227	0.213299	0.0562027
NULL	0.395328	0.197286	0.0245313	0.0380164	0.00115289	0.140373	0.502215	0.0745898	0.00535895	0.2963	0.434378	0.0145215	0.284989	0.061652	0.0173294	0.0784391	0.188119	0.253886	0.0292059	0.0359119	0.00156588	0.0432828	-0.000616418	0.0443271	0.0652613	0.142981	0.0926889	0.0597544	0.0102576	0.208986	0.342749	0.375689
NULL	0.498542	0.0820238	0.0150681	0.00286787	0.00166269	-0.000742136	0.00786424	0.00661343	0.0665251	0.183607	0.126593	0.033613	0.190179	0.0626785	0.000696724	0.00257115	0.400905	0.203749	0.0318559	0.635801	0.353046	0.0451019	0.128337	0.00780966	0.0787105	-0.000912577	0.0846905	0.301496	0.00996113	0.390145	0.328524	0.11042
NULL	0.00902232	0.0323111	0.015793	0.0437862	0.00566266	0.118055	0.167679	0.120503	-0.000995933	0.0903775	0.213532	0.156269	0.416178	0.142091	0.00591047	0.244282	-0.000959464	0.0492942	0.0462866	0.0817014	0.413446	0.266597	0.519796	0.00241591	0.000786446	0.174033	0.00443912	0.414887	0.0118244	0.185448	0.341599	0.0132112
NULL	0.0206413	0.191523	0.212286	0.0810086	0.185734	0.124089	0.00421577	0.0351901	0.0678432	0.308613	0.253537	0.0932053	0.0480562	0.266651	0.0532328	0.0143452	0.0192355	0.00443436	0.0109227	0.0353256	0.0293792	0.0797582	0.0332269	0.152835	-0.000844629	0.0461477	0.248671	0.0549431	0.00381432	0.0862845	0.256862	0.120695
NULL	0.201099	0.021805	0.20484	0.0491792	0.13829	0.0100584	0.0268419	0.348574	0.0202224	0.0567584	-0.00106813	0.316016	0.115825	0.136221	0.0240544	0.0523601	0.446794	0.354962	0.0130749	0.117037	0.294147	0.398951	0.00267489	0.0511504	-0.0010234	0.159759	0.0477427	0.0191591	0.0794845	0.0804671	0.0936733	0.110458
NULL	0.126353	0.00251523	0.0242077	0.135299	0.144056	0.0458844	0.0285796	0.152306	0.00203607	0.0481214	0.00312231	0.297699	0.558847	0.164693	0.0010575	0.0172155	0.271003	0.00481745	-0.000166833	0.264493	0.0405247	0.0534099	0.144527	0.220959	0.0740049	0.0371892	0.0557362	0.0321718	-0.000504616	0.0242603	0.194605	0.00190495
NULL	0.0774723	0.0233215	0.221564	0.119031	0.00595703	0.190449	0.19177	0.0535997	0.0244093	0.233615	0.186531	0.0416777	0.181123	0.245393	0.00227869	0.149185	0.005213	0.106008	0.0287964	0.505124	0.0732945	0.238189	0.383719	0.195247	0.186235	0.260976	0.139419	0.37597	0.0471125	0.00468683	-0.000324939	0.334036
NULL	0.208005	0.0192684	0.56371	0.0197207	0.021648	0.0543209	0.172695	0.01526	-0.000799725	0.327462	0.260282	0.108507	0.217338	0.262844	0.0921688	0.115534	0.241882	0.239198	0.165693	0.197109	0.0615165	0.00829184	0.665423	0.00135332	0.219915	0.2007	0.369168	0.0553278	0.305679	0.111323	0.00625032	0.112148
NULL	0.291987	0.0634645	0.0587869	0.0206679	0.0123863	0.00821558	0.102516	0.143642	0.00638385	0.0334816	0.253479	0.0487665	0.181337	0.174154	0.0715855	0.296488	0.00999491	0.486093	0.0387376	0.297035	0.0961313	0.0569009	0.0443498	0.0692581	0.019106	0.100172	0.214133	0.0130073	0.257283	0.302723	0.117669	0.0899166
NULL	0.118356	0.010617	0.1043	0.139186	0.012484	0.0962646	-0.000703321	0.0992172	0.00151087	0.0912083	0.206427	0.0688631	0.391834	9.18967e-05	0.102118	0.412604	0.00924065	0.228628	0.0262595	0.00487673	0.000611197	0.0075985	0.719748	0.0675724	0.0136615	0.132998	0.181371	0.0054384	0.327983	-0.00025388	0.151092	0.069387
NULL	0.565877	0.0568241	0.0297015	0.00657564	0.194809	0.118634	0.0108694	0.157266	0.0277073	0.353765	0.599268	0.00344856	0.112919	0.355523	0.0276023	0.129931	0.546566	0.31457	0.0384184	0.11605	0.0107405	0.00982961	0.271793	0.148992	0.0502666	0.105391	0.125739	0.484711	0.0804862	0.087659	0.116482	0.0450763
NULL	0.11819	0.00203286	0.0644546	0.140873	0.128485	0.023419	0.0139668	0.226163	0.00644952	0.0499279	0.451673	0.319511	0.0802427	0.359029	0.172902	0.0246046	0.227352	0.296027	0.0133491	0.184669	0.046271	0.206152	0.0779875	0.12155	0.0378749	0.0240557	0.204763	0.0149888	0.0140734	0.0109086	0.276046	0.068714
NULL	0.0132087	0.0949771	0.0416924	0.0671941	0.0508431	0.122487	0.0124829	0.229919	0.0767631	0.188907	0.441668	0.246448	0.0587848	0.0124321	0.194437	0.0933354	0.0299721	0.153804	0.0242983	0.618465	0.122612	0.410381	0.174267	0.210948	0.113926	0.165741	0.356667	0.132575	0.0304988	0.0902584	0.0284344	0.139354
NULL	0.0773357	0.0738062	0.196592	0.0362282	0.11605	0.186833	0.0195927	0.308981	0.0620317	0.311892	0.565807	0.0499114	0.0830309	0.102339	0.119565	0.0402334	0.618598	0.0104161	0.140957	0.49079	0.125778	0.00530086	0.0516647	0.115613	0.240386	0.0480425	0.0359011	0.0173392	0.199037	0.0366661	0.00625032	0.00602401
NULL	0.164947	0.000162448	0.233107	0.0879783	0.136813	-0.00099603	0.102086	0.176422	-0.000888735	0.0659549	0.0182317	-0.000701972	0.0305587	0.0617998	0.0362442	0.459959	0.284335	0.013363	0.00509266	0.242948	0.244084	0.390323	0.558532	0.0177282	0.0586971	0.29929	0.208312	0.392872	0.0118244	0.206818	0.0720584	0.128267
NULL	0.0863296	0.0439877	0.0319147	0.00506079	0.108733	0.0165261	0.439652	0.133191	0.00548478	0.0838474	0.00891014	0.0957072	0.369303	0.013046	0.0628841	0.140099	-0.000126175	0.225007	0.0124768	0.0297221	0.125234	0.000110346	0.405707	0.0462612	0.0768706	0.0533235	0.145556	0.116268	0.459263	0.113341	0.186271	0.049656
NULL	0.114592	-0.000255736	0.207563	0.159859	0.000976059	0.00358609	0.287097	0.26805	0.00891941	-0.000989847	0.173674	0.165238	0.0263808	-0.000424554	-0.000738923	0.166793	0.351183	0.254977	0.0474109	0.278164	0.228016	0.000590056	0.492004	0.178405	0.00493865	0.0101545	0.299857	0.0202366	0.00146642	0.0453701	0.0771658	0.080973
NULL	0.213689	0.144845	0.266557	0.337056	0.280455	0.0990739	-0.00104029	0.0563801	0.209512	0.111277	-0.000827491	-0.000851587	0.0476374	0.0758677	0.0207659	0.188664	0.168848	0.00313764	0.0215488	0.548802	0.267899	0.178653	0.350685	0.263249	0.0194251	0.116658	0.151366	0.175449	0.250481	0.0103865	0.417199	0.0926966
NULL	0.568487	-8.30116e-05	0.0986792	0.210235	0.0843373	0.00320551	0.136348	0.253639	-0.000638078	0.43814	0.0793391	0.0570054	0.198507	0.355293	0.0130258	0.177105	0.471176	0.389666	0.0152679	0.35769	0.13275	0.0644697	0.494156	0.141335	0.000803538	0.148881	0.150392	0.385609	0.29426	0.016482	0.101463	-0.00100386
NULL	0.111264	0.0421957	0.173223	0.181964	0.148516	0.0310613	0.0506118	-0.00101568	0.0375321	0.0365201	0.203993	0.0682768	0.137973	0.172781	0.00407846	0.131032	0.00643637	0.13994	0.0342334	0.317149	0.354201	0.103643	0.0162584	0.113121	-0.000988076	0.0907036	0.0515324	0.312342	0.0274453	0.0268446	0.0533042	0.270932
NULL	0.0747783	0.165636	0.00139758	0.00143811	-0.000978033	-0.00102103	0.110865	0.24684	0.00754876	0.0668243	0.0109389	0.0314595	0.326583	0.0459859	-0.000926346	0.0203092	0.0777657	0.313138	0.0161299	0.00487673	-0.000308056	-0.000429795	0.405707	0.106276	0.105819	0.137073	0.185498	0.0586688	0.00325428	0.000143243	0.117526	0.265625
NULL	0.421659	0.0397222	0.0523248	0.0783406	0.0406445	0.0106238	0.25025	0.17782	0.0350232	0.050637	0.0200879	0.146534	-0.000658925	0.0465298	0.298345	0.347366	0.0169248	0.152455	0.0233533	0.560559	0.0243517	0.00685157	0.0471854	0.0117084	0.0376897	0.0134446	0.104032	0.000951427	0.0653877	0.303209	0.167061	0.0146105
NULL	0.13528	0.235387	0.0323731	0.255301	0.128508	0.0170814	0.012198	0.242204	0.0013937	0.443836	0.563856	0.327093	0.349557	0.215711	0.120937	0.142592	0.46708	0.150518	0.0140161	0.72545	-0.00021155	0.549065	0.497645	0.369277	0.0244193	0.130705	0.187341	0.00821389	0.184412	0.142392	0.201485	0.0599314
NULL	0.0179772	0.0255132	0.00463318	0.0546787	0.0993529	0.00023257	-0.000944435	0.17107	0.017611	0.363074	0.386871	0.258639	0.224475	0.256164	0.172114	0.0166924	0.257438	0.00637543	-0.0010046	0.204092	0.0245212	0.369797	0.396804	0.0229774	0.0969549	0.0500512	0.234346	0.011737	0.000635499	0.0129776	0.148937	0.28434
NULL	0.0427423	0.0708697	0.0093377	0.0509891	0.230106	0.0338158	0.197249	0.0727742	0.178845	0.000865407	0.221435	0.0830402	0.000720348	0.40364	0.102218	0.0721237	0.161665	0.000909503	0.0287964	0.624318	0.000999543	0.0901866	0.328449	0.00326531	0.0701034	-0.00101634	0.00120627	0.0428347	0.0937613	0.0333496	0.195382	0.0111982
NULL	0.36228	0.00589392	0.0756586	0.0776313	0.0037475	0.0678105	0.329629	0.126628	0.0193235	0.0788576	0.0251475	0.0822098	0.509926	-0.000985455	0.0170952	0.135138	0.0534737	0.140812	-0.000725461	0.45068	0.0631683	0.197387	0.0421189	-0.000472495	0.0570346	0.184979	0.118341	0.0442602	-0.000228904	0.103415	0.000210185	0.337804
NULL	-0.000809196	0.0429267	0.000994254	0.0883473	0.0737902	0.163212	0.259043	0.0265576	0.110942	0.00760869	0.0227779	0.102184	0.0469824	0.0634004	0.0401793	0.122159	0.261716	-0.000150182	0.0299668	0.234325	0.0358108	0.0230776	0.0155391	0.234055	0.0757279	0.0153863	0.108196	0.00112519	0.0954809	0.0711059	0.335428	0.30869
NULL	0.203002	0.054817	0.0771377	0.196323	0.151478	0.000868677	0.0648345	0.159375	0.199098	0.296614	0.0845382	0.421139	0.190179	0.300574	0.0219558	0.0285861	0.0987242	0.062265	0.0215488	0.354731	0.276396	0.117023	0.121258	0.154137	0.0412487	0.0209641	0.351906	0.000951995	0.32018	0.00443073	0.167445	0.212602
NULL	0.0316162	0.110727	0.0109491	0.259493	0.0236283	0.00428209	0.201065	0.00244631	0.0591851	0.0134702	0.208205	8.26264e-05	0.44659	0.0299836	0.290027	0.00304259	0.012354	0.035511	0.00137612	0.000407348	0.0263084	0.297587	0.341524	0.0151647	0.237434	-3.68241e-05	0.0270534	0.0173258	0.130786	-0.000806705	0.2	0.0143104
NULL	0.285534	0.182082	0.298647	0.290826	0.0656371	0.0628476	0.297378	0.0405849	0.0453744	0.374709	0.111371	0.016942	0.0269156	0.000702766	0.0846072	0.274655	0.049835	0.109768	0.0309114	0.359936	0.0354589	0.125952	0.166345	0.0234022	0.0541597	0.168064	0.168202	-0.00104078	0.0310935	0.184517	0.0370931	-0.000338871
NULL	0.0988594	0.10918	0.21832	0.299626	0.0234469	0.0025143	0.452536	0.0134249	0.121197	0.138742	0.103745	0.000929162	0.0127635	0.224888	0.102967	0.012118	0.0241557	0.396922	0.0309114	0.498422	0.188343	0.151039	0.167887	0.017286	0.022094	0.175944	0.0263433	0.165545	0.0296222	0.0672762	0.069253	0.012322
NULL	0.0341864	0.0417641	-0.00103118	0.101215	-0.000400235	0.136218	0.10908	0.00246849	0.0472241	0.005417	0.209907	0.0120838	0.21713	-0.000915525	0.0271213	0.131036	0.0124692	0.448353	0.0052619	0.000907874	0.120214	0.0506862	0.0304682	0.0433536	0.0347605	0.0149399	0.597554	0.412827	0.350373	0.22982	0.0338566	0.00356001
NULL	0.191378	0.0143805	0.337174	0.00817646	0.155341	0.199841	0.131387	0.143423	0.157242	0.116164	0.463306	0.100667	0.205745	0.000873034	0.138	0.268415	0.0273838	0.297578	0.0167825	0.153852	0.153169	0.00704221	0.140418	0.0188729	0.0620096	-0.000706009	0.181596	0.00626638	0.000508212	0.00405601	0.0178338	0.00168569
NULL	0.104608	0.00144042	0.169426	0.00414315	0.211352	0.00129343	0.209141	0.33245	0.304964	0.23669	0.268442	0.0592644	-0.00105903	0.292066	0.0285851	0.212487	0.0597116	0.0160428	0.0290869	0.0658301	0.0271166	0.547111	0.791367	0.0112545	0.00925888	0.00514402	0.0415899	0.322519	0.00023933	0.239103	0.0726305	0.012156
NULL	0.441391	0.186541	0.0400993	-0.000965276	0.0311147	0.117622	0.123839	0.148094	0.00175714	0.0667914	0.113161	0.00294695	0.0109463	0.0257876	0.0348373	0.291622	0.0250571	0.0545895	0.0130749	0.350791	0.138117	0.00231317	0.274758	0.0111846	0.250179	0.010098	0.0460401	0.134209	0.144224	0.0103984	0.150017	0.134719
NULL	0.614423	0.00448792	0.0459439	0.230421	0.0139159	0.00807501	0.300538	0.121222	0.111275	-0.000618472	0.0613605	0.124937	0.0163228	0.109778	0.0943662	0.352684	0.330961	0.00755068	0.0187234	0.139263	0.188185	0.000286479	0.0808951	0.123929	-0.000989236	0.105372	0.258244	0.143327	0.363646	0.0938963	0.0684568	0.283227
NULL	0.120247	0.233998	0.0474041	-0.000978296	0.00896237	0.0329603	0.0706868	0.0575243	0.00179793	0.112924	0.130885	0.00413299	0.0637254	0.138331	0.0413952	0.33401	0.363728	0.078673	-0.0010091	0.0105007	0.0337064	0.181084	0.395895	0.0228218	0.0550237	0.000210439	0.144938	0.133133	0.0103643	0.00585308	0.0939528	0.436527
NULL	0.116422	0.148198	0.101807	0.282847	0.259179	-0.00103253	0.00728061	0.201534	-0.00103995	0.0122278	0.251536	-0.000991767	0.275572	0.0358184	0.0398329	0.112278	0.227534	0.115924	0.0196651	0.600033	0.11386	0.096113	0.0676729	0.0056346	0.00610429	0.00017135	0.0134247	0.175781	0.366173	0.0547677	0.0997783	0.0749625
NULL	0.107553	0.0684796	0.0121666	0.194587	0.0799152	0.00434682	0.371062	0.0404566	0.0298022	-0.000976015	0.0255692	0.363407	0.0193064	0.00202842	0.0635218	0.0101591	0.374594	0.130752	0.024375	0.23217	0.065897	0.20192	0.260712	0.0245326	0.0113969	0.0526382	0.117148	0.045091	0.366219	0.00032473	0.00702014	0.00445942
NULL	0.120378	0.091013	0.0141666	0.0775467	0.073443	0.0594718	0.0911439	0.0157078	0.0176827	0.0355698	0.211427	0.027246	0.0180386	-0.000590717	0.391045	0.0587423	0.0561895	0.0508769	0.034635	0.0189851	0.171231	0.175796	0.00141933	0.0218669	0.0693418	0.0100274	0.340517	0.051793	0.0828052	0.191732	0.0367422	0.415843
NULL	0.016509	0.160194	0.0846756	0.205375	0.00559925	-0.00042581	0.206912	0.0524977	0.0132522	0.00218551	0.0875019	0.00711991	0.0275902	0.00473544	0.0904341	0.0736411	0.251696	0.0636348	0.106206	0.231966	0.139553	0.178785	0.039146	0.00166541	0.165759	0.0339611	0.288345	0.268265	0.53179	0.00131096	0.222408	0.400397
NULL	0.0619565	0.0419534	0.283347	0.0149502	0.0504426	0.0943518	0.0623201	-0.000600415	0.035342	0.433679	0.00285866	0.0663811	0.247534	-0.000145745	0.23448	0.00370647	0.470704	0.230553	0.0535941	0.349064	0.356466	-0.000870764	7.1691e-05	-0.00101424	0.042718	0.241163	-0.000250472	0.365861	0.0352621	0.00415049	0.0743571	0.0165302
NULL	0.202159	0.0471312	0.00623557	0.358077	0.0885187	0.0628062	0.428382	0.212737	0.0118726	0.217757	0.63878	0.0928457	0.00720668	0.0295239	0.0382561	0.0157389	0.0124737	0.0142462	0.0956292	0.496492	0.109403	0.0426779	0.499482	0.375364	0.00313568	0.0461828	0.0279604	0.0607337	0.172124	0.00110936	0.0210583	0.227866
NULL	0.0186232	0.102848	0.0904017	0.0236239	0.0460939	0.0358806	0.00796031	0.028237	0.0332322	0.210112	0.00769923	0.101616	-0.00033801	0.287779	0.0104265	-0.00100757	0.242502	0.117485	0.0375623	0.233781	0.28044	0.306991	0.205215	-0.00104565	-0.000994746	0.00633114	0.0258404	0.0827107	0.233411	-0.000782643	0.163147	0.361478
NULL	0.292693	-9.28344e-07	0.0188706	0.371299	0.206882	0.124385	0.41552	0.00345902	0.025766	0.114495	0.53984	0.447541	0.434281	0.342332	0.277503	0.0628962	0.022428	0.0585894	0.0215488	0.270869	0.103413	0.114204	0.0217345	0.0555841	-0.0010386	0.113799	0.300878	0.192917	0.140248	0.0273233	0.226391	0.19569
NULL	0.0040232	0.036142	0.184818	0.0184814	0.219787	0.0239232	0.079048	0.0560663	0.298893	0.201622	0.198569	0.0854204	-0.000655554	-0.000228189	0.276267	0.50695	0.585359	0.170159	0.0774397	0.189893	0.142954	0.011905	0.214377	0.0666475	0.0842663	0.0863719	0.193252	0.0926695	0.436579	0.14789	0.0123847	0.279133
NULL	0.117645	0.0512005	0.117238	0.12002	0.00619863	0.00237465	0.292138	0.12306	-0.000498528	0.266632	0.198178	0.227131	0.00205654	0.0186395	0.14985	0.00531253	0.0756464	0.100158	0.0171934	0.216774	0.206406	0.0749513	0.672874	-0.000623868	0.019071	0.261874	-0.000281638	0.309242	0.00215176	0.0665583	0.29262	0.000788946
NULL	0.210903	0.000646307	0.024729	0.305071	0.194103	0.105768	0.106645	0.12418	0.0197337	0.0260103	0.00147816	0.0433565	0.0134885	0.274653	0.178638	0.16633	0.313509	0.108964	0.0205439	0.0249693	0.00615017	0.00160538	0.618987	0.0328222	0.0622116	0.163045	0.130207	0.294949	0.486062	0.0376852	0.280023	0.336696
NULL	0.0252958	0.0736035	0.0792257	0.0116738	0.124605	0.0156681	0.492815	0.121756	0.0769312	0.295262	0.177129	0.0518416	0.361688	0.191856	0.00153875	0.0361299	0.123464	0.0266118	0.0224908	0.277621	0.166817	0.536581	0.0286397	0.0233461	-0.00103845	0.00882226	0.0123604	0.110255	0.0432701	0.000292962	0.00605267	0.0430849
NULL	0.160734	0.0396984	0.193943	0.286367	0.0927665	0.034192	0.0242875	0.388643	0.00122919	0.422939	0.0083851	0.0166271	0.229374	0.111247	0.0685281	0.328045	0.481206	0.090513	0.0337449	0.0560306	0.00209363	0.0488264	0.740449	0.160023	0.0078189	0.00758733	0.0724714	0.0377114	0.236299	0.0206161	0.0139441	0.00655706
NULL	0.0188569	0.0949771	0.0249163	0.147747	0.0105089	0.0333952	-6.20538e-05	0.00717552	0.057123	0.0793025	0.0772353	0.016657	0.0835771	0.179517	0.272919	0.324852	0.00141836	0.103552	0.0224908	0.0171507	0.307026	0.0274847	0.592933	0.00359933	0.0757613	0.320376	-9.21863e-05	0.125219	0.0039812	0.103194	0.00812999	0.175274
NULL	0.258809	0.0823321	0.207704	0.0926686	0.00745485	0.0233614	0.10499	0.0124772	0.00664304	0.0377032	0.266222	0.0304247	0.0473008	0.120447	0.00796683	0.0189818	0.26309	0.0064614	0.0188152	0.0277214	0.0529233	0.419551	0.093544	0.0732976	0.0164402	0.211232	-0.000892789	0.235061	0.0981307	0.493974	0.191174	0.0142547
NULL	0.000908452	0.0731759	0.261712	0.0308884	0.00146148	0.00118131	0.00965769	0.0611164	-0.000738123	0.0144262	0.343077	0.0430124	0.337877	0.23644	0.0360667	0.0734219	0.445849	0.330068	0.022327	0.315183	0.097642	0.339481	0.352784	-0.000839581	0.103941	0.0721201	-0.000245112	0.215488	0.0134047	0.000692111	0.321247	0.0812185
NULL	0.214392	0.0464812	0.00629549	0.0370321	0.104845	0.251005	0.0488449	-0.000549808	0.00212295	0.0606522	0.0647148	0.0242339	0.132316	0.177249	0.0719523	0.297394	0.00158281	0.0344386	0.031915	0.0818192	0.0934158	0.0276204	0.483499	0.000451564	0.0148031	0.00859955	0.166229	0.0373723	0.183658	0.0746476	0.151843	0.0507177
NULL	0.203002	0.161889	0.30174	0.0142877	0.0279446	-0.00100916	0.0425467	0.0486584	0.0384572	0.359517	0.620445	0.0496398	0.201069	0.000678054	0.0145548	0.0945543	0.478725	0.132188	0.0328004	0.129751	0.0846311	0.0274443	0.00427155	0.0147518	0.0261907	0.0217236	0.0471635	0.0750768	0.0489625	0.310987	0.228642	0.141462
NULL	0.093145	0.0984422	0.0467682	0.260116	0.00227207	0.156218	-0.000937796	0.00275238	0.0350232	0.0437519	0.101048	0.00152679	0.0565764	0.0142142	0.0260684	0.163145	0.069353	0.103016	0.0472327	0.286891	0.0855141	0.017729	0.612992	0.0564596	-0.000544517	0.0134564	0.04888	0.0691736	-0.000766973	0.0279151	0.09105	0.352801
NULL	0.265987	0.0663462	0.00753382	0.202308	0.0416502	0.161848	0.00698378	0.085607	0.112085	0.193222	0.131729	0.261561	0.2793	0.133569	0.0647392	0.0445867	0.193694	0.0774031	0.0280776	0.209161	0.0948445	0.114917	0.405707	0.0246163	0.157064	0.0180388	0.0831312	0.0518725	0.00182012	2.93971e-05	0.397203	0.231852
NULL	0.0483215	0.0233706	0.2434	0.238433	0.175724	-0.000929973	0.0167398	0.10038	0.00493771	0.12705	-0.00103447	0.194441	0.392413	0.0608733	0.245715	0.0295586	0.179868	0.386049	0.00957016	0.586695	0.116955	0.00603875	0.468757	0.0140897	0.0213862	0.0146259	0.0944881	0.0634495	0.335439	0.00215584	0.0447339	0.120581
NULL	0.312268	0.00808641	0.0077981	-0.000985816	0.26252	0.00636136	0.336663	0.0382472	0.0718513	0.312909	0.039315	0.141089	0.223966	0.00411434	0.108432	0.010636	-0.000790284	0.10637	0.0579357	0.143251	0.0974648	0.0366624	0.47012	0.0253297	0.0551185	0.305999	0.249108	0.272188	0.0467077	0.332813	0.0234187	0.123845
NULL	0.325233	0.0667015	0.127886	0.0610056	0.0646706	0.0100584	0.316413	0.085951	0.0265111	0.181631	0.297002	0.223918	0.0896029	0.0146682	-0.000740351	0.256433	0.177192	0.280553	0.0366303	0.192773	0.0994345	0.238666	0.00584466	0.0377283	0.0435931	0.0309449	0.0488714	0.0406756	-0.000685598	0.0344837	0.406947	0.0694923
NULL	0.0342889	0.00689234	0.242546	0.398777	-0.000979792	0.195216	0.0292306	0.148501	0.111502	0.406917	0.354131	0.217823	0.12408	0.259539	0.217651	0.00478508	0.306158	0.367096	0.0261881	0.163959	0.158094	0.124122	0.0251194	0.0527133	0.00164078	0.0590967	0.112095	0.350283	0.107084	0.155026	0.187039	0.470758
NULL	0.0491371	0.0129429	0.112172	0.0234071	0.000512654	0.0552901	0.0121658	0.0118439	0.0187183	0.196044	0.181744	0.193518	0.408945	0.0200885	0.0535024	0.00591448	0.0136969	0.00762119	-0.00100106	5.26667e-05	0.215736	0.0465848	0.111869	0.00557293	0.0271625	0.071163	0.328368	0.130061	0.0191685	-0.00096602	0.0495594	0.228669
NULL	-4.22445e-05	0.0596911	0.189276	0.413168	0.149003	0.110105	0.372707	0.00170119	0.0139493	0.302653	0.087001	0.250899	0.0465446	0.142092	0.000548631	0.0207603	0.324559	0.00199095	0.0148358	0.0195789	0.187241	0.258186	0.474163	0.0511504	0.0407686	0.104466	0.0171939	0.260163	0.293774	-0.000783012	0.124572	-0.00100189
NULL	0.100481	0.0380502	0.150126	0.202332	0.198137	0.233441	0.381267	0.00673742	0.0975408	0.33954	0.30057	0.325699	0.471319	0.334787	0.0505301	0.164885	0.170771	0.177683		0.00573676	0.0660262	0.0835037	0.461019	0.419815	0.00644111	-0.000978826	0.0116615	0.0176134	0.000896442	0.000174444	0.259694	0.325607
NULL	0.626838	-0.000976383	0.0944562	0.144751	0.134305	0.0418732	0.000627874	-0.000837119	0.000883519	0.153376	0.185997	0.579439	0.0538128	0.0784849	0.314002	-0.000143359	0.402714	0.424116	0.0375736	0.0935372	0.0294824	0.0187061	0.060427	0.00743472	0.0683578	0.0863869	-0.000794472	0.0741498	0.0844962	0.0657689	0.0078205	0.400844
NULL	0.137331	0.0756621	0.327167	0.108219	0.0104875	0.0858101	0.121727	0.0131854	0.172645	0.197127	0.539391	0.0309808	0.0248316	5.88314e-05	0.0596029	0.131532	0.325828	0.218878	0.0243769	0.263222	0.170045	0.288924	0.0451943	-0.000170131	-0.000817999	0.328845	0.0455179	0.240534	0.143688	0.00226019	-0.000846703	0.106114
NULL	0.0450587	0.104261	0.0749964	0.00793528	0.0716072	0.0266681	0.208549	0.310928	0.000168417	0.0687165	0.0431974	0.114574	0.130794	0.462182	-0.000284206	0.0943248	0.0781358	0.327083	0.0224908	0.129211	0.117723	0.339275	0.093544	0.00946008	0.0313505	0.0780481	0.0957031	0.0058343	0.427412	0.264335	0.373028	0.0582866
NULL	0.0831327	0.151633	0.0466762	0.149471	0.0276079	0.117734	0.00338175	0.0156861	0.0358258	0.0833134	0.307624	0.579166	0.168367	0.341532	0.0500497	0.0716899	0.00730137	0.0453889	0.0121338	0.646548	0.0683079	0.287481	0.142105	0.00299735	0.00385019	0.0838145	0.198319	0.0572483	0.137907	-0.00067487	0.0203452	0.0127234
NULL	0.225185	0.0125828	0.0721362	0.0146817	0.165461	0.0224646	0.159969	0.201534	0.00163872	-0.00076583	0.0147189	0.038986	0.0804129	0.246346	0.0949073	0.125576	0.0857907	0.0335887	0.0337449	0.100602	0.00415409	0.157004	0.0150138	0.00665148	-0.000449255	0.103462	0.00350823	0.145468	0.364791	0.0134666	0.0724311	0.00707843
NULL	0.00285349	0.106854	0.131839	0.00799728	0.125408	0.0217956	0.203476	0.183038	0.00350439	0.0217256	0.070091	0.0106068	0.485932	-0.000457207	0.098344	0.0726417	0.4906	0.178165	0.0998447	0.0108341	0.0922123	0.228998	0.318665	0.0274726	0.00447957	0.229111	0.322217	0.180777	0.0500632	0.107485	0.130506	0.0263989
NULL	0.14097	0.00753578	0.126341	0.0308509	0.00271497	0.288115	0.102864	0.128906	0.0221003	0.00372819	0.340846	0.364388	0.037449	-0.000928564	0.0272283	0.470235	0.319732	0.000960216	0.00931089	0.479411	0.0141044	0.575359	0.0719239	0.0219342	0.0251974	0.0442145	0.250364	0.0280797	0.268145	0.00273317	0.218148	0.0617185
NULL	0.0369972	-0.000727415	0.0867758	0.0260989	0.0503206	-0.000994925	0.279878	0.0543555	0.00668772	0.457452	-0.000110421	0.234025	0.0930172	0.015936	0.0284278	0.000845975	0.0845776	0.00389646	0.141471	0.196097	0.000999543	0.0487028	0.0449378	0.104065	0.022851	0.0328814	0.0566601	0.00720863	0.461159	0.0761108	0.106721	0.117111
NULL	0.512076	0.0327717	0.0378518	0.106005	0.121595	0.0546173	0.0846115	0.0594075	0.128195	0.0611753	0.18268	0.291028	0.174369	0.200695	0.0414885	0.00830413	0.305814	-0.000759256	0.0264503	0.511377	0.298437	0.0282878	0.17572	0.00896901	0.145564	0.0457412	0.386679	0.00402562	0.0540042	0.00980215	0.340238	0.00756611
NULL	0.0600805	0.210724	0.0741547	0.00781051	0.104494	0.297004	0.129064	0.101111	0.00111279	0.116582	0.0740274	0.163631	0.222806	0.207807	0.141826	0.204992	0.258473	0.116381	0.0450649	0.725343	0.0293711	0.0500805	0.0640938	0.129689	0.0120467	0.0772052	0.150728	0.103336	0.000367015	0.0339587	0.000639557	0.17847
NULL	0.712359	0.217105	0.0299215	0.00802551	0.560712	0.146674	-0.000636089	0.256787	0.0460568	0.00228089	0.394885	0.0960568	0.174084	0.152418	0.00509767	0.346169	-0.000618398	0.302208	0.0328579	0.0127484	0.17249	0.06012	0.0258488	0.10254	0.022409	0.0648444	0.160059	0.399154	0.0302298	0.0326764	0.0549993	0.0476988
NULL	0.0955996	0.105908	0.012848	0.00234299	0.195794	0.017597	-0.000618473	0.0197983	0.0741672	0.351176	0.0278751	0.0202274	0.0392145	0.0327825	0.159514	0.0012656	-0.000212929	0.0237291	0.0206069	0.652537	-0.000343702	0.0143128	0.306783	0.0301049	0.0347206	0.0579194	0.109634	0.178598	0.0106429	0.128453	0.0047308	0.161492
NULL	0.376167	0.0416014	0.263816	0.0545452	0.0104875	-0.000886601	0.0273362	0.0132562	0.00457162	0.0421547	0.0623106	0.175963	3.80881e-06	0.00678216	0.0108466	0.0100756	-0.000614511	0.372671	0.0328579	0.00815113	0.16044	0.179592	-0.000789093	0.0606338	0.000884791	0.0350736	0.00925993	0.499259	0.214394	0.00576016	0.0545643	0.161471
NULL	0.161524	0.122046	0.00274277	0.0543531	0.0445733	0.0638024	-0.000193848	0.000552211	0.0784534	0.0200695	0.0712645	0.014917	0.0214802	0.335887	0.2626	0.00304259	0.100598	0.415532	0.1946	0.168004	0.300195	0.0263503	0.090718	0.212043	0.062422	0.0992748	0.175178	0.132978	0.156684	0.000107968	0.157944	0.275671
NULL	0.320127	-0.00102474	0.0373444	0.0216263	0.177361	0.00652222	0.106106	-9.8599e-05	0.0442971	0.0983743	0.0152591	0.158104	0.0901167	0.133921	0.0916111	0.0745572	0.174454	0.115261	-0.00108524	0.179196	0.240049	0.147175	0.634233	0.138006	0.0940757	0.00919882	0.0890083	-0.000522105	0.577382	-2.94445e-05	-0.000780657	0.0362477
NULL	-0.000763896	0.156777	0.240216	0.0305167	0.0593475	0.00804974	0.0243322	0.173651	0.0197096	0.350192	0.0794617	0.137537	0.00152591	0.00120484	0.13022	0.208028	0.40562	0.0260764	0.0356871	0.275799	0.0792602	0.0925887	0.330688	0.246902	-0.000550011	0.127794	0.154628	0.39468	0.0223026	0.282872	0.0216656	0.328432
NULL	0.0427423	0.0319511	-0.000711366	0.0556714	0.210669	0.00494661	0.00810571	0.212666	0.0122272	0.421156	0.0085445	0.0932566	0.0908686	0.0123417	0.00262544	0.173582	-0.000633427	0.254639	0.0469357	0.0550231	-0.00049599	0.0891708	0.389906	-0.000679294	0.000255759	0.308858	0.00493604	0.358239	0.0565813	0.235356	0.00417622	0.0688612
NULL	0.0740136	0.000980947	0.0451868	0.262601	-0.000788972	0.0447377	0.018444	0.206044	0.0310408	0.201561	0.513631	0.277385	0.180219	0.276973	0.188677	0.0201753	0.122657	0.0753067	0.0154406	0.0900021	0.000937687	0.0517872	0.242719	-0.000504551	-0.000595242	0.000215571	0.00408107	0.131482	0.0525126	0.00213364	0.0323275	0.000244887
NULL	0.00876802	0.0571609	0.0355739	0.221042	0.173442	0.00586291	0.229755	0.149563	0.044693	0.0120675	0.196886	0.00322381	0.169191	0.130246	0.395864	0.29458	0.273683	0.0108687	0.0117235	0.424571	0.151154	0.32968	0.259599	0.11492	-0.000484679	0.210072	0.21677	0.38961	0.138441	0.261557	0.00557529	-4.80833e-05
NULL	0.256295	0.19853	0.356195	0.108096	0.0399548	0.143716	0.091686	0.0878804	0.00782151	0.217777	-0.000356823	0.0621395	0.034539	-0.000415228	0.0685281	-0.000640681	0.124879	0.00531247	0.00715093	0.148404	0.00404429	0.0983876	0.0227941	0.262116	0.0199227	0.0807411	0.179095	0.0289798	0.130218	0.00398302	0.145839	0.00685449
NULL	0.0103492	0.143723	0.0116852	0.0176292	0.215935	-5.26125e-05	0.121498	0.238863	0.0701598	0.362466	0.150772	0.149184	-0.000886978	0.180521	0.173636	0.267194	-0.00100995	0.328233	0.0857264	0.349816	0.00767637	0.0583137	0.288254	0.0149294	0.0857886	-0.000799983	0.179814	0.0548253	0.203036	0.108712	0.0102201	0.318701
NULL	0.176361	0.186597	0.0576855	0.0988654	0.273732	0.000134068	0.169032	0.0850738	0.0344604	0.0304773	0.651991	0.120977	0.243533	0.133771	0.274344	0.260351	0.483359	0.0362896	0.0176784	0.340939	0.180923	0.000825077	0.360928	0.113348	0.0723309	0.0527357	0.0477613	0.314852	-0.000287246	0.000170307	0.100638	0.148148
NULL	0.135385	0.0273708	0.297595	0.439841	0.211278	0.0242052	0.169862	0.0316977	0.0217463	0.302194	0.0489513	0.00211556	0.00214015	0.150327	0.17586	0.0603046	0.277379	0.0889622	0.183657	0.132074	0.00672733	0.166025	0.0439939	0.0776204	0.00671955	0.143804	0.155383	0.149065	0.00961112	0.00480161	-0.000347426	0.262591
NULL	0.20947	0.101857	0.35041	0.0309627	0.362922	0.114278	0.308669	0.174611	0.0323742	0.429629	0.176246	0.126965	0.0312545	0.158954	0.210179	0.323048	0.264018	0.0214955	0.00426326	0.463868	-0.000155707	0.244969	0.663665	0.227193	0.00165884	0.100294	0.0338364	0.00474177	0.222934	0.0382171	0.0280094	0.0838208
NULL	0.000529238	0.0239098	0.159586	0.328755	0.227453	0.0780146	0.501517	0.0563801	0.00625094	0.192079	0.340944	-0.000842595	0.447398	0.033757	0.131943	0.123399	0.467769	0.127133	0.00370317	0.0537854	0.016312	0.439474	0.20428	0.0337671	0.0370631	0.117946	0.24921	0.00437804	0.281205	0.156102	0.103582	0.22103
NULL	0.273049	0.0461573	0.0308607	0.00171777	0.106837	0.00452807	0.295972	0.0568431	0.0366908	0.365261	0.0567708	0.0361432	0.384182	0.128269	0.294955	0.176682	0.193787	-1.16196e-06	0.0337449	0.000117593	0.0740713	0.0447812	0.145484	0.0872695	0.0480562	0.00139134	0.0421135	0.368306	0.01539	-0.00099986	0.0142041	0.00255608
NULL	0.00721162	0.00546922	0.00948009	0.165379	-0.000419285	0.0150375	0.188334	0.12279	0.0319514	0.106125	0.27534	0.0106276	0.0201361	0.181615	0.0176474	-0.000977502	0.256121	0.311646	0.0148358	0.156786	0.0278627	0.389406	-0.000999004	0.248519	0.100868	-0.00102962	0.0975638	0.203412	0.0497611	0.2215	0.0662882	0.00165438
NULL	0.0189934	0.149226	0.139705	0.437298	0.304627	-0.00102584	0.0995057	0.232543	0.0199609	0.494846	0.0489513	0.0467568	0.101722	0.163947	0.253442	0.150499	0.160342	0.0250519	0.0139115	0.42186	0.06216	0.0579392	0.00251332	0.0495369	0.0452906	0.0130905	0.156937	0.403845	0.218618	0.0440194	0.0952805	0.0754821
NULL	0.137387	0.0837874	0.1139	0.00153668	0.0182229	0.0107732	0.186112	0.678776	0.0375713	0.319329	0.000940883	0.0570054	-0.000875569	0.440042	0.312145	0.154769	0.394091	0.350307	0.0166912	0.178072	0.0575388	0.0380139	0.216937	0.126485	0.103952	0.24638	0.0197909	0.360393	0.0722277	0.240388	0.260467	0.00142447
NULL	0.198212	0.0546961	0.00209306	0.1734	0.10113	0.00571875	0.0507416	0.278593	0.00431105	-0.000788572	0.0119988	0.0875201	0.0440443	0.0975495	0.209598	0.0158732	0.458212	0.267376	0.00216668	0.00504734	0.114931	0.130479	0.111475	0.0116756	0.144874	-0.000742986	0.015246	-0.00104985	0.206839	0.323194	-0.000292721	0.0213164
NULL	-0.000895212	-0.000751823	0.0327258	-0.0006412	0.220506	0.0497655	0.301932	0.122928	0.0111915	0.00266524	0.358249	0.0907755	0.0937773	0.00103399	0.158714	-0.000237653	0.040837	0.461368	0.0196828	0.157889	0.0930001	0.00131908	0.311424	0.087813	0.00202291	0.237598	0.094666	0.194594	0.071847	0.0922917	0.335676	0.0160247
NULL	0.0340696	0.0101985	0.0435807	0.0191516	0.0583805	0.0251246	0.00157944	0.00436628	0.00627906	0.0992458	0.202202	0.289668	0.00399284	0.035499	0.0155929	-0.00104606	-0.000491825	0.429856	0.025317	0.249047	0.00207222	0.273292	-0.00101825	0.0789593	0.215286	0.0214891	0.188652	0.0130019	0.0875735	0.0229508	0.404564	-0.000815195
NULL	0.0112988	0.114087	0.0797741	0.184631	0.284578	-0.000954524	0.284721	0.226573	0.0758939	0.0920862	0.0793391	0.00721154	0.0861794	0.515724	0.204213	0.190911	0.0181321	0.103038	0.0201899	0.699632	0.0321551	0.0101623	0.467541	0.186499	0.111676	0.135695	0.169331	0.0473246	0.221415	0.0144852	0.113397	0.146999
NULL	0.015998	0.0528842	0.0403207	0.112742	0.293471	0.168602	0.120871	0.0323404	0.171307	0.0485548	0.173946	0.0235507	0.223517	0.161583	0.17062	0.190044	0.285646	0.116383	0.153893	0.559028	2.41133e-05	0.352376	0.0800836	0.00391132	0.170369	0.00271133	0.323732	0.243514	0.0167336	0.0133194	0.108172	0.00849877
NULL	0.111048	0.00426234	0.0159789	0.000821714	0.0655826	0.00527908	0.0871782	0.0400951	0.0751399	0.210565	0.348696	0.044274	0.223957	0.193851	0.00203237	-0.000944969	0.425079	0.500083	0.0929662	0.00280747	0.201733	0.372632	0.785235	0.0570643	0.17039	0.00641966	0.140591	0.127082	0.256412	0.0102375	0.311666	0.156361
NULL	0.175182	0.216442	0.168968	0.375417	0.0839846	0.0880178	0.323965	0.448782	0.0180676	0.331755	0.233245	0.135268	0.0262891	0.498193	0.0425566	0.0532248	0.0123222	0.415266	0.021485	0.103273	0.157451	0.030407	0.326974	0.318735	0.0034347	0.0927191	0.249326	0.0691078	0.251459	0.0414426	0.41659	0.0418165
NULL	0.120378	0.149245	0.155043	0.455761	0.0853882	-0.001056	0.0628008	0.0740979	0.0450511	0.0277533	0.140022	0.000861677	0.00312608	0.113183	0.00372069	0.0366947	0.142654	0.00596414	0.00109344	0.12626	0.0553561	0.0768171	0.442481	0.00991742	0.00171801	0.0734235	0.185349	0.0524857	0.639338	0.153252	0.272129	0.506054
NULL	0.599649	0.176933	0.338151	0.21635	0.105577	0.0982596	0.0223917	0.240581	0.0165125	0.0121191	0.343996	0.0377531	0.00138364	0.115244	0.0943662	0.00734237	0.103638	0.637014	0.112291	0.353755	0.227335	0.0537551	0.47012	0.055773	0.00645702	-0.000453343	0.0867343	0.0573065	0.201215	0.16991	0.014586	0.0566151
NULL	0.0815016	0.0292395	0.318628	0.27503	0.207803	0.0485728	0.00997194	0.170442	0.0403568	0.150362	0.065468	0.118336	0.176026	0.0551643	0.110916	0.222958	0.228044	0.0709922	-0.000381769	0.0892479	-0.000731281	0.0178979	0.12534	0.00477078	0.00955505	0.0205124	0.170593	0.0504767	0.418655	-0.000982794	0.258804	0.0317965
NULL	0.219725	0.0283434	0.209476	0.0579115	0.0405334	0.218545	0.0931269	0.310266	0.0596665	0.069453	0.494491	0.000399012	0.0315118	0.260235	0.193402	0.0415043	0.394726	0.298486	0.0337449	0.102906	0.01947	0.0988035	0.113445	0.0580199	0.0696188	0.000495826	0.233219	0.306094	0.335388	-0.000969299	0.285982	0.0562027
NULL	0.0244831	0.0136406	0.294928	0.029602	0.158658	0.0113283	0.196855	0.184497	0.0299864	0.169569	0.470374	0.139966	7.54016e-05	0.0220201	0.0815597	0.233123	0.334677	0.0736255	0.0328004	0.0814153	0.0269714	0.315212	0.0115394	0.00513077	0.00666221	0.0283956	0.0238101	0.445005	0.0807519	-0.000685606	0.0869855	0.225548
NULL	0.0816371	0.112927	0.103131	0.180132	0.100388	0.0272633	0.329651	0.0660083	0.0028922	0.106559	0.283655	0.066935	0.102859	0.00917971	0.124959	0.108141	0.00715081	0.391106	0.0196559	0.0252833	0.0497796	0.193158	0.0145633	0.242028	0.021216	0.0800013	0.0348548	0.00434937	0.309378	0.197425	0.0181692	0.478623
NULL	0.131633	0.00232015	0.0901387	0.0607049	0.0146203	0.0555927	0.00241498	0.289308	-0.00031353	0.0774472	0.0651323	0.00248494	0.00829003	0.203612	0.256975	0.14531	0.307291	-0.000820892	0.0252433	0.143251	0.00138069	0.125851	0.00303923	0.129017	0.104044	0.126466	0.170624	0.0836844	0.0016134	0.0897214	0.0456719	0.146007
NULL	0.00223457	0.150815	0.169426	0.233145	0.0757639	-0.000507967	0.108414	0.207198	0.126081	0.0961689	0.146427	0.0536973	0.643124	0.120359	0.0872562	0.292681	0.446808	0.16428	0.0177818	0.0141753	0.0764614	0.0106286	0.0865042	0.00812378	-0.000352452	0.0841265	0.325738	-0.00101248	0.0195463	0.0294788	0.0099063	0.0339219
NULL	0.0679735	0.189361	-0.00102061	0.384511	0.0243328	0.000588286	0.0581871	0.111061	0.076808	0.1565	0.0628194	0.00930132	0.27049	0.0321972	0.0591352	0.445712	0.160911	0.356557	0.0742378	0.038766	0.152029	0.386562	0.236211	-0.000773296	0.00339002	0.00517492	0.0506766	0.183091	0.0681257	0.00410502	0.0113413	0.00716104
NULL	0.12213	0.1626	0.521106	0.314138	0.00148818	0.0760881	0.0174586	0.192194	0.234351	0.00298714	0.0326672	0.139966	0.327961	0.147113	0.00376762	-0.00103562	0.225605	0.244526	0.00360923	0.0867232	-0.000967616	0.179628	0.00627048	0.206694	0.0378663	0.105272	0.0413446	0.0715403	0.0870294	0.0930876	0.0145397	0.245907
NULL	0.409738	0.2859	0.0989982	0.290499	0.0447034	0.208387	0.115806	0.126381	0.00408082	0.328279	0.310451	0.197278	0.0476374	0.0682481	0.0724798	0.0110042	0.066166	0.0421578	0.018081	0.180948	0.00441949	0.0973167	0.0804117	0.0480125	0.0657846	0.0202518	0.147433	0.0346398	0.0146578	0.0804749	0.259761	0.0875376
NULL	0.252621	0.0228758	0.323633	0.152603	0.00505655	0.0381464	-0.00103947	0.144907	0.0698764	0.497117	0.686714	0.0022487	0.380481	0.346826	0.00665286	0.0981216	0.0854196	0.3729	0.0242983	0.010917	0.08315	0.100869	0.125505	3.63819e-05	0.0094157	0.0778028	0.0117853	0.302794	0.233585	0.316979	0.0536688	0.163798
NULL	0.558096	0.0530415	0.212492	0.0536048	0.0194287	0.0360459	0.24529	0.0246338	0.0765318	0.0761812	0.0288141	0.0590449	0.129691	0.235035	0.101767	0.0605185	0.499632	0.0374507	0.00315029	0.145989	0.117256	0.0891194	0.412645	0.0446468	0.079316	0.0613904	0.397542	0.0227822	0.0144033	0.145069	0.121624	0.305693
NULL	0.294973	0.102111	0.0858537	0.20565	0.120276	0.00201607	0.162576	0.192688	0.0369849	0.117892	0.44627	0.0375763	0.408131	0.0195203	0.103931	0.279162	0.412572	0.0948511	0.0344204	0.665965	0.11387	0.0363822	0.405707	-0.000655046	0.00498163	0.365608	0.133825	0.242447	0.472721	0.13823	0.155042	0.203423
NULL	0.0213445	0.00548763	0.127413	0.488134	0.012338	0.0452067	0.0497086	0.168749	0.114876	0.22493	0.0996808	0.0172094	0.0199672	0.356	0.203302	0.245052	0.470051	0.23553	0.0281391	0.00352235	0.0731612	0.284094	0.499773	0.0574288	0.219905	0.0513835	0.123628	0.192917	0.0451738	0.207793	0.196234	0.0262598
NULL	0.153421	0.148544	0.305585	0.0296816	-0.000804097	0.0179902	-0.000745056	0.0608095	0.0476013	0.0796824	0.149126	0.212755	0.0621146	0.249633	0.273123	0.102483	0.00748629	0.187884	0.0163598	0.0654902	-0.00056363	0.00755825	0.0365199	0.19453	0.0200275	0.133973	0.0786948	0.00426536	0.101474	0.0327721	0.00256875	0.0549905
NULL	0.406065	0.00312092	0.0971638	0.0167308	7.1519e-05	0.0301481	0.184681	-0.000425954	-7.9859e-05	0.102409	0.460106	0.20274	0.0408048	0.00414964	0.0153634	0.174819	0.394696	0.365816	0.0234372	0.00881338	0.0987052	0.0192902	0.29037	0.0808869	0.0733063	0.108214	0.432651	-0.00102566	0.0221739	0.0346923	0.208858	0.355921
NULL	0.0233853	0.0281447	0.134886	0.0418916	0.108912	0.0426572	0.0128054	0.0999105	0.00521505	0.0625086	0.11223	-0.000515838	0.00685268	0.176829	0.029573	0.129481	0.030232	0.244361	0.0168402	0.0169461	0.00222047	0.480183	0.0319807	0.23713	0.177414	0.108944	0.007952	0.033056	0.105498	0.0373856	0.428422	0.00311929
NULL	0.174096	0.0126647	0.163686	0.00322871	0.0322548	0.0266426	0.165339	0.143856	0.0354793	0.389272	0.213712	0.0174236	0.00927931	0.26035	0.0948895	0.309999	0.0219357	0.145797	0.0299041	0.117037	0.0105343	0.0383286	0.00749561	0.205048	0.000623925	0.0364802	0.374774	0.342467	0.386186	0.0529339	0.423176	0.101407
NULL	0.0695989	0.0110851	0.00162669	0.338983	0.262879	0.00196872	0.0232048	0.392537	0.16165	0.0697088	0.0462966	0.0877805	0.0343301	0.12769	0.190351	0.2471	0.430517	0.206676	0.0157446	0.110857	0.0164565	0.10376	0.582773	0.182969	0.100068	0.00621526	0.117981	0.015058	0.444419	0.240266	0.0438454	0.0265371
NULL	0.0745573	0.124721	0.256284	0.00935892	0.0308322	0.283014	0.119238	0.00224697	0.0970611	0.155495	0.345578	0.183402	0.142064	0.243861	0.0837566	0.0736686	0.0711832	0.0201129	-0.00103255	0.204748	0.000103018	0.145597	-0.000881664	0.0689324	0.00990059	0.0143073	0.0617478	0.0207261	0.191908	0.0615748	0.225779	0.0303637
NULL	0.184644	0.11483	-0.000606882	0.314287	-0.00100008	0.00630615	0.183119	0.0673076	0.274699	0.0181782	0.250577	0.392918	0.156637	0.00261401	0.00186406	0.197302	0.0169248	0.0546841	0.0158988	0.00543229	0.226981	0.0973167	0.28444	0.00298206	0.140092	0.0530652	0.00256802	0.0309566	0.0839401	0.0269884	0.0141657	0.0347356
NULL	0.220966	0.00374911	-4.67264e-05	0.164509	0.0374807	0.0410016	0.173667	0.636689	0.0497868	-0.000452923	0.428966	0.0175194	0.138365	0.051673	0.0170427	0.0151193	0.392549	0.353241	0.061206	0.131485	0.0544729	0.112834	0.0605502	0.0689544	0.0689255	0.164099	0.254058	0.23598	0.195701	-0.000931575	0.0135654	0.0178565
NULL	0.376738	0.016461	0.0626753	0.464473	0.114427	0.0177317	0.189265	0.0166882	0.00304635	0.0285228	0.0686723	0.176108	0.299823	0.0929205	0.202999	9.92745e-05	0.327424	0.0633793	0.0280301	0.559395	0.0148823	0.0278248	0.0361962	0.321993	0.0471214	0.105347	0.306097	0.0296748	0.000737087	0.000215566	0.0217044	0.222381
NULL	0.0278181	7.89555e-05	0.229455	0.0353427	0.0951385	0.0238705	0.276187	0.00799826	-0.000745828	0.358011	0.0322889	-0.000975213	0.0860548	0.0862873	0.133128	0.145853	0.296802	0.0194074	0.0234328	0.0734559	0.215813	0.0179204	0.108363	0.216276	0.0872778	0.16926	0.213204	0.103152	0.126384	0.229338	0.120178	0.181317
NULL	0.017336	0.117505	0.0607992	0.000495662	0.0102975	0.163779	0.175631	0.188093	0.014791	-0.000840121	0.199139	0.369271	0.310309	0.00446049	0.139679	-0.000919989	0.514498	0.211136	0.0187234	0.0346442	0.443791	-0.000129095	0.202512	0.126365	0.0196906	0.0126269	0.0107592	0.189898	0.241445	0.0839171	0.127587	0.0945389
NULL	0.0112988	0.174587	0.0733218	0.228887	0.154978	0.0118484	0.10512	0.0806662	0.115482	0.10016	0.0594037	0.00123864	0.386648	0.220572	0.0511019	0.00805417	0.356013	0.122513	0.0250955	0.0133579	0.0021578	0.217718	0.147631	0.00423191	0.0936348	0.083245	0.0620771	0.0144229	0.549474	0.178054	0.118187	0.18696
NULL	0.193086	0.0819476	0.19187	-0.000795385	0.044005	0.145346	0.00764591	0.000184542	0.149867	0.0798526	-0.000988388	0.0442731	0.0931474	0.178649	0.100507	0.114337	0.141017	0.00470824	-0.00100106	0.117037	0.00485608	0.0397057	0.144556	0.122156	0.0838527	0.059985	0.249919	0.216573	0.0938184	0.0231545	0.348254	0.220439
NULL	0.336761	0.0490731	0.294842	-0.000897172	0.266968	0.00529989	0.00192011	0.315397	0.00961643	0.000355885	0.189239	0.0957072	0.283671	0.0247157	0.090822	0.0567585	-0.000998619	0.013205	-0.000964472	0.38499	0.282555	0.0180327	-6.23295e-05	0.205797	0.145724	0.00374647	0.32211	0.417376	0.178205	0.133993	0.22101	0.26482
NULL	0.63802	0.097254	0.0870595	0.0502976	0.170948	0.238885	0.0217606	0.10403	0.0160227	0.0758058	0.125436	0.012974	0.0957455	0.271173	0.278412	0.0981512	0.0472415	0.00214365	0.0165919	0.0614907	0.169476	0.00398198	0.436826	0.0214875	0.0239172	0.061041	0.2599	0.0104801	0.021458	0.0653704	0.274572	0.0333274
NULL	0.0397848	0.088961	0.0302172	0.00386546	-0.000704612	0.0757666	0.425133	0.178765	0.0507308	0.234207	0.325311	-0.000853732	0.000961794	0.0848565	0.053487	0.043574	0.00915918	0.157004	0.0309114	0.101966	0.073138	0.0069459	0.127882	0.00389461	0.0655527	0.0268838	0.00306663	0.0604299	0.00184571	0.266864	0.374316	0.117008
NULL	0.24147	0.120485	0.0176398	0.387711	0.00140576	0.020924	0.0206575	0.264089	0.102077	0.0179517	0.133902	0.251629	0.308073	0.0290665	-0.00105542	0.0700627	0.35425	0.336101		-0.000540362	0.264215	0.0189088	0.156185	0.184392	-7.46474e-05	0.00730192	0.143174	0.0104912	0.375293	0.174321	0.043964	0.0780388
NULL	0.178511	-0.000987547	0.00350582	0.0194836	0.214427	0.00588249	0.119139	0.172991	0.00564431	0.0992458	0.580956	0.203467	0.30222	0.227498	0.112516	0.161602	0.327424	0.422153	0.00648876	0.233643	0.181367	0.331867	0.0158486	-0.000618434	0.0121721	0.011612	0.404958	0.317171	0.00278238	0.00220855	0.0904619	0.136873
NULL	0.0426977	-0.000299453	-0.00101051	0.0270363	0.125984	0.102101	0.254732	0.254649	0.11675	0.000420595	0.351636	0.433195	0.035277	0.0130216	0.258354	0.25626	0.0480358	0.0194821	0.0215488	0.180948	0.101567	0.269525	0.111919	0.00884024	0.039999	0.347034	0.269808	0.00262568	0.088981	0.163655	0.182187	0.055604
NULL	0.166946	0.129909	0.120558	0.0391361	0.0734491	0.0585183	0.137064	0.309061	5.62046e-05	0.448748	0.131729	0.0144099	0.540898	-0.00101081	0.000613814	0.108764	0.371585	0.208271	0.022408	0.389319	0.0562107	0.0315919	0.0681005	0.133919	0.164811	0.0728719	0.140301	0.305424	0.116623	0.0138356	0.334433	0.0591306
NULL	0.13674	0.150944	0.18641	0.366427	0.0759317	0.000868677	0.388367	0.249496	0.0094624	0.375091	0.106497	0.468664	0.239533	0.0187863	0.136308	0.0830441	0.492451	0.287689	0.0102634	0.0221712	0.165924	0.276308	0.0542264	0.0831922	0.0362643	0.206088	0.00627544	0.199669	-0.000810349	0.0151482	0.407384	0.172791
NULL	0.563264	0.0445021	-0.0010651	0.142169	0.0242134	0.0879259	0.00292015	0.0715973	0.0178681	0.198551	0.548806	0.242928	0.20484	0.0310172	0.129932	0.439049	0.481139	0.0270083	8.84019e-05	-0.000199731	0.0792694	0.329826	-0.000225163	0.0462713	0.0666588	0.17846	0.0796668	0.0205569	0.227501	0.0679935	0.18457	0.0101411
NULL	-0.000983626	0.0744887	0.0971683	0.00378358	0.109324	0.0906849	0.0115124	0.175492	0.00281702	0.344295	0.418032	0.137605	0.226077	0.00259874	0.31242	-0.00103847	0.103623	0.391624	0.0111927	0.251951	0.0620255	0.0156054	0.0792159	0.0172698	0.000445223	0.205076	0.326881	0.396755	0.281744	0.0135226	0.173162	0.0556869
NULL	0.116317	-0.000883632	0.0734718	0.352052	-0.00070788	-0.000977457	-0.000949395	0.0591143	0.00369673	0.139379	0.352718	-0.000130574	0.0338819	0.00483586	0.382336	0.123956	0.0623492	0.430246	0.00677719	0.246567	0.0233508	0.0663055	0.0128663	-0.000883574	0.0280003	0.141005	0.0612511	0.342653	0.0919853	0.0652941	0.0186735	0.00078344
NULL	0.109499	-0.000911903	0.0531175	0.0028088	-0.0010076	0.132436	0.0080309	0.203742	0.00481285	0.214725	0.533777	0.219624	0.3602	0.0474293	-0.000792199	0.0337785	0.433231	0.00515811	-0.000748723	0.00343449	0.0622231	0.0358211	-0.00102241	0.0459748	0.00642515	0.0443291	0.344628	0.0033618	0.0897555	0.000345527	0.0645639	0.188278
NULL	0.309125	-0.00103947	0.0999212	0.302732	0.203168	0.0756949	0.0157697	0.416774	0.00714064	0.143923	0.0256311	0.0744842	0.0486477	0.332763	0.154748	0.000118264	0.0384808	0.0175607	0.0130749	0.391801	0.0175675	0.106559	0.0695362	0.227867	0.006197	-0.000256215	0.297513	0.389299	0.0874465	0.161541	0.165154	0.139876
NULL	0.283995	0.035956	0.0218334	0.00910053	0.106195	0.00828238	0.0137906	-0.000942975	0.05968	0.274879	0.717831	0.0388374	0.0444146	0.271994	0.000777639	0.0119024	0.310789	0.0594674	0.0215488	0.398514	0.182082	0.189611	0.00629118	0.000691066	0.0314875	0.0129118	0.0357874	0.044548	0.325854	0.0114726	0.127587	0.00317223
NULL	0.208935	0.172601	0.0327711	0.10985	0.18314	0.00192245	0.112909	0.108252	-0.000840007	0.128763	0.27711	0.00566805	0.412945	-0.000457187	0.270021	0.122786	0.00203415	0.00443436	0.009264	0.357077	0.157751	-8.69569e-05	0.156696	0.023344	-0.000408774	0.100831	0.234359	0.0167434	0.0567016	0.0240814	0.00216844	0.227778
NULL	0.043845	0.125773	0.0697692	0.376116	0.179583	0.00505325	0.194723	0.0389498	0.00179793	0.371977	0.184544	-0.000691284	0.242634	0.161583	0.0178673	0.000256214	0.0836114	0.0735113	0.0196651	0.0188337	0.00261049	-0.000452923	0.627524	0.143864	0.0120577	0.469458	0.00741284	0.0318384	0.189376	0.0081441	-0.0010424	-0.000154571
NULL	0.032674	0.06796	0.158771	0.0506376	0.0348171	0.141556	0.0602492	0.103783	0.0122726	0.472849	0.492065	0.135601	0.134808	0.112238	0.034038	0.214704	0.0358306	0.466627	0.0290869	0.462938	0.00564972	0.245362	0.00389874	0.208707	0.0244225	0.169177	0.00639193	0.462029	0.0602611	0.0102784	0.236483	0.40718
NULL	0.0252668	-0.000654203	0.0628148	0.0136225	0.00605109	0.0120729	0.103082	0.158855	0.0594157	0.0868686	0.0385401	0.229793	0.0749596	0.0859238	0.0270133	0.2845	0.252814	0.169478	0.0504053	0.143273	0.23145	0.398343	0.246163	0.455117	0.00576164	0.0105492	0.0125469	0.137564	0.191473	0.080514	0.0192274	0.00463455
NULL	0.0174504	0.000375637	0.0392281	0.0876623	0.014911	0.00546107	0.369421	0.0836833	0.035621	0.421219	0.220138	0.00297331	0.178632	0.107501	0.169217	0.0337785	0.55609	-0.000163091	0.0665099	0.457118	0.135605	0.296548	0.1459	0.00020511	0.0184456	0.154717	0.0265599	0.155664	0.120635	0.00652665	0.147117	0.351218
NULL	0.22763	0.124831	0.0375346	0.0888778	0.163809	0.00332153	0.00288489	0.353173	0.0521942	0.28532	0.0140281	0.0472156	0.00357544	0.265201	0.297968	0.0828321	0.040837	0.269571		0.279275	0.29169	0.14747	0.172192	0.0194467	-0.00106705	0.12932	0.0528404	0.0073851	0.0118244	0.0433495	0.0595931	0.233301
NULL	0.253317	0.189171	0.0583967	0.0123031	0.114993	0.00683018	0.0141397	0.00916428	0.0286476	0.114019	0.0511319	0.101095	0.157471	0.198638	0.0163478	0.244526	0.0682704	0.0526983	0.0113298	0.126795	0.0758475	0.0214066	0.552071	-4.83702e-05	0.00729952	0.0861476	-0.00103128	0.214233	0.0302487	0.192081	0.0200912	0.312583
NULL	0.237102	0.0267757	0.00966178	0.474629	0.0378974	0.0073533	0.110889	0.167832	0.0973994	0.327997	0.271519	0.0276159	0.152923	0.300375	0.131084	0.211254	0.349208	0.0102749	0.0140161	0.0666009	0.0142892	-0.00104489	0.343513	0.319468	0.190231	0.144508	0.0556418	0.00145312	0.0205341	-0.00089076	0.15378	0.121597
NULL	0.0294132	-0.000654203	0.00162453	0.464608	0.00378768	0.0148792	0.216836	0.0732018	0.364404	0.0076483	0.322529	0.0452058	0.389489	0.32491	0.00764091	0.133192	0.135461	0.111714	-9.32858e-05	0.0575875	-0.000908457	0.0581126	0.237214	0.101723	-0.000969377	0.58406	0.175786	0.183919	0.708799	0.0332115	0.209829	0.0641574
NULL	0.0172679	0.0882345	0.114533	0.000155034	0.0109707	0.0196256	-0.000859727	0.00128862	0.00107515	0.0731397	0.15588	0.0922773	0.426629	0.00906599	0.372144	0.0427128	0.482891	0.0368143	0.0206069	0.114288	0.325728	0.437367	0.000914496	0.0598411	0.00322025	0.124223	0.0427398	-0.00103981	0.159776	0.0344239	0.0623616	0.17847
NULL	0.0861315	0.0949298	0.0866883	-0.000243471	0.182641	0.0949315	1.04576e-05	0.102244	0.134118	0.165524	0.169504	0.0834955	0.00954241	0.112107	0.347144	0.23289	0.116105	0.124611	0.0240034	0.08047	0.0101133	0.507652	0.751775	0.258683	0.0446623	0.0486897	0.53687	0.315335	0.241212	0.189049	0.187838	0.124489
NULL	0.0629974	0.0387405	0.0305835	0.257253	0.0507231	0.0100276	0.0146906	0.164971	0.00092244	0.150137	0.313438	0.217328	0.331982	0.149291	0.0701221	0.0427245	0.330441	0.37232	0.0126251	0.0189851	0.336962	0.286733	0.0521958	0.174322	0.0231008	0.278916	0.294108	0.255406	0.00323175	0.0343654	0.0489292	0.0014259
NULL	0.0757347	0.00042716	0.314136	0.413917	0.138044	0.155376	0.0340552	0.0107557	0.0303712	0.442374	0.0017961	0.0595338	0.0661776	0.0822197	0.0285434	0.152228	0.367269	0.198453	0.0359571	0.144009	0.0783905	0.225954	0.0300737	0.0978523	0.036559	0.0544678	0.274742	0.122844	0.144879	0.018639	0.323716	0.019199
NULL	0.0204083	0.00835412	0.303392	0.114085	0.00450098	0.100776	0.00294559	0.0392256	0.0112529	0.00327981	0.531495	0.460872	-0.000401079	0.00617915	0.406191	0.0355585	0.28171	0.4287	0.149947	0.589917	0.149916	0.305644	0.595875	0.271884	0.0510084	0.129837	0.0510639	0.405459	0.0694522	0.121397	0.0726532	0.00840178
NULL	0.20998	0.195354	0.0636853	0.0365346	-0.000919304	0.0178798	0.129304	0.109568	0.173186	0.118341	0.714883	0.00602645	0.000635291	0.0765662	0.415829	0.153878	0.081413	0.312391	0.00684097	0.526947	0.00193904	0.0591922	0.152565	0.0429709	0.0433489	-0.000358053	0.404866	0.0365582	0.0351873	0.0788504	0.122494	0.225933
NULL	0.0352597	0.0275478	0.0375904	0.0306919	0.00444212	0.217649	-0.000529524	0.624339	0.0196513	0.143635	0.0821506	0.0904478	0.000117035	0.14106	0.269013	0.00666704	0.420844	0.195838	0.0300295	0.110511	-0.00098804	0.091991	0.116707	0.0552608	0.0531874	0.00110188	0.313533	0.039788	0.350063	0.0027054	0.0761137	0.115382
NULL	0.190344	0.080847	0.0734338	0.0525187	0.161811	0.120363	0.0361222	0.153278	0.0058514	0.246215	0.227113	0.183556	0.426629	0.104185	0.00482302	0.206092	0.38052	0.272995	0.0328004	0.0400939	0.0395642	0.0427893	0.511301	0.304298	0.0156289	0.0704696	0.349673	0.163028	0.304087	0.0241468	0.0820902	0.00303167
NULL	0.00446846	0.00729201	-0.000749033	0.213973	0.0491055	0.0377061	0.0393221	0.101611	0.00216313	0.137121	0.350398	0.0323738	0.236374	-0.00098969	0.138	0.00987984	0.326215	0.0445628	-0.000693152	0.0508364	9.2727e-05	0.0284107	0.127046	0.00954211	0.00311002	0.0643495	0.369363	0.170836	0.0378473	0.166117	0.0885142	0.156575
NULL	0.230848	0.0576331	0.234623	0.0381177	0.466707	0.0417765	-0.000431168	0.237394	0.0639058	0.411208	0.212663	0.303713	0.0485459	0.138896	0.0951683	-0.00059094	0.571788	0.184213	0.0186249	0.277144	0.167087	0.00426977	0.248029	0.104666	0.10862	0.316565	0.398945	0.0907524	0.0711909	0.00451381	0.0348328	0.207524
NULL	0.0551481	0.00329724	0.134278	0.0099802	0.0419412	0.371472	0.00610454	-0.000606906	0.0134692	0.200593	0.506738	0.0598496	0.149608	0.142627	0.0285851	0.163456	0.212859	0.0334729	0.0140161	0.538946	0.135669	0.0710616	0.197634	0.0700704	0.00302723	0.212748	0.0188047	0.344738	0.033845	0.0142297	0.0735497	-4.76774e-05
NULL	0.00144626	0.131448	0.00590154	0.0128405	0.124442	0.00547019	0.391409	0.17318	0.10133	0.020692	0.0639968	0.215184	0.020697	0.0606612	0.0291626	-0.000894007	0.527761	0.0220727	0.0290869	0.133135	0.0471148	0.0411335	0.0614913	0.257223	0.0486707	0.0122201	0.00700634	0.294179	0.0875946	0.0485031	0.124926	0.105101
NULL	0.0551481	0.159856	0.132458	0.174043	0.0676049	0.0842707	0.169619	0.249599	0.141832	0.318027	0.00298929	0.000504292	0.20011	0.219176	0.325651	0.360546	0.0647426	0.0124417	0.0224908	0.0414726	0.258814	0.205008	0.00629668	0.20272	0.0867872	0.0060674	0.0399714	0.0895195	0.10344	0.0132917	0.00953338	0.399145
NULL	0.201203	0.166272	0.383149	0.449557	0.0021828	0.00359261	0.0308505	0.159595	-0.000953423	0.0353601	0.636633	0.0554507	0.0143066	0.195976	0.187273	-0.000796982	-0.000300015	0.132554	0.0384177	0.0141743	0.0788372	0.0393681	0.265215	0.0180143	0.00278263	0.145111	-0.000592763	0.182006	0.287762	-0.000835882	0.197786	0.0010475
NULL	-0.000609258	0.0011122	0.284799	0.251984	0.196971	0.029284	0.0210052	0.183236	0.0164989	0.0269638	0.00641661	0.0307494	0.19513	0.00444223	-0.000589671	0.00349071	0.270842	0.156223	0.117834	0.0874277	0.0850125	0.200075	0.763384	0.127406	0.0503115	0.103946	0.0867857	0.293644	0.129743	0.188718	0.069926	0.31579
NULL	0.17355	0.00613036	0.336992	0.000876675	0.044005	-0.00034923	0.282816	0.190913	0.0149088	0.0185539	0.0182317	0.0498261	0.106422	0.303518	0.0613129	0.0352645	0.053814	0.000582082	0.0215488	0.350797	0.0357879	0.0973167	0.3093	4.93559e-05	0.105279	0.447487	-0.000714382	0.169456	0.371044	0.155838	0.0497618	0.478144
NULL	0.020164	0.00069728	0.0758554	0.0199791	0.157664	0.0392338	0.434012	0.00196512	0.124309	0.108299	0.215516	0.00448104	0.134741	0.0615242	0.0042408	0.328327	0.485134	0.131968	0.00272709	0.350797	0.0530644	0.348735	0.23611	0.0655063	0.0295569	0.215983	0.0740984	0.205206	0.199037	0.235194	0.0726485	0.0421264
NULL	0.0951993	0.121025	0.00200336	0.250227	0.0689863	0.129467	0.239749	0.0459221	0.0324371	0.249585	0.0712645	0.210068	0.042759	0.357247	0.03064	0.253632	0.128509	0.0596961	-0.000997113	0.499304	0.196801	0.329463	0.0380133	0.0910042	0.00490541	0.074659	0.0272106	0.299224	0.234263	0.000103385	0.137756	0.118166
NULL	0.189423	0.0416549	0.032556	0.0505407	0.0077172	0.0280049	0.138928	0.067675	-0.000851995	0.164124	0.183311	0.0196199	0.0141044	0.352709	0.0869254	0.389893	0.364299	0.0873541	0.0413477	0.0753717	0.288265	0.00659456	0.0570988	0.129689	0.0586636	0.0581381	0.126211	0.000311331	0.20948	0.277522	0.188127	0.110451
NULL	0.336946	0.0270272	0.358688	0.218697	0.0494387	0.0304949	0.0232048	0.247204	0.234351	0.223509	0.152419	0.0274861	0.249967	0.00933857	0.157676	0.158073	0.162925	0.164552	0.0189781	0.158855	0.137209	0.0605483	0.00371849	0.00828846	0.106308	0.323697	0.0195739	0.31843	0.300868	0.301611	0.139054	0.526461
NULL	0.00327595	0.0354267	0.0134814	0.113717	0.00582377	0.316624	0.106263	-0.000424043	0.0212091	0.03486	0.284697	0.0100401	0.0148782	0.257673	0.0116103	0.286354	0.044228	0.181331	0.147853	0.511564	0.00134544	0.0686765	0.0499395	0.27665	0.204566	0.387619	0.0720864	0.253108	0.00810358	0.0688692	-0.000783632	0.0202903
NULL	0.145454	0.0101295	0.000898481	0.131138	0.0655509	0.101325	0.270781	0.0522099	0.0135705	0.0597734	0.529039	0.299573	-1.73441e-05	0.0288408	0.00175148	0.25085	0.243589	0.0341614	0.0240098	0.505124	0.308058	0.0276366	0.128003	0.0672806	0.0500025	0.143306	0.363474	0.0394444	0.469581	0.00872888	0.107209	0.157687
NULL	0.139845	0.0216228	0.258706	0.048435	0.0520093	0.0388516	0.151421	0.159452	0.0166345	0.0580028	0.307553	0.0207076	0.0775629	0.239109	0.193026	0.258573	0.145447	0.249805	0.0244695	0.310971	0.00186407	0.0159223	0.667742	0.39126	0.000415331	0.00542325	0.214477	0.0458164	0.0228284	0.108241	0.123927	0.242904
NULL	0.00351255	0.0890158	0.0033597	0.0750869	0.030386	0.00616431	0.448434	0.307733	0.0794197	0.347822	0.0141326	0.0173158	0.361607	0.252327	0.090473	0.368502	-0.00030288	0.278128	0.022408	0.116979	0.0438286	0.111233	0.0179207	0.0711879	0.084814	0.00693173	0.0509758	0.0538255	0.0796215	0.000767254	0.232032	0.130391
NULL	0.152618	0.138502	0.0837458	-0.000792515	0.084773	0.00086431	0.209343	0.167287	0.0112281	0.192699	0.0472199	0.217807	0.135462	0.0759232	0.00111893	0.460594	0.454041	0.0888696	0.0309722	0.45684	0.214828	0.393668	0.183534	0.0408546	0.0200893	0.0571846	0.0841588	0.00692111	0.111894	0.00395383	0.00728061	0.0359634
NULL	0.201779	0.0046585	0.0850064	0.0066401	0.0840245	0.000620422	0.0594807	0.199053	0.0328515	0.479197	0.589451	0.0379963	0.139216	0.00247459	0.190665	0.115545	0.121681	0.0960638	0.00310548	0.67797	0.125081	0.0163775	0.775935	0.199616	0.0801103	0.272692	0.0177404	0.0935237	0.00795364	0.0507479	0.00667282	0.0290751
NULL	0.679126	0.0529624	0.00114284	0.040298	0.0356859	0.000949898	0.355192	0.075342	0.0033336	0.0101583	0.0532343	0.00936481	0.0714257	0.248651	0.321421	0.0270887	0.0434912	0.0437324	-0.000127805	0.357701	0.0493539	0.310252	0.271038	0.0529761	0.0990887	0.199364	0.183454	0.000388491	0.198617	0.100049	0.015437	0.0262046
NULL	0.103131	0.0825424	0.0364767	0.490061	0.265246	0.113497	0.126543	0.0296362	0.0282818	0.0519674	0.0370565	-0.000538351	0.0155537	-0.00100652	0.151877	0.0459198	0.438573	0.242355	0.0338009	0.0313374	0.0125501	0.157886	0.00797137	0.0337269	0.0995393	0.00343213	0.024925	0.0657581	0.23969	0.146376	0.14681	0.158962
NULL	0.211908	0.00168549	0.0453413	0.00861991	0.000296513	-0.000171656	0.151189	0.163623	0.108382	0.247791	0.00494433	0.0425389	0.253742	0.0614419	0.17234	0.162318	0.347446	0.56481	0.00366738	0.0858975	0.17796	0.312389	0.14455	0.0492101	0.0295082	0.00627497	0.00877739	0.0239633	0.00653399	0.267553	0.231877	0.0129568
NULL	0.17565	0.228551	0.0817504	0.274308	0.180961	0.196357	-0.000292721	0.270177	0.0379398	0.182902	0.0720551	0.207467	0.0199303	0.161394	-0.0010048	0.0510524	0.509092	0.257023	0.00821201	0.034353	0.00111176	0.276415	0.135084	0.25497	0.0644185	0.235612	0.179772	0.491834	0.0531539	0.00850865	0.249464	-0.000203607
NULL	0.00330117	0.0485732	0.0343636	0.021417	0.00392731	0.00107215	0.115761	0.0648851	0.0109705	0.00398945	-0.00103112	0.000666707	0.0845034	0.301152	0.0857318	0.00809444	0.0281175	0.283104	0.0196828	0.0451986	-0.000964893	0.0194293	0.174267	0.0329707	0.188383	0.0339237	0.0519992	0.309468	0.0168941	0.0133506	0.0050617	0.00416865
NULL	0.227298	0.122808	0.297815	0.0498381	0.00239253	0.447193	0.128586	0.0619042	0.123482	0.238754	0.429557	0.00616734	0.0800778	0.0650016	0.020664	-0.000787237	0.356013	0.024112	0.0318559	0.674726	0.00672733	0.026297	0.797544	0.0679333	0.0912611	0.12141	0.0679993	0.166337	0.047915	0.277502	-0.000196353	0.0861829
NULL	0.164833	0.0437668	0.00453687	0.00540177	0.28761	0.20494	0.253447	0.00141513	0.00746618	-0.000228406	0.0654812	0.25507	0.000162251	0.127165	0.0986705	0.103508	0.279304	0.105344	0.0242983	0.248247	0.0198008	0.00458742	0.0347297	0.00963667	0.0211286	0.000604987	0.175996	0.25044	0.209713	0.236352	0.340238	0.0487577
NULL	0.00994941	0.109937	0.265681	0.121246	0.114011	0.038798	0.0360847	0.0244385	0.0162233	-0.00101177	0.0311937	0.0437577	0.149193	0.0910002	0.240042	0.000322093	0.214006	0.169488	0.0328004	0.0280168	0.261898	0.00280765	0.376866	0.201542	0.0833435	0.083699	0.113545	0.0287732	0.459381	0.0571166	0.101016	0.178006
NULL	0.0149247	0.0226118	0.0239643	0.135896	0.0801097	0.137833	0.341761	0.184827	0.0544375	0.284094	0.358126	0.010351	-0.000772162	0.0374186	0.0349045	0.171905	-0.00099241	0.323372	0.0450385	0.456474	0.0513138	0.0121922	0.285396	0.0571297	0.17139	0.000923786	0.0451345	0.0132549	0.250772	0.00122156	0.218467	0.295907
NULL	0.0533553	0.0765295	0.399133	0.0330813	0.0487152	0.49672	0.00813762	0.0490566	0.0169298	0.121939	0.5088	0.0455836	0.0606688	0.0742942	0.0886106	-0.00101663	0.000153923	0.231599	0.0290869	0.00399082	0.14197	0.0177841	0.136183	0.0122136	0.0709807	0.11	0.0138627	0.0143962	5.67345e-05	0.0168751	0.00923195	0.00948433
NULL	0.353923	0.0917224	0.103253	0.00273255	0.273645	0.00549535	0.182177	0.00712572	0.0438359	0.266042	0.520868	0.23409	0.0378886	-0.000440351	0.168743	0.235744	-0.000479338	0.00149127	0.0196651	0.0351094	0.0664547	0.110898	0.0580897	-0.000397763	-0.00101148	0.115694	0.196086	0.0862769	0.110405	0.0586652	0.00421593	0.444811
NULL	0.00527877	0.0007549	0.0215706	0.197152	0.193353	0.0144861	0.0793288	0.0736888	0.0175726	0.204404	0.00916046	0.372094	0.098936	0.0295789	-0.00080304	-0.000989776	0.40168	0.038138	0.20887	0.175555	0.0666073	0.0626599	0.0533973	-0.000866219	0.0435677	0.0532927	0.209777	0.297793	0.313192	0.00399067	0.0221147	0.00163311
NULL	0.0791216	0.013752	0.249888	0.179873	0.0568641	0.0628192	0.00995308	0.181899	0.0248493	0.173408	0.468252	0.316023	0.578616	0.304218	0.095056	0.0379278	0.0425717	0.300682	0.0143119	0.458657	0.365213	0.0158079	0.710297	0.128166	0.030784	0.107176	0.340417	0.0421015	0.00377127	0.037918	0.181568	0.0895159
NULL	0.000125146	0.00864211	0.0959021	0.0100308	0.157997	0.00942234	0.0418303	0.0890819	0.00469029	0.194373	0.136852	0.0811573	0.355364	0.0316697	0.00379266	0.0334617	0.337604	0.214094	0.0214626	0.15545	0.00108161	0.435926	0.111475	0.0127735	0.00144636	0.0107491	0.0884053	0.139349	0.0842509	-0.000968352	0.164038	0.217917
NULL	0.0955762	0.193481	0.193379	0.0394561	0.23105	-0.00106456	0.00933609	0.104524	0.0416976	0.12407	0.00582044	0.0205101	0.0259137	0.284524	0.00217024	0.00102517	0.428177	0.382072	0.0975119	0.0511299	0.0161069	0.157964	0.46608	-0.000451857	0.175678	-3.54929e-05	0.343514	0.0962347	0.124508	0.00637187	0.144099	0.00648518
NULL	0.235204	0.150567	0.0793418	-0.000893464	0.227189	0.127375	0.337932	0.45668	0.115192	0.285821	0.0205245	0.276657	0.352534	0.0584899	0.000204923	0.0985263	0.40344	0.252667	0.0676124	0.672829	0.219657	-3.43752e-05	0.0681005	-3.46209e-05	0.0891698	0.176152	0.00107058	0.0663705	0.151939	0.00107822	0.187791	0.013747
NULL	0.0758374	0.183626	0.00372724	0.396862	0.102654	0.0423238	0.169442	0.0410712	0.258039	0.424601	0.188866	0.0574991	0.147809	0.0221112	0.00403793	0.641291	0.416397	0.394797	0.00957016	0.0274321	0.12193	0.0199171	0.311424	0.180457	0.0330838	0.0176786	-6.92263e-05	0.317363	0.232475	0.405899	-0.000709612	0.00776487
NULL	0.309523	0.172358	0.0650498	0.325737	0.00619863	0.0852305	0.128436	0.234679	0.0396565	0.141521	0.424176	0.281977	0.177884	0.0728178	0.0269381	0.201911	0.413555	0.174053	-0.000611922	0.548285	0.248465	0.0340174	0.562822	0.010062	0.0599254	0.00864258	0.0169148	0.00957919	0.496945	0.124357	0.000560363	0.404672
NULL	0.0708644	0.138386	0.014619	0.0476318	0.136218	0.00319508	-0.000453961	0.18245	-0.000853157	0.421358	-0.00040457	0.0396805	0.443202	0.130351	0.338034	0.10207	0.000266165	-0.000962868	0.0111927	0.314274	0.0442182	0.21446	0.00341487	0.0310628	0.0134741	0.300713	0.0453771	0.0297589	0.287403	0.00918661	0.0647138	-8.49797e-05
NULL	0.0552931	0.0319516	0.0324881	0.00632787	0.00891218	0.0791528	0.237565	0.158459	0.0511297	0.264236	0.102435	0.258115	0.0676943	0.2225	0.161991	-0.000119787	0.362229	0.345009	0.0405029	0.0750432	0.29846	-0.000318055	0.12174	0.00319282	0.0654284	0.120057	0.250656	0.0925064	0.00477239	0.0813496	0.0976006	0.290827
NULL	0.0299602	0.00465054	0.00577953	0.176918	0.289046	0.405213	0.169385	0.0220493	-0.000921182	0.167014	0.359526	0.224597	-0.000801325	0.078083	0.0444822	0.0490705	0.000643599	0.152958	0.0271329	0.563997	0.242936	0.0412775	0.175235	0.0784819	0.0303594	0.140481	0.191177	0.137488	0.176278	0.0497261	0.137592	0.0448806
NULL	0.211051	-0.000965407	0.469134	0.131326	0.2382	0.00168967	0.18775	0.00128536	-0.000709609	0.190861	0.199139	0.112995	0.0957455	0.213387	0.297968	0.135314	0.300891	0.189948	0.00235528	0.356704	0.0743432	0.162566	0.159077	0.0101123	0.0571481	0.377343	-0.000997309	0.0449192	0.402	0.299576	0.0126136	0.0872469
NULL	-0.000809196	0.00744095	0.0855642	0.00156022	0.0732963	0.0280199	0.297821	0.0421533	0.00472628	0.36385	0.189239	0.281194	0.00132131	0.0126097	0.00523374	0.0625517	0.00270428	0.17344	0.0281443	0.559028	0.00343657	0.0684284	0.0238075	0.0843652	0.0907966	0.374027	0.0174713	0.0930897	0.00795364	0.0196657	0.0139414	0.0414169
NULL	0.266992	0.192584	0.173282	0.00191337	0.0300777	0.00911034	0.011418	0.173121	-0.00102658	0.019901	0.206801	0.179179	0.0208483	-0.00102506	0.269517	0.000108018	0.198334	0.01831	0.0326854	0.0210147	0.241207	0.0359517	0.00493478	0.147171	0.00788931	0.000920013	0.0572383	0.0702835	0.0153218	0.0680612	0.13624	0.38472
NULL	0.0883667	0.117926	0.238011	0.291776	0.0177322	0.0310509	0.0116614	0.0608473	-5.86099e-05	0.095637	0.202685	0.00877388	0.198905	0.13324	0.193938	0.268237	0.107866	0.069306	0.0196651	0.157135	0.0471011	-0.000930135	0.0222709	0.149742	0.0215762	0.0254698	0.240875	0.429111	0.107843	0.1956	0.0362698	0.0107178
NULL	0.548084	0.00945874	0.163279	-0.00100006	0.215084	0.0401189	0.0407316	0.0799306	0.0106159	0.0378244	0.215838	0.18797	0.308083	0.259234	0.200909	0.537689	0.335867	0.153001	0.00166182	0.0297221	0.0993486	0.000292431	0.00666502	0.0749582	0.00841918	0.0402475	-0.00104463	0.0280797	0.211148	0.0632472	0.0673674	0.100606
NULL	0.0441525	0.181473	-0.000821953	0.0823021	0.0156014	0.0469018	0.376375	0.435227	0.00410526	0.00827917	0.0348125	0.228751	0.0864162	0.132942	0.188558	0.383757	0.157427	0.218336	0.0446189	0.0246955	0.00625616	0.445684	-0.000719129	-0.000892496	0.0116879	-0.000774979	0.238157	0.0618586	0.238613	0.0014666	0.0390257	0.000654214
NULL	0.247527	0.00996407	0.00274742	0.172985	0.0396715	0.014616	0.190747	0.0465789	0.0182201	0.172524	-0.000216508	-0.00045135	0.0222507	0.133737	0.156556	0.151894	0.000194769	0.080289	-0.000962591	0.168073	0.232603	0.315331	0.129179	0.0328274	0.0117567	0.116097	0.0103054	0.0115653	0.125001	0.301075	0.118686	0.181573
NULL	0.00843249	0.168834	0.00951368	0.000177943	0.222777	0.346923	0.00153849	0.31302	0.00372356	0.0788148	0.0548182	0.000586465	0.288492	0.0578181	0.189731	0.00219587	0.319777	0.209349	0.0252433	-0.000608643	0.276942	0.229405	0.126653	0.131035	-0.000572373	0.132998	0.126206	0.311578	0.231937	0.302723	-0.00095978	0.229647
NULL	0.00953548	0.00842624	0.0651185	0.0417152	0.0196134	0.095467	0.444877	0.178765	0.00959932	0.253966	0.358158	0.00859213	0.124911	0.179186	0.0956269	0.102701	0.162073	0.136901	0.0166286	0.207455	0.028618	0.0029437	0.12534	0.174322	0.187289	0.0443439	0.246447	0.0027771	0.399403	0.00101859	0.0706568	0.206464
NULL	0.180216	0.0168063	0.0322145	0.0326517	0.0215234	0.100377	0.00908553	0.00137218	0.0797495	0.113622	0.452068	0.0218852	0.0215813	0.00434291	0.204895	0.247061	0.0138029	0.0711741	0.0131372	0.0236417	-0.00105537	0.0903242	0.649726	0.230631	0.0221316	0.00313795	0.0200153	0.302741	0.300798	0.0225495	0.00508002	0.060848
NULL	0.226661	0.00217339	0.227221	0.0817341	0.282215	0.000767896	0.25835	0.0242884	0.0111245	0.461993	0.125628	0.311915	0.196163	0.0389047	0.0599754	0.0145947	0.282666	0.441277	0.0196651	0.234342	-0.000776168	0.0338051	0.00175555	0.112936	-0.000591649	0.0352577	0.0964518	-0.000201687	0.125009	0.317692	0.155338	-0.000995379
NULL	0.132007	0.0987321	0.0273346	0.0798471	0.0445106	0.00151759	-0.000208799	0.00112784	0.0507504	0.373263	0.00296561	0.0840532	0.00678624	0.0109943	0.052866	0.370497	0.0964009	0.135495	0.024375	0.0312841	0.166153	0.222115	0.143732	-0.00104747	0.170009	0.011612	0.245937	0.192967	0.210907	0.0150918	0.00414033	0.0930695
NULL	0.180159	0.00121937	0.0549286	0.0790006	0.0116074	0.0848946	0.160312	0.224947	0.0507683	0.382496	0.261525	0.226026	-0.00089658	0.123243	0.0396317	0.0270682	0.228792	0.062265	0.0280776	0.292275	0.0987052	0.105307	0.514303	0.250362	0.102495	0.0460729	0.437246	0.063179	0.199824	0.0983049	0.170603	0.210165
NULL	0.228606	0.0258846	0.0249822	0.0312089	0.101782	0.318421	0.00651314	-0.00033565	0.0436953	0.437905	0.37933	0.253469	0.346458	0.318954	0.103106	0.034193	0.188948	0.323375	0.0349092	0.0955205	0.279907	0.0445583	0.0309204	0.00831607	-0.000901615	-0.00105612	0.252716	0.222946	0.572899	0.0911365	0.114068	0.0149501
NULL	0.0442612	0.00223175	0.0445923	-0.000395222	0.00864913	0.00798533	0.185175	-0.000998427	0.0228103	0.161336	0.197029	0.0336507	0.0608719	0.141191	0.138789	0.0997765	0.223837	0.046806	0.0176952	0.039368	0.0468026	0.436214	0.0490273	-0.00104633	0.0773431	-0.000978826	0.190228	0.173193	0.0484522	0.078065	0.15867	0.0064489
NULL	0.123596	-0.00101068	0.117737	0.109206	0.0258744	5.83028e-05	0.0414589	0.0186178	0.0975659	0.0323768	0.5209	0.299111	0.102886	0.00232415	-0.000998689	0.419078	0.00437889	-0.000798684	0.0224908	0.261327	0.275234	0.100528	0.144913	0.221379	0.00629702	0.00654822	-0.000421387	0.00562341	0.0369966	0.0310291	0.0244347	0.0218623
NULL	0.226809	0.0271355	0.11687	0.0875546	0.0742744	0.0706833	0.133547	0.0745898	0.0216051	0.0322576	0.0350746	0.10444	0.410592	0.00492956	0.000149289	0.0615096	0.0274518	0.156192	0.0236559	0.0435795	0.147005	0.26647	0.038301	0.071518	0.00742651	0.165553	0.125829	0.215463	0.0823677	0.0920226	0.0622926	0.0636095
NULL	0.0399324	0.0406982	0.215959	0.258241	0.0014364	0.0346716	-0.000980608	0.191185	0.0253944	0.0128384	0.340017	0.102022	0.448194	-0.000999032	0.0870605	0.0210261	0.190927	0.261912	0.0337449	0.00262464	0.0251288	0.0771614	0.14361	0.0680785	-0.000739862	0.179985	0.00785962	0.253911	0.054625	0.344664	0.000104693	0.122021
NULL	0.177524	0.00411091	0.0622379	0.307915	0.0779648	0.00811427	0.0921645	0.0306063	0.0211095	0.0796076	0.170897	0.211934	0.17489	0.11259	0.396933	0.206688	0.460745	0.36732	0.172761	0.0238783	0.00405556	0.230637	0.0706555	0.104384	0.0607513	0.168929	0.100991	0.022132	0.117131	0.0290015	0.0188668	0.0702038
NULL	0.230666	0.170564	0.182639	0.0234071	0.0717292	0.00053439	-0.000814597	0.0749619	0.00068201	0.00221451	0.29286	0.444676	0.00312608	0.0571549	0.00459632	0.53422	-0.00100025	0.436491	0.027684	0.494113	0.210851	0.224869	0.564343	0.00232157	0.10741	0.136149	-0.000982034	0.0031575	0.275435	0.0532625	0.00481436	0.229647
NULL	0.105539	-0.000302787	-0.000433074	0.0123061	0.262162	0.00570268	0.140345	0.239253	-0.000480414	0.00224741	0.455049	0.230034	0.0661776	0.0988935	0.327216	0.0750508	0.041996	0.152763	0.0224908	0.0825381	0.114463	0.0189143	0.75859	0.313275	-0.00102252	0.0862051	0.112436	0.0494048	0.32225	0.00212888	0.319513	0.040393
NULL	0.0708294	0.0798025	0.161134	0.0650411	0.489008	0.00535473	0.146375	0.12461	0.0137726	0.0179204	0.0409088	0.0657331	-0.00101515	0.255234	0.00115765	0.159684	0.52576	0.505013	0.024375	-1.12414e-05	0.200413	0.116772	0.612041	0.119516	-0.000619929	0.137076	0.257552	0.151126	0.345507	0.0591014	0.0581034	0.261433
NULL	0.0206547	0.0239224	0.243105	0.182567	0.0734686	0.217234	-0.000125663	0.180185	0.0170241	0.324321	0.192478	0.0312195	0.0317838	0.0405177	0.21624	0.0847891	0.00351574	0.0031017	0.0638513	0.117037	-0.00102786	0.242009	0.258646	0.0301559	0.0582283	0.0291752	0.0467502	0.128634	0.287403	0.00748449	0.0016762	0.293225
NULL	0.209881	0.0423811	0.0650651	0.110705	0.225284	0.0269059	0.148954	0.00958184	0.0167618	0.356111	0.0793391	0.0341001	0.000733799	0.161085	0.0190343	0.104833	0.413962	0.390681	0.0666272	0.0370779	0.0855124	0.00260527	0.0177217	0.0464205	0.0327212	0.124933	0.020996	0.314477	0.0019396	0.110054	0.0444279	-0.000978488
NULL	0.297193	0.047772	0.00188425	0.103438	0.114423	0.118207	0.0205149	0.0754927	0.000222834	-0.00101138	0.40027	0.181065	0.345937	0.00813567	0.0729351	0.257434	0.24638	0.242674	0.0110074	0.680659	0.0784746	0.0175505	0.714488	0.0304988	0.0186497	0.115798	0.0322072	0.0804487	0.19593	0.200098	0.219726	0.138791
NULL	0.0128896	0.000981084	0.317661	0.038271	-0.000855712	0.012841	0.00256779	0.326942	0.0296231	0.127157	0.331258	0.062908	0.167879	0.0187825	0.159158	0.204605	0.0402187	0.20974	-0.00102236	0.000179819	0.000926974	0.544632	0.122995	0.00990406	0.000410357	0.516528	0.176447	0.22049	0.00236238	0.152882	0.0988746	0.0317293
NULL	0.0503883	0.000365543	0.0019742	0.0483982	-0.000965439	0.161832	0.163467	0.00117496	0.131694	0.0669658	0.25247	0.098445	0.118959	0.00483163	0.168224	0.188758	0.153102	0.0240499	0.0337449	-0.00102239	0.35403	0.325209	0.00106401	0.145745	0.0245437	0.0353112	0.0351419	0.0147629	0.0141094	0.20998	0.384327	0.432952
NULL	0.241504	0.192149	0.0807905	0.248394	0.00879706	0.00897479	-0.000814597	0.0120702	0.0535829	0.0978813	0.598698	0.115226	0.225834	0.00307215	0.108579	0.234743	0.123111	0.100078	0.0177223	0.122583	0.00782874	0.300436	0.245877	0.00439819	0.00683447	0.144166	0.214056	0.0830307	0.276609	0.033152	0.0245472	0.171596
NULL	0.0897415	0.061674	0.124304	0.295401	0.000125435	0.0240315	0.0715352	0.160028	0.0130963	0.000341585	0.531173	0.181687	0.330455	0.116084	0.0333712	0.170276	0.359841	0.260829	0.00133497	0.0239614	0.103052	0.0716225	0.696333	0.114745	0.0173303	0.0126269	0.304544	0.142846	0.144045	0.170419	0.213235	0.430175
NULL	0.211641	0.0574421	0.0184369	0.127858	0.140806	0.195063	0.00109872	0.0156861	0.00643082	0.020549	0.48819	0.0605783	0.232918	0.0571624	0.0650665	0.322678	0.0720283	0.0249475	0.0134833	0.0719091	0.00979985	0.0233518	0.0919443	-0.000801102	0.111444	0.124681	0.197793	0.139358	0.305679	0.254433	0.0148094	0.0625368
NULL	0.243313	0.00419216	0.0391365	0.0611923	0.0410779	0.00984434	0.00141325	0.0389498	0.109548	0.19287	0.385847	0.304836	0.228818	0.0579604	0.235848	0.0293131	0.530066	0.291055	0.0111927	0.29531	0.396569	0.165188	0.133219	0.210027	0.173705	0.0501437	0.0763335	0.139115	0.0878024	0.136905	0.00148989	0.474937
NULL	0.348422	0.0389409	0.318742	0.357938	0.198147	0.232392	0.0398722	0.117784	0.00264061	0.148808	0.387717	0.199268	0.348629	0.135434	0.00233326	0.219284	0.267136	0.318763	0.10823	0.00802039	0.00958981	0.187587	0.24412	0.00681446	0.198672	0.167698	0.288011	0.0465869	0.116526	0.18162	0.0799048	0.0613217
NULL	0.0108555	0.0790013	0.150173	0.127333	-0.000708895	-0.000734195	0.0654772	0.0160099	0.0181933	0.190272	0.390106	-0.000867838	0.309192	0.000721427	0.0279916	0.0260083	0.225141	0.0593219	-0.000995344	0.410996	0.189176	0.0085306	0.114994	0.251724	0.118248	-0.000356671	0.0399667	0.0590715	0.264559	0.0426676	0.455596	0.276139
NULL	0.164949	0.0299855	0.261905	0.0108906	0.0419324	0.0325097	0.179895	0.305777	0.0162053	0.144269	-0.000419981	-0.000393118	0.120405	0.105033	0.144138	0.174437	0.503619	0.271347	0.024375	0.0918935	0.134176	0.488768	0.139715	0.0556663	0.121842	0.0107343	0.005887	0.370866	0.0131773	0.0976961	0.0385109	0.00183286
NULL	0.0244967	0.00243028	0.0185425	0.325259	0.00173854	0.141271	0.0640638	0.137181	-0.000181897	0.102539	0.492486	0.506834	0.18461	0.163671	0.000106486	0.00238809	0.0511743	0.499461	0.0168402	0.521048	0.0249256	0.153051	0.0152044	0.209674	0.00149695	0.0508357	0.430706	0.0711156	0.0227487	0.093757	0.320695	0.000754247
NULL	0.0362441	0.0501058	0.0239368	0.00551435	0.0737293	0.0442655	-0.000689237	0.0116431	0.0395541	0.134861	0.0731949	0.377514	0.0380529	0.120797	-0.000300247	0.170097	0.0125078	0.336477	0.0124959	0.0949349	0.179099	0.0537181	0.0644305	0.163684	0.167119	0.0946369	0.132023	0.0282083	0.156063	0.0454736	0.0239922	0.340561
NULL	0.117571	0.011632	0.0536636	0.00609432	0.00182794	0.00118966	0.203933	0.211733	0.139918	0.0369982	0.0731654	0.156406	0.18064	0.0465033	0.251854	0.196561	0.360734	0.0255887	0.0823917	0.158902	0.0730375	0.113443	0.104241	0.191434	0.0609529	0.185846	0.175476	0.0150319	0.117703	0.394255	0.162215	0.118979
NULL	0.138044	0.0627715	0.0231718	0.0257405	0.0496721	0.0642768	0.000743106	0.196689	0.000387695	0.195393	0.147192	0.365439	0.511727	0.265857	0.226171	0.0600076	0.402804	0.163628	0.0175983	0.327339	0.0221957	0.233261	0.0162584	0.0010263	0.0895241	0.094464	0.220236	0.212885	0.465944	0.358184	0.0629377	0.161714
NULL	0.0633462	0.00677771	0.0195129	0.336897	0.116661	-0.000976486	0.000732125	0.0578156	0.00451945	0.00318509	0.386116	0.0358033	0.106768	0.319303	0.0782193	0.189458	0.0363689	0.26314	0.0290869	0.0163381	0.00138406	0.0778879	0.716869	0.207807	-0.000885386	0.0410393	0.188549	0.19916	0.0574264	0.0458573	0.0248018	0.123746
NULL	0.216782	0.0875655	0.183568	0.149852	0.0663837	0.0121457	0.0601282	0.140817	0.0238196	0.0930414	0.103745	-0.00104283	0.175354	0.120743	0.0493029	0.161224	0.131438	0.000245388	0.023955	0.0321905	0.11162	0.326435	0.506243	0.0169139	-0.00107198	0.0743646	0.176946	0.211785	0.376053	0.116413	0.187087	0.160535
NULL	0.0805433	0.128567	0.0240387	0.0374132	0.0742332	-0.000672655	0.0863351	0.0122497	0.0209252	0.0179712	0.0452463	0.00602645	0.204988	0.38322	0.0533438	0.289337	0.0375121	0.010865	0.0234372	0.473002	0.052386	0.364858	0.0564549	0.00520656	0.0187364	0.0240557	0.228373	-0.00061039	0.457804	0.0119098	0.367276	0.0253767
NULL	0.000439689	0.0638654	0.152194	0.150749	0.02434	0.0501875	0.0872155	0.0364501	0.04927	0.043787	0.00894245	0.195888	0.076925	0.246301	0.27081	0.18155	0.0658664	0.111413	0.0281443	0.329821	0.196327	0.3222	0.116878	0.0461422	0.0124246	-0.000978826	0.0226014	0.01389	0.0616473	0.0812707	0.0730424	0.234898
NULL	0.346987	0.121061	0.00850411	0.00346793	0.0258558	0.0304731	0.453944	-5.11452e-06	0.0114222	0.145841	0.687384	0.232538	0.00511737	0.069682	0.0187826	0.0021931	0.112422	0.0852777	0.0135413	0.309733	0.19606	0.115497	0.311343	0.0280518	0.0623675	-0.000471812	0.0909962	0.0306687	0.0693838	0.00340236	0.0999664	-0.000992953
NULL	-0.000481228	0.100515	0.252069	0.021268	0.0429108	0.0296481	0.0595936	0.19705	0.000702289	0.225871	0.441668	0.217254	0.324286	0.0205635	0.00641706	0.216558	0.658143	0.371353	0.17463	0.348825	0.0164169	-0.000973391	0.0535269	0.18757	0.00316189	0.112705	0.00719353	0.000980879	0.0413565	0.151732	0.296752	0.281989
NULL	0.122279	0.0119776	0.294928	0.00356861	0.0487379	0.0198856	0.061103	0.173305	0.00100266	0.0177883	0.0132121	0.0709473	0.0384046	0.26582	0.0239446	0.329884	0.188948	0.237691	0.0187234	0.491451	-0.000951682	0.424236	0.0283405	0.192058	0.0395775	0.137377	0.334714	0.0304952	0.29396	0.239482	0.0889824	0.266648
NULL	0.0764909	0.056782	0.0362041	0.285766	0.26352	0.0313538	0.00619423	0.100481	0.000649129	0.221552	0.13724	0.0503999	0.0469912	0.106259	0.244007	0.0692949	0.038612	0.0141973	0.000102544	0.0339513	0.257402	0.345187	0.831728	0.0705526	0.00984516	0.228203	0.0116081	0.0277922	0.0334618	0.114208	0.0272343	0.116007
NULL	0.261859	0.00783666	0.246388	0.0393462	0.154461	0.13875	0.237115	0.12364	0.174497	0.196256	0.000940883	0.0784262	-0.000999388	0.130234	0.00163729	0.135423	-0.000959464	0.0893299	0.0163598	0.482869	0.00493191	0.000520958	0.0294745	0.360123	0.00324962	0.00342302	0.166958	0.0317075	0.224526	0.148091	-0.000872506	0.12752
NULL	0.0040842	-0.00084522	0.308333	0.192327	0.113987	0.00584605	0.307168	0.421667	0.0496311	0.487572	0.332535	0.384046	0.156193	0.174915	0.0489758	0.0748925	0.144123	0.000913977	0.0309722	0.0911738	0.000434854	0.00040062	0.00373242	0.00658467	0.217114	0.0889272	0.0102779	0.306844	0.20844	0.106815	-0.00088435	-0.00102742
NULL	0.053551	0.100034	0.0912448	0.00202243	0.227151	0.187485	0.0690844	0.0883799	0.0228918	0.0992458	0.0604145	0.0586579	0.681626	0.2142	0.339844	0.0206816	0.208823	0.00672284	0.0183502	0.00620347	0.0208869	0.490851	0.0150721	0.00219009	0.00136293	0.0577694	0.233414	0.0201798	-0.000650306	0.246949	0.263178	0.150203
NULL	0.0209855	0.00405519	0.0839144	0.0657843	0.0570107	0.100492	0.547809	0.020937	0.00940821	0.00113881	0.069968	-0.000991439	0.00353168	0.23137	0.00298266	0.329213	0.163549	0.0709358	0.0271329	0.107642	0.12868	0.368723	0.477972	0.234498	0.302477	0.0396993	0.0217931	0.0595245	0.304218	0.0373758	0.504059	0.346071
NULL	0.141227	0.157205	0.222201	0.308767	0.00339096	0.160644	0.437826	0.0884223	0.0377768	0.295222	0.25796	0.145681	0.102053	0.0440638	0.212383	-0.000659652	0.157009	0.027845	0.0261946	0.26562	0.0209974	0.261273	0.0312534	0.0527133	-7.31057e-05	0.186617	0.0806433	0.00219388	0.246214	0.0552778	0.0746081	0.117152
NULL	0.000695012	0.00987236	0.0812201	0.448906	0.0037219	0.00679163	0.299372	0.264341	0.0102118	-0.000953395	0.47567	0.0272152	0.000337037	0.0296418	0.17731	0.217405	0.351758	0.390943	0.117367	0.2721	0.22014	0.026136	0.143146	0.0975694	0.00950713	0.16015	0.0266385	0.280238	0.0607412	-0.000264519	0.0187829	0.123359
NULL	0.399674	0.010925	0.206229	0.064647	0.401883	0.103653	0.104979	0.119508	0.081922	0.00659125	0.583573	0.0204613	0.00135949	0.0296781	0.254077	0.292253	0.399304	0.226082	0.0224908	-5.59239e-05	0.0713094	0.292202	0.415501	0.263501	0.0279999	0.000780107	0.0470487	0.0991792	0.16443	0.320056	0.0809785	0.221813
NULL	0.0105896	0.0191164	0.188486	0.00204125	0.211352	0.159578	0.0704661	0.0364391	0.0973994	0.404299	0.373887	0.0316931	0.0760634	7.97719e-05	0.00683935	0.153878	0.329332	0.274195	0.0175312	0.5165	0.283047	0.106208	0.25909	0.0471194	0.00218909	0.0674984	0.167326	0.154002	0.203521	0.223827	0.337382	0.0504795
NULL	0.00509069	0.147786	0.077423	0.0882536	0.111956	0.0989587	0.0104478	0.00882532	0.0070483	0.00237998	0.114328	0.104442	0.379596	0.00610944	0.0347472	0.262603	0.118485	0.254223	0.0337449	0.0145889	0.168346	0.0246773	0.00414904	0.114525	0.0647958	0.161888	0.399158	0.502818	0.256412	0.0142613	0.0258828	0.266284
NULL	-0.000856535	0.0562587	0.0249501	0.00148198	-0.000994809	-0.000658058	0.0391368	0.00977555	0.0493196	0.362526	0.00757231	0.137159	0.194509	0.00447567	0.211824	0.0720373	0.112812	0.37543	0.0281443	0.679734	0.0469538	0.40894	0.150597	0.116453	0.00226319	0.0214151	0.348654	0.0647946	0.0412281	0.00450737	0.0686107	0.0812235
NULL	0.29698	0.0588089	0.00637727	0.0821186	-0.000580283	0.0951932	0.0119083	0.0172379	0.0143088	0.209462	0.173899	0.115141	0.375817	0.125354	0.0266069	0.447866	0.000504689	0.21402	0.0101906	0.00487673	0.0496321	0.0179712	0.262686	0.00195659	-0.000848787	-0.000256215	0.00158236	0.205338	0.0371119	0.253148	0.370206	0.0202785
NULL	0.0776476	0.0151285	0.102348	0.237104	0.256306	0.0588702	0.0815049	0.0325358	0.00559588	0.474564	0.350855	0.187209	0.0543637	0.143443	0.111709	-0.000194185	0.0826445	0.327459	0.0590663	0.336832	0.192924	0.0454556	0.0496982	0.133832	-0.0010587	0.080912	0.443856	0.0841255	0.000532049	0.0506722	0.125389	0.0304892
NULL	0.117705	0.0271784	0.15483	0.000879606	0.2291	0.0376089	0.162568	0.0454821	0.184643	0.456513	0.183192	-0.00046248	0.235591	0.00198039	0.00227552	0.034334	0.15651	0.354447	0.0165092	0.255431	0.0730375	0.120764	0.0112936	0.0773717	0.0918229	0.132518	0.00900603	0.320177	0.366717	0.141134	0.158994	0.0313083
NULL	0.164118	0.0731849	0.0318685	-0.000341949	0.00704372	0.0287329	0.174413	0.0276517	0.0595643	0.0284376	0.376731	0.00121069	0.0300875	0.0258025	0.0420049	0.00325147	0.330475	-0.000193563	0.0175726	0.451798	0.133331	0.0545047	0.339113	0.00911877	0.0472966	0.319865	0.264519	0.304056	0.00302264	0.195509	0.0645299	0.127502
NULL	0.567182	0.0116321	0.0457989	0.440985	0.15269	0.0281051	0.0170556	0.0118316	0.153252	0.150118	0.400364	-0.00096624	0.0179579	0.0944975	0.0288981	0.0695896	0.394156	0.236715	0.0375623	0.213734	0.00469877	0.284299	0.0974477	0.0489864	-0.000942025	0.097201	0.269281	-3.80161e-05	0.52154	0.267553	0.000100967	0.0321798
NULL	0.00493485	0.0873846	0.0398922	0.204787	0.0644568	0.0921838	0.325805	0.0847884	0.0453279	0.000531005	0.140316	0.276575	0.0714343	0.0607796	0.226066	0.0715272	0.454523	0.0694702	0.0214754	0.15414	0.121694	0.171158	0.108604	0.00502017	0.0215957	0.0818041	-0.000362562	-0.00101217	0.0843005	0.0457127	0.131963	0.108689
NULL	0.203002	0.0912755	0.300486	0.179722	0.0293439	0.0139521	0.0252743	0.0591624	0.0184876	-0.000936868	0.267801	0.0897903	0.171699	0.103442	0.00687083	0.0780487	0.494674	-0.000962868	0.0101906	0.240645	0.0472904	0.204783	0.156696	0.0525689	0.0779927	0.00057867	0.00750374	0.0361532	0.0133044	0.029528	0.180533	0.0301938
NULL	0.123819	0.145282	0.0660312	0.431276	0.0217245	0.0541483	0.104619	0.000801527	0.0869585	0.111341	0.302472	0.262697	0.000225208	0.00470394	0.049944	0.280156	0.110032	0.12092	0.182955	0.249941	0.00211758	0.290307	0.833196	0.156373	0.0877421	0.152873	0.320149	0.211067	0.107753	0.00477731	0.100272	-0.00100161
NULL	0.000884791	0.167924	0.13228	0.236698	0.0669206	0.212564	0.0492881	0.19705	0.00490041	0.020999	0.21013	0.000314613	-5.92259e-05	0.0597962	0.0060995	0.295718	0.24738	0.00764507	0.0231261	0.022502	0.20258	0.0463192	0.580175	0.0131149	0.00853308	0.14472	0.229662	0.44065	0.209854	0.12172	0.0362151	0.103718
NULL	0.0972484	0.205925	0.0166549	0.000638166	0.10814	0.000457882	0.0915637	0.221669	0.0446317	0.0104785	0.331313	0.0547141	0.0633965	0.322178	0.13339	0.0649534	0.325722	0.2937	0.0941658	0.177694	0.167702	0.412396	0.245877	0.0295326	-0.000537688	0.0720428	0.0131767	0.0398538	0.0334618	0.00560145	0.0181165	0.200163
NULL	0.130292	0.160366	0.0942354	0.00990513	0.00582377	-0.000824669	0.00651314	0.234852	0.0225495	0.458888	0.39076	0.207201	0.0151081	0.275045	0.0238973	0.175363	0.0637122	0.000909503	0.0122062	0.151448	0.019676	0.386457	0.405707	0.0726898	-0.00066057	0.00632382	0.136146	0.11098	0.444551	0.0580581	-0.00101803	0.039119
NULL	0.163104	0.0502106	0.153205	-0.000755544	0.0113972	0.0055362	0.0252999	0.00373174	0.00711258	0.000586247	0.54104	-0.000825477	0.274045	0.110493	0.200909	0.0720373	0.152637	0.147476	0.0108424	0.396516	0.226714	0.127427	0.359567	0.25217	0.0124876	0.0228827	-0.000332847	0.228562	0.277722	-0.000833745	0.0658313	-0.000372677
NULL	0.223121	0.109157	0.109595	0.0120347	0.0148328	0.140519	0.100946	0.000879743	0.0128539	0.000754001	0.186074	0.00297351	0.00774711	0.174154	0.0606423	0.0255752	0.249246	0.0634668	0.0199328	0.510146	0.207253	0.0730358	0.0107228	6.2203e-05	0.00844156	0.123212	0.00439505	0.139199	0.250382	0.262469	0.0356673	-0.00036666
NULL	0.351621	0.00905217	0.125539	0.375899	0.0143468	-0.000948978	0.252364	0.215516	0.0977995	0.202005	0.337396	0.131633	0.00306256	0.0104893	0.00293016	0.239875	0.0595088	0.153212	0.0214626	0.274578	0.0147325	0.098367	0.0792159	0.0140997	0.141307	-0.000616331	0.266098	0.0104057	0.0436064	0.0394304	0.102045	0.228672
NULL	0.478045	0.0304703	0.0228486	0.0310563	0.0245166	0.0261064	0.0752319	0.0937073	0.0866349	0.455364	0.56113	0.0641096	0.0497135	0.0109867	0.118614	0.00221579	0.0323996	0.324043	0.0112768	0.134342	0.194783	0.175284	0.0166831	0.0536973	0.031478	0.000316573	0.0305587	-0.000102842	-0.000839066	0.105392	0.201441	0.139787
NULL	0.0279412	0.135607	0.105283	0.45134	0.0364882	0.136429	0.132675	0.0542821	-0.000360541	0.0787273	0.120165	0.0207196	0.0335117	0.283668	0.133997	0.0079633	0.345004	0.00670086	0.00961272	0.389463	0.0756509	0.178835	9.00938e-06	0.0321355	0.179917	0.186893	0.043838	0.0750768	0.0882817	0.102987	0.0485384	0.139893
NULL	0.0825286	0.0120935	0.361148	0.0807956	0.0910279	0.119604	0.014556	0.01766	0.0894911	0.386562	-0.000397329	0.379084	0.0201361	0.02092	0.0725134	0.0576424	0.00221889	0.384133	0.0050703	0.145065	0.123141	0.52533	0.0853426	0.116604	0.00204258	-0.00113649	0.263073	0.198012	0.131958	0.0824313	0.0492919	0.147074
NULL	0.17355	0.0290653	0.0323731	0.174638	0.0282907	0.430306	0.318579	0.241566	0.00573776	0.0151423	0.00527794	0.109407	0.320033	0.0992969	0.0046816	0.000253926	0.0823636	0.119937	0.0309114	0.195254	0.0897254	0.252683	0.359567	0.131109	0.04272	0.00781878	0.110221	0.0533628	0.00358671	0.107525	0.212146	0.120274
NULL	0.130881	0.0956163	0.00524746	0.0352286	0.130539	0.139419	0.145853	0.12306	0.049509	0.165684	0.00264204	0.14096	0.337366	0.232401	0.079702	0.0139862	0.164397	0.462337	-9.32858e-05	0.0150533	0.0139498	0.338462	0.0278284	-0.00103326	0.0850766	0.160695	0.0496752	0.193435	0.31774	0.00402731	0.169509	0.0294144
NULL	0.0589434	-0.00102666	0.0134901	0.125029	0.00688712	0.192125	0.00258192	0.000861947	0.0688899	0.00563868	0.577667	0.215045	0.00205696	0.0429193	0.0952177	0.205259	-0.000753011	0.262267	0.0215488	0.245073	0.0153977	0.310806	0.216336	0.0231282	-0.000852234	0.0282427	0.285037	0.0552573	0.0422256	0.0118766	0.318863	0.323771
NULL	0.000602368	0.242181	-0.000479373	0.356086	0.225718	0.0736531	0.0760063	0.0132562	-0.000117692	0.145755	0.305148	0.233222	0.00205486	0.000565883	0.0011956	0.0433108	0.0267873	0.212743	0.208139	-0.00100311	0.0238588	0.0058953	0.00790945	0.187439	0.00220693	0.0599415	0.0612511	0.642888	0.015361	0.00664718	0.395706	0.0908635
NULL	0.0671294	0.00146559	0.248022	0.46241	0.027838	0.0024917	-0.000586931	0.0446129	0.036203	0.158629	0.026055	-0.00075826	0.158159	0.232525	0.00134605	0.0278377	0.517959	0.148219	0.146056	0.0273764	0.0725568	0.00209344	0.636046	0.117852	0.166569	0.087524	0.404444	0.015639	0.373997	0.135277	0.0255391	0.364901
NULL	0.327196	0.0104748	0.0903076	0.0516106	0.283777	0.00714886	0.238111	0.00149997	-2.89962e-06	0.143851	0.0712645	0.0398108	0.119541	0.327769	0.288279	0.0349991	0.105932	0.0102154	0.0242983	0.161842	0.174761	0.171851	0.0128129	0.00691489	0.0981708	0.121213	0.315693	0.622988	0.13415	0.0563945	0.0272343	0.0383308
NULL	0.0244781	0.0416549	0.0202061	-0.000299153	0.0132544	0.0169722	0.246231	0.220302	0.000666417	0.0938204	0.184054	0.213143	0.0980306	0.0108242	0.207024	0.0026363	0.389353	0.0447849	0.0299994	0.696876	0.100398	0.0427014	0.0201847	0.070826	0.0512065	0.026217	0.0158503	0.0391574	0.247135	0.211028	0.230459	0.0382165
NULL	0.29013	0.192461	0.183568	0.242135	0.00907856	0.100084	0.00510719	0.0288141	0.105618	0.151823	0.190346	0.280095	0.595842	0.288869	0.190329	0.27815	0.0417284	0.0272549	0.0158988	0.248722	0.301934	0.135117	0.78655	0.00495681	0.0497432	0.0642712	0.0209948	0.100813	0.00421608	0.00684385	0.459763	0.341643
NULL	0.121318	0.0764636	0.0629481	0.284764	0.0253824	0.0334884	0.000833471	0.00103866	0.110015	0.0748247	0.105673	0.072793	0.155495	0.38585	0.398188	0.220725	-0.000710622	0.0466312	0.0578407	0.000407348	0.106058	0.345058	0.00631974	0.0301185	0.0914345	0.238485	0.186195	0.0391574	0.112151	0.000475623	0.09344	0.114856
NULL	0.0463592	0.010499	0.221746	0.0156297	0.0723095	0.0229488	0.284972	0.0396771	-0.000914541	0.053357	0.0793391	0.165716	0.052457	0.0433113	0.40757	0.147916	0.211023	0.320517	0.0309114	0.00115452	0.227723	0.123537	0.0227941	0.135979	0.00186726	0.1326	0.00929939	0.0257699	0.287762	0.135792	0.0165049	0.144379
NULL	0.118938	0.00403565	0.0195816	0.0497112	0.160289	-0.000936624	0.299288	0.0846022	-0.000770157	0.0833414	-0.000706652	0.00275079	0.345912	0.210564	0.27292	0.132477	0.183458	0.197162	0.00250161	0.103736	0.223405	0.0564657	0.0427795	0.164311	0.0226429	0.00493394	0.100167	0.085552	0.051583	0.1592	0.0824653	0.0126762
NULL	0.321024	-0.00102972	0.0469054	0.0210644	0.332903	0.0735909	0.242577	0.0749603	0.00770267	-0.00106635	0.0856477	0.0201277	0.0332296	0.153224	0.00503665	0.278812	0.0474088	0.175441	0.0302052	0.0586426	0.094717	0.474592	0.0322911	0.0137358	0.00511374	0.24573	0.152313	0.154028	0.118102	0.0384273	0.0450933	0.100165
NULL	0.129914	0.098153	0.00759785	0.0746321	0.0299051	0.0661931	0.376621	0.149777	0.0369538	0.00298714	0.514284	0.076388	0.0185699	0.245022	0.00455335	0.0733304	0.00242132	0.0175655	0.0289575	0.442313	0.0515702	0.119956	0.101252	0.0172613	0.00166217	0.205308	0.264687	0.226689	0.0114793	0.0879391	-4.98583e-05	0.00111528
NULL	0.128757	0.144065	0.123457	0.0650283	0.000206599	0.0179297	0.0308828	0.248072	-0.000560144	0.0159814	0.000940883	0.263811	-0.0010188	0.118084	0.272071	0.26207	0.0292511	0.342432	0.0206069	0.0143916	0.201273	0.131243	0.0600886	0.0164809	0.0986568	0.0352435	0.0126505	0.0624974	0.054625	0.275176	0.00339788	0.027153
NULL	0.0751442	0.18706	0.321202	0.0647003	-0.000999054	-9.66441e-05	0.0257286	-0.000925472	0.00987787	0.389406	0.343026	0.23812	0.514734	0.128447	0.0208194	-0.000362421	-0.000955862	0.0390808	0.038647	0.0269762	0.120238	0.0797582	0.0490505	0.00557293	0.0286267	0.14843	0.00174798	0.171046	0.116066	0.0132318	0.0594099	0.100317
NULL	0.0316405	0.196741	0.151238	-0.000795385	0.0090881	0.198612	0.0038343	0.0644533	0.0697485	0.389772	0.0541535	0.0174229	0.193971	0.0427111	0.105785	0.297721	0.00236202	0.13198	0.0375736	0.0365141	-0.000550439	0.22446	0.196697	0.193495	0.0151532	0.149332	0.0186229	0.0108306	0.0376603	0.000357663	0.0507872	0.00470185
NULL	0.107381	0.0889698	0.0558304	0.110705	0.0346339	0.158109	0.130825	0.272964	0.0757077	0.0738819	0.353508	0.222936	0.00208088	0.15022	0.115436	0.0459285	0.120474	0.107999	0.0281391	0.43593	0.0465251	0.0300306	0.321586	0.0580327	0.0154893	0.0106242	0.00407153	0.146787	-0.000839552	0.0268593	0.262283	0.27265
NULL	0.241863	0.054292	0.115151	0.265116	0.0457278	-0.000955088	0.233768	0.0533494	0.0703918	0.00404753	0.147192	0.0758009	0.272723	0.00677112	0.0408226	0.249934	0.0232547	0.100075	0.0224908	0.130582	0.360465	0.0111542	0.410061	0.00669379	0.0379228	0.200855	0.0922752	0.201747	0.148431	0.00216755	0.085427	-0.000824701
NULL	0.555294	0.0497226	0.00172134	0.0375911	0.0562806	0.0431121	-0.000531803	0.157538	0.0699819	0.452098	0.375688	0.204194	0.171152	0.033757	0.00540815	0.13323	-0.000854529	0.332675	0.024375	0.852153	-0.000261204	0.0787273	0.197274	0.0115227	0.00220089	0.0728468	0.0819616	0.292259	0.224895	0.0145488	0.0296391	0.180629
NULL	0.130881	0.0509272	0.130389	0.100756	0.138838	0.0154314	0.16811	0.240223	0.0675423	0.0671654	0.196987	0.00144279	0.318686	0.00302043	0.110843	0.0134241	0.310789	0.0542236	0.0290869	0.357685	0.221241	0.310045	-0.000142004	0.257666	0.00965142	0.148338	0.00629099	0.391854	0.277707	0.0531093	-0.00101803	0.0388647
NULL	0.19779	0.0179466	0.0208744	0.0179412	-0.000124261	0.128591	0.0887334	6.96949e-05	0.000502085	0.371239	0.0856975	0.0636418	0.22495	0.0167662	0.00821004	0.339029	0.266372	0.0215992	0.0355809	0.1333	0.26148	0.141325	-0.00101825	0.00101048	-0.000917873	0.0942805	0.017794	0.0634495	0.149023	0.0497511	0.0267425	0.304584
NULL	0.279146	0.00371104	0.0145167	0.0909963	0.187755	0.0128453	0.00363009	0.0336154	0.133382	0.037988	0.321794	0.00077851	0.249712	0.0120408	0.04052	0.120503	0.0731597	0.125351	0.00223587	0.00374164	0.0063078	0.164864	0.146025	0.000347428	0.0297835	0.107711	0.276564	0.00138956	0.374127	0.0209456	-0.000937376	0.163798
NULL	0.123164	0.15602	0.184227	0.0334309	0.166436	0.255694	0.215443	0.0432842	0.00450956	0.336571	0.436609	0.0798359	0.0355642	0.0661562	0.1756	0.0392269	0.105609	0.0265305	0.0513533	0.105202	0.477523	0.0159814	0.0515559	0.0123671	0.00109027	0.192798	0.0436677	0.276795	0.250959	0.0428215	0.0139255	0.289846
NULL	-0.000896644	0.0523358	0.00874238	0.0236159	0.184819	0.0062712	0.0226156	0.000329989	0.0156532	0.485546	0.0456143	-0.000292162	0.173039	0.235561	0.267421	0.229912	0.326215	0.4129	0.021485	0.0113791	0.290144	0.00596256	0.266774	0.00184635	0.00807392	0.192514	0.0474802	0.0799925	0.457827	0.0719829	0.104124	0.0921041
NULL	0.0615429	0.212331	-0.000910726	0.0343435	0.292948	-0.000840364	0.0537626	0.00322922	0.114604	0.0331881	0.0278468	0.00371901	0.307425	0.190408	0.0211475	0.258303	0.040837	0.188401	0.0131318	-0.000973437	0.0728413	0.138287	0.0509094	0.184566	0.00118072	-0.00081101	0.146192	-0.00103954	0.13862	0.0914504	0.0662469	0.000635815
NULL	0.0454042	0.101705	0.0469641	0.0801239	0.0641954	0.0988769	0.0489531	0.143374	0.123535	0.208989	0.678956	0.00149136	0.0576041	0.260898	0.0499259	0.000432738	0.00141836	0.239504	0.0139016	0.0525047	0.00316992	0.045396	0.245008	0.209426	0.112736	0.0232944	0.193309	0.0165117	0.299312	0.0535391	0.178539	0.333819
NULL	0.00277357	0.0304703	0.198287	0.330795	0.190983	0.000628549	0.223005	0.176422	0.0118541	-0.00103118	0.0492036	0.164232	0.2793	0.0571549	0.0692586	0.240811	0.250021	0.0275067	0.0187234	0.387967	0.0237918	0.0109577	0.403147	0.00647194	0.00750996	0.0148966	0.0470869	0.000765804	0.153024	0.00375981	0.00712232	0.0807538
NULL	0.0250507	0.0716484	0.025363	0.0014836	0.0766942	0.0686034	0.0242673	0.00994063	0.126951	0.13832	0.0194623	0.055023	0.0806789	0.0079867	0.050035	0.00170108	0.0871855	0.0456056	0.00153964	0.00487673	0.00426724	0.322974	-0.000740793	0.0371733	0.0937842	0.0721244	-0.000536824	0.00415662	0.243292	0.021739	0.261815	0.0504284
NULL	0.00981073	0.0100926	-0.000357965	0.122454	0.214481	0.0385574	0.00072451	0.183236	0.0476056	0.254416	0.557172	0.0218258	0.0128042	0.0316847	0.148985	0.0586197	0.00680133	0.331237	0.0298837	0.0143991	0.0922826	0.355822	0.0808687	0.0852845	-0.00102002	0.0753508	0.00122968	0.100768	0.00376093	0.0343598	0.279164	0.253498
NULL	0.0112988	0.115136	0.0126008	0.0255468	0.101221	-0.000153114	0.077124	0.164655	0.00213061	0.258154	0.00554177	0.43476	0.32341	0.0116548	0.0427932	0.00138675	0.0398537	0.238401	0.0346895	0.258332	0.245863	0.0563857	0.341353	0.133919	0.0071602	0.108944	0.0304133	0.107006	0.36634	0.310591	0.153429	0.398379
NULL	-0.000698049	0.186863	0.136605	0.0488468	0.22689	0.0978585	0.0653486	0.0736541	0.00999141	0.0153526	0.205462	0.364388	0.273213	0.000354751	0.288282	0.0559558	0.0124737	0.0508769	-0.000407403	0.599373	0.309987	0.0970132	0.136057	0.0464205	0.0192465	0.174107	0.000273431	0.11098	0.0875735	0.0402939	0.00619423	-0.00101799
NULL	0.250017	0.0704955	0.00425705	0.177456	0.194924	0.00347201	0.112426	0.0128382	0.00193431	0.11834	0.275125	0.301042	0.197216	0.0736358	0.0889561	0.0601165	0.277379	0.312336	0.0039525	0.165756	0.0134406	0.123694	0.180859	0.0488095	0.104595	0.0410469	0.142361	0.0806962	0.0804802	0.232865	0.272509	0.314475
NULL	-0.000751971	0.194641	0.169085	0.268727	0.0389032	0.373231	0.158733	0.151387	0.0156913	0.0582143	0.380348	0.137349	0.172806	0.00651128	0.00726718	0.0548474	0.0621409	-0.000168571	0.0603035	0.242682	0.161022	0.220487	0.254227	0.0409883	-0.000871005	0.0175608	0.197861	0.000913464	0.0875735	0.0237126	0.092044	0.0176534
NULL	0.455913	0.0238976	0.010663	0.0678415	0.139095	0.0179606	0.182189	0.141734	0.0623685	0.366127	0.253479	0.376459	0.0253668	0.247786	0.24054	0.407995	0.383563	0.244087	0.0271329	0.139641	0.225558	0.237576	0.0357435	0.0144173	0.150281	0.00442031	0.33067	0.29455	0.0407764	0.0204379	0.214988	-0.00036666
NULL	0.0891745	-0.000764433	0.0913994	0.142485	0.0225385	0.0321458	0.0130611	0.13566	0.159585	0.0334417	0.580956	0.220595	-0.00103678	0.0964347	0.030987	0.00403764	0.0057243	0.000786238	0.0177818	0.0137656	0.0831723	0.075691	0.103533	0.234537	0.104675	-0.000425088	0.126954	0.0748366	0.0533931	0.0157086	0.143154	0.18948
NULL	0.0269607	0.157042	0.18405	0.07713	-0.000771097	8.33559e-05	0.0359824	0.238995	0.0428179	0.0456791	0.340944	0.244215	0.181916	0.293291	0.144451	0.0947453	-0.000965253	0.010751	0.0177818	0.003258	0.232214	0.28532	0.0754043	0.00809945	0.00142413	0.0985037	0.142361	0.546716	0.0840141	0.000780196	0.30744	0.0920628
NULL	0.0442396	-0.000915068	0.0408891	-0.000448429	0.057149	0.0412342	0.00651314	0.0301108	0.00337261	0.0643837	0.00802376	0.12747	0.332803	0.341654	0.00379904	0.0153048	0.177333	0.405434	0.0224908	0.381266	0.296063	0.380782	0.403423	0.0130164	-0.0003103	0.00128547	0.285486	0.00858715	0.305528	0.128407	0.289477	0.218843
NULL	0.19019	0.161106	0.344927	-0.00063179	0.0553071	0.0255532	0.0768109	0.0697576	-0.00100327	0.0197342	0.121354	0.330894	0.0522979	0.340654	0.230943	0.0767527	0.401499	0.408667	0.0262595	0.00071215	0.00217668	0.0502738	0.0277803	0.0310207	0.019003	0.231747	0.1057	0.0443387	0.0137924	0.00955804	0.226865	0.0399119
NULL	0.0201369	0.0727676	0.0652053	0.218783	0.0100558	0.013947	0.173207	0.0597198	0.100113	0.146054	0.138244	0.0357092	0.216638	0.00469793	0.190274	0.543279	0.00605205	0.199524	0.0123267	0.0124969	0.0412662	0.164194	0.0598378	0.00346431	0.0341269	0.0347376	0.248014	0.00394126	0.0395768	0.125508	0.0177418	0.11204
NULL	0.053089	0.160095	-0.000810341	0.00927716	0.0119903	0.0866343	0.424335	0.21494	0.0338481	0.0722187	0.177051	0.186073	0.157308	0.101142	0.00965695	0.124691	0.0673547	0.0187806	0.0234372	0.0155043	-0.000737425	0.388727	0.156185	0.117743	-0.000692381	0.0849287	0.232445	0.299059	0.0460539	0.0285945	0.103772	0.0253123
NULL	0.00178391	-0.000947277	0.310217	0.109153	0.0193935	0.00561312	0.402276	0.00421457	0.0354879	-0.000959212	0.532937	0.0606734	0.510709	0.0982351	0.145902	0.448451	0.0647426	0.376823	0.00591755	0.0533373	0.00606358	0.153305	0.0120462	0.0440194	0.00121732	0.167975	0.0250029	0.0109091	0.371105	0.263498	0.189767	0.0566699
NULL	0.0373607	0.100736	0.147115	0.000249995	0.00307069	0.159676	0.0851397	0.13566	0.022077	0.182452	0.098005	0.0050511	0.0199672	0.0566062	0.0351275	0.483927	0.00158281	0.38712	0.0224908	0.785719	0.0101022	0.00661148	0.0983001	-0.0010105	0.0441623	0.155192	0.0457888	0.498662	0.0579032	0.0855118	0.308372	0.00355117
NULL	0.179746	0.0917375	0.0465327	0.14012	0.0315221	0.0157924	-0.00105978	0.0762738	0.0487351	0.00449695	0.182722	0.163641	0.0405198	0.0804942	0.332298	0.281205	-0.000994387	0.514232	0.00628039	0.385404	0.0186119	-0.000855585	0.411054	0.0147902	0.145851	0.117581	0.087808	0.0231838	0.288378	0.00568386	0.0137948	0.219045
NULL	0.227542	-9.76249e-06	0.133962	0.0333531	0.191233	0.00686272	0.192287	0.136509	0.0917832	0.0241258	0.168509	0.220862	0.182253	-0.00100869	0.254614	0.000262417	0.000153923	0.0162609	0.00794738	0.16593	0.152094	-0.00106229	0.0490273	0.301632	0.024461	0.126749	0.0165712	0.356575	0.224425	0.034942	0.166229	-0.000467742
NULL	0.274804	0.124264	0.196566	0.0146786	0.151444	0.00660086	0.106159	0.144573	0.192217	0.074574	0.0112686	0.0416299	0.427391	0.00678216	0.246973	0.00663235	0.255461	0.176058	0.0199328	0.0346442	0.129437	0.000881775	0.625828	0.114022	0.111712	0.0116709	0.13861	0.0657581	0.108654	0.0486942	0.099418	0.00183652
NULL	0.341316	0.0532075	0.00386094	0.0993433	0.0364882	0.0635078	0.00943784	0.0557338	0.132215	0.0920774	0.258184	0.177339	0.150333	0.0178691	0.100311	0.308113	0.106926	0.108975	0.0168402	0.351908	0.0282722	0.0138046	0.0355768	0.0855315	0.0379228	0.151214	0.000554815	0.409108	0.0318862	0.130411	0.056528	-0.000252454
NULL	0.00283191	0.00242003	0.0148165	0.0106664	0.000270888	0.0540459	-0.00103877	0.0186878	0.020741	0.0427879	0.18993	0.407315	0.134231	0.0124965	0.0752022	0.292884	0.466265	0.207093	0.00856984	0.0353496	0.000741278	0.0362551	0.318073	-0.00106828	0.156722	0.0964552	0.0182746	0.113729	0.276933	0.107762	0.074297	0.00489786
NULL	0.197085	0.0857468	0.0129938	0.110704	0.390361	0.0352782	0.244972	0.102518	0.245932	0.0166773	0.347096	0.302304	0.370284	0.00348956	0.00102374	0.211403	0.00559475	0.304234	0.0259487	0.0455906	-0.000557114	0.218084	0.0283405	0.0721654	0.0160623	0.10824	0.211188	0.120662	0.0491916	-0.00101405	0.0106385	0.168918
NULL	0.0910909	0.200831	0.0151438	-0.000471625	0.164675	0.129372	0.269637	0.1852	0.0169619	0.398138	0.35605	0.00660566	-0.000622916	0.204209	0.415086	0.180595	0.303247	0.176435	0.0252433	0.0629133	0.31035	0.338188	0.278847	0.00908902	0.0655202	0.159759	0.07312	0.0213369	0.155775	0.36641	0.0126219	0.00605077
NULL	0.138894	-0.000984972	0.179677	0.329046	0.0352277	0.0434691	0.11423	0.0589574	0.00993664	0.30711	0.00365462	0.154678	0.323038	0.01788	-0.00100475	0.190044	0.0460752	0.381267	0.00030742	0.166818	0.232603	-0.00108268	0.0421189	-0.000907881	0.0175427	0.0205331	0.0035372	0.00482157	0.0911635	0.230891	0.0150411	0.00128738
NULL	0.213928	0.129517	0.000786104	0.0585405	0.131181	0.0137235	0.0545001	0.150688	0.0354634	0.233628	0.00823768	0.00730708	0.452274	0.273903	0.00944477	0.0600076	0.308309	0.0430622	0.086404	0.282353	0.130381	0.0020167	0.443155	0.0911913	0.147571	-0.000756867	0.335408	0.319537	0.189961	0.0483781	0.344528	0.24259
NULL	0.00910126	0.00907681	0.153017	0.272593	0.0283566	0.229544	0.313847	0.109002	0.00315134	0.223357	-0.000356823	0.215498	0.226122	0.204349	0.0567854	-0.000914828	0.376888	0.394441	0.179041	0.262193	0.142927	0.418152	0.0288657	0.0898757	0.0836941	0.00612308	0.149024	0.115501	0.107606	0.0741659	0.238579	0.0982593
NULL	-0.000698049	0.187415	0.268116	-0.000165037	0.0739502	0.198185	0.0897625	0.145101	0.000607066	0.0443797	0.181326	0.227805	0.00326284	0.108392	0.14252	0.161135	0.0992033	0.0665548	0.0290222	0.116979	0.0683037	0.244272	0.535473	0.232299	0.00815886	0.101134	0.20336	0.108009	0.245388	0.130371	0.143314	0.178555
NULL	0.118938	0.0976088	0.282105	0.2338	0.173442	0.0845315	0.000804378	0.061953	0.000135033	0.24889	0.341803	0.321884	0.157434	0.225184	0.0464953	0.0143077	0.277379	0.324299	0.0178087	0.219815	0.255334	0.0560335	0.744697	0.0256444	0.129578	0.154306	0.0115901	0.419446	0.551753	0.099861	0.0070719	0.118826
NULL	0.0467509	0.0431921	0.322245	0.0910567	0.0980252	0.0890187	0.0160386	0.126322	0.131072	0.0427014	0.069968	0.0039138	0.190449	0.223078	0.151364	0.308051	0.0635194	0.0623324	0.0720733	-0.000343494	0.0157688	0.014295	0.297595	0.102132	0.0610566	0.04486	0.120629	0.308146	0.234973	0.196012	0.0106804	0.00369376
NULL	0.0949072	0.17602	0.0433271	0.333744	0.0746194	0.00050348	0.196843	0.00692274	0.00936952	0.0527418	0.00856818	0.00979889	0.246678	0.185809	-0.00090722	0.00202657	0.474263	0.0780058	0.0281443	0.355808	0.157445	0.0155564	0.0932771	0.0274726	0.0679691	0.0105549	0.184515	0.0508107	0.0025361	0.247667	0.0275022	0.00669064
NULL	0.00179891	0.00976916	0.085998	0.100359	0.199497	0.404408	0.327912	0.0853273	0.00132059	0.161336	0.0514081	0.155956	0.0844377	0.199107	0.00492296	0.126456	0.00579268	0.420353	0.0525288	0.338938	0.359301	0.139089	0.14529	0.10204	0.00211058	0.0127369	0.114552	0.373276	0.0539067	-0.000936869	0.137599	0.174411
NULL	0.171191	0.00257233	-0.000809272	0.0330843	-0.00035297	0.129205	0.0445558	0.00976401	0.0530849	0.00126333	-0.00103853	0.0516703	0.339885	0.137952	0.152517	0.127319	0.000398865	0.347964	0.116385	0.0252833	0.103585	0.000969716	0.411372	0.10459	0.032545	0.173143	0.287456	0.0545905	0.0405941	0.0232031	-0.000455952	0.328491
NULL	0.0186447	0.00220981	0.0227879	0.217345	0.0782334	0.00890281	0.435035	0.470423	0.0466284	0.0652689	0.343261	0.301445	0.00665022	0.0768241	0.00362035	0.273091	0.427694	0.0267239	0.0328004	0.0718517	0.133695	0.176018	0.262272	0.0675036	0.0116833	0.0296882	0.0468811	0.175717	0.134377	0.465906	0.00863205	0.155971
NULL	0.0437892	0.00187893	0.00501334	0.00685087	0.171346	0.341792	0.0839075	0.225994	0.0197813	-0.00085995	0.00787834	0.0823764	0.253064	0.00142177	0.00898027	0.306538	0.404995	0.294093	0.0297366	0.386066	0.00398709	0.336824	0.467964	0.0265859	0.0466741	0.00249669	0.284737	0.1312	0.484496	0.0146177	0.0661966	0.0440816
NULL	0.189006	0.094882	0.0939045	0.0703918	0.0144404	0.00341218	0.00712243	0.14766	0.114246	0.027883	0.0583126	0.115128	0.629144	0.356478	0.00679792	0.00462371	0.30492	0.0241782	0.0140161	0.0237966	0.0587224	0.0947367	0.480928	0.227867	0.0144465	0.0496048	0.34946	0.0291387	0.374699	0.0409619	0.0391904	0.0165789
NULL	0.0652453	0.0596853	0.00353497	0.447786	0.0607798	0.0526252	0.274036	-0.000325833	0.0264178	-0.00108598	0.517513	0.196031	0.0201416	0.35028	0.357648	0.398708	0.338347	-0.00026918	-9.32858e-05	0.0527157	0.118335	0.0975122	0.166985	0.0102094	0.00272741	0.00429738	0.0329578	0.000478547	0.0359708	0.0821146	0.227046	0.0653503
NULL	0.244619	0.144646	0.212286	0.302952	0.105371	0.00272322	0.273234	0.0546492	0.0479922	0.0248016	0.201094	0.153085	0.0172268	0.104058	0.225543	0.0629106	0.0969542	0.0673245	0.0512764	-0.00100311	0.262759	0.290403	0.17572	-0.000575052	0.00475275	0.0380581	0.384353	0.138781	0.177996	0.00671344	0.0116627	0.23395
NULL	0.220814	0.0428938	0.0354963	0.163312	0.00325202	0.00239281	0.104232	0.0983425	0.0788002	0.142215	0.171058	0.33632	0.23588	0.130053	0.0559228	0.647263	0.0176618	0.205985	0.0342608	0.0562792	0.166074	0.0487005	0.0955148	0.255047	0.0216893	0.0235498	0.0599498	0.0824574	-0.000291091	0.245712	-0.00101803	0.117399
NULL	0.0322916	0.0403376	0.0232171	0.183754	0.128073	0.00364644	0.0282299	0.147377	0.103834	-0.000788572	0.0166486	0.349678	0.175533	0.261058	0.141411	0.0214558	0.248147	0.297955	0.0234372	0.0654143	0.226358	0.412267	0.23143	0.0784346	0.0620823	0.172536	0.0359011	0.0763866	0.0416557	0.336218	0.46656	0.0139967
NULL	0.259195	0.000760278	0.0306499	0.000856413	0.0394843	-0.00106543	0.0200251	0.347226	0.0411003	0.315586	0.568954	0.0844177	0.0957553	0.01181	0.0750629	0.137771	0.246302	0.162424	0.0158988	0.110952	0.188456	0.235814	0.0490238	0.0658639	0.040073	0.0441298	0.0979604	0.183426	0.0432735	0.0395984	0.112601	-0.000653664
NULL	0.192615	0.0195522	0.0846278	0.198723	0.108452	-0.00104239	0.010043	0.294149	0.000264975	0.0613281	0.00319101	0.0100824	0.00111189	0.139273	0.0992099	0.0588031	0.000186655	0.0136384	0.0309114	-0.000573495	0.40885	0.00811702	0.75408	0.153214	0.0641271	0.0703593	0.3369	0.284633	0.0247593	0.0138326	0.00347214	0.0582914
NULL	0.00619863	0.0881961	0.00226174	0.177881	0.0591954	0.266096	0.00591356	0.121143	0.0228816	-0.000925475	0.530943	0.0559226	0.150704	0.0141151	0.0438216	0.00993223	0.114728	0.329386	-0.000639389	0.335164	0.0589649	0.278247	0.0516647	0.116921	0.0209218	0.100172	0.00488019	0.179118	0.00129397	0.175651	-0.000848014	0.0554126
NULL	0.0012471	0.00740749	0.134369	0.17174	0.16869	0.303542	0.166307	0.000236368	0.115808	0.0493586	0.204339	0.00530426	-0.000815749	-0.000928564	0.248114	0.0358838	0.42084	0.356973	0.112884	0.00363042	0.00200507	0.0116406	0.715747	0.15034	0.0208993	0.225615	0.167722	-0.000742723	0.298755	0.0460439	0.154128	0.002073
NULL	0.157593	0.0213325	0.0640314	0.312747	0.387631	0.160887	0.0545449	0.0283028	0.00256207	0.14735	0.0553158	0.196268	0.180463	0.0198842	0.290298	0.0147965	0.0109535	0.107702	0.0366303	0.341384	-0.000753592	0.104414	0.0209436	0.148859	0.0636632	0.0339065	0.174251	0.0297589	-0.0003297	0.0209176	0.00860136	-0.000599058
NULL	0.0474846	0.00187269	0.023789	0.0940998	0.191578	0.0067413	0.299595	0.0985009	0.00504992	0.108899	0.177893	0.0525637	0.0923177	-0.0010119	0.110747	0.384792	0.309006	0.164998	0.071698	0.0379169	-0.00107802	0.201856	0.483499	0.0839028	0.00245188	-0.000152785	0.309692	0.162782	0.165338	0.014066	-0.000655678	0.287729
NULL	0.173352	0.0736048	0.141108	0.00175221	0.210719	0.342538	0.0460055	0.304007	0.0331118	0.173408	0.0767066	0.0505206	0.00461168	0.0332625	0.0327277	0.00266027	0.493537	0.298271	0.1478	0.298179	0.122619	0.0447892	0.0322613	0.252212	0.0502323	0.00257955	0.072328	0.000981118	0.0361239	0.0878503	0.0194363	0.273586
NULL	0.0257773	0.00344955	0.0105705	0.0274188	0.117929	0.000139146	0.142291	0.0784362	-0.000971081	0.00947135	0.331344	0.204629	0.301573	0.232374	0.062072	0.137177	0.380708	0.0636143	0.074479	0.0044411	-1.23506e-05	0.323009	0.471527	0.200656	0.0377384	0.117772	0.0681413	0.113011	0.0228138	0.220536	0.0231033	0.153531
NULL	0.132252	0.0015339	0.0908356	0.307405	0.116661	0.0401419	0.0642022	0.267747	0.00897541	0.0324265	0.492425	0.184192	0.120274	0.0538774	0.0849896	0.0080744	0.0481198	0.0334545	0.0168402	0.00509275	0.463381	0.0500157	0.537154	0.00279809	-0.000658876	0.137949	0.0494841	0.0689522	0.150259	0.0838279	0.313905	0.114457
NULL	0.123596	0.00228221	0.240648	0.0176144	0.0481226	0.0276202	0.032799	0.0019883	0.00659411	0.24441	0.0350574	0.0627361	0.0517717	0.0407763	0.0371107	0.0483561	0.333895	0.174757	0.00298693	0.0169461	0.165827	0.284299	0.00552007	0.0544129	0.0134143	0.33113	0.0121496	0.0706948	0.00390098	0.00620003	-4.6787e-05	0.0204044
NULL	-0.000717905	0.0971964	0.34015	0.239699	0.136521	0.194475	0.134797	0.0934233	-0.000883864	0.323133	0.232044	0.297533	0.237126	0.113895	0.032003	0.149162	0.0866972	0.0546461	0.0801052	0.0451452	0.00589131	0.414787	0.0331876	0.0798931	0.0102579	0.167656	0.30188	0.281586	0.0959573	0.145522	0.393768	0.426911
NULL	0.268911	0.0256194	0.0759126	0.120005	0.146682	0.00578166	0.252812	0.0646922	0.32342	0.0565453	0.444522	0.123711	0.00180367	0.0526257	0.24571	0.234921	0.0124692	0.10383	0.0686562	0.353755	0.00453971	0.0537232	0.29275	0.199612	0.00245863	0.0618038	0.0284583	0.190114	0.0319681	0.124356	0.184078	0.0186634
NULL	0.168977	0.0389409	0.231931	0.00146476	0.0104293	0.0185553	0.00983221	0.329796	0.0380356	0.0471504	0.284478	0.227759	0.10451	-0.000904288	0.195612	0.0616006	0.0408417	0.25796	0.0517963	0.770809	0.035083	0.507652	0.00306125	0.0480585	0.0097821	0.0259006	0.0171165	0.0391574	0.029632	0.0071632	0.00563422	0.120481
NULL	0.00341773	-0.000926871	0.294273	0.125087	0.155028	0.0265999	0.0983426	0.000186621	0.0262035	0.0797582	0.161456	0.110737	0.00823328	0.0635599	0.00252304	0.0224392	0.318712	0.183369	-0.00102196	0.665131	0.0143901	0.00646276	0.296076	0.223217	0.00603979	0.382995	0.0957845	0.110179	0.490508	0.0860671	0.0972887	0.0457934
NULL	0.26641	0.0455511	0.0599458	0.363914	0.00875981	0.218899	0.161011	0.289989	0.00489029	0.242009	0.528038	0.148936	0.199183	0.000244572	0.124855	0.0202255	0.468484	0.204913	0.0299668	0.0374787	0.242259	0.0265294	0.0344238	0.0192637	0.00333159	0.00286302	0.0478319	0.105975	0.0815718	0.0479465	0.0431208	0.0469563
NULL	0.10918	0.184412	0.159352	0.0224027	0.0207529	0.0529221	0.127335	0.17242	0.199087	0.246493	0.205941	0.00158172	0.291375	0.206838	0.103783	0.335484	0.0951392	0.0798109	0.102176	0.0509075	0.248465	-0.000310222	0.00281869	0.00884234	0.0280116	0.0723806	0.335731	0.0831776	0.104999	0.0911568	0.254025	0.254687
NULL	0.0380083	0.188158	0.0718098	0.0782707	0.162839	0.00214659	0.0510218	0.0222643	-0.000943613	0.438793	0.289773	0.121414	0.285515	0.280601	0.526096	0.105923	0.0543268	0.0535631	0.0148358	0.248722	0.103207	0.127726	0.238451	0.0166163	0.0458978	0.14842	0.139196	0.00488992	0.243127	0.0601187	0.00812999	0.296415
NULL	0.0371663	0.133665	0.0822642	0.033885	0.0802868	0.0423307	0.235622	0.0490981	0.151781	-0.000295454	0.152923	0.207201	0.380125	0.0053988	0.207792	0.360456	0.0449265	0.0250225	0.0149574	0.0143991	0.16929	0.158425	0.67288	0.0103801	0.00473462	0.0533235	0.242861	0.00358183	0.209001	0.0520823	0.157211	0.0654759
NULL	0.0255707	0.0853366	0.265108	0.168715	0.263634	0.268269	0.0108466	0.113134	0.0583423	0.00183587	0.0425145	0.238592	0.307644	0.0646238	0.147029	0.0751165	0.498521	0.0892234	0.0226571	0.419175	0.0113713	0.092897	0.427238	0.00109048	-0.000936636	0.0555567	0.138091	-4.63221e-05	0.0686927	0.045991	0.263201	0.155213
NULL	0.00202012	0.14975	0.127494	0.0317061	0.0318083	0.125259	0.021652	0.0965104	0.000764467	0.471955	0.0345788	0.0052489	-6.34091e-05	0.00888375	0.0078216	0.175123	0.0222619	0.453385	0.0309114	0.273691	0.143941	0.211828	0.109507	0.0190896	0.0489967	0.00490229	0.433875	0.353162	0.281419	0.148314	0.403432	0.0597018
NULL	0.212611	0.116313	0.0230285	0.431404	0.0452387	0.00200326	0.125317	0.166702	0.196987	0.226084	0.0107649	0.355002	0.0445438	0.149725	0.00254504	0.269215	0.451383	0.493172	0.019644	0.405261	0.0368919	0.123871	0.244913	0.118129	0.0105257	-0.000912177	0.281531	0.342444	-0.000100581	0.00512033	0.284914	0.0382721
NULL	0.413672	-0.000591999	0.149661	0.0313742	0.0660534	0.0985395	0.182362	0.343113	0.00381833	0.0787813	0.379676	0.00904047	0.241631	0.227466	0.164298	0.0134225	0.187721	-1.16196e-06	0.00166243	-0.000608643	0.146708	0.00998548	0.743786	0.0376149	-0.000474392	0.0569414	0.261266	0.416924	0.0735148	0.192874	0.105145	0.305715
NULL	0.202562	0.0811938	0.352385	0.0109798	0.0196134	0.00930927	0.0200887	0.000178297	0.052334	0.154073	0.483386	0.0362494	0.205486	0.129313	-0.000925881	0.0666303	0.0241557	0.0400047	0.0309722	0.296965	0.0474533	0.0713524	0.043606	0.00587626	0.0144555	0.0254252	0.0329983	0.197176	0.0336085	0.0648965	0.0326895	0.107982
NULL	0.0320272	-0.000825234	0.144266	0.0648938	0.199473	0.0813367	0.00435281	0.161448	0.0735785	0.0601306	0.0436735	0.063971	0.184858	0.0148217	0.0775126	0.0537367	0.00179718	0.0833251	0.00700014	0.425812	0.0017123	0.0714581	0.720455	0.249179	0.196716	0.0188013	0.220666	0.384777	0.14865	0.0110558	0.403114	0.171177
NULL	0.015683	0.0473092	0.218498	0.0203	0.0854126	0.0354583	0.0452487	0.0120003	0.115067	0.153581	0.560476	0.137556	0.0368696	0.368827	0.315946	0.148368	0.231503	-0.00051634	0.0593546	0.0320851	0.0420874	0.0306968	0.251242	0.0726407	0.085075	-8.2236e-06	0.194532	0.0538255	0.215318	0.140577	0.125649	0.10824
NULL	0.171131	0.0828998	0.226537	0.276409	0.0720555	0.0262307	0.00664086	0.115544	0.0213897	0.106086	-0.000989449	0.104442	0.512718	0.117427	0.153414	0.297084	0.0369474	0.0962079	0.00742939	-0.000615395	0.228016	0.0189143	-0.00054767	0.242759	0.199826	0.00183805	0.0188047	0.190349	0.314578	0.0588579	0.424961	0.0219453
NULL	0.161421	0.0402491	0.00132007	0.201642	0.0581576	0.00314928	0.395164	0.074254	0.0174179	0.03302	0.486922	0.140339	0.0381803	-0.000960854	0.000147611	0.18514	0.27696	0.00432434	0.0224908	0.0316269	0.0047735	0.411414	0.0185863	0.173762	-0.00101189	0.156113	0.0473529	0.494991	0.00343008	0.212611	0.00222342	0.0178565
NULL	0.226661	0.0388455	0.367412	0.0158197	0.27325	0.078404	0.0121015	0.22133	0.0121907	0.0180054	0.635049	0.135846	0.077804	0.00456124	0.029309	0.227201	-0.000753011	0.113498	0.0290222	0.0935372	-0.000974525	0.245864	0.253223	0.00155577	0.176562	0.13726	0.28053	0.0790334	0.0742104	0.0246873	0.113228	0.192132
NULL	0.277871	0.223088	0.248041	0.0651591	0.11184	0.104808	0.0446194	0.00103094	0.368951	0.304051	0.181744	0.0135356	0.144656	0.013743	0.146518	0.024929	0.464823	0.0238322		0.257206	0.0262819	0.314866	0.10535	0.249634	-0.000685461	0.0197533	0.0854572	0.00165974	0.0798163	0.18652	0.2722	0.147716
NULL	-0.000752694	0.105368	0.283196	0.30056	0.113987	0.00936806	0.043964	0.195311	0.0931607	0.00678091	0.114942	0.00283692	0.408654	0.0726268	0.00160393	0.0301823	0.122444	0.0630577	0.0935612	0.441744	0.0109915	0.0331837	0.579306	0.0186453	0.0829614	0.165553	0.0872743	0.355303	0.401767	0.0161221	0.0836181	0.0392048
NULL	0.188119	0.103363	0.125489	0.0867691	0.0636379	0.0292423	0.0117404	0.143374	0.00105751	0.161282	0.40153	-0.000523698	0.173756	0.0717985	0.0760991	0.0134225	0.000329036	0.444368	0.0385057	0.204796	0.234675	-0.000306241	0.0663409	-0.000853179	-0.000798397	0.0411683	0.0894631	-0.00102433	0.483939	0.00610832	0.0542691	0.05579
NULL	0.00453801	-0.000858324	0.100147	0.0172604	0.0890675	0.237542	0.109602	0.191853	0.0677551	0.0135195	0.162865	0.0694997	0.197447	0.00518027	0.282839	0.0159159	-0.000750087	0.295494	0.054396	0.538946	0.0838261	0.159705	0.0444152	0.0798776	0.0124197	0.0538498	0.0183756	0.0378923	0.0393426	0.267545	0.197786	0.00173748
NULL	0.00879481	0.198569	0.178202	0.0094942	0.190201	-0.000775902	0.00547824	0.0066898	-0.000917501	-0.00104331	0.0765463	0.150661	0.31563	0.0247784	0.423136	0.340139	0.284335	0.0245912	0.0946844	-0.000186997	0.0235923	0.213973	0.335712	0.0297218	0.000441473	0.0726855	0.63523	0.123776	0.000516367	0.317692	0.106325	0.0231567
NULL	0.0959421	0.122501	0.0146094	0.214116	-0.000651975	0.00850221	0.00913582	0.211024	0.00739638	0.208086	0.0141326	0.128796	0.0860251	0.125354	0.163594	0.0580073	0.547888	0.023214	0.000640829	0.000589642	0.663096	0.186863	0.186107	0.000372457	0.00908752	-0.000703446	-0.000636722	0.0214567	0.00678216	0.00292557	0.175279	0.265304
NULL	0.151739	0.00486807	0.300491	0.0977951	0.0176219	0.0705395	0.242346	0.212658	0.0183427	0.000129114	0.177194	0.452544	0.133477	0.0217394	0.00111695	0.0224538	0.0174087	0.552308	0.0328004	0.00191612	0.178895	0.311892	0.0847386	0.197144	0.0275228	0.0967889	0.118255	0.0146839	0.353016	-0.000557977	0.0726532	0.21816
NULL	0.199794	0.153053	0.0832755	0.0148172	0.137805	-0.00102195	-0.000887467	0.27173	0.00139055	0.142215	0.538537	0.022338	0.0802888	0.247895	0.142306	0.0407925	0.452418	0.131029	0.031915	0.589917	0.160146	0.106332	0.547778	0.200431	0.0171491	0.0512744	0.108833	0.236324	0.0278637	0.0842091	0.104927	0.296345
NULL	0.160535	0.146683	0.165728	0.178956	0.140195	0.145446	0.0301901	0.231283	0.00996362	0.152524	0.013935	0.362485	0.248275	0.205356	0.285393	0.315201	0.2065	-0.00105324	0.00525292	0.010917	0.162499	0.000713716	0.0162584	0.0396462	0.0950168	0.236666	0.0930236	0.403865	0.268748	0.182564	0.248711	0.0402346
NULL	0.369244	0.0145311	-0.00102742	0.0713675	0.0007165	0.238356	0.0377226	0.237167	-0.000584978	0.0389243	0.0244874	0.0167871	0.128814	0.00119891	0.276964	0.279373	0.044228	0.115306	0.135424	0.361909	0.0258287	0.0615498	0.0589562	0.0131304	0.0299005	0.135752	0.00120627	0.0377565	0.13862	0.0726382	0.162444	0.0748894
NULL	0.320127	0.0256838	0.201949	0.113713	0.0614584	0.0636473	0.00370529	0.100735	0.0356201	0.113581	0.509634	0.143043	0.187622	0.392991	0.0886991	0.0757075	0.0302836	0.0100004	0.0809273	0.0437225	0.274405	-0.000605919	0.354739	0.0327698	0.179285	0.142768	0.007952	0.0119277	0.14131	0.262627	0.0096182	0.166441
NULL	0.00657521	-0.000115046	0.0764793	0.0891551	0.0317091	0.0422942	0.186296	0.147754	0.0339162	0.258072	0.0319124	0.236975	0.0322735	0.0141764	0.0863893	0.372714	0.0267839	0.462163	0.00530963	0.15414	0.0223706	0.0090865	0.454052	0.179157	-0.000962891	0.0101265	0.155647	0.126726	0.0308164	0.0175678	0.0505837	0.016746
NULL	0.0157101	0.0798122	0.196333	0.184426	0.00966984	0.019474	-0.000819157	0.1947	-0.000939008	0.453088	0.374291	0.00706271	0.0887469	0.1791	0.251696	0.350471	0.319562	0.0255887	6.84323e-05	0.00172493	0.122612	-0.000592593	-0.00098537	0.066323	0.00567585	-0.000988673	-0.00036226	0.00243758	0.227973	0.0887807	0.0684685	0.0765595
NULL	0.263617	0.00381258	0.0742199	0.0288134	0.192297	0.0384646	0.308669	0.0444855	0.0399001	0.2963	0.00770705	0.00262721	0.386883	0.447857	0.166463	0.393073	0.0118661	-0.000578031	0.0708433	0.306573	0.00867031	0.124746	0.011277	0.00489593	0.237084	-0.000779131	0.0975027	0.293314	0.152471	0.0300601	0.121795	-0.000858861
NULL	0.154311	0.0916552	0.000477186	0.324642	-0.00093345	0.00677144	0.0393616	0.0204068	0.00509519	0.219694	0.352293	0.000831375	0.00237584	0.000939876	0.0577493	0.199901	0.0583412	0.498605	0.0272019	0.0269171	0.0772753	0.377476	0.521705	0.119043	0.184168	0.131749	0.139019	0.00576326	0.0447306	0.148418	0.334034	0.000642747
NULL	0.330726	0.0137314	0.0100222	0.332432	0.034185	0.0608704	0.243849	0.0330314	0.00273284	0.0560112	-0.00103325	0.000223253	0.294107	0.112837	0.00834765	0.217926	0.454523	0.345202	0.0169539	0.624805	0.193716	0.0252965	0.0859548	0.00184635	0.0861861	0.209447	0.05101	0.356485	0.0379572	0.0416225	0.0194113	0.221974
NULL	0.0740604	0.011216	0.298289	0.0165622	0.0192306	-0.000922333	0.100019	0.0841804	0.180809	0.0980965	0.129658	0.464883	0.10339	0.155103	0.246205	0.00203282	0.266808	0.0151113	0.02272	0.12626	0.125379	0.021829	0.260265	0.00624108	0.026432	-0.000923144	0.215464	0.0227311	0.521046	-0.000823747	0.143624	-0.000933813
NULL	0.229024	0.0419565	0.0388562	0.00662468	0.0648002	0.0189927	0.16163	0.135399	0.0936282	0.429015	0.553489	0.354266	0.00950406	0.0835265	0.00161729	0.352355	0.374594	0.0622885	0.0157446	0.137066	0.0933779	0.0199581	0.000620573	0.00334189	0.000414237	0.00344527	0.2853	0.00406003	0.142359	0.0197468	0.315682	0.0130015
NULL	0.23351	0.193294	0.0928064	0.375386	0.120189	0.0538295	-0.000990844	0.142691	0.14904	0.0788148	0.0548179	0.0268239	0.111552	0.212892	0.274233	0.0624938	0.304412	0.214323	0.0301422	0.326376	0.00213809	0.111398	0.238659	0.252311	0.231135	0.0274644	0.0583094	0.042817	0.552406	0.0258947	0.0276296	0.127269
NULL	0.00260342	0.00668456	0.0443531	0.000168998	0.00727891	0.0344924	0.113785	0.115481	0.0909089	0.331755	0.175923	0.380148	-0.00017935	0.00252246	0.00654601	0.167841	0.412287	0.374133	0.0271329	0.588493	0.00115924	0.0892981	0.689574	0.000368987	0.00200996	0.0951907	0.135132	0.0177939	0.0120742	-0.000700688	0.291207	0.206704
NULL	0.151393	0.230282	0.0782131	0.044457	0.167556	0.0172557	0.257479	-0.00104338	0.000984937	0.0714011	0.134792	0.365385	0.00255322	0.464794	0.00163705	0.031649	0.386597	0.345981	0.041305	0.0863558	-0.000769707	0.213008	0.652437	0.038151	0.0165854	0.102488	0.117979	0.062334	0.0613944	0.00529108	0.0622885	0.0648253
NULL	0.215246	0.000708739	0.0752158	0.0308921	-0.000498458	0.0166828	0.128999	0.0529356	0.00367936	0.00638048	0.351305	0.337342	0.255921	0.0599496	0.206939	0.207594	0.00302865	0.018385	0.0252433	0.29725	0.0221271	0.252177	0.12534	0.209674	0.0134693	0.00616103	0.183248	0.126726	0.433964	0.0349803	0.332225	0.115801
NULL	0.000795004	0.11281	0.00602356	0.108842	0.124942	-0.000596073	0.0258835	0.169755	0.121008	0.259707	0.00298929	0.227985	0.276247	0.145089	0.00410134	0.261148	0.420469	0.0159538	0.078014	0.0198582	0.069019	0.00852191	0.732704	0.233184	0.00679519	0.0810291	0.0428254	0.293594	0.204145	-0.000510295	0.00026894	0.17528
NULL	0.216617	0.203722	0.00525212	0.235001	-0.0010497	0.130705	-0.000707699	0.398051	0.00487683	0.0132865	0.00466204	0.342336	0.352353	-0.000464658	0.00979857	0.34091	0.157378	0.0886959	0.0271329	0.034353	0.150332	0.288638	0.0640938	0.0133679	0.0230581	0.0679095	0.00886216	0.176534	0.000648295	0.0540855	0.368578	0.0207463
NULL	0.0181268	0.00381293	0.165396	0.254311	0.0278535	0.15866	0.171705	-0.000197562	0.12997	0.287901	0.230383	0.0115929	0.0575014	0.250262	0.0801993	0.00765043	0.231242	0.272875	0.0654626	0.271134	0.250757	0.277027	0.000164007	0.279268	-0.000573379	0.00874638	0.065299	0.372725	0.392502	0.202213	0.0250047	0.306341
NULL	0.0192916	0.0326752	0.212856	0.371011	0.00289288	0.100776	-0.0010566	0.0197799	0.0970806	0.157636	0.172027	0.0950156	0.00107198	0.0115007	0.237802	0.00975366	0.322759	0.239003	0.0542725	0.14227	0.0360452	0.287041	0.00473578	0.191167	0.197683	0.140691	0.132228	-0.000425699	0.0479054	0.0477991	0.281043	0.0793396
NULL	0.327	0.0364588	0.211523	0.184848	0.248033	0.00492667	0.287938	0.0197706	0.104562	0.0267817	0.289959	0.383914	0.0521283	0.161641	0.0703264	0.0972335	0.025691	0.293714	0.167015	0.349816	0.274867	0.05642	0.0759298	0.0190419	0.147419	0.073637	0.188316	0.019292	0.0525199	0.199873	0.212888	0.121154
NULL	0.0605876	0.044517	0.166917	0.425189	0.0346483	0.045098	0.0292685	0.130581	0.00669236	0.28571	0.0653089	0.05988	0.223419	0.0754551	0.0367917	0.243101	0.16707	0.579824	-0.000809661	0.0340862	0.177081	0.0156765	0.0490273	0.00086814	0.000921252	0.15149	-0.000982752	0.0805205	0.409717	0.0325705	0.310663	0.276508
NULL	0.0320746	0.00374911	0.176857	0.174956	0.0244809	0.00778011	0.041883	0.335929	0.19652	0.259144	0.285872	0.398071	0.0241301	0.342809	0.364608	0.0242603	0.129606	0.0209408	0.0281443	0.0151281	0.112415	0.0401037	0.0280276	0.0522174	0.079243	0.21139	0.172403	0.318426	0.0830086	0.0820642	0.190721	0.257574
NULL	0.281033	0.0562725	0.32397	0.173286	0.0330755	0.0533676	0.373194	0.403584	0.142039	-0.000309105	0.0383646	8.93187e-05	0.0584208	-0.0010056	0.0404474	0.0100666	0.357551	0.00600626	0.05028	0.0773633	0.075047	0.0318796	0.126508	0.121281	0.00233395	0.164865	0.14887	0.0569352	0.295069	0.0382171	0.0142638	0.0184848
NULL	0.43843	-0.000537105	0.15258	-0.000630595	0.189851	0.156818	0.111651	0.196579	0.0346745	0.00408935	0.0259418	0.0580037	0.00294773	0.0510576	0.161929	0.14368	0.493633	0.0550401	0.102588	0.0954267	0.0551506	0.000341585	0.00557489	0.0987893	0.00580214	0.0117607	0.134565	0.070944	0.0872604	0.0179766	0.405186	0.182619
NULL	0.270889	0.121025	-6.20996e-06	0.141083	0.225935	0.0056168	0.497477	-0.00100624	0.0388307	0.101159	0.160421	-0.000949365	0.271112	0.270103	0.0815597	0.0518389	0.165345	0.0430622	0.0281443	0.00930156	0.124146	0.00865439	0.293619	0.189427	-0.000820858	0.138429	0.151157	0.114872	0.0289213	0.0358893	0.0159755	0.0186682
NULL	0.0659139	0.109547	0.0148061	0.111328	0.233452	0.0482093	0.0593462	0.0258615	0.0706542	0.40339	0.0712645	0.221015	0.259844	0.018357	0.121622	0.00940405	0.481692	0.11318	0.00718608	0.0176959	0.0947627	0.0162487	0.0217345	0.00573621	0.00101557	0.15406	0.162733	0.0237844	0.142152	0.212924	-0.000937376	0.435489
NULL	0.00315461	-0.000633418	0.0478776	0.025513	0.199503	0.23484	0.290505	0.111061	0.00104437	0.033975	0.00495146	-0.000156272	0.133111	0.0578707	0.00641706	0.000499517	0.0570499	0.0582401	0.0215488	0.449345	0.127344	0.202972	0.755851	0.01043	0.107339	0.0941943	0.172987	-0.000584055	0.205642	0.00611154	0.0145369	0.0390743
NULL	0.228606	0.0504573	0.049697	0.154365	0.210392	0.0743887	0.343863	0.168759	0.0382514	0.253479	0.245464	-0.000520084	0.428106	0.122561	0.0917688	0.0613662	0.501973	0.193159	0.0224908	0.436999	0.0799967	0.018622	0.092757	0.169624	0.0257042	0.224764	0.00101754	0.16447	0.0615896	0.00852154	0.0223631	0.0893447
NULL	0.175817	-0.000946657	0.254186	0.154409	0.0216211	-0.00105481	0.0281303	0.0846127	0.0569439	0.00790379	0.267125	0.516815	0.32283	0.138089	0.0575359	0.0793288	0.325567	0.212232	0.0196651	0.0716225	0.120713	0.116185	0.705165	0.0214577	0.0287078	0.106611	0.109997	0.281442	0.00277934	0.00141879	0.000160538	0.174474
NULL	0.119119	0.00483424	0.0504235	0.0948471	-0.00100263	0.0444577	0.00619118	0.19503	-0.00102947	0.2963	0.388451	0.15627	0.0526258	0.216305	0.00248783	-0.000718559	0.424747	0.158805	0.024375	0.0559132	0.107875	0.404852	0.252297	0.0828184	0.0191666	0.368489	0.334672	0.00854475	0.0178588	0.091946	0.0993764	0.279311
NULL	0.0564439	0.00753853	0.191577	0.445216	0.646963	-0.00109618	0.165546	0.00158182	0.0599044	0.0153899	0.00519284	0.103783	0.0161134	0.261259	0.0888737	0.289837	0.0857907	0.00831512	0.0165092	0.751054	0.097642	0.128788	-9.99148e-05	-0.000986919	0.0280781	0.232603	0.268775	0.00951734	0.411398	0.141254	0.0135654	0.198614
NULL	0.4667	0.0353293	0.0804415	0.359993	0.258008	0.0267222	0.220463	0.0119753	0.00811621	0.233615	0.347096	0.203687	0.526541	0.000466908	0.0383618	0.273157	0.0430618	-0.000740321	0.0295653	0.260717	-0.000968725	0.0989527	-0.00076497	0.00674452	0.182891	0.0508409	0.00103401	0.307484	0.0153309	0.0172351	0.0349818	0.306723
NULL	0.0115159	0.00202265	0.000602395	0.00332537	0.252571	0.0121504	0.0575463	0.118957	0.0817715	0.00147991	0.232115	-0.000764328	0.00123548	0.000580989	0.0955911	0.0711282	0.305088	0.0213276	0.229707	0.0689807	0.0562118	0.461944	0.203178	0.00358467	0.0867586	0.00287014	0.016764	0.192698	0.0442441	0.185361	0.141562	0.201943
NULL	-0.000820608	0.0724847	0.0186896	0.0015151	0.00840965	-0.00104129	0.0525938	0.243645	0.0213001	0.0074032	0.37882	0.000811559	0.106901	0.00876134	0.228495	0.109661	0.0353069	0.485863	0.0290869	0.398302	0.00122218	0.00608621	0.0453534	0.0266163	0.133978	0.279148	0.330753	0.133653	0.0902102	0.0131814	0.0284521	0.089436
NULL	0.0271194	0.0716982	0.191829	0.0622786	-0.000525774	0.0871007	0.0687475	0.0112414	0.0187585	0.271587	0.0961724	0.0771391	0.634639	0.101409	0.27743	0.00715163	0.0245858	0.00970409	0.0253172	0.327256	0.185669	0.24969	0.60377	0.0379886	0.0940637	0.109115	0.275919	0.155453	0.0543121	0.111342	0.254193	0.0545391
NULL	0.00247559	-0.00103024	0.218354	0.023449	0.151928	0.158658	0.00128213	0.181477	0.0115063	0.189268	0.15441	0.171463	0.119643	0.411108	0.285266	0.0687812	0.476463	-0.000558226	0.0094178	0.0730129	0.0497985	0.14237	0.0502717	-0.000703827	0.0170536	-0.00100226	0.342212	0.341635	0.285095	0.032107	0.383723	0.0999777
NULL	0.123388	0.0751597	0.221245	0.133851	0.23929	0.198518	0.297088	0.0807468	0.00246526	0.375444	0.0300641	0.0025285	0.129124	0.241011	0.142017	0.0356496	0.33839	0.402842	-0.000667377	0.387967	0.220415	0.417967	0.0155034	0.0270594	0.27845	0.000665589	0.105307	0.079718	-0.000287246	0.0477382	0.188703	0.566711
NULL	0.0625188	0.125052	0.0185214	0.0263645	0.0109366	0.0206942	0.270456	0.196301	0.214787	0.00544142	0.0497859	0.0476654	0.312855	0.0962613	0.0160276	0.0687738	0.0147536	0.169346	0.0309722	0.304399	0.315737	0.0189143	0.144181	0.0663973	0.178206	0.202372	0.102377	0.00884597	0.323706	0.218805	0.00145436	0.101246
NULL	0.191181	0.0537907	0.0180321	0.0596913	0.00277412	0.011486	0.00267095	0.00119696	0.0287915	0.105401	-0.000286455	0.0761387	0.0794726	0.11148	-0.00082909	0.0575844	0.290083	0.274024	0.0309722	-0.000492225	0.0390917	0.0535397	0.563951	0.23916	0.0850413	-0.000583515	0.0975357	0.0268797	0.441139	0.283492	0.0113932	0.00229775
NULL	0.284806	0.041033	0.0816852	0.00227112	8.83371e-05	0.0143759	-0.000846252	0.0624522	0.00664723	0.00631096	0.0690582	0.0235106	0.0253326	0.0402449	-0.000993381	0.262126	0.0798409	0.00696576	0.0235104	0.0840384	0.275574	0.0156054	0.286618	0.120356	0.056035	0.139183	0.0307085	0.253077	0.0812603	0.101887	0.00591356	0.213981
NULL	0.438096	0.0996295	0.198549	0.364162	0.24131	-0.000287786	-0.000748403	0.022226	-0.000919533	0.175271	0.106094	0.00070776	0.00585199	0.297198	0.300924	0.0115166	0.000534711	0.275975	0.020517	0.254887	0.0665565	0.0872291	0.0140765	0.156113	0.0402383	0.315739	0.158457	0.423358	0.275628	0.0438377	0.0973512	0.144014
NULL	0.0859488	0.201428	0.0396808	0.0129778	0.162082	0.000991368	0.0862288	0.0780535	0.023633	0.46015	0.052103	0.227437	0.281176	0.309132	0.154435	0.0256388	0.446343	0.0319574	0.0159643	0.00352902	0.319851	0.00908219	0.0886448	-0.000581349	0.0174773	0.0999829	0.0327043	0.304047	0.102913	0.310236	0.0938658	0.110529
NULL	0.00126468	0.165824	0.0362477	0.327452	0.162002	0.00219827	0.212299	0.0114832	0.0338417	0.00304792	0.14086	0.0129168	0.000969768	0.0508622	0.140863	0.164276	0.510736	0.0499577	0.00192968	0.0027045	0.125135	0.0470109	0.260265	0.0921494	0.056754	0.138946	0.116615	0.012571	0.281125	0.0927244	0.0363886	0.00317223
NULL	0.0463592	0.0376016	0.141326	0.164621	0.00411609	0.0646159	-0.000924028	0.00436628	0.00470192	0.0166773	0.00851084	0.0321653	-0.000778598	0.0474461	-0.000444612	0.418187	0.293373	0.00448199	0.00684652	0.35672	0.0692891	0.123827	0.483499	0.00628346	0.207887	0.0460903	0.010014	0.291572	0.440459	0.0268097	0.279611	0.0209183
NULL	0.100982	0.192746	0.32374	0.0353593	0.171612	0.0467553	0.0153005	0.250783	0.0361094	0.0263503	0.0222836	0.0428795	0.396136	0.270284	0.0178626	-0.00106372	0.00868847	0.00343127	0.0224908	0.168923	0.0645335	0.101902	0.156696	-0.0010424	0.0659197	0.0247819	0.165089	0.061643	0.237779	0.105158	0.0505837	0.213491
NULL	0.0927447	-0.000564515	0.115254	0.148363	0.182641	0.00426066	0.0103066	0.0620625	0.0387691	0.276721	0.270606	0.00830046	0.157663	0.358455	0.0243795	0.162686	0.00150704	0.0616676	0.0312474	0.652223	0.104841	0.0045074	0.0750673	0.137377	0.102436	0.00202818	0.0107799	0.0242294	0.582598	0.0268842	0.214685	0.279128
NULL	0.0250036	0.00144523	0.0823914	0.1471	0.268567	0.0248807	0.4463	0.166642	0.0117229	0.0329868	0.0133484	0.0147819	0.287583	0.00647648	-0.000284206	0.000337502	0.338084	-0.000915823	0.0953381	0.618465	0.188104	0.0943987	0.000966773	-0.000972677	0.00815883	0.215514	0.320622	0.0929302	0.415465	0.0928437	0.0269178	0.261313
NULL	0.128115	0.0107238	0.0439133	0.210514	0.295113	0.032283	0.105837	0.00269075	0.0117949	0.157636	0.00152057	0.229706	0.391834	0.00659102	-0.000444571	0.114337	0.0752232	0.00623309	0.0234328	0.562844	0.00586232	0.191387	0.791367	0.163674	0.0181176	0.11155	0.122358	0.00613336	0.318519	0.0604653	0.24529	0.0292504
NULL	0.0592779	0.0124611	0.0486531	0.033885	0.0728819	0.00621434	0.169117	0.261313	8.07399e-05	0.00939756	0.140022	0.270297	0.0201982	0.0117246	0.019849	0.204473	0.0342849	0.213639	0.0148358	0.642	0.0716727	0.11682	0.148322	0.0783448	0.0491777	0.0216389	0.331066	0.228427	0.320452	-0.000908323	0.467365	0.375689
NULL	0.0455305	0.0652924	0.33214	0.0460235	-0.000386816	0.221277	0.000235748	0.199483	0.0361997	0.339157	0.430953	0.220595	0.00013483	0.00659102	0.416799	0.341342	0.497087	-0.000831527	0.0387379	0.030831	0.198938	0.0435961	0.415501	0.115208	0.143582	0.159187	0.161469	0.0614925	0.176747	0.0154463	0.331485	-0.000866997
NULL	0.229981	0.113614	0.0416207	0.0529611	0.117484	-0.000816425	0.0398634	0.0729057	0.0212855	0.150816	0.00804285	0.0111138	0.0060703	0.0289454	0.0279667	0.179493	0.0387027	0.153804	0.0162357	0.0688511	0.0699589	0.0579342	0.0710349	0.00420006	0.0848699	0.0319631	0.256294	0.0447189	0.000579868	0.313968	0.273543	0.00580759
NULL	0.193738	0.047772	0.14556	0.00209345	0.017681	0.0797368	0.146613	0.211717	0.207238	0.00249611	0.0535402	0.00122966	0.357468	-0.0010141	0.0129865	0.00373753	-0.000750769	0.0116698	0.166128	0.0374787	0.000644156	0.000590056	0.541396	0.0458889	0.00979181	0.218998	0.0426265	0.15888	0.0878299	0.108241	0.021652	0.0222798
NULL	0.0910639	0.0952829	0.00434541	0.0235417	0.00157198	0.00576044	0.219218	0.126708	0.0343159	0.162082	0.179299	0.175963	0.0106749	0.208603	0.022876	0.141253	0.25564	0.28894	0.0018566	0.581696	0.0117816	0.062842	0.157726	0.067027	0.0187976	0.00859955	0.0219032	0.116895	0.0307036	0.0264488	0.000803992	0.154001
NULL	0.0419506	0.0160781	0.711243	-0.000961052	0.0781813	-0.00105361	0.02623	0.315748	-0.00102363	0.197333	0.0464363	0.474528	0.0226072	0.185564	0.283626	0.109708	0.072744	0.139588	0.0203737	0.0352017	0.0686193	5.55368e-05	0.164801	0.00409418	0.0318121	0.090582	0.339101	0.0390313	0.421671	0.0954724	0.0838654	0.076753
NULL	0.0629966	0.0367117	0.0239806	0.0108944	0.00487758	0.0056168	0.0803197	0.153822	0.0235148	0.0425452	-0.00104322	0.0023437	0.0215096	0.0153883	0.111621	0.136156	0.327729	0.0261442	0.00183657	0.123067	0.0566783	0.0993461	0.0320958	0.101723	0.0244503	0.0194311	0.0201162	0.0163206	0.0176352	0.107961	0.131377	0.172547
NULL	0.352067	0.131621	0.436658	0.207463	0.169611	0.0744153	0.00881234	0.0599684	0.138986	0.394872	0.240021	0.142604	-0.000636738	0.218272	0.23157	0.437677	0.0197569	0.0520517	0.0161989	0.564635	0.000254424	0.125856	0.116878	0.012881	-0.000979644	0.00643162	0.0346576	0.0658688	0.122136	4.79125e-05	0.0860819	0.292948
NULL	0.209879	0.0387332	0.0955174	0.271189	0.197404	0.0381106	0.123504	0.0326351	0.0343622	0.00794498	0.585318	0.18488	0.0219959	0.0391696	0.0423029	0.360912	0.0350101	0.147059	0.00104814	0.0151438	0.000623855	0.0167758	0.156185	0.00513077	0.00940474	0.120802	0.0383034	0.3456	0.0447126	0.190042	0.139923	0.249581
NULL	0.129339	0.0633948	0.317569	0.212362	0.0651068	0.10363	0.0682084	0.12955	0.0350232	0.0211504	0.0431974	-0.000651151	0.00567696	0.0378498	0.065551	0.271547	0.133508	0.237666	0.00101784	0.148619	0.194151	0.256504	0.501257	-0.000402824	0.256922	0.153841	0.0221785	0.261909	0.208399	0.0772515	0.266344	0.227011
NULL	0.209452	0.0350937	0.00840446	0.312612	0.138991	-0.000834897	0.488939	0.387092	0.101062	0.0231782	0.0277592	0.145653	0.00491616	0.00410607	0.0424282	0.215793	0.231294	0.0464384	0.0281443	0.644664	0.0713	0.344383	0.0515559	0.00344898	0.121842	0.0222509	0.428504	0.0390971	0.0540458	0.0573238	0.0278964	0.123822
NULL	0.140087	0.186158	0.400634	0.0876623	-0.000648312	0.0758962	0.204832	0.265208	0.00201709	0.0394067	0.255179	0.00906624	0.334221	0.107908	0.089023	0.425676	0.481382	0.0900682	0.06922	0.00658652	0.546484	0.156637	0.429851	0.155159	0.229235	0.0220918	0.0338078	0.062573	0.414122	0.0254579	0.479695	0.00678949
NULL	0.0671294	0.0515408	0.0272535	0.168758	0.00352865	-0.00102236	0.0146519	0.0327543	0.284041	0.0539693	0.101048	0.148569	0.434865	0.0309666	0.189614	0.0882365	0.143476	0.0570038	0.0318559	0.643706	0.246699	0.226907	0.00422872	-0.000303725	0.195884	0.0138299	0.209935	0.266344	0.436455	0.0788262	0.213666	0.0177951
NULL	0.191047	0.0222366	0.0815058	-0.000232083	0.0396911	0.01724	0.00163108	0.0897791	0.00847627	0.0372074	0.195691	0.0645821	0.0244901	0.054264	0.179943	0.146364	0.445665	0.0195234	0.100792	0.0551514	0.00215656	0.0466606	0.560527	0.01043	0.0853562	0.087524	0.139415	0.0427254	0.31015	0.00290149	0.0566512	0.172281
NULL	0.0629966	0.0481431	0.0303069	0.0654747	0.0461085	0.00591846	0.0303654	0.0199881	0.087193	0.176356	0.0272687	0.293735	0.229191	0.237912	0.146867	0.0030833	0.346526	0.00521068	0.148232	0.351297	0.0293759	0.0284107	0.405707	0.165461	0.0144733	0.0469193	0.201354	0.0118912	0.248551	0.196537	0.227502	-0.000501348
NULL	0.161524	0.0795705	0.0636208	0.000304779	0.124469	0.00296443	0.207609	0.113894	0.047518	0.359049	0.0490517	0.0054009	0.289937	0.205222	0.000983039	0.0228328	0.488649	0.246608	0.0261881	0.140765	0.0649498	0.013868	0.0234405	0.093845	0.00213267	0.00374647	-0.000958321	0.00108918	0.0431866	0.219877	0.0223463	-0.00100053
NULL	0.181871	-0.000812313	0.196982	0.00983239	0.215384	0.0587663	0.0709698	0.13538	-0.000720695	0.424601	0.182722	0.188202	0.118757	0.130433	0.0678764	0.173254	0.349355	0.0159725	0.0281443	0.639765	0.169087	0.295459	0.292357	0.0196115	-6.68245e-05	0.00741908	0.216573	0.156249	0.00371424	0.00633402	0.00782666	0.370392
NULL	0.0168428	0.00146509	0.168212	0.0681607	0.0670711	0.011516	0.361281	0.113737	0.00865383	0.409182	0.576267	0.00365225	0.0501475	0.0134797	0.135539	0.0328483	0.0430987	0.357248	0.0252433	0.0726977	-0.00106113	0.488231	0.15022	0.252731	-0.000440363	0.100172	0.181739	0.00941043	0.0508287	0.219378	0.0127029	0.260262
NULL	0.271965	0.031187	0.334891	0.00915994	0.0883981	0.0346595	0.314449	0.0822661	0.011406	0.327106	0.556976	0.481688	0.317901	0.0258077	0.153973	0.545939	0.273683	0.00875793	0.08523	-0.000117058	0.060896	0.150118	0.339862	0.0283948	0.144947	0.0125373	0.181371	0.0269584	0.00536002	0.263355	0.0747821	0.0323489
NULL	0.0512698	0.0483369	0.114299	0.0401472	0.0172867	0.0984575	0.125586	0.174327	0.0809647	0.256222	0.110885	0.0946737	0.0430871	-0.000978623	0.00597339	0.449252	0.244444	0.135557	0.0764375	0.00286485	8.10177e-05	0.38124	0.00154997	0.0933711	0.0995725	0.0310376	0.000680356	-0.0005895	0.439809	0.00516555	0.00480948	0.334142
NULL	0.112963	0.0178748	0.00566302	0.186592	0.233452	0.000809601	0.250596	0.28954	0.0168103	0.0444472	0.0088268	0.638067	0.189951	0.083944	0.00472659	0.000956864	0.442372	0.18053	0.00272709	0.257922	0.251043	0.144243	0.11269	0.230779	0.0654284	0.4011	0.00290039	0.0578159	0.00274806	0.0766146	0.00929606	0.295523
NULL	0.0382806	0.0384576	0.228675	0.219889	0.0165089	0.103671	0.100144	0.30169	0.113182	0.0296784	0.0129051	0.0587452	0.000184515	0.0781228	0.0308304	0.021932	0.616755	0.36911	0.035676	0.271983	0.000999543	0.137552	0.00337332	0.0154101	0.00715143	0.0617903	0.299455	0.412827	0.259853	0.27688	0.0554622	0.132856
NULL	0.240643	0.0468592	0.0742496	0.336912	0.0896577	0.0756448	0.043964	0.155763	-0.000928158	-0.000934196	0.201052	0.0651856	-0.00112465	0.194704	0.129246	0.103754	0.181646	0.0401572	0.0327429	-0.00097328	0.0218405	0.0709037	0.0515559	0.0557242	0.0233267	0.0585414	0.000987842	0.138099	0.381931	0.275494	0.0628926	0.411243
NULL	0.0242617	0.0634655	0.0564826	0.158861	0.0147588	0.0719438	0.033412	0.16484	-0.00066953	0.0826539	0.172959	0.0751532	0.0804376	0.00440346	0.0201317	0.00344677	0.187913	0.0170732	0.0884292	0.00111392	0.00450982	0.00387095	0.383719	0.14542	0.111033	0.00172149	0.00664196	0.246765	0.0878114	0.3201	0.154352	0.317549
NULL	0.00308147	0.0081357	0.0634126	0.14798	0.395913	0.0334322	0.018186	0.0853367	0.00254882	0.313909	0.597742	0.185955	0.0589349	0.0268347	0.0331969	0.00625657	0.408779	0.0222573	0.0271329	0.168004	0.0397312	0.00327981	0.367042	0.171529	0.0539166	0.254027	0.0581628	0.0229239	0.191696	0.0387765	0.000853108	0.452123
NULL	0.0512687	0.164837	0.0106701	0.0391233	0.056097	0.139042	0.0285549	0.0418707	0.085474	0.0849219	0.0511319	0.303645	0.0131235	0.0936815	0.0122481	0.30426	0.0585662	0.438476	0.00270902	0.0396426	0.150581	0.108387	0.167887	0.0904914	0.0805296	0.0902133	0.377262	0.272361	0.179961	0.115145	0.110705	0.00144656
NULL	0.0198925	0.0677224	0.0115573	0.116382	0.157878	0.00125575	0.0815902	0.189064	0.0175302	0.000364054	0.0670958	0.0486028	0.0155296	0.191438	0.192524	0.0361299	0.209035	0.244566	0.0271329	0.287986	-0.00102241	0.406559	-0.000961666	0.272179	0.00302183	0.277225	-0.000509067	-0.000768232	0.0121275	0.108431	0.0590885	0.347553
NULL	0.149359	0.0368738	0.364816	0.357136	0.233484	0.0750933	0.450848	0.00974837	0.034981	-0.000241729	0.135363	0.129451	-0.00104185	0.146664	0.206652	0.00170492	0.0258121	0.0993514	0.00460776	0.0351957	0.027388	0.567601	0.579441	0.0427884	0.0101737	0.0748239	0.114176	0.159549	0.00741119	0.0417641	0.010657	0.0289188
NULL	0.0141579	0.00996407	0.0981117	0.326157	0.0709264	0.00517316	0.13732	0.0388799	0.0408728	0.104142	0.00295199	0.219308	0.0909471	0.000212413	0.0925456	0.0537429	0.0949112	0.426221	0.0290869	0.0359119	0.0728876	0.0956368	0.339583	0.0972729	0.0390557	0.141005	0.296996	0.106155	0.139458	0.238375	0.0308828	0.0752415
NULL	0.519093	0.129355	0.100104	0.091705	0.452356	0.106655	0.20565	0.0355996	0.00383655	0.00415477	0.00974927	0.335244	0.273277	0.302402	0.0776624	0.163166	0.00601091	0.154034	0.00684097	0.379346	0.0132334	0.241925	0.0319185	0.0209273	0.145885	0.149266	0.33138	0.0175165	0.0176352	0.0207126	0.0460303	0.00160464
NULL	0.104861	0.00553893	0.0804999	0.0323159	0.124895	0.190522	0.0345595	0.00369717	0.0305617	0.253093	0.348309	0.0974935	0.413434	0.229742	0.0594589	0.292884	0.241193	0.0334545	0.0193831	0.283901	0.269124	0.0714011	0.109161	0.0558128	0.0047045	0.00727519	0.120154	0.0242063	0.146915	0.139253	0.0562724	-0.00101587
NULL	0.231828	0.00246817	0.290743	0.242149	0.0135285	0.127565	0.20295	0.197009	0.0148478	0.120805	0.10702	0.00938193	0.316622	0.226391	0.151213	0.284619	0.46724	0.262279	0.0102518	0.260708	0.23428	0.0149987	0.0400513	0.00901645	-0.00101739	0.195183	0.348313	0.0889769	0.290069	0.11062	0.233481	0.0769798
NULL	0.175454	0.000249445	0.0196204	0.0204788	0.108327	0.0656025	0.279633	0.0807897	0.0317278	0.0941202	0.0340056	0.0214913	0.335448	0.216842	0.102318	0.286708	-0.000750087	0.114164	0.0498086	0.00546326	0.0948575	0.0910385	0.0283372	0.0786777	0.160782	0.0776624	0.28748	0.0478342	0.191696	0.0327298	0.12373	0.00906241
NULL	0.0724303	0.0214935	0.00109829	0.384731	0.0503518	0.0161494	0.0537531	0.0214292	0.0882853	0.00821971	0.0086841	0.112485	0.158068	0.0596513	0.267475	0.000819954	0.365345	0.00439222	0.0206207	0.437358	0.138457	0.0134983	0.565256	0.351152	0.233941	0.537982	0.342461	0.00724101	0.220348	0.0749133	0.0441997	0.0542081
NULL	0.262204	0.0529116	0.0657407	0.104215	0.00328092	0.0379731	0.00207157	0.380203	0.000704102	0.00350314	0.210614	0.276424	0.0259849	0.146966	0.0032954	0.0389414	0.0706743	0.00215401	0.0158988	0.547969	0.152618	0.271164	0.395895	0.0669363	-0.00091622	0.12031	0.14072	0.0106177	0.00962627	0.0842091	0.00127452	0.247481
NULL	0.0715742	0.0980645	0.0988832	0.0158949	0.0905009	0.00398079	0.0649031	-0.000961077	-0.000988027	0.345058	0.172968	0.47669	0.096538	0.351457	0.415086	0.46999	0.0181143	0.0450969	0.00931089	0.034614	0.121578	0.235552	0.129008	0.0162844	0.0455625	0.22413	0.0421151	0.513102	0.578697	0.189894	0.220111	0.027609
NULL	-0.000762738	0.00449346	0.166658	0.157888	0.0147609	0.0197037	0.0229681	0.262635	0.020268	0.344837	0.144026	-9.36115e-05	0.197542	0.248623	0.000219787	0.0687738	-0.00105218	0.003319	0.0140161	0.593854	0.126669	0.0177625	0.60417	0.103491	0.048924	0.0287109	0.0423102	0.0817648	0.217422	0.063837	0.162109	-0.000989293
NULL	0.32276	0.00272708	0.049222	0.439459	0.138991	0.14745	0.291714	-0.000979614	0.211187	0.0372446	0.210614	0.155114	0.0197853	0.307015	0.0658178	0.13322	0.527547	0.153335	0.0359016	0.311541	0.0313118	0.00392177	0.014898	0.0300033	0.231398	0.051967	0.00938061	0.173427	0.272128	0.0133536	0.0135654	0.0754817
NULL	0.0110683	0.0562499	0.402501	0.127742	0.011791	-0.00108533	-0.000717971	-0.000983859	0.00991512	0.000813504	0.508082	0.0690405	0.31832	-0.000431646	0.197508	0.441259	0.00867874	0.280391	0.0261881	0.358371	0.276206	0.335171	0.543129	0.171915	0.010623	0.0200196	0.279503	0.235892	0.00976279	0.239542	0.099755	0.14207
NULL	0.00585857	0.00039756	0.0356791	0.000786974	0.165315	-0.000276834	0.0125053	0.435289	0.0288078	0.160791	0.0340268	0.0910732	0.293456	0.228317	0.170767	0.0933354	0.283017	0.11167	0.0262595	0.544654	0.0979958	0.276503	0.0180471	0.0173697	0.0771384	0.116372	0.250832	0.00131721	0.289774	0.0424498	0.0260847	0.146456
NULL	-0.000698049	0.00724155	-0.00100704	0.000286383	0.0874644	0.0101989	0.145904	0.211134	0.0562602	0.264974	0.0547272	0.33978	0.298368	-0.00102624	0.104301	0.0100893	0.474263	0.0875823	0.0187662	0.200652	0.0711319	0.0103761	0.0173333	0.0129527	0.0434944	0.0337133	0.149255	0.279054	0.299037	0.000600154	0.0622701	0.0376721
NULL	0.105608	0.00644574	0.00539911	0.000100376	0.264491	0.0437124	0.000485478	0.48233	0.0724271	0.139013	0.0174144	-0.000784166	0.0160267	0.291266	0.324278	0.155653	0.284158	0.0192112	0.157474	0.56284	0.00255093	0.0148321	0.116878	0.105931	0.221407	0.00730192	0.169018	0.172817	0.24857	0.241726	0.0782496	0.207609
NULL	0.000989607	0.014709	0.204463	0.0114638	0.117829	0.000457882	0.281618	0.198517	0.0450669	0.0894675	0.0424963	0.0170201	0.431387	0.0077061	0.0535859	0.137866	0.300871	-0.000514727	0.0234328	0.0485036	0.108199	0.0746978	0.565769	0.01104	0.0307379	0.303361	0.390184	0.252764	-0.000828214	0.00351138	0.142575	0.0705123
NULL	0.0731759	0.00911161	-0.000957927	0.199192	0.0258421	0.216473	0.474138	0.00238887	0.0528827	0.306157	0.0499252	0.1086	-2.83653e-05	0.208678	0.0683688	0.0530953	0.240191	0.304494	0.0730785	0.34943	0.0288646	0.271737	0.407036	0.123345	0.0245113	0.258164	0.0347876	0.00380534	0.121273	0.147918	0.239437	0.157652
NULL	-0.000970802	0.0254321	0.109792	0.00143053	0.0294171	0.0329723	0.355855	0.150275	0.0458294	0.0567021	0.000821579	0.227403	0.226343	0.107737	0.0163314	0.236388	0.508809	0.34033	0.0309722	-0.000995205	0.0604704	0.012825	0.0160771	0.0715597	0.0560974	0.322505	0.0444878	0.377784	0.168786	-1.81586e-05	0.216749	0.266075
NULL	0.111587	0.0344172	0.231828	0.205533	0.221717	-0.000993474	0.0977152	0.00114437	0.00575257	0.174273	0.188958	0.278624	0.321737	0.000827855	0.251782	0.13069	0.269815	0.196485	0.0488489	0.0808954	0.160452	0.186693	0.143748	0.143419	0.00347063	0.222427	0.254621	0.160626	0.1828	0.244206	0.000509183	0.439246
NULL	0.152209	0.0281331	0.174473	0.022828	-0.000897331	0.129949	0.156769	-0.000540702	0.00890654	0.181579	0.114328	0.0175366	0.0509304	0.286629	0.0800742	0.283876	0.181646	0.043407	0.0251874	0.00298012	0.111622	0.0189258	0.0882886	-0.000959891	0.00135181	0.159759	-0.00102077	0.431975	0.471904	0.0479455	0.146601	0.134746
NULL	0.303229	0.00763625	0.110456	0.0982856	0.0447248	0.1376	0.194362	0.068764	0.0348927	0.20692	0.228049	0.145998	0.573778	0.109193	0.00166875	0.0279612	-0.00108921	0.0365806	0.0149574	0.0253317	0.174116	0.431164	0.663291	0.177522	0.00831743	-0.00108153	0.151827	0.0828033	0.601855	0.000289475	0.20821	0.0113558
NULL	0.0170898	0.00339522	0.114165	0.204386	-0.000624591	0.0381106	0.386574	0.0282977	0.00754998	0.137771	0.463603	0.338339	0.0025831	-0.000178057	-0.000125288	-0.000907409	0.379919	0.462451	0.0281443	0.0403465	0.230055	0.221676	0.405707	0.0316803	0.112311	0.151189	0.0868278	-0.000935527	0.114693	0.027169	0.0150411	0.372463
NULL	0.0801274	0.018427	0.133033	-0.000630595	0.0236929	0.0425098	0.252346	-0.000346352	0.0538155	0.273433	0.107928	0.27429	0.0349208	0.223586	0.00874132	0.256057	0.176165	0.113942	0.0271329	0.298853	0.140243	0.030093	-0.000672792	0.235496	0.102108	0.201268	0.144223	0.19989	0.152977	0.0077498	0.276394	0.049643
NULL	0.0245102	0.0879598	0.00131719	0.0293064	0.0209482	0.000245338	0.0817553	0.214522	0.310774	0.344692	0.176246	0.0482826	0.129664	-0.00104291	0.139865	0.536922	-0.000985825	0.460587	0.0168402	0.00503203	0.271344	0.0429907	-0.000294933	0.201828	0.123556	0.149332	0.0623488	0.193435	0.161373	0.222206	0.0870395	0.0581854
NULL	0.18374	0.162509	0.102681	0.178287	-0.0010076	-0.00103806	0.162653	0.0605197	0.0130837	0.288858	0.00848344	0.207891	0.362281	0.106839	0.00341786	0.0247497	0.185824	0.0453423	0.00554822	0.125501	0.00201554	0.000304571	0.411624	0.398709	0.00776912	0.0228436	0.139909	0.217817	0.729577	-0.000914307	0.253537	0.129553
NULL	0.398765	0.0650638	0.206487	0.026036	0.0800943	0.0549508	0.217332	-0.000959934	-0.000145858	0.0262739	0.00848344	0.0626377	0.33454	0.0278241	-0.000695247	0.00197812	0.0104006	0.024112	0.0729078	0.249853	0.242823	0.401138	0.0278166	0.0839459	0.0134649	0.312243	-0.00063929	0.314702	0.0711909	0.302208	0.273254	-0.000893331
NULL	0.0491816	0.0945842	0.0673357	0.0686491	-0.000958451	-0.000984887	0.270532	0.0369807	0.0613642	0.0323449	0.184817	0.0269535	0.071185	0.212569	0.312827	0.251493	0.0608605	0.304171	0.0255165	0.02202	0.108641	0.015014	0.0476242	0.235496	0.0271925	0.174038	0.0244794	0.0389864	-0.000451601	0.0403853	0.338197	0.0275371
NULL	0.380671	0.10278	0.121978	0.292927	0.132654	0.0250679	0.24122	0.0856094	-0.00102884	0.0185992	0.155025	0.0243261	-0.000916672	0.0358184	-0.000701609	0.00370647	0.379962	0.125249	-0.000634021	0.31083	-0.00107631	0.11021	0.122687	0.224405	0.0525586	0.0221352	0.0467251	0.411794	0.0123503	0.340144	0.0782976	0.19356
NULL	0.12137	0.241629	0.135258	0.239038	0.146072	0.0748184	0.0886291	0.121196	0.0619979	0.350845	0.122337	0.24879	0.322104	0.216305	0.106414	0.436701	0.140258	0.0295277	0.00591755	0.298179	0.143583	0.179601	0.590533	-0.000477951	-0.000999448	0.136183	0.00514767	0.322163	0.208486	0.0143548	-0.000952051	0.0417256
NULL	0.164639	0.0592833	0.172447	0.128914	0.0417599	-0.000800804	0.214438	0.00300507	0.133261	0.0395885	0.401136	0.0168782	0.260506	0.0180197	0.3981	0.00754524	0.05959	0.0587157	-0.000497402	0.0357635	0.0739614	0.197201	0.246163	-0.00107377	0.00155178	0.0277983	0.0298328	0.280642	0.257247	0.0272475	0.0190196	0.172216
NULL	0.00227561	0.0811647	0.0258535	0.0262491	0.085475	0.131995	0.277268	0.124744	0.000113923	0.0592035	0.616245	0.21347	0.0366232	0.0485103	0.0252406	0.0910919	0.157135	0.150307	0.0357895	0.227826	0.106058	0.0202426	0.147631	0.0783297	0.00746827	0.159901	0.0540125	0.136214	0.00589439	0.220348	0.369024	-0.000962563
NULL	0.0173054	0.0167256	0.199227	0.246198	0.150301	0.0550179	0.00444239	0.261313	0.111857	0.0723575	0.0154133	0.172972	0.176158	0.0464396	0.0513564	-0.00075829	0.660572	0.585041	0.0137225	0.174503	0.0268808	0.164704	0.260594	0.272519	0.0817697	0.00212324	0.143471	0.0926349	0.460032	0.0123822	-0.000670614	0.104689
NULL	0.0852115	0.000306052	0.118959	-0.000630595	0.166391	0.00750509	0.139735	-0.000358321	0.0440155	0.342664	0.164782	0.0784262	-2.30395e-05	0.340649	0.0336425	0.356036	0.188403	0.00869976	0.0112344	0.133317	0.0581578	0.00560691	0.0141955	0.0806563	0.0176209	0.120549	0.00128289	0.00334442	0.0116294	0.161456	0.217352	0.157515
NULL	0.0472113	0.0422353	0.0376869	0.277928	0.146682	0.0115224	0.00495261	0.0954293	0.00568093	0.0260103	0.0218766	0.00243177	0.111765	0.0979969	0.0144022	0.31976	0.0109647	0.193076	0.0140161	0.0677264	0.145168	-0.000888966	0.413717	0.0379886	0.0645001	-0.000425088	0.456725	0.00902722	0.341374	0.296779	0.363563	0.276318
NULL	0.199849	0.0280081	0.297191	0.0273558	0.0297277	0.0185515	0.12233	0.0832456	0.0044848	0.0565873	0.0388725	0.0167508	0.119782	0.00682986	0.0633329	0.217179	0.239268	0.000909503	0.12187	0.16666	0.00979985	0.0660784	0.803606	0.0809835	0.158887	0.00537999	0.0327043	0.0117806	0.0205026	0.190681	0.247241	0.00143497
NULL	0.000959032	0.136558	0.0438871	0.245966	0.0480393	0.00248152	0.250587	0.0769941	0.0387974	0.0986299	0.345507	0.0499709	0.389256	0.0916293	0.0207868	0.275545	0.133656	0.0632144	0.00123936	0.264445	7.8274e-05	0.0552534	0.437763	0.094874	0.0541	0.0203907	0.0532879	0.35376	0.25406	0.0301957	0.270812	-0.000546918
NULL	0.366608	0.0381157	-0.00109728	0.0308884	0.0392326	0.0625305	0.363146	0.170998	0.0720418	0.0844882	0.390379	0.23045	0.36102	0.217515	0.154001	0.11615	0.0811082	0.198742	0.057756	0.0396684	0.132226	0.257267	0.058169	0.229544	0.222056	0.0661773	0.0769365	0.000958078	0.00723885	0.0309707	0.164239	0.000341537
NULL	0.370171	0.0296455	0.312871	0.0145321	0.251329	0.00782978	0.0273291	0.0252297	0.0150284	0.235238	0.100978	0.230856	0.135029	0.168773	-0.00108079	-0.000526647	0.0866488	0.337077	0.0261881	0.142279	0.167187	0.0104372	0.311781	0.0029158	0.0728244	0.0870533	0.00144621	0.123195	0.239694	0.00174253	0.194375	0.00961398
NULL	0.357764	-1.47866e-05	0.0220575	0.0137172	0.126341	0.0893333	0.40249	0.0927469	0.00840303	0.366604	0.171067	0.398711	0.212909	0.0160252	0.115289	0.165471	0.420844	0.0629753	0.116231	0.0806202	0.30036	0.312006	0.643408	0.183959	0.0056559	0.0728468	0.0192159	0.160732	0.00200657	0.156361	0.0367524	0.0751008
NULL	0.117181	0.14975	0.070685	0.0810156	0.00183149	0.0537543	0.291742	0.203032	0.0295326	0.0465795	-0.000922372	0.0116917	0.0290777	0.0185411	0.359552	0.104278	0.347532	0.10188	0.0177818	0.0239614	0.0930332	0.264659	0.158203	0.0750806	-0.000635437	0.120574	0.015451	0.110321	0.119395	0.0898053	-0.000147752	0.0976152
NULL	0.0291189	0.116159	0.182143	0.146512	0.00192264	0.0883786	0.0137948	0.401473	0.0060631	0.342276	0.067176	-0.000687094	0.389415	0.0257876	0.00228151	0.027563	0.184404	0.0281719	0.0253172	0.0429792	0.0187007	0.397299	0.108963	0.0419533	0.0807508	0.0349387	0.386675	0.0671002	0.0838775	0.192541	0.177411	-7.37154e-05
NULL	0.250009	0.185846	0.0100222	0.203	0.0806147	0.0478676	0.00603354	0.0399084	0.0202892	0.303275	0.013979	0.268295	0.000609315	0.0508877	0.0409288	0.0934102	0.258877	0.481035	0.0170787	0.219218	0.258743	0.127842	0.319922	0.0177052	0.0211861	0.00258795	0.0975027	0.223937	0.0657528	0.0587539	0.0269837	0.14825
NULL	0.370569	0.0540142	0.443212	0.00273255	0.109664	0.0387121	0.403114	0.0273547	0.0826641	0.248075	0.362664	0.0571613	0.116484	0.00104475	0.0126343	0.131308	0.116188	0.0738673	0.0153325	0.172347	0.236798	0.122931	0.0263829	0.0243446	0.00661079	0.0559627	0.0449628	0.000481514	0.162551	0.065041	0.0493472	0.0839963
NULL	0.0466818	0.0332212	0.0147588	0.212122	0.0382687	0.0160359	0.279878	0.214448	0.0591418	0.320608	0.0561084	0.317169	0.152024	0.343996	0.193536	0.383151	0.396377	0.0393079	0.0178087	0.669595	0.23119	0.0169979	0.367753	0.107744	0.0479989	0.000644772	0.0619344	0.087075	0.00834332	0.250686	0.19145	0.0526881
NULL	0.00286107	0.00224125	0.00284137	0.0862529	0.0453538	0.0261995	0.055358	0.214525	0.0141792	0.0116725	0.185552	0.193171	0.128431	0.104994	0.122476	0.179188	0.410217	0.047704	0.0300295	0.168923	0.00698026	0.0568992	0.588593	0.0328274	0.109365	0.00531739	0.402448	0.356839	0.32244	0.0766146	0.1856	0.0418206
NULL	0.00737746	0.050367	0.0403908	0.24848	0.00908733	0.163574	0.0390598	0.433858	0.0224621	0.380597	0.134794	0.0231288	0.330906	0.0098935	0.33075	0.199112	0.422168	0.00620775	0.0309722	0.295046	0.17008	0.158453	0.39509	0.0144999	0.0926982	0.217504	0.286556	0.123902	0.177008	0.00724355	0.210625	0.122782
NULL	0.25399	0.0167289	0.115992	0.0775668	0.0724054	0.0544853	0.0691554	0.218108	0.167678	0.161717	0.315824	0.221624	0.266367	0.00109816	0.361026	0.0311289	0.307456	0.0611794	0.0233533	0.301946	0.0289684	0.00938277	0.0922189	0.000204196	0.0198995	0.15698	0.150627	0.167937	0.0741279	0.33847	0.344556	0.206702
NULL	0.361863	0.222289	0.0887303	0.00740032	0.370551	0.0103685	-0.000988826	0.204324	-0.000297733	0.0120846	0.0146804	0.000100525	0.0203244	0.0632034	-0.000988288	0.159564	0.485134	0.115983	0.0271329	0.315268	-0.00018945	0.0364348	0.10302	0.0247382	0.00234903	0.151924	0.445511	0.0254361	0.0233177	0.00610832	0.18315	0.0911767
NULL	0.0531512	0.0955054	0.000597248	0.0671431	0.0014543	0.00481396	0.122892	0.25021	0.0137131	0.0014026	0.0272911	0.0064177	0.0444146	0.0399891	0.225909	0.0913401	0.532341	0.0409332	0.00742939	-0.000823417	0.160712	0.306885	-0.000987747	0.123345	0.00666976	0.10526	0.0275002	0.302522	-1.67341e-05	0.0687678	0.369533	0.133503
NULL	0.21488	0.0128472	0.202947	0.0820671	0.0652125	0.295542	0.00130353	0.15502	0.0094886	0.115938	0.165114	0.0839523	0.403223	0.0258517	0.0188336	0.0154749	0.145447	0.199828	0.0261881	0.139641	0.0825	0.0117716	0.0515559	0.0742228	0.0854667	0.0670274	0.185205	0.17963	0.0224609	0.134245	0.338492	0.359066
NULL	0.147582	0.00309144	0.036495	0.0611388	0.00309426	0.196363	0.00635618	0.358982	0.179188	0.190522	0.0191383	0.00484588	0.31416	0.0638052	0.00167664	0.0708042	0.302622	0.0630148	0.0209538	-0.000795483	0.00633524	-0.000925475	0.337493	0.151426	-0.000447727	0.0699613	0.0110307	0.318717	0.45646	0.0411704	0.0330033	0.00295826
NULL	0.0197579	0.104305	0.0406817	0.271622	0.133394	0.158996	0.00190999	0.69534	0.00740261	-0.00104803	0.00370124	-0.000520226	0.17535	0.0956078	0.008812	0.178677	0.0977554	0.186781	0.0567262	-0.00104677	0.129456	0.127284	0.00681098	0.00169583	0.226943	-0.000820777	0.306799	0.220065	0.153781	0.437358	0.106321	0.0262954
NULL	0.145196	0.0339531	0.25073	0.000973482	0.142692	0.000779361	0.0841893	0.00228286	0.043556	0.0324775	0.203993	0.262302	0.463936	0.0718858	0.0151233	0.270756	0.467698	0.00161283	0.0290222	0.225017	0.193552	0.37834	0.052441	0.241826	0.219666	0.217364	0.0325992	0.338919	0.134177	0.299886	0.050163	0.0563259
NULL	0.130753	0.167823	0.00111275	0.228743	0.123207	-0.000560932	0.0335741	0.00312374	0.00118828	0.00685788	0.201773	0.0304977	-0.000599393	0.0394008	0.00451506	0.149724	0.625123	0.0701711	0.165459	0.00170842	0.0170355	0.00232258	0.0127717	-0.000927688	-0.00073469	0.012814	0.448628	0.0502142	0.250994	0.080225	0.168582	0.00303167
NULL	0.0470153	0.0258234	0.143019	0.118866	0.0650617	0.0148359	0.00353133	0.0116129	0.0150381	0.123962	0.388585	0.0579622	0.195064	0.0254735	0.0917074	0.111644	0.426694	0.0920373	0.0290869	0.00859465	0.00025113	0.100855	0.0152703	0.144597	0.043288	0.245396	0.050237	0.0155497	0.0642818	0.0695219	0.0678451	0.230202
NULL	0.0767753	-0.000780043	0.200988	0.0422168	0.00334793	0.0206446	0.0182749	0.0137956	0.130052	-0.00103984	0.63261	0.00455254	0.173114	0.159211	0.120018	0.0661784	0.00669592	0.201913	0.0272019	0.164901	0.126504	0.170384	0.65013	0.0434352	0.045641	0.0075288	0.0238386	-0.000694582	0.050756	0.158162	0.0061627	0.0353267
NULL	0.170136	0.0486719	0.0260206	0.0529611	0.0801274	0.00178082	-0.000670614	0.119624	0.00444122	0.0381691	0.00707828	0.121074	0.152959	0.0414963	0.02315	0.0297759	0.024657	0.000528255	0.000498363	0.00242936	0.352385	0.0363495	0.0414805	0.0214012	0.0662931	0.23695	0.175188	0.71029	0.0894199	0.0692376	0.345021	0.0562027
NULL	0.11819	0.00277594	0.201772	-0.000765913	0.333526	0.227783	0.169715	0.162618	0.0187027	0.119422	0.331313	0.307077	0.0338726	0.190238	0.37189	0.0885833	0.207321	0.447041	0.0309722	0.187744	0.141787	0.0958689	0.00942129	0.0740409	0.00807615	0.167656	0.146282	0.0243868	0.00358154	0.0170298	-0.000685173	0.127726
NULL	-0.00103355	-1.22271e-05	0.0497125	0.0187839	0.130921	0.0776197	0.00460276	0.0232353	2.3197e-05	-0.00103822	0.154323	0.334188	0.0188846	0.000108324	0.0207419	0.0026363	0.357995	0.255029	0.0228328	0.254895	0.00675847	0.0566458	0.751942	0.12944	-0.000934791	0.224764	0.219729	0.0438316	0.174527	0.0551662	0.00658223	0.288947
NULL	0.120378	0.0913088	0.0372514	0.0521147	0.390267	0.00217397	0.0655984	-0.000500998	0.000440378	0.198872	0.123707	0.293076	0.020342	0.0256026	0.0151552	0.427021	0.485339	0.115699	0.00460776	0.382609	0.265053	0.0045564	0.0804111	0.0907772	0.00564685	0.0334685	0.171165	0.00165377	-0.000536524	0.00679525	0.240735	0.0668824
NULL	0.000795004	0.162701	0.00268035	0.000129492	0.0738474	0.180846	0.0141657	0.0432842	0.0020746	0.44905	0.0267493	0.0129639	0.441146	-0.000722404	0.0645246	0.249991	0.311915	0.00298742	0.0217898	0.195361	0.108341	0.43908	0.174446	0.0306075	0.00149037	0.222522	-0.000995742	0.0105506	0.165298	0.150535	0.0137588	0.3521
NULL	0.224328	0.116841	0.301373	0.188875	0.0421896	0.00248456	0.208908	0.00383138	0.0299524	0.0502168	0.434122	0.0131288	0.262591	0.280098	0.150695	0.00219587	0.324171	0.210856	0.043658	0.125163	-0.000866518	0.0426721	0.234961	0.00589724	0.21616	0.0298138	0.35604	0.00122595	0.0104731	0.148775	0.119139	0.208825
NULL	0.182459	0.10729	0.0396354	0.133573	0.0026647	0.0175066	0.103972	0.0566123	0.0387256	0.183321	0.420049	-0.000891835	0.209393	0.231908	0.09514	0.152367	0.0571917	0.0333287	0.0130749	0.470836	0.109444	0.392167	0.75095	0.0247585	0.0196393	0.0341111	0.0213621	0.160501	-0.000650112	0.00558569	-0.000322158	-0.000992953
NULL	0.0921936	0.0311593	0.20599	0.0812186	0.229884	0.112241	0.0973084	0.0780535	0.0302076	0.00967028	0.608207	0.354961	0.152596	0.00195158	0.0720959	-0.00101899	0.548463	0.012217	0.0101774	0.0825381	0.15892	0.0391776	0.251973	0.120302	0.0242842	0.0385236	0.00479841	0.0921962	-6.70006e-05	0.275836	-0.00101755	0.00858013
NULL	0.0311589	0.00907745	0.0114022	0.227317	-0.00100263	-0.000713976	0.0570363	0.443077	0.00476493	0.0324769	0.0850423	0.0820692	0.414014	0.00750591	0.0144022	0.294168	0.0500132	0.302213	0.0347439	0.116977	0.273187	0.0271435	0.0331876	0.016797	0.211005	0.176152	0.348881	0.28241	0.232244	0.18788	0.461555	0.10824
NULL	0.0862709	0.00570683	0.0123466	0.000911264	0.327704	0.0308094	0.0186583	0.0920617	0.0412421	0.00471797	0.205779	0.00779334	0.00787839	0.00390523	0.415578	0.196833	0.446273	0.00166944		0.124269	0.0696435	0.0964591	0.294199	0.12791	0.0033303	0.072253	0.517771	0.0423307	0.0539067	0.184306	0.21307	0.0274461
NULL	0.42104	0.0301954	0.383716	0.00648524	0.00973178	0.0201099	0.0444279	0.250025	0.00317006	-0.000750801	0.326125	0.235695	0.0024181	0.0577106	0.193864	0.025452	0.240191	0.243009	0.0303565	-0.000994464	0.403302	0.45439	0.476167	0.00333946	0.0931374	0.11477	0.162211	-0.0010419	0.463355	-0.00100344	0.205289	0.125501
NULL	0.173541	-0.000527016	0.018956	0.452369	0.050615	0.0213714	0.105465	0.00596445	0.152551	-0.000407972	0.000507474	0.022664	0.00131034	0.168168	0.23906	0.226717	0.00437889	0.020246	0.00702623	0.113019	0.00906609	0.409668	0.00446774	0.0126636	0.00489646	0.000983844	0.134748	0.344124	0.0765226	0.05669	0.0497379	0.130825
NULL	0.0226972	0.0439241	0.130322	0.157744	0.118089	0.00822789	0.0562478	0.154868	0.0147943	0.164563	0.191915	0.0239463	0.139712	0.0913565	-0.000757553	-0.000623755	0.0146624	0.0264613	0.00534584	0.0128885	0.303158	0.201622	0.198304	-0.000906435	-0.00110181	0.383044	0.0325806	0.26646	0.000390139	0.131577	0.079169	0.0863342
NULL	0.104517	-0.000236127	0.157711	0.148149	-0.00093345	0.060575	0.191645	0.0968707	0.000850142	0.254094	0.668041	0.102352	0.160416	0.00688571	0.0994461	0.0436484	0.0985851	0.1392	-0.00102754	0.00436175	0.223011	0.172084	0.0286977	0.00988338	0.00299561	0.129309	0.126938	0.333053	0.223909	0.0739128	0.0984766	0.0167713
NULL	0.104517	0.120299	0.0712474	0.455767	0.0543025	-0.000480054	0.000646775	0.207824	0.0720418	0.0943316	0.00757231	0.295671	-0.00112465	0.0420548	0.0360848	0.21579	0.221113	-0.00105678	0.0168402	0.102297	0.120094	0.185841	0.636797	0.0214317	0.174146	0.00017135	0.0110551	0.0635231	0.0653877	0.000418139	0.0750309	0.0201019
NULL	0.0348476	0.103006	0.00749581	0.423176	0.252152	0.0135727	0.0335395	0.0451719	0.056396	0.287007	0.00613211	0.108988	0.0899298	0.329514	0.0990914	0.295614	0.0188195	0.447693	0.0217898	0.0663355	0.0478218	0.129229	0.102274	0.00263979	0.0504648	0.150915	0.0381031	0.0445353	0.0423677	0.00323289	0.00999721	-0.000402667
NULL	0.062598	0.18006	-0.000942643	0.0420528	-0.000661828	0.0316693	0.267144	0.0149739	0.151781	0.308364	0.361722	0.110102	0.176622	0.210362	0.0145397	0.0115166	0.00576032	0.00976766	0.0224908	0.441876	0.16898	0.0219257	0.721832	0.00567671	0.0244521	0.000590136	-0.000641085	0.0593952	0.537152	0.03498	0.22596	0.00185893
NULL	0.301768	0.00264168	0.0150374	0.0308509	0.32305	0.0669531	0.00521614	0.00634387	0.00235386	0.0425397	0.345507	0.0120693	0.0363354	0.0758678	0.00309491	0.0471189	0.276516	0.147357	0.0438511	0.0188972	0.0519959	-0.000722144	0.0132793	0.150663	-0.000405473	0.142624	0.0107262	0.272128	0.220046	0.0188222	0.00091097	0.00978128
NULL	0.274804	0.0229682	0.0191544	0.0412768	0.0179082	0.00630615	0.0852104	0.132511	0.00135096	0.00226443	0.0477248	0.094112	0.309248	0.0243018	0.31317	0.0104027	0.221011	0.255507	0.0270257	0.0290657	0.109451	0.127306	0.00138319	-0.000959362	0.00740163	0.0641698	0.0755182	0.0603207	0.00332391	0.0453453	0.101683	0.248463
NULL	0.0242617	0.0282589	0.33454	0.140125	0.131388	0.0593841	0.0463156	0.128308	0.175113	0.100664	0.362213	0.0570735	0.0814345	0.00830625	0.162356	0.251317	0.0898461	0.00290501	7.12133e-05	0.00191769	0.0772689	0.0242096	0.0283405	0.00328579	0.00388121	0.0155265	0.32174	0.00394126	0.252925	0.286445	0.00728183	0.129185
NULL	0.344701	0.125236	0.000594108	0.141667	0.18908	0.00947521	0.0696204	0.0853273	0.00135549	0.192213	0.131729	0.000391689	0.00745289	0.024642	0.00193131	0.295624	0.384565	0.38443	-0.00041765	0.00363042	0.0238915	0.0958689	0.680702	0.209802	0.054909	0.0553666	0.0127407	0.170004	0.260624	-0.000637187	0.0461767	0.405145
NULL	0.265056	0.032534	0.298528	0.0639614	0.254799	0.0377455	0.242924	0.187329	0.0182235	0.43789	-0.000221362	-0.000982828	0.053287	0.225362	0.00181893	0.00105854	0.0111002	0.249805	0.0290869	0.125163	0.164083	0.0330122	0.318522	0.183546	-0.000387749	0.149983	0.0289693	0.140663	0.206612	0.0363627	0.0553338	0.195546
NULL	0.205511	0.0990722	0.118773	0.00424317	0.00445516	0.0308031	0.0370775	0.128851	0.0154277	0.103576	0.000940883	0.0113846	0.0405548	0.0828574	0.0499259	0.408087	0.000166979	0.211957	0.167819	0.351522	0.157074	0.000461191	-0.000909526	0.0265334	0.140503	0.0703448	0.173032	0.127913	0.0209789	0.202915	0.038247	0.0309967
NULL	0.0322096	0.0467229	0.0727107	0.051037	0.11928	0.0499724	0.114308	0.114702	0.159813	0.119671	0.522245	0.00387656	0.360633	0.0399891	0.370489	0.196782	0.311132	0.323036	0.00895336	0.149541	0.00639719	0.05238	0.498935	0.198508	0.00324488	0.0465643	0.0966007	0.000816369	0.0283358	0.310702	0.418628	0.106106
NULL	0.160097	0.0534871	0.349962	0.0805794	0.0105229	-0.000628776	0.340814	0.248225	0.000378234	0.00636917	0.0288573	0.185505	0.229304	0.09571	0.105547	0.0898696	0.00939346	0.346183	0.118929	0.426687	0.268791	0.0272667	0.198717	0.00494673	0.011337	0.315724	0.119877	0.389381	0.0283358	0.0477716	0.2325	0.0629165
NULL	0.00589945	0.0169268	0.180346	0.157746	0.0760856	0.0839792	0.025461	0.171293	-0.000691661	0.208007	0.036173	0.00638907	0.418112	0.090506	0.00256207	0.332263	0.0429571	0.0631971	0.0271329	0.174603	0.204418	0.00772884	0.00468184	0.22822	0.102436	0.00967218	0.367824	0.194528	0.286803	0.288277	0.00199477	0.380935
NULL	0.019253	0.00635609	0.144266	0.202262	-0.000954115	0.00060571	0.00960783	0.00988628	0.0285576	0.139855	0.489319	0.280173	0.0440443	0.0325876	0.0606583	0.347843	0.0745233	0.00735963	0.00373096	0.104951	0.0773513	-0.000988634	0.619504	0.0385695	-0.00029153	0.0672368	0.206882	0.0504931	0.0408036	0.0403853	0.16364	0.168405
NULL	0.0671813	0.0293174	0.0363027	0.02475	0.00506776	0.23821	0.241456	0.00527736	0.0105894	0.103485	0.416142	0.13797	0.0074401	0.288029	0.142573	0.216461	0.3257	0.216866	-0.000227832	-0.000492225	0.2134	0.024991	0.0672431	0.0301193	0.0359867	0.0304134	0.0292785	0.16157	0.245002	0.0887632	0.129763	0.000155603
NULL	0.354673	0.0174603	0.278197	0.0672397	0.140675	0.193942	0.393019	0.0228299	0.00899917	0.12958	0.0787263	0.235742	0.14459	0.167482	0.00197636	0.321057	0.278464	0.0287583	-0.00100106	-0.000609465	0.300595	0.166335	0.00895075	0.076962	0.110889	0.168326	-0.000281638	0.0853015	0.0205149	0.158288	0.327591	0.112134
NULL	0.0669197	0.00519393	0.134118	0.0322474	0.0350184	0.0534637	0.0484823	0.186496	0.00285593	0.0678542	0.0555536	0.134928	-0.00108669	0.0963499	0.0295208	0.12165	0.266808	0.0606261	0.0206069	0.231631	0.0375418	0.234668	0.00260251	0.258957	0.00430748	0.00591568	0.383501	0.217555	0.0294482	0.195113	0.268062	-0.000521729
NULL	0.211848	0.149522	0.134897	0.0577614	0.00768304	0.00326942	0.0566439	0.0249263	0.163436	0.250822	0.203271	0.162502	0.00237566	0.260812	0.151763	0.0878093	0.485999	0.343316	0.0394605	0.311026	0.345357	0.0113466	0.303061	0.0199713	0.00331417	0.123297	0.0601999	0.331654	0.113956	0.0392514	0.46656	0.254062
NULL	0.210531	-0.000260319	0.192447	0.4706	0.0870358	0.380863	0.150053	0.0376658	0.00174428	0.0118004	0.215485	0.00416631	-0.000802872	0.0273232	0.108579	0.00414538	0.228792	0.0594387	0.044496	0.182209	0.0213824	0.00350314	0.181977	-0.00102432	0.0577878	-0.00101853	0.304924	0.525902	0.242854	0.172148	0.00249296	0.159048
NULL	0.00306409	0.0691503	0.0494559	0.0202313	0.0801318	-0.000776781	0.0234187	0.595866	0.00471889	0.0738038	0.0590543	0.138581	-0.00083607	-3.72355e-05	0.0031112	0.114178	0.232456	0.0851526	0.024375	0.35041	0.0142395	-0.000848363	0.0859051	0.00588867	0.0337079	0.129152	0.109997	0.0817648	0.208515	0.235462	0.0557093	0.029481
NULL	0.0957634	0.150226	0.212515	0.236438	0.250818	0.162683	0.121729	0.0194982	0.0264234	0.155363	0.344551	0.0190991	0.0484494	0.00285744	0.309104	0.140068	0.0325817	0.0561113	0.0130749	0.245073	0.0762569	-7.46928e-05	0.238451	0.176174	0.144741	-0.00062921	0.00937999	0.0660342	0.267681	0.0119265	0.0122194	0.033136
NULL	0.0294077	-5.98874e-05	0.303796	-0.000351175	0.218499	0.0638986	0.352014	0.0556865	-0.00108157	0.27715	0.0712645	0.100906	0.303247	0.282883	0.103249	0.0763617	0.0155795	0.385411	0.136627	0.330358	0.221911	0.0199171	0.484002	0.333746	0.0270131	0.202873	0.126727	-0.00097839	0.0667258	0.00069568	0.011454	0.00968897
NULL	0.0603229	0.109806	0.081501	0.289539	0.0336728	0.0244708	0.281037	0.170941	0.0321423	0.198609	0.205462	0.00602645	0.361607	0.0828375	0.0178356	-0.000887161	0.138131	0.0520517	0.0735371	0.0336779	0.141097	0.0340174	0.721642	0.0149359	0.0216595	0.202873	-0.000866275	0.245039	0.271762	0.0828896	0.0531548	0.238495
NULL	0.459901	0.110134	0.0134395	0.433013	0.0362752	0.033542	0.129064	0.0741516	-0.000962814	0.309768	0.46978	0.135209	0.165446	0.0359431	0.126399	0.473159	0.0432187	0.0323076	0.0580258	0.107637	0.00978463	0.356111	0.824228	0.250245	0.01504	0.0227202	0.146507	0.288416	0.0395705	0.0117448	-0.000716558	0.138449
NULL	0.0143797	0.0375302	0.299713	0.0739733	0.158897	0.0248376	0.170791	0.141331	0.0818504	0.107013	0.0112145	0.20591	0.00091521	0.0198429	0.0178531	0.178142	0.0926119	0.162905	0.00821201	0.169144	0.0148943	0.0902728	0.292435	0.000587718	-0.00078433	0.0358436	0.318224	0.226446	0.0748087	0.11411	0.116814	0.350122
NULL	0.00746199	0.00358872	0.0246317	0.108801	0.155371	0.033112	0.148221	0.0262073	0.0257421	0.261551	0.0462921	0.371901	0.0295044	0.0953711	0.270933	0.139117	0.193702	0.0129754	0.00182318	0.287006	0.00131026	0.00705955	0.150269	0.0084356	0.00832127	0.0437393	0.00339986	0.321119	0.063778	0.178797	0.250461	0.000196113
NULL	0.0242189	0.00171436	0.00105687	0.0328659	0.0112979	-0.00102237	0.411259	0.140434	0.0421349	0.00121154	0.131729	0.00399894	0.22252	0.00492956	0.0278984	0.453912	0.528855	0.000309198	0.0846766	0.0219911	-0.000128676	0.283624	0.0348901	0.0349592	0.170262	0.0501651	0.0553105	-0.000975852	0.262571	0.253178	0.388892	0.0930731
NULL	0.0236543	0.0109366	0.149928	0.391593	0.297457	-0.00056629	0.155979	0.0210751	0.00554502	0.028636	0.00870239	0.444421	0.228133	0.260773	0.0367139	0.163219	0.00552444	0.120789	0.0253172	0.58815	-0.00101078	0.0100503	0.0421189	0.124817	0.0941878	0.0344196	0.205625	0.0157481	0.402742	0.000431641	0.272989	0.0587731
NULL	0.231672	0.0226231	0.0564121	0.0627466	0.000522921	0.0110093	0.404036	0.023106	0.0241851	0.347405	0.375688	0.0165853	0.0541588	0.0278723	0.015611	0.177592	0.467492	0.149376	0.00850021	0.245513	0.0103093	0.0177495	0.0227941	0.000850715	0.0689255	0.00957938	0.007952	0.154002	0.148025	0.193401	0.19145	0.0410491
NULL	0.130666	0.0469193	0.0154565	0.0440732	0.260341	0.00223906	0.0426495	0.304064	0.00437475	0.341184	0.121711	0.20391	0.131866	0.0954705	0.0522131	0.0559225	0.13611	0.346232	0.0187234	0.150446	0.00917679	0.0156517	0.077284	0.0164408	0.0698674	0.00292743	0.36972	0.120264	0.0976999	0.248056	0.104927	0.253422
NULL	0.0421776	0.205646	0.370027	0.150049	0.000539587	0.0364428	0.227674	0.417893	0.0133593	0.0788089	0.0215502	0.042932	0.114092	0.0878432	0.418519	0.292456	3.62175e-05	0.0973579	0.0318559	0.0293082	0.032129	0.114377	0.0150721	0.109695	0.0381928	0.00752872	0.221225	0.0909661	0.000913512	0.228163	-0.000606154	0.0236915
NULL	-0.00102013	0.192237	0.147851	0.0171935	0.016743	0.0346725	0.452517	0.274885	0.233104	0.202541	0.527429	0.0439758	0.0265731	0.0470787	0.00228151	0.0513939	0.000699553	0.208061	0.154324	0.241849	0.230991	0.122387	0.344568	0.180891	0.104459	0.496667	0.209586	0.287892	0.396405	0.347139	0.00463435	0.0210057
NULL	0.239587	0.0119274	0.497111	0.0844873	0.00358884	0.0382479	0.101021	0.110003	0.0557954	0.00267727	0.375688	0.00905595	0.177784	0.0988935	0.267436	0.00150966	0.00353482	0.55249	0.0140161	0.246272	0.269001	0.0994479	0.119243	0.110053	0.0399482	0.108944	0.0111065	0.0538135	0.153008	0.192537	0.120212	0.00575895
NULL	-0.000724329	0.0280081	0.158136	0.0191328	0.00142505	0.0140631	0.0145397	0.281324	0.003476	-0.000845492	0.416411	0.117367	0.00668179	-0.000679107	0.0114301	0.0641832	0.0831242	0.0424956	0.0513634	0.0819571	0.121968	0.382547	0.140637	0.0707906	0.316719	0.174924	0.00224992	0.522296	-0.000822455	0.0189023	0.0175512	0.042762
NULL	0.172962	0.0609171	0.201085	0.199027	0.0419324	0.138961	0.293405	0.200229	0.0567401	-0.000888966	0.0337126	0.00594129	0.0167358	0.0922031	-0.000847091	0.00135533	0.250732	0.503346	0.0183653	0.316327	0.0575469	0.0786371	0.542474	0.0709234	-0.000958821	0.189488	0.324061	0.00167672	0.0997244	0.00495869	0.0531227	-0.00100347
NULL	0.453399	0.225891	0.00663436	0.340189	0.235617	0.0270982	0.36177	0.293531	0.176423	0.409181	0.526008	0.455824	0.0784544	0.00346062	-0.000970361	0.136473	0.254298	0.116304	0.0390283	0.328907	0.0493821	0.157636	0.0233294	0.0268119	0.0903852	0.399195	-0.00044987	0.414114	0.0668899	0.104101	0.20443	0.000433775
NULL	0.309404	0.0635324	0.185185	0.232079	0.222263	0.0406388	0.188654	0.00876394	0.00340427	0.00449189	0.387611	0.162763	0.197542	0.0212519	-0.000847091	0.215281	0.329354	0.165033	0.0338118	0.148455	0.106472	0.0776893	0.394619	0.13208	0.00168117	0.275428	0.0270697	0.0141689	0.0653604	0.0120342	0.289527	0.258502
NULL	0.0210127	0.0688557	0.329864	0.123258	0.168481	0.255474	0.472651	0.184884	-0.000562538	0.0706417	0.123972	0.00135602	-0.000818678	0.0295601	0.173871	0.00463277	0.0367754	0.0285688	0.0493032	0.0286144	0.10865	0.20832	0.123854	-0.000397763	0.071836	0.155677	0.0407504	0.138473	0.191727	0.418017	0.166365	0.10876
NULL	0.0827926	0.0550325	0.0142306	0.00662468	0.0961075	0.0355012	0.367448	0.142654	0.00806303	4.02914e-05	0.0949298	0.271705	0.285869	0.0158754	0.0514311	0.0629106	0.0857907	-0.000578031	0.018443	0.0245014	0.192188	0.000323981	0.765324	0.00344695	0.0812273	0.0074726	0.207568	0.323343	0.034908	0.0584215	0.0812668	0.000157456
NULL	0.0966212	0.00932787	0.0919081	0.0219043	0.0105257	-0.000333389	0.0390626	0.400438	-0.000302724	0.129422	0.208587	0.0964784	0.240508	0.0379492	0.0322677	0.130998	0.214102	0.10797	0.0441611	0.400651	0.135876	0.108648	0.296076	0.00450235	0.0287465	0.00653403	0.00158236	0.111922	0.172684	0.0547567	-0.00095978	0.0564257
NULL	0.00842607	0.0200715	0.0375904	0.0368267	0.00834756	0.0646525	0.00659396	-0.000703446	0.0143472	0.0231816	0.399515	0.358344	0.00586967	0.100911	-0.00104929	0.340974	0.302698	0.139588	0.0479643	0.744553	0.255738	0.162243	0.312761	0.00958521	0.0262845	0.0126651	0.0442281	0.132978	0.265566	0.00497661	0.213424	6.95172e-06
NULL	0.0414226	-0.000304816	0.0857611	0.00582023	0.137805	0.0459674	0.64732	0.0458241	0.00042148	0.208328	0.30761	0.192683	0.0748274	0.235834	0.000700539	0.348001	0.0314679	-0.000380965	0.015883	0.248722	0.126167	0.269658	0.3044	0.0696971	0.0684254	0.0608774	0.146831	0.498662	0.251109	0.00959799	0.0123655	0.22908
NULL	0.157601	-0.000618472	0.106799	0.101571	0.0055127	0.00941928	0.337083	0.218108	-0.000452986	0.33954	0.379289	0.000777765	0.0528145	0.172952	0.478676	0.211254	0.609782	0.0368311	0.0149574	0.0140419	0.0186612	0.21727	0.0162584	0.00380054	0.017008	0.0846195	0.116818	0.273473	0.0834483	0.184267	0.22698	0.0241083
NULL	0.206681	0.232341	0.0305607	0.104094	0.00746072	0.0168527	0.0529735	0.0233568	-0.00100732	-0.000247068	0.201104	0.106742	-0.00050193	0.204334	0.0293233	0.148154	0.202739	-0.000437365	0.000221999	0.0739376	0.00887206	0.0684677	0.14466	0.0837728	0.170913	0.0204291	0.038792	0.00257863	0.0894199	0.302794	0.0102237	0.011911
NULL	0.0760767	0.0348267	0.0333213	0.134709	0.295344	7.89057e-05	0.151239	0.016445	0.00575362	-0.000491243	0.374287	0.071754	0.384589	0.00644711	0.00943264	0.112514	0.398798	0.0678315	0.018081	0.00847237	0.00301596	0.0383286	0.652437	0.205929	0.0469161	0.0734235	0.021601	0.00251152	0.265984	0.0759617	0.0548133	0.00614679
NULL	0.441315	0.064829	-0.000885111	0.484381	0.0419406	0.107386	0.0206042	0.0576487	0.00535895	0.169647	0.234153	0.0778479	0.397949	0.0922031	0.0870122	0.0761462	0.122135	0.192569	0.0359571	-0.00107377	0.183107	0.159273	0.156696	0.275196	0.00979181	0.00636182	0.0430221	0.116408	0.153629	0.0146067	0.02071	0.15561
NULL	0.0627523	0.0797386	0.0687814	0.0235417	0.169051	0.0321042	0.128632	0.141236	0.0311819	-0.000683489	0.466069	0.0438689	0.0931474	0.160478	0.386454	0.0674269	0.0777256	0.0366766	0.0273412	0.0264981	0.254964	0.107604	0.390935	0.13714	0.000928296	0.169769	0.144359	0.159816	0.158289	0.000544514	0.0476004	0.000371675
NULL	0.00902232	0.000981084	-0.00103471	0.162256	0.0318083	0.0431032	0.00282417	0.00995756	0.0689748	0.17564	0.172027	0.254658	0.144684	0.0424422	0.174832	-0.000961666	0.482328	0.333552	0.0290222	0.501645	0.144963	0.158044	-0.000708403	0.234126	0.0650914	0.117188	0.0888779	0.313603	0.273642	0.176881	0.280144	0.0533983
NULL	0.0626439	0.00628875	0.000209431	0.240369	0.0455608	0.138344	-0.000144029	0.00156544	0.0308328	0.029727	0.212358	0.238919	-0.000356704	0.229196	0.000281613	0.00620177	0.201016	0.029756	0.0181427	0.0150533	0.245928	0.193928	0.0184574	0.269373	0.00207021	0.204209	0.360987	0.0482514	0.0156572	-0.000959126	0.172713	0.198688
NULL	0.193845	0.0295907	0.00846887	0.042946	0.102586	0.00316835	0.011414	0.0357815	0.0019768	0.311	0.201104	0.130717	0.153773	0.0268554	0.0689928	0.190044	0.482068	0.0536474	0.0309722	0.306643	0.234675	0.330697	0.245877	0.063179	0.0351883	0.00340096	0.28618	0.00775667	0.0424681	-0.00103919	0.0237097	0.0504795
NULL	0.00539807	0.210439	0.0270673	0.161087	0.0267386	0.0208388	0.0197424	0.185329	0.00942173	0.200891	0.00223586	0.372094	0.0973628	0.0573018	0.0195557	0.0384569	0.00535344	0.00962212	0.0289575	0.105671	0.176459	0.105565	0.220091	0.00817123	0.03359	0.175604	-0.000536824	0.228562	0.0925108	0.0713391	0.307539	0.402315
NULL	0.245353	0.00768806	0.283227	0.355755	0.0040853	0.0899256	0.0111428	0.0300378	-0.000369893	0.187054	0.0544259	0.00924467	0.00336306	0.0122991	0.00640248	0.234632	0.0688111	0.00470576	0.0102518	0.310587	-0.00051619	0.0193154	0.762382	0.076137	-0.00101701	0.0569435	0.0885981	0.175781	-0.000493247	0.141631	0.196061	0.26876
NULL	0.120851	0.000735922	0.0733404	0.172304	0.0817604	0.0917297	0.128602	0.128851	0.0182726	0.0904566	0.152236	0.0549234	0.00888732	0.0434916	0.319161	0.306236	0.0402799	-0.000199222	0.0213764	0.681085	0.000401581	0.250223	0.00692592	0.122058	0.0476882	0.0323801	0.0511998	0.225065	0.34749	0.0445669	0.00120816	0.128269
NULL	0.120378	0.144235	0.335901	0.132632	0.0925001	0.0718132	0.168438	0.00695552	0.0346168	0.0205354	0.374291	0.215184	0.269971	0.276508	0.124959	0.239173	0.0399517	0.0859829	0.0743649	0.308031	0.109132	0.0283307	0.0392487	0.0490739	0.004502	0.0520806	0.178152	0.143422	0.0373795	0.236104	0.130806	0.10646
NULL	0.233822	0.130766	0.0527867	0.0118974	0.0198066	0.0282115	0.0986027	0.152502	0.309404	0.188292	0.0900119	0.00844092	0.142878	0.12603	0.109257	0.0985263	-0.00019305	0.210687	-9.32858e-05	0.189988	0.0967937	0.188987	0.494089	0.0690269	0.0272489	0.199464	0.0545895	0.0267434	0.00127635	0.014217	0.41343	0.272982
NULL	0.0275549	-0.000118142	0.165853	0.301947	0.231784	0.0786857	0.147745	0.223278	0.0149167	0.430142	0.158126	0.443993	0.226176	0.206971	0.218268	0.201932	0.222884	0.0918792	0.0262574	0.14912	0.201095	0.181425	0.270912	0.0142723	0.0912611	0.0589612	0.252595	0.126686	0.00767157	0.0531148	0.0939446	0.0253441
NULL	0.0200715	0.0188248	0.123409	0.0601835	0.0887256	0.0702883	0.169125	0.294504	0.00598368	0.223435	0.183962	0.155929	0.326453	0.0299832	-0.000888497	0.0980885	0.123202	0.0657488	0.0417464	0.178072	0.0352829	0.0403305	0.111008	0.118275	0.000744178	0.0454865	0.0464279	0.476978	0.403057	0.00377797	0.119486	0.0424994
NULL	0.0481684	0.0382894	-0.0010517	0.0922284	0.0223918	0.0132359	0.170982	0.0898702	0.0251868	0.139024	0.634359	0.168175	0.201698	0.0114047	0.165257	0.290786	-0.00100576	0.0486505	0.00889774	0.101642	0.00109367	-0.000998575	0.0326449	0.0300806	0.0574649	0.245735	0.0821823	0.592771	0.253274	8.96647e-05	-0.000138596	0.0414174
NULL	0.0389416	0.0016378	0.286192	0.3749	0.214061	0.101085	0.0701883	0.214932	0.0491577	0.114917	0.0709325	0.252766	0.169203	0.195982	-0.000682177	0.0575442	0.107347	0.00741259	0.0115545	0.350797	0.203041	0.436214	0.439421	0.114413	0.0296395	0.281273	0.0155343	0.0436673	0.219103	0.210412	0.082464	0.176502
NULL	-0.000847486	0.182701	0.0660698	0.036185	0.00276838	0.0705466	0.122859	0.119624	0.0346329	0.212201	0.2277	0.414713	0.0861794	0.000279078	0.0696822	0.237105	0.200259	0.000587844	0.00869476	0.61752	0.0967067	0.198483	0.0341825	0.232626	0.0757395	0.205835	0.308489	0.303419	0.135602	0.190484	0.000553021	0.264166
NULL	0.228731	-0.000163064	0.0607992	0.0078211	0.321916	0.00668786	0.0333253	0.222869	0.00472521	0.227363	0.379391	0.00225663	0.0526258	0.142122	0.0148824	0.384834	0.0885661	0.487509	0.0131772	0.119774	0.0979073	0.0385401	0.0383913	0.104999	0.000181889	0.0870601	0.48425	0.107145	0.111915	0.0210092	0.0672894	0.147787
NULL	0.133195	0.0105757	0.0459671	0.0553876	0.207617	0.287824	0.120855	0.00139936	0.0710992	0.453263	0.655912	0.188389	0.243519	0.228202	0.0310382	0.0277264	0.00125557	0.136852	0.00161132	-0.000851824	0.00113285	0.0599913	0.00266032	0.18431	0.00155178	0.168147	0.0256941	0.00393667	0.122351	0.111694	0.00426979	0.112277
NULL	0.104928	0.0378512	0.275309	0.0113085	0.0182293	0.0108964	0.183494	0.311054	0.0554757	0.246306	0.59472	0.151992	0.0256917	0.0325925	0.00354019	0.0559727	0.196687	0.0602066	0.160657	0.547979	0.331565	0.140022	0.789214	0.00330374	0.087987	0.0390724	0.189525	0.00270697	0.0870043	0.137588	0.103049	0.0880127
NULL	0.0269902	0.00182143	0.109523	0.0601864	0.15421	0.00842638	0.0313626	0.121278	0.0754199	0.0805502	0.154809	0.0728887	0.127237	0.403025	-0.000604502	0.105154	0.00783465	0.193159	0.0152329	0.186632	0.0627053	0.450033	0.514618	0.000491286	0.0583675	0.0466681	0.550293	0.138233	0.38497	0.00376119	0.0187806	0.250776
NULL	0.0200016	0.130791	0.251064	0.161373	0.135891	0.10489	0.052442	0.1908	0.0811888	0.132704	0.0229988	0.166639	0.404368	0.119251	-0.000701017	0.268435	-0.000633427	0.114164	0.00931089	0.251028	0.0309231	0.000319865	0.187038	0.0290074	-0.000755141	0.103794	0.0308831	0.226812	0.0583526	0.193875	0.1551	0.0773315
NULL	0.0604704	-0.000955536	0.135739	0.126648	0.152085	0.00430702	0.0179301	0.0777449	-0.000521875	0.026297	-0.000327262	0.176108	0.0217518	0.073313	0.0639389	0.146296	0.324149	0.128617	0.0290222	-0.000946035	0.308648	0.386977	0.0075633	0.125867	0.00473165	0.0646256	0.158978	0.480987	0.636737	0.00411104	0.321948	0.127706
NULL	0.236922	0.0459045	0.063659	0.312598	0.209738	0.00700286	0.0585896	0.148368	0.0409684	0.042996	-0.00100137	0.00986639	0.131489	0.0611352	0.0266512	0.127623	0.259365	0.00517717	0.00658915	0.545284	0.0483714	0.0568992	0.0497979	-0.000878263	0.0303989	0.105372	0.304845	0.178127	0.000393698	0.00089861	0.0230851	0.0198488
NULL	0.185406	-4.6031e-05	0.0106804	-0.000795305	0.110922	0.155364	0.0264798	0.0124645	0.0236108	0.159836	0.0112686	0.00345388	0.018857	0.0750263	0.046815	0.025141	0.0500132	0.0315377	0.0384177	0.246324	0.0765798	0.226933	-0.000807809	0.0073894	0.0210641	0.0120699	0.096891	0.0154993	0.201022	0.116096	0.203433	0.00482112
NULL	-0.00089907	0.0317054	0.165813	0.00743858	-0.000994809	0.0604602	0.0170513	0.115578	0.00567183	-0.00092606	0.137442	0.0134109	0.305445	0.330207	0.0116787	0.210045	-0.000962921	0.0872502	0.0224908	0.789672	0.259668	0.234595	0.266257	0.148992	-0.000993761	0.000209358	0.142272	0.00252971	0.0996107	0.0150994	0.237198	1.89176e-05
NULL	0.195381	0.0808389	0.101694	0.340602	0.140903	0.11339	0.171603	0.0176346	0.150711	0.0439468	0.526142	0.0371125	0.0569938	0.144082	0.0981941	0.536922	0.0563857	0.0172579	0.0290869	0.14608	0.0117688	0.0823418	-0.000997274	0.0904914	0.0205588	0.0492076	-0.000983833	0.258573	0.0502215	0.207164	0.13708	0.0213848
NULL	0.0895627	0.0928905	0.0165234	0.0145676	0.0053071	0.00380027	0.108527	-0.000975668	0.0111039	0.121663	0.020308	0.380476	0.126332	0.23196	0.0247405	0.135736	0.157471	0.175203	0.0177818	0.018551	0.0289785	0.223747	0.262615	0.0911913	0.0376452	0.0180574	0.0253738	0.478745	-0.000654036	0.076533	0.181742	-7.37053e-05
NULL	0.0361037	-0.000537105	-0.0010077	0.0863088	0.144301	0.0193673	0.215864	0.0136389	0.0132138	9.66343e-05	-0.00040457	0.0641429	0.254665	0.268921	0.0729183	0.167042	0.323101	0.400839	0.0365785	0.779847	0.23981	0.472659	0.627201	0.1445	0.0220225	0.0577694	-2.99368e-05	0.234241	0.129487	0.0927167	0.382887	0.0082661
NULL	0.0476298	0.17498	0.10324	0.00582971	0.0241367	0.130626	0.0366956	0.177481	0.0913177	0.443646	0.000149259	0.0299358	0.070708	0.125996	0.0879741	0.0451295	0.419592	-0.00031465	0.00385534	0.357701	0.0544133	0.0175776	0.0929507	0.0243738	0.0268963	0.00180747	0.27973	0.122844	0.0232931	0.0268842	0.0731538	0.144176
NULL	0.124841	0.0294158	0.279289	0.0200283	0.00847784	-0.000713583	0.280868	0.0792816	0.0768389	0.058114	0.0750334	0.0483685	0.0099323	0.265111	0.0894043	0.1411	0.0682434	0.093695	0.0369499	0.547066	0.0147168	0.0669323	0.0217288	0.139263	0.129881	0.0666306	0.315542	0.00132071	0.241445	0.116977	0.168438	0.126332
NULL	0.125187	0.0056202	0.272383	0.161452	0.147402	-0.000814124	0.171193	0.0776341	0.00889272	0.195099	0.00770705	0.0902396	9.29415e-06	0.0858335	-0.000534886	0.335484	0.158928	0.00379294	0.0299199	0.0108341	0.0329583	0.100792	0.0769054	0.0473002	0.12488	0.0110063	0.0428075	0.015058	0.0699313	0.0787845	0.0130125	0.0985652
NULL	0.0740136	0.00386875	0.181022	0.0501999	0.116075	0.313132	0.22698	0.0474815	0.00477557	0.264699	0.0210605	0.113743	0.00556461	0.0314784	-0.000315888	0.392455	0.00999491	0.354581	0.0215488	0.339019	0.225558	0.100617	0.266737	0.235356	0.035606	0.000851479	0.0425738	0.0652584	0.0650865	0.348026	-0.000292721	0.219329
NULL	0.326764	-0.000390375	0.059289	0.204049	0.029785	0.139767	0.0260144	0.0834473	0.0382481	0.0108916	0.545987	0.0895791	0.0332935	0.0402483	0.00235211	0.0686784	0.0321434	0.448022	0.0318559	0.174603	0.220281	0.0406896	0.28788	-0.000868919	-0.000577327	0.152156	0.257626	0.341408	0.294061	0.0773328	0.0165049	0.00664529
NULL	0.0503883	0.103879	0.27914	0.00800987	0.138633	0.0331568	0.37589	0.0589662	0.0717586	-0.00103592	0.393522	0.168175	0.428106	0.0459145	0.0525694	0.12645	0.0415149	0.0131601	0.00460776	0.433806	0.19723	0.390695	0.0766156	0.0899457	0.0806621	0.212753	0.0246131	0.160315	0.0408546	0.00932619	0.0231842	0.0504284
NULL	0.0144202	0.000144801	0.272141	0.0992626	-0.000852456	0.0926118	0.0622557	0.111693	0.00482804	0.035208	0.0483265	0.00756175	0.128396	0.194188	0.0567904	0.0509557	0.1815	0.010751	0.140961	-0.000672264	0.0863509	0.432079	0.531506	0.0123842	0.000144089	0.103041	0.251449	0.150748	0.275628	0.0307173	0.159991	0.339658
NULL	0.286326	0.0112998	0.0139495	0.0211654	0.137197	0.0315608	0.0427731	0.0338102	0.00389082	0.0679887	0.0123335	0.0925219	0.0624046	0.0665614	0.0520013	0.00104882	0.146351	0.150723	0.00616363	0.445396	0.000304121	0.0274847	0.00292005	0.387722	0.0263151	0.0028711	0.209311	0.0272781	0.0831698	0.0382171	0.453536	0.0740253
NULL	0.0237418	0.20684	0.104169	0.15863	0.242741	-1.60603e-05	0.0307552	0.0442318	0.00590625	0.0587065	-0.000913606	0.227358	0.00560617	0.0376657	0.0516749	0.00679006	0.390002	0.242406	0.00383048	0.0573346	0.101296	0.225745	0.0615419	0.117936	0.0395882	0.0198758	0.272859	0.00590074	0.209523	0.229869	0.00474735	0.0128605
NULL	0.120172	0.017101	0.196946	0.0750869	0.0293439	0.253353	0.416186	0.0443916	0.00675533	0.286102	0.0987837	0.0965163	0.106749	0.00252246	0.132504	0.0029137	0.232263	0.460587	0.01869	0.0307951	0.28044	0.180203	0.296076	0.0037045	0.147476	0.34811	0.367824	0.00435167	0.243497	0.0345121	0.00502563	0.0661769
NULL	0.303463	0.0885295	0.331233	0.253833	0.200419	0.0277307	-0.000950356	0.0389498	0.0431102	0.113447	0.00258211	0.00347579	0.329915	0.0853568	0.0821373	0.00150966	0.00082843	0.0114279	0.0431471	0.102047	0.054856	0.0360961	0.0333928	0.0796299	0.0030148	0.169425	0.0356771	0.00581735	-0.000872883	0.070472	0.0159088	0.0872539
NULL	0.130367	0.165493	0.150318	0.388506	0.00317494	0.032153	0.246231	0.011744	0.00393269	0.165038	0.496226	0.223546	0.436086	0.0234227	0.256132	0.156317	0.25816	0.00451387	0.0436793	0.125629	0.141678	0.27806	0.367844	0.0783097	0.187371	0.079754	-0.000882448	0.0568935	0.00215176	-0.000908323	0.230798	0.149495
NULL	0.226018	0.0159001	0.311291	0.255023	0.099832	0.0620794	0.135787	0.146749	0.388481	0.0189422	0.14118	0.0362851	0.00293999	-0.000904288	0.320634	0.258525	0.0970183	0.0278899	0.106217	0.0173507	0.00561802	0.241783	0.553912	0.190508	0.0917985	0.0989316	0.116221	0.0106177	0.150777	0.0220943	0.0972133	0.00855783
NULL	0.148416	0.0752024	0.00938035	-0.000691596	-0.00101627	0.0312775	0.0921668	0.123282	0.0399837	0.0178328	0.432726	0.188528	0.0375153	0.199559	0.106319	0.0575442	0.384498	0.170101	0.199109	0.0665592	0.263819	0.41432	0.529322	-0.000868256	0.0479672	0.076516	0.263685	0.522957	0.180123	0.345906	0.0471345	0.164853
NULL	0.098014	0.004696	0.183018	0.253514	0.066911	0.0198922	0.537632	0.306642	-0.000993411	0.23089	0.0893897	0.0316414	0.00927444	0.105375	0.0410594	0.0453489	0.210569	0.261512	0.0420789	0.0396684	0.279842	0.0153901	0.42328	0.210726	0.00807615	0.154633	0.061788	0.0226273	0.299393	-0.00100687	0.00111199	0.00804905
NULL	0.0320272	0.0130267	0.125539	0.150628	0.304481	0.24269	0.0142119	0.0135822	0.0191758	0.113971	0.200148	0.00849263	-0.000996107	0.00119891	0.531194	0.149965	0.000278344	0.309213	0.00460776	0.108882	-0.00105413	0.0168611	0.179442	0.100129	0.0790143	-0.00107576	0.0798364	0.174468	0.320452	-7.17425e-05	0.139725	0.01238
NULL	0.167877	0.134059	0.161896	0.00720448	0.142684	0.22679	0.0644102	0.108896	-0.000952714	0.000686314	0.409992	0.0157431	0.356305	0.304625	0.0514508	0.242674	0.390265	0.013681	0.0108424	0.211251	0.0477018	0.0256721	0.126674	0.105047	0.0945527	0.189623	0.042841	0.0404555	0.13405	0.026023	0.164955	0.0740434
NULL	0.0363831	-0.000107233	0.0200385	0.177618	0.283987	0.0461103	0.0488806	0.219281	-0.000256699	0.346768	0.0646997	0.18706	0.255015	0.248191	0.323646	0.18594	0.292865	0.122029	0.00554822	0.402896	0.0415792	0.450391	0.011277	0.0728872	0.00628885	0.0189502	0.166484	0.0434419	0.415314	0.00224518	0.0533174	0.0153718
NULL	-0.000964676	-0.000576559	0.00786011	0.444439	0.292415	-0.000302236	0.0491192	0.150695	0.0115958	0.108331	0.0282546	0.138581	0.26363	0.0565271	0.374641	0.208951	0.248639	0.115985	0.00366738	0.021701	0.120872	0.341184	0.697283	0.150975	-0.000989391	0.198261	0.443084	0.26371	0.0954865	0.138638	0.0508194	0.245748
NULL	0.0357948	-0.000459423	0.196809	0.00544412	0.193132	0.0264902	0.308967	0.236623	0.0112571	0.201522	0.0894982	0.00998074	0.0174899	0.0315824	0.133671	0.167846	0.0397099	0.00378173		0.600033	0.236176	0.00196583	0.28444	0.00438812	0.0401112	0.0196402	0.0249929	0.087075	0.258346	0.162077	0.444877	0.276508
NULL	0.212247	0.00774203	0.290269	-0.000630595	0.00218522	0.0949617	0.120535	0.0319892	0.0432959	0.221789	0.464946	0.0342908	0.253531	0.00410677	0.100494	0.0421127	0.132724	0.161271	0.181224	0.0551514	0.0773582	0.189611	0.192946	0.079405	0.0433161	0.165929	0.0166552	0.22075	0.225107	0.0278808	0.23439	0.400346
NULL	0.123391	0.0545553	0.226697	0.0566961	0.0563295	-0.00026618	0.338453	0.1825	0.0130534	0.0499184	0.0632089	0.00121069	-0.00079527	0.0891042	0.0108934	0.000906031	0.445008	0.170106	0.0224265	0.204796	0.00307025	0.0801935	0.24712	0.113727	0.0285664	0.0264634	0.262649	0.0396282	0.0186853	0.0382282	0.147346	0.303544
NULL	0.00582893	0.113941	0.273635	0.127821	0.0742383	0.121899	0.0716388	0.138142	0.0393074	0.0323861	0.0633463	0.306103	0.288938	0.0117967	0.183076	0.0609409	0.131337	0.0411372	0.0244442	0.432014	0.0539655	0.469481	0.0997971	0.00387545	0.0320604	0.371113	0.139878	0.0835357	0.0855404	0.114552	0.00408064	0.0568775
NULL	0.0704938	0.0698405	0.0956116	0.0215845	-0.000530064	0.0542878	0.00549858	0.205953	0.0128056	0.414182	0.197988	-0.000880167	0.314072	0.0854523	0.0950848	0.0916252	0.269113	0.0389356	0.0697696	-0.000421915	0.0472853	0.401331	0.671284	0.0102041	0.0148224	0.165858	0.186431	0.0620035	0.0875735	0.0163166	0.0661769	0.0402502
NULL	0.00786271	0.0368738	0.165451	0.025513	0.153803	0.114386	0.0352418	0.194735	0.0225943	0.0493222	0.000607549	0.188127	0.308658	0.383094	0.00673288	0.0115166	0.149104	0.0246929	0.20242	-0.000684711	0.0497985	0.0134612	0.502332	0.103733	0.0857588	0.31501	0.0215039	0.259792	0.0151441	0.133993	0.0692046	0.00281588
NULL	0.211161	0.0371491	0.00179585	0.148221	0.109401	0.000715744	0.19841	0.157295	-0.000671452	0.00253349	0.390915	0.00957025	0.0284929	0.00626602	0.0210338	0.00591448	0.00739649	0.0934765	0.0177818	0.597117	0.00116619	0.224098	0.0630935	0.249317	-0.000150958	0.218432	0.0285112	0.00378759	0.000791598	0.000246819	-0.001029	0.246978
NULL	0.193481	-0.000803197	0.00566393	0.0158241	0.050615	0.262918	0.127845	0.240237	0.00317529	0.06012	0.340495	0.00493097	0.294254	0.0190106	0.139325	0.0764709	0.294724	0.020438	0.0101589	0.409335	0.0746082	0.0166312	0.0770895	0.0195605	0.0470613	0.345127	0.25865	0.0704807	0.296117	0.0528053	0.165546	0.061552
NULL	0.0744712	0.0990843	0.0132286	0.295007	0.133806	0.22573	0.225208	0.10316	-0.000489481	0.228072	0.305626	0.0240676	0.223896	0.270878	0.274785	0.104841	0.327077	0.0194425	-0.00100915	0.0620257	0.0243321	0.0730168	0.00686415	0.0122666	0.0626988	0.103539	0.266694	0.134322	0.279586	0.0187478	0.0221802	0.140972
NULL	0.0484928	0.0338289	0.251885	0.0269278	0.00823025	0.076311	0.213948	0.0247683	0.0218064	0.0113288	0.488696	0.140462	0.204932	0.220619	0.012691	0.0711466	9.57744e-05	0.319777	0.0290222	0.388827	0.153905	0.22739	0.129204	0.0936169	0.0810643	0.0138907	0.0275517	0.499599	-0.00106838	0.166117	0.0294442	0.159501
NULL	0.0504634	0.00732047	0.166454	0.0624104	0.0452743	0.0591453	0.140375	0.141887	0.00214243	0.16333	0.185484	0.283125	0.285111	0.0230028	0.000743935	-0.000766125	0.265739	0.0366782	0.0535638	0.180948	0.00629383	0.0112128	0.0124077	0.00366483	0.0164533	0.135433	0.384896	0.00096462	0.137456	0.238534	-0.000726512	-0.000547394
NULL	0.373434	0.1899	0.136961	0.514379	0.0387039	0.00396405	0.0781686	0.373201	0.00608195	0.00467689	0.0338858	0.119185	0.0504874	0.00528767	0.121477	-0.000812821	0.257402	0.0136426	0.0742783	0.0104524	0.00352552	0.199167	0.0542403	0.0407067	-0.00102529	0.120718	0.171204	0.165453	0.256008	0.0822993	0.210487	0.121793
NULL	0.102335	0.151054	0.0614331	0.0627466	0.0328174	-0.000732995	0.377794	0.0427344	0.00196631	0.00548766	0.181765	0.262365	-0.000681756	0.263189	0.0839648	0.174994	0.126838	0.0240759	0.0140161	0.00045561	0.159416	0.560233	0.0203281	0.00560705	0.204412	0.0772052	0.00137354	0.222845	0.130482	0.0136092	0.196604	0.0165875
NULL	0.218763	0.052437	0.0791419	0.00951394	0.1453	-0.000269489	0.178457	0.365014	0.00859991	0.220986	0.730754	0.0760157	0.344162	0.00811084	0.0108981	0.0192052	0.141582	0.0280327	0.0261881	0.181228	0.202099	0.0706975	0.0481222	0.0108636	0.0175938	0.170173	0.188696	0.23426	0.00394435	0.404066	0.00360537	0.0469352
NULL	0.0704481	0.00863589	0.00431156	0.042946	0.160901	0.0110934	0.0728784	0.0447029	0.0111989	0.135692	0.386586	0.0130528	0.158802	0.0669701	0.12667	0.023018	0.27609	0.38418	0.0909203	0.401863	0.20492	0.380536	0.722776	0.129151	-0.000640512	0.0169645	0.262525	0.00499226	0.156026	0.13871	0.000351753	0.125239
NULL	0.00870892	0.0163655	-0.000907286	0.157442	0.0135647	0.0987161	0.0661966	0.0640054	-0.000327947	0.510644	0.730392	0.0493124	0.00412057	0.0336561	0.142017	0.189666	0.0254107	0.100335	0.0272019	0.013743	0.0833552	0.253324	0.698061	0.056689	0.0164819	0.255623	0.544031	0.327618	0.395182	0.220536	0.122833	0.292858
NULL	0.00166663	0.119476	0.0305973	0.171782	0.227993	0.00305518	0.0164077	0.154824	0.0192025	0.140077	0.362259	0.045355	0.0980306	0.00221001	0.241074	0.134589	0.157171	0.243617	0.0204271	0.315682	0.0570853	0.376233	0.0803552	0.159756	0.00940474	0.146351	0.320116	0.121102	0.228344	0.000290511	0.0943074	0.0121302
NULL	0.0283682	0.0102878	0.516189	0.330472	0.492083	-0.000817569	0.158523	0.0227095	0.00185153	0.176587	0.352157	0.252122	0.0973628	0.0280549	0.0118076	0.10416	0.215844	0.411512	0.00747986	0.660657	0.033292	0.245601	0.262615	0.00856275	0.135412	0.100172	0.00560572	0.147397	0.30913	0.187696	0.0202912	0.241994
NULL	0.247697	0.235383	0.0058542	0.322535	0.00922322	0.00165061	0.234057	0.212737	0.0234713	0.272194	0.365306	0.303713	0.0284869	0.0482473	0.000414887	0.00142601	0.00174558	0.107674	0.0502238	0.0458803	0.360751	0.0288865	0.0289806	0.025431	0.0633553	0.142644	0.386537	0.213763	0.179865	0.0114851	0.316366	0.210165
NULL	0.0332585	0.0991515	0.0477219	0.292427	0.166925	0.252576	0.169442	0.148744	0.000566133	0.0478051	0.026619	0.0493599	0.040221	0.106839	0.582257	0.0510317	0.0234846	0.0520736	0.0234328	0.0818192	0.0155655	0.00718809	-0.000669372	0.319691	0.000215059	0.159759	0.301027	0.228343	0.170606	0.0862742	0.0255983	0.0599124
NULL	0.568123	0.102701	0.0607608	0.400937	0.274113	0.157226	0.032632	0.0949075	0.0448376	-0.000309105	0.339778	0.292661	0.0111015	0.220572	0.0980924	0.178677	0.294726	0.232126	0.0189345	0.101642	0.122871	0.0592242	0.645992	0.235909	0.19601	0.122804	0.121708	0.0270463	0.109174	0.191971	-0.000119997	0.296415
NULL	0.121237	0.00228254	-0.000399586	0.0296711	0.211773	0.0259209	0.257313	0.192688	0.0846072	0.346532	-0.000356823	0.223443	0.0047241	0.0369768	-0.00100336	0.228428	0.608172	0.193159	-9.32858e-05	0.215618	0.0431032	0.256526	0.793082	0.138717	0.239752	0.309841	0.0191134	0.113153	0.0593538	0.00652665	0.0543352	0.153362
NULL	0.180254	0.213087	0.215836	0.0311328	0.0845203	0.0766683	0.289562	0.0945513	0.0547213	0.139678	0.199531	0.0868273	0.0469912	0.012847	-0.00108514	0.191486	0.224154	0.173946	0.0784347	0.00248654	0.00162891	0.141709	0.405707	0.265807	0.00947127	-0.000592247	0.22613	0.176377	0.2535	0.136734	0.195528	0.0624965
NULL	0.109021	0.0289256	0.0689465	-0.000300485	0.201048	0.112136	0.0183613	0.343173	0.198486	0.459901	0.180776	0.0103151	0.0211403	0.0704222	0.204228	0.373174	0.562116	0.0731742	0.0177818	0.0150533	0.10624	0.00780244	0.0607757	0.00560705	0.00148505	0.0540565	0.113579	0.404926	0.23688	0.408383	0.0240228	0.00810765
NULL	0.166834	0.171025	0.147622	0.335047	0.261586	0.0591453	0.0738612	0.0172716	0.189881	0.143356	-0.000718054	0.442037	0.00281581	0.0620043	0.0432678	0.323424	0.0995407	0.279063	0.0242983	0.591116	0.109869	0.365369	0.0160051	0.0929673	0.021484	0.00319541	0.46713	0.0844377	0.227198	-0.000998902	0.242132	0.0334967
NULL	0.109437	0.112749	0.301934	0.0368267	0.00179734	0.156131	0.486235	0.14405	0.0816008	0.00143539	0.52572	0.0970312	-6.10689e-05	0.334004	0.0343404	0.0332716	0.243893	0.157807	0.00452133	0.00398048	0.0165854	0.361798	0.51408	0.0125589	0.0384644	0.0369376	0.00541412	0.00527124	0.0577741	0.000309403	0.425133	0.0433983
NULL	0.362276	0.126132	0.0106861	0.463844	0.0197589	0.0062712	0.100277	0.0869708	0.00535895	0.115471	0.0795281	0.522405	0.0159038	0.200834	0.151477	0.102209	0.127018	0.326485	0.0300219	0.354736	0.0295348	0.38272	0.0784513	0.203542	0.0297173	0.0334685	-0.000717851	0.081059	0.244795	0.0622971	0.0420691	0.290426
NULL	0.0526012	-0.000636561	0.00364452	0.146053	0.217462	0.00415392	0.0111201	0.129978	0.0140704	0.46952	0.39937	0.211088	0.332887	0.0334849	0.0479929	0.0147084	0.00460338	0.352676	0.126344	0.0145889	0.138862	0.380602	0.239161	0.20246	0.0918229	0.0791113	0.0637329	0.246664	0.0523711	0.0537014	0.0459986	0.368806
NULL	0.176818	0.0108756	0.0510545	0.165482	0.0885187	0.00389285	0.28	0.268263	0.0263959	0.259828	0.0198267	0.0139608	0.125598	0.317361	0.0227488	0.116614	0.37412	0.0780887	-0.000778168	0.0493592	0.00963341	0.106208	0.546451	0.0619069	0.183326	0.09799	0.36416	-0.00105505	0.087945	0.249843	0.0531399	0.290458
NULL	0.0127633	0.0715546	0.154849	0.118303	0.0815119	0.00688168	0.0551748	0.0346477	0.00444454	0.335547	0.428336	-0.000792921	0.0335461	0.201015	0.0250821	0.0281806	0.430879	0.229	0.0764342	0.00266574	0.00905385	0.311679	0.362374	0.108314	0.000937907	0.225378	0.242747	0.0698607	5.05316e-05	-0.000394197	0.131172	0.124262
NULL	0.185297	0.177108	0.133004	0.238536	0.275992	-0.000282793	0.0673674	0.0947453	0.00386767	0.0365137	0.0489513	0.081727	0.236478	0.0361659	0.00608423	0.280342	0.511433	0.0150263	-9.32858e-05	0.196097	0.309985	0.0123735	0.296568	0.0468298	0.155366	0.174088	0.0104561	0.0104971	0.00598128	0.27688	0.123927	0.186882
NULL	0.218084	0.00150825	0.112317	0.206596	0.0515948	0.00238176	-0.000828897	0.0650586	0.18816	0.152164	0.277769	0.266505	0.0699025	0.049093	0.0114421	0.0515817	0.00883003	0.144939	0.0167018	0.248226	0.0673344	0.310549	0.244913	0.00749267	-0.00100332	0.0163253	0.190595	0.015058	0.0713688	0.0531352	-0.00093895	0.170616
NULL	0.0271134	0.000969093	0.352117	0.176436	0.0995478	0.00248209	0.0356154	0.0571069	0.00177764	0.108769	0.0168802	0.00095405	0.10469	0.367332	0.110788	0.429552	0.107271	0.172662	0.0763465	0.1679	0.0306138	0.0149917	0.00563495	0.0647306	0.0356959	0.145782	0.111471	0.358588	0.322428	0.0920972	0.068908	-0.000777545
NULL	0.00407829	0.126808	0.13338	0.00145743	0.134305	-0.000808049	0.107399	0.0696836	0.0393247	0.240401	0.367576	0.121675	0.28545	0.108061	0.140137	0.069609	0.0425183	0.238722	0.0187234	0.324918	0.0095766	-0.000854197	0.557545	0.0340224	0.245741	0.322198	-0.00085611	-0.000902154	0.232366	0.233525	0.162206	0.0410041
NULL	0.228606	0.0786621	0.109749	0.0024788	0.00192988	0.051814	0.0249544	-8.97562e-05	0.0175054	0.139898	0.000333488	0.028737	-0.00028714	0.0953401	0.0530256	0.00433729	0.48706	0.365397	0.0213764	-0.000421915	0.182928	0.287072	0.701178	0.0789489	0.125372	0.137464	0.0188047	0.0209455	0.198028	0.0203396	0.129165	0.0200446
NULL	0.189133	-0.000931701	0.0209062	0.133565	0.183146	0.325443	0.00525528	0.218798	0.0288918	0.308521	0.0668152	0.107092	0.112113	0.136362	0.318561	0.279308	0.296471	0.0269023	0.0177818	0.0962783	0.022329	0.0297585	0.260097	0.040818	0.050313	0.0223359	0.140094	0.13109	0.06593	0.0656736	0.048442	0.189129
NULL	0.147401	0.090574	0.283	0.0531266	0.323107	7.89057e-05	0.0253698	0.032472	0.0214726	0.0849796	0.0430012	0.389705	0.394242	0.211142	0.328505	0.121168	0.294711	0.158483	0.0449896	0.00487673	0.00137562	0.339481	0.25924	0.0542204	0.128764	0.273498	0.0216627	0.00124737	0.211103	0.00650124	0.244034	0.0837649
NULL	0.0316866	0.0525626	0.000744733	0.122185	0.164845	0.0406709	0.00956957	0.112745	0.0178823	0.0303809	0.00252854	0.14255	0.219377	0.0585457	0.00465183	0.144321	0.354908	0.15024	0.0201833	0.353755	0.0801709	0.402835	0.167887	0.0106772	0.000141466	0.19685	0.465938	0.313772	0.0441097	0.027164	0.121727	0.169248
NULL	0.0274004	0.0553876	0.422035	0.149515	0.17062	-0.000865541	0.00362173	0.177363	0.00974283	0.0233256	0.0495632	0.0144099	0.426629	0.227425	0.119941	0.222667	0.0162035	0.0340557	0.0309114	0.0903288	0.144242	0.139024	0.15889	-0.000630722	0.192211	0.0305708	0.48425	0.104233	0.0442441	0.190065	0.308981	0.240757
NULL	0.185406	-0.000816869	0.2445	0.0859345	0.22161	0.021536	0.133174	0.168846	0.00543147	0.0778879	0.486776	0.140264	0.407847	0.0282019	-0.000634007	0.143462	0.519934	0.390828	0.0698268	0.000581078	0.263573	0.0899325	0.00371774	-0.000784488	0.0338361	0.224643	0.0180423	0.0918442	0.074479	0.0351972	-0.00095978	0.0379224
NULL	0.0204273	0.241995	-0.00102017	-0.000376337	0.261118	0.0206329	0.0649121	0.0242677	0.0681003	0.252683	-0.000575956	0.0793722	0.332909	0.0343449	0.0315555	0.00256597	0.253896	0.12527	0.00942347	0.495225	0.110053	0.0471232	0.439387	0.0106824	0.224245	0.14711	0.0484659	0.220342	0.299037	0.00758894	0.275478	0.132509
NULL	0.168055	-0.000989218	0.0101458	0.100074	0.0685803	0.0926658	0.0782101	0.0213901	0.0255282	0.00296108	0.222879	0.000492997	-4.94579e-05	0.100736	0.309253	0.0143077	0.0903303	0.150233	0.015474	0.0970693	0.151154	0.221497	0.500864	0.10341	0.0275562	0.069811	0.364179	0.0467141	-6.70006e-05	0.0658883	0.133465	0.362687
NULL	0.165462	0.157571	0.00268559	0.102998	0.216405	0.0159772	0.00367403	0.14829	0.0697587	0.342883	0.313261	0.355438	0.0878562	0.10183	0.00451036	0.2129	0.447319	0.494853	-0.00100561	0.0085455	0.0120128	0.0308238	0.105489	0.18023	0.0148019	-0.000988673	0.262168	0.0324958	0.0282413	0.326875	0.0444279	0.0164602
NULL	0.000247335	0.0685234	0.255986	0.201523	0.164848	0.032397	0.46359	0.0175818	0.0309082	0.0130694	-0.000735806	0.297361	0.0026151	0.21334	0.00454734	0.104216	0.00913115	0.329268	0.00957016	0.102078	-0.000832997	0.223131	0.00466412	0.0156094	0.0401112	0.125235	0.347515	0.000870957	0.333193	0.269532	0.0272886	0.0725249
NULL	0.104517	0.0924506	0.0216773	0.0066401	0.337079	-0.0010309	0.176406	0.0897791	0.0464397	0.0572892	0.273636	0.085616	0.000677967	0.0371995	0.132641	0.250121	0.307687	0.0100058	0.0242983	0.240159	0.0160741	0.128763	0.035029	0.030519	0.0448429	0.00277056	0.176375	0.0258083	0.46318	0.208733	0.275707	0.113262
NULL	0.257662	0.0731107	0.360177	0.110501	0.0741903	0.242116	0.00745572	0.135399	0.0175327	0.187531	0.688596	0.0337171	0.070708	0.205272	0.0525345	0.0686462	0.453632	0.0838749	0.0422464	0.00119673	-0.000591936	0.0174522	0.0320958	0.256846	0.0131367	-0.000908801	0.00972123	0.165165	0.47696	-0.000553523	0.0285549	0.371594
NULL	0.142098	0.197981	0.325695	0.0882751	0.0521538	0.09914	0.128164	0.173434	0.00279489	0.0482554	0.160942	0.215237	0.267206	0.0103189	0.0687902	0.120114	0.105722	0.0492008	0.00684097	0.00180455	0.00666719	0.00775506	0.0565397	0.165282	0.0302523	0.0577054	-0.00108805	0.0506039	0.268347	0.00016374	0.00671176	0.328551
NULL	0.0344431	-0.00103001	0.0545913	0.0015745	0.453506	0.052439	0.00407062	0.0140423	-0.000634414	0.164704	0.466476	0.212038	0.322594	0.328047	0.000192491	0.259171	0.00414273	0.0898892	0.0758632	0.0613823	0.0794277	0.0612674	0.0373073	0.105813	-0.0010182	0.00319716	0.287778	0.0133742	0.133492	0.283365	0.0177085	0.0410491
NULL	0.258712	0.185115	0.00525955	0.0358215	0.209395	0.0555203	0.00357498	0.46116	0.220659	0.0393681	0.370895	-0.000544872	0.293037	0.353032	0.0632464	0.0093015	0.236801	0.509695	0.0318559	-0.000774986	0.0242911	0.424601	0.387306	0.172028	0.0687464	0.0051655	0.0731094	0.38776	0.0110111	0.0131908	0.241247	0.0201019
NULL	0.0549582	0.0608058	0.0496544	0.0400998	0.00448527	0.0307786	0.0115168	0.228301	0.0334009	0.458458	0.30057	0.0941947	-0.00102335	0.00861489	0.0748248	0.0263012	0.259978	0.404726	-0.000812797	0.0337211	0.0133233	0.0130791	0.00840199	0.211449	0.0313096	0.0145675	0.0937873	0.35702	0.0942668	0.23155	0.0843992	0.0967491
NULL	0.0115159	0.199055	0.00785338	0.236438	0.207877	0.0482746	0.121029	0.239817	0.105042	0.136688	0.190016	0.158776	0.330342	0.187964	0.0888108	0.199188	0.212324	0.1858	0.0152621	0.171043	0.016312	0.215648	0.33246	0.000652395	0.109263	0.122152	0.211095	0.374651	0.0561786	0.0853582	0.0105109	0.0950877
NULL	0.0328735	0.0780507	0.0964754	0.000235891	0.00529079	0.0440531	0.0170514	0.0520131	-0.000212388	0.203015	0.215871	0.158819	0.079161	0.256071	0.108432	0.279198	0.0620364	0.29468	-9.32858e-05	0.643415	0.0764948	0.147141	0.0162584	0.0340224	0.0298519	0.0100613	0.0743965	0.155096	0.232086	0.0366118	0.331224	-7.03174e-05
NULL	0.00954019	0.0378512	0.0367162	0.147094	0.187058	0.0191336	0.0671652	0.020937	0.060572	0.244305	0.374291	0.0882842	0.175341	0.308782	0.0542213	0.408457	0.00523477	0.495476	0.0355809	0.0274321	0.0299385	0.018947	0.012594	0.0228503	0.00706567	0.104272	0.0399496	0.0345489	0.0853464	0.0394035	0.0762904	0.0522684
NULL	0.0020389	0.192584	0.0108602	0.192379	0.0211546	0.251665	0.0879878	0.000801527	0.0140052	0.435868	0.0056757	0.0233237	0.318516	0.249628	0.0054376	0.0836632	0.143892	0.00212638	0.0318559	0.527845	0.0862328	0.0170435	0.21172	0.0443116	0.0178586	0.0601902	0.179816	0.0440714	0.0277476	0.0893292	0.16486	0.0511864
NULL	0.373936	0.0215496	0.0553034	0.191878	0.00262903	0.144405	0.00645763	0.11308	0.00603216	0.0305205	0.177715	0.149844	0.281312	0.144552	0.00190768	0.240009	0.06479	0.0198422	0.0459708	0.389131	0.246095	0.284466	0.794565	0.23822	0.0829614	0.00656883	0.00669927	0.0199488	0.00693829	0.0736579	-1.45185e-05	0.155054
NULL	0.325043	0.0322477	0.0555857	0.0132479	0.114836	0.0148359	0.161011	-3.31809e-05	0.0183427	0.133551	0.499179	0.159557	0.24666	0.0218181	0.0872059	0.043518	0.359988	0.0510769	0.192035	0.142792	0.254931	0.157991	0.142105	0.336611	-0.000650622	0.165858	0.158856	0.140572	0.159455	0.3509	0.00292015	0.00168223
NULL	0.0545825	0.101994	0.314502	0.12762	-0.000648312	0.00536987	0.177167	0.175492	-0.00101527	0.27715	0.303411	0.194893	0.117597	0.0112546	0.344543	0.107721	0.522487	0.000824172	0.0253172	0.0532971	0.319761	0.506887	0.0853426	0.0410756	0.0987517	0.0742931	0.061495	0.160614	0.000166016	0.17743	0.0576239	0.0739572
NULL	0.0332585	0.00994121	0.227057	0.179664	0.0734686	0.087417	0.0289175	0.198829	0.0557752	0.0438468	0.00289005	-0.00075622	0.0167358	0.289216	0.0419955	0.133384	0.131337	0.397552	0.00100358	0.142279	0.267575	0.0805643	0.748826	0.00325179	0.0550902	0.138946	0.204266	0.338919	0.197614	0.0372736	0.281508	0.434994
NULL	0.035438	0.137233	0.0144247	0.0976246	0.0509974	0.0273801	0.267432	0.0640731	0.159813	0.0499685	0.0185186	0.0183149	0.179966	0.261124	0.00908852	0.112496	0.170712	0.318364	0.00433327	-0.00114951	0.256869	0.207313	0.0196944	0.0695317	0.00235379	0.174975	0.292115	0.164361	0.257283	0.00413202	0.111909	0.168083
NULL	-0.000718621	0.0323037	0.0524348	0.0223702	0.0428578	0.011486	-0.000297873	0.15629	0.00809223	0.0381477	0.591377	-0.000764754	0.101507	0.100796	0.0835311	0.0680323	0.501533	0.0365275	0.0309114	0.358688	0.328892	0.0764133	0.144302	0.190806	0.132513	0.00817414	0.10924	0.00358183	0.0491678	0.0221467	0.00131723	0.000615265
NULL	0.678388	0.18987	0.0320267	0.195762	0.252716	0.0250103	0.0184254	0.119354	0.0916526	0.382271	0.454894	0.400851	0.396728	0.00591779	0.187862	0.00117701	0.219445	0.0886843	0.0403498	0.179992	-0.000244604	0.0429408	0.607707	0.0769842	0.00866276	0.108823	0.417463	0.205083	0.333308	0.181285	0.147151	0.178885
NULL	-0.000798216	0.0839206	0.0477813	0.301884	0.00187837	0.033211	0.275622	-0.000942975	0.00176962	0.244768	0.0200493	0.204194	0.571501	0.0280767	-0.000932793	0.035556	0.00102158	0.0315905	0.000253389	0.357701	0.105115	0.0246022	0.173622	0.0378366	-8.06181e-05	0.29325	0.0302036	0.314477	0.20281	0.251726	0.0315905	0.000371675
NULL	0.064929	0.0465868	0.12542	0.057984	0.0845713	0.0840094	0.368673	0.158033	0.0104424	0.0228887	0.0166486	0.0120838	0.112731	0.00845602	0.173606	0.000845975	0.00429388	0.0909143	-9.32858e-05	0.150446	0.0413781	0.0132201	0.713935	0.0695487	0.0589217	0.0610131	0.116003	0.0376483	0.167303	0.193484	0.0452552	0.132045
NULL	0.357764	0.0391817	0.0586143	0.535017	0.0389032	-0.00100453	0.222393	0.209208	0.0133143	0.000466352	0.256734	0.0313626	0.38935	0.108066	0.210361	0.0135691	0.426188	0.0469508	0.0261881	0.48319	0.00222047	0.206582	0.652437	0.253976	0.0911168	0.10744	0.154228	0.0418082	0.170062	0.23906	0.0242673	0.202394
NULL	0.409438	0.115144	0.00103113	0.0766573	0.271198	0.0060995	0.175518	0.262715	0.0346745	0.0466411	0.0727197	0.443655	0.337136	0.15022	0.0341823	-0.000969785	0.363842	0.273512	0.0140727	0.269589	0.0387762	0.0107873	0.588593	0.00316211	0.0438503	0.0685318	0.231002	0.362733	0.0940885	-8.69928e-06	0.082258	0.212606
NULL	0.00271952	0.0323037	0.108463	0.136707	0.210931	0.0315993	0.0265515	0.0250948	0.0333366	0.00298887	0.138329	0.144587	0.219654	0.0247955	0.091075	0.0582574	0.482058	0.183232	0.024375	0.019569	0.0168854	0.253365	0.668508	0.0979388	0.00386012	0.00823812	0.167326	0.00109715	0.00200769	0.000691261	0.00393917	0.00140241
NULL	0.0772241	0.0259368	0.0256208	0.304269	-0.000648312	0.10433	-0.00101804	0.029547	2.28856e-05	0.0422623	0.177308	0.0623864	-0.000997334	0.078098	0.00972172	0.196259	0.146376	0.227336	0.0124768	0.000315358	0.00654506	0.00712112	0.0766156	0.0746501	0.0860243	0.0155492	0.542399	-0.000102842	0.279392	0.29358	0.0132003	0.145471
NULL	0.289281	-0.000661741	0.220333	0.00395412	0.346498	0.027588	0.00139511	0.201534	0.00230948	0.0268003	0.292435	0.141433	0.0937037	0.156855	0.0126987	0.130847	0.000493864	0.0117055	0.0215591	0.00433426	0.114478	0.228357	0.0553966	0.0574329	0.00109425	-0.00101371	0.198681	0.097325	0.0420327	0.0264366	0.118261	0.0827875
NULL	0.0187798	0.00708669	0.0182957	0.162455	0.145249	0.00616202	0.0107169	0.270629	0.0346329	0.0712009	0.406378	0.132927	0.0305754	0.205198	-0.000765431	0.0741705	0.041996	0.17552	0.0984594	0.22725	0.233672	-0.00096161	0.0231501	0.105888	0.145511	0.0116843	0.114953	0.160732	0.000846235	-0.00099418	0.00193497	0.242911
NULL	0.209106	0.192237	0.149203	0.329107	0.0083972	0.0828063	0.0255983	0.21165	0.0175181	0.0513987	0.060016	0.014647	0.160923	0.0463843	0.0205946	0.0550716	0.274884	0.237323	0.0377925	0.00620618	0.0954619	0.413352	0.318258	3.0123e-05	0.0178722	0.61775	0.314584	0.0162471	0.063778	0.154921	-0.000733809	0.267121
NULL	0.124841	0.19367	0.0760482	-0.000925965	0.0217237	0.29564	0.406923	0.243645	0.120861	-0.00061911	0.131729	0.0444002	0.145662	0.260375	0.225115	0.328727	0.264117	0.148219	0.0300219	0.325602	0.0182001	0.199945	0.130251	0.0767407	0.0227292	0.0267873	0.133355	0.00870834	0.217304	0.201869	0.141574	0.424893
NULL	0.00234229	0.0168788	0.00489933	0.00255526	0.120501	0.000822734	0.191922	0.0807468	0.00249687	-0.000217884	0.264282	0.011744	0.477664	0.0265814	0.0556566	0.187447	0.123299	0.0670399	0.0271329	0.177895	0.0738173	0.00560429	0.110963	0.215347	0.0666122	-0.000200448	0.0884053	0.169362	0.0451432	0.205327	0.0800453	0.367772
NULL	0.341097	0.0805136	0.0293116	0.268013	0.0370805	0.0250176	0.0949669	0.0245488	0.0373909	0.332751	0.153766	0.44155	0.270761	0.174537	0.220657	0.177012	-0.000790284	0.208861	0.00272709	0.000328438	0.299005	0.256895	0.502252	0.11099	0.0909852	0.0394104	0.259781	0.31246	0.0546609	0.230654	-0.000973185	0.0350326
NULL	0.0978124	0.0139142	0.143119	0.0795294	-0.000454094	0.0180915	0.31142	0.086227	0.0193962	0.225894	0.422985	0.0335273	-0.00101515	0.188443	0.209129	0.0981202	0.0352349	0.40085	0.038517	0.235831	0.212443	0.197987	0.271636	0.150829	0.0102373	0.000431254	0.160723	0.432164	0.172141	0.1868	0.13815	0.00663808
NULL	0.289524	0.131342	0.276178	0.161452	-0.00102177	-0.000444338	0.0491192	-0.00097974	0.0172185	0.193034	0.5893	0.0231724	0.0187921	-0.00103109	0.00651225	0.145126	-0.000185603	0.129991	0.0280799	0.34388	0.0889145	0.0404002	0.110417	0.0141245	-0.00056631	0.217063	0.206575	0.280652	0.121558	0.294799	0.384327	0.241735
NULL	0.0872536	0.160489	0.0191557	0.0343855	0.0080058	0.0469689	0.0614458	0.0168485	0.00215027	-0.000990792	0.000172747	0.209065	0.257479	-0.000915525	0.109257	0.248455	0.309528	0.175354	0.031915	0.754606	0.0493292	0.126714	0.0645746	0.266813	0.0598682	0.157065	0.221888	0.015058	0.256412	0.0433443	0.0114426	0.161511
NULL	0.0192233	0.0138635	0.0987567	0.0312183	0.370551	-0.000720906	0.187937	0.303081	0.253413	0.0412775	0.201553	0.0592158	0.00560491	0.162288	-0.00107232	0.392455	0.51249	0.194131	0.00896086	0.151302	0.0708825	0.544808	0.0109007	0.234864	0.0140285	0.166162	0.0688352	0.016974	0.246306	0.12745	0.214438	0.158447
NULL	0.0928538	0.0415501	0.0192184	0.134307	0.00576408	0.0647616	-0.00102433	0.0388305	0.0811137	0.0413195	0.0194623	0.379583	0.0458336	0.199107	0.0462217	0.0453771	0.00790183	0.213494	0.0213764	0.0380313	0.252907	0.0284107	0.0227941	0.282124	0.0325996	0.0155726	0.167326	-0.000750531	0.295509	0.0587654	0.0456527	0.106113
NULL	0.37248	0.0828211	0.0477615	0.244633	0.109098	0.116355	0.00440982	0.158264	0.125107	0.260184	0.591116	0.100373	0.156067	0.282208	0.036574	0.00559344	0.0292511	0.0926153	0.0158988	0.240106	0.0458079	0.190225	0.833744	0.0482049	0.0350389	0.0194091	0.015451	0.13401	0.201985	0.12043	0.265148	0.000634124
NULL	0.296515	0.172949	0.136359	0.318022	0.0461306	0.235096	0.220103	0.170592	0.000924146	0.109454	0.304116	0.161125	0.280513	0.218844	0.0498877	0.0506497	0.00579268	0.0677215		0.264812	0.134102	0.000289603	0.187821	0.231139	0.164962	-0.000114045	0.00635149	0.647995	-0.00100423	0.036116	0.243846	0.432607
NULL	0.00947355	0.0804289	0.286229	0.347176	0.0569757	-0.0010058	0.0169564	0.324529	0.050347	0.373263	0.00787834	0.16351	0.254675	0.223462	0.00829093	0.0071499	0.430498	0.449208	0.00677357	0.142275	0.320985	0.322837	0.167887	0.00370588	0.00438675	0.241395	0.0699284	0.0792353	0.00408418	0.123945	-0.000687942	0.272086
NULL	0.09377	0.209124	0.00928754	0.022828	0.147852	0.0104517	0.0606158	0.144989	0.176196	0.000277926	-0.000989664	0.124162	0.0133346	0.0949128	0.0825414	0.264601	0.50721	0.0638359	0.0194069	0.00732448	0.133716	0.160791	0.180041	-0.00060534	0.102089	0.0259006	0.231489	0.679657	0.143351	0.0834691	0.0448241	0.218645
NULL	0.0447729	0.167587	0.110456	0.00850135	-0.000359887	-0.000595397	0.0998365	0.006239	0.176311	0.436325	0.0305654	0.0177614	0.356879	0.313623	0.0342256	0.0389414	0.00974992	0.0373399	0.0655479	0.143273	0.0145986	0.00981901	0.0158486	-0.000929462	0.01476	0.0442183	0.0145389	0.0716928	0.268145	0.136341	0.155272	0.0551747
NULL	0.114416	0.045819	0.0251913	-0.000771278	0.0709264	-0.0010376	0.015316	0.0295941	0.0729004	0.452784	0.00738783	0.0176144	0.055165	-0.000855655	0.0356095	0.00493217	0.22058	0.13988	0.00431048	0.472654	0.258779	-0.00106018	0.506057	0.117163	-0.00103776	0.146272	0.167055	0.380409	0.105922	0.0156345	0.0103257	0.0585458
NULL	0.00161751	-0.000915068	0.235003	0.264818	0.137197	0.000843294	0.00374225	0.266367	0.0542209	0.0517688	0.0601032	0.296029	0.132842	0.249002	0.0664549	0.00454637	0.427196	0.0834365	0.0252109	0.442129	0.0141792	0.19782	0.00730493	0.000129201	0.0305812	0.075763	0.0683397	0.0943253	-0.000893141	0.0349856	0.12383	0.0740517
NULL	0.314229	0.175847	0.000161715	0.0334227	0.0650505	0.200458	0.114693	0.122262	0.000876771	0.0929329	0.187997	0.164617	0.0397701	0.0311516	0.100494	0.00255082	0.0549013	-0.000764885	0.024375	0.265092	0.183114	0.217253	0.110675	0.0751189	0.0309667	0.057318	-0.000776072	0.357259	0.328418	0.00490065	0.167702	0.152898
NULL	0.118542	0.157453	0.0534194	0.0204397	-0.000687482	0.0134814	0.231499	0.0522548	0.0229752	0.0308925	-0.00103447	0.00440535	0.149823	0.0445953	0.0124244	0.0384119	0.00158281	0.118792	0.101976	0.000333077	0.138636	0.354386	0.260171	0.0907853	0.0310116	-0.00080101	0.152326	0.0710329	0.0997244	0.0158486	0.433096	0.00770283
NULL	-0.000229383	0.0236876	0.000602395	0.00238337	0.376688	0.0764172	0.0267225	0.192383	-0.000285418	0.284715	0.190021	0.00392363	0.403223	0.00245249	0.438628	0.107179	0.478495	0.0175989	0.195851	0.288454	0.257196	0.301506	0.0829355	0.00485377	0.14457	0.123227	0.00795124	0.00963471	-0.000860684	0.0291899	0.105362	0.228271
NULL	0.176143	0.174458	0.0433762	0.190408	0.196013	0.00210366	0.336701	0.036867	-0.00103047	0.0394777	0.0394518	0.221821	0.273192	0.120199	0.47851	0.320841	0.119082	0.242541	0.0299668	0.327256	0.248737	-0.000914916	0.0649564	0.102014	0.00842465	0.0362464	0.127384	0.229136	0.213343	0.114772	0.0407883	0.206633
NULL	0.14676	0.00555367	0.348315	0.00102566	0.143909	0.00411212	0.277042	0.0128082	0.0372093	0.0416597	0.163411	0.0432508	0.0782953	0.0227544	0.104153	0.293322	0.0925605	0.186017	0.0253172	0.338938	-0.000952342	0.0292853	0.20342	0.0590342	0.0382022	0.149292	0.00881754	0.0795975	0.367427	0.23095	0.0313798	-0.000199222
NULL	0.0128896	0.0495677	0.0104518	0.0525187	0.0747458	0.0270592	0.142267	0.117784	0.041298	0.311835	0.446247	0.0888759	0.00121923	0.193851	0.00169315	0.0524047	0.186566	0.229521	0.000131621	0.0141743	0.177041	0.00636917	0.409766	0.133501	0.00883031	0.00903545	0.00526397	0.030529	0.192722	0.0083249	0.0123966	0.0328648
NULL	0.0424944	0.0276347	0.337465	0.0835107	0.00874524	0.043229	0.0387365	0.00206146	0.0929906	0.437433	0.0318045	0.276424	0.262582	0.00307208	0.0239571	0.0649673	0.0869031	0.0175655	0.0272019	0.169024	0.30511	0.0501692	0.0231855	0.251497	0.145881	0.0410469	0.114552	0.0447504	0.269071	-0.000852001	0.212888	-0.000419909
NULL	0.256268	0.0854832	0.226379	-0.000629497	0.00952336	0.153146	0.202089	0.15052	0.0362963	0.00762087	0.664408	0.266148	0.00147362	0.0853308	0.0122965	0.141677	0.331547	-0.000922601	0.0206069	0.537784	0.0644368	0.0396629	0.197274	0.107215	0.0544416	0.585725	0.24953	0.301496	0.351341	0.0387316	0.23356	0.114661
NULL	0.0503917	0.111968	0.0429315	0.0489479	0.123087	-0.000993544	0.251101	0.277615	0.0697531	0.0510775	0.337132	0.0269539	0.409043	0.0698956	0.184044	0.340678	0.220659	0.412142	0.0342788	0.00930156	0.483391	0.0497366	0.0515559	0.0887401	0.00533361	0.249777	0.139353	0.357217	0.0151933	-0.00103251	0.0822993	0.167943
NULL	0.131402	0.0789348	0.0607992	-0.000309879	0.251492	0.028349	0.186995	0.142571	0.122175	0.112924	0.571919	0.0334258	0.238926	0.00104306	0.0633698	0.0300276	0.489432	0.221115	-0.000127805	0.0833508	0.0396206	0.394263	0.0315141	0.0419461	0.093404	0.00377616	0.173237	0.405459	0.0374286	0.231225	0.582853	0.0396647
NULL	0.178488	0.073928	0.0294877	-0.000630595	0.0015724	0.0222436	0.0741027	0.168749	0.273513	0.0161856	0.387081	0.057414	0.0179837	0.0433835	0.11142	0.000753195	0.350677	0.100153	0.0271329	0.361103	0.0159565	0.00660464	0.613307	0.162969	0.082231	0.0319744	0.14275	0.0372351	0.131438	0.163982	0.154374	0.00335623
NULL	0.166812	0.0453239	0.126853	0.160021	0.121193	0.00157884	0.171275	0.0827259	-0.00077298	0.284455	0.15904	-0.00045135	0.361607	0.0480452	0.0876325	0.341962	0.266416	0.388627	0.0176784	0.229742	0.270266	0.382547	0.0946937	0.160709	0.00456391	0.342191	0.540352	0.0421015	0.0338957	-0.000374986	0.21444	0.122782
NULL	0.127025	0.0904255	0.0145167	0.00165196	0.00838366	0.00552388	0.0656079	0.320767	0.0142639	0.2781	0.16804	-0.000892202	0.169689	0.0355683	0.0724798	0.0134225	0.322053	0.246312	0.0271329	0.350797	0.00470872	0.221544	0.0250186	0.012461	0.0124008	0.0841863	-0.000281638	0.00250294	0.636987	0.209923	0.0178531	0.0564257
NULL	0.210261	0.171036	0.123869	-0.000630595	0.0795773	0.0444048	0.383752	0.106981	0.00379893	-0.00085811	0.306645	0.28445	0.00447542	0.0848213	0.00256377	0.0317038	0.42066	0.0265316	0.0448518	0.0509672	0.218789	0.0670621	0.482734	0.0689324	0.052017	0.110273	0.0158869	0.00548787	0.154098	0.010731	0.176918	0.120425
NULL	0.0375366	0.153678	0.00966178	0.375386	0.102437	0.209967	0.209616	0.0887553	0.00185153	0.00137233	0.312248	0.550265	0.189531	0.0799353	0.113319	0.0245221	0.235602	0.242352	0.0317994	-0.00163157	0.184344	0.0431457	0.633483	0.0883848	0.287812	0.184074	0.296185	0.000942913	0.11838	0.319702	0.186502	0.00984126
NULL	0.11123	0.191258	0.145077	-0.000257796	0.049749	0.0662961	0.30331	0.0462674	0.00170921	0.139464	0.0712645	0.173265	0.0636983	0.172407	0.0294049	0.0490521	0.276205	0.0948335	0.0431943	0.579951	0.137209	0.0165882	-0.000586286	0.01449	-0.000176396	0.0427628	0.0962921	0.157525	0.258395	0.00581101	0.00845092	0.0828547
NULL	-0.000897333	0.0336691	0.00777212	0.031148	0.23009	0.0115988	0.130911	0.222627	0.178499	0.116053	0.0525325	0.0388868	0.00646522	-0.000535075	0.193914	0.173703	0.00649407	0.0420125	0.0168402	-0.00037216	0.0493539	0.102779	0.50391	0.129779	0.00880866	0.0279699	0.00753108	0.0192687	0.118334	0.108787	0.0133733	0.017094
NULL	0.177574	4.24184e-05	0.093256	-0.000980255	0.0709264	0.124075	0.216937	-0.000307905	0.229123	0.0124707	0.65187	0.377891	0.00918652	0.362807	0.0182363	0.168389	0.0093709	0.118029	0.0130749	0.139641	0.170863	0.0675457	0.549113	0.00276844	0.239287	0.102488	0.27736	0.150175	0.0737325	0.0144262	0.0536641	0.0103745
NULL	0.116728	0.0537593	0.230833	0.00207421	0.00647279	0.125682	0.295498	0.205115	0.0513246	0.520143	0.0256255	0.0160967	0.245014	0.103296	0.207351	0.00698099	0.0063865	0.364335	0.0143984	0.264426	0.115991	0.15327	0.013178	0.0112411	0.025861	0.111158	0.2093	0.151575	0.3467	0.299232	0.364021	0.0983176
NULL	0.069278	0.0298852	0.28249	0.0622119	0.0300848	0.0165885	0.158446	0.0450344	0.0372442	0.0817338	0.31134	0.112618	0.0820235	0.0862873	0.117922	0.0871343	0.433778	-0.000339927	0.0233533	0.419299	0.0402889	0.145242	0.0562208	0.173642	0.0467013	0.362011	0.158636	0.0373423	0.142753	0.0260849	0.505565	0.0234952
NULL	0.0740136	0.00842323	0.103736	0.288593	0.157559	0.258307	0.213299	0.0160375	0.0758939	0.0274685	0.239378	0.0082652	0.0395868	0.199365	0.237474	0.0323341	0.122382	0.0580651	0.0221717	0.0453657	0.175214	0.0102774	-0.000690422	0.0627271	0.0302628	0.0486148	0.226624	0.119787	0.0923635	0.192722	0.0733789	0.08183
NULL	0.0388846	0.00271091	-0.000924365	0.178988	0.453559	0.0110947	0.0274008	0.217014	0.029643	0.191449	0.033941	0.247316	0.0671995	0.245304	0.0800796	0.276142	0.504478	0.0448146	0.0299668	0.154144	0.266042	0.224799	0.510519	0.0097046	0.141829	0.0694782	0.098099	0.280354	0.0029301	-0.000355013	0.0207605	0.323821
NULL	0.162017	0.0781663	0.354617	0.178324	0.0179012	0.0291653	0.154817	0.00838247	0.00304312	0.184968	0.0249124	0.324646	-0.000744123	0.450323	0.219264	0.361981	0.0560677	-0.0001413	0.0390817	0.729112	0.0119139	0.170705	0.0754948	-0.00102543	0.038988	0.107526	0.0469783	0.0617752	-0.000529645	0.0116755	0.0748933	0.242726
NULL	0.0980008	0.147153	0.00381089	0.136838	0.0475234	0.141139	0.268815	0.000187806	0.0537185	0.178138	0.22774	0.102947	0.0617339	0.195497	0.00181099	0.00404712	0.282978	0.200567	0.0187234	0.102499	0.0119438	0.0429408	0.0302471	0.0605662	0.0750573	0.209547	0.160476	0.186363	0.187715	0.0338077	0.0157895	0.0211519
NULL	-0.000718202	0.00607528	0.00320021	0.0114417	0.0411644	0.294207	0.131203	0.00290159	0.0180697	0.0673475	0.340713	0.0685025	0.391566	0.250025	0.017409	-0.000482229	0.124689	0.375415	0.0309114	0.5165	-0.00103069	0.129185	0.142105	0.407079	0.0903629	0.0143398	0.0199743	0.2299	0.221269	0.0845009	0.0333669	0.058733
NULL	0.0691013	0.0519324	0.0371218	0.370406	0.0238148	0.0294555	0.349172	0.0359234	0.0674418	0.218094	0.202206	0.0544677	0.100003	0.0156399	0.220657	-0.000825599	0.433878	0.0362896	0.108421	0.0274321	0.00495485	0.114204	0.371812	0.0868055	0.0918252	0.0714234	0.344418	0.377808	-0.00101646	0.255854	0.155225	0.184644
NULL	0.205417	-0.000838276	0.251885	0.0173124	0.201513	0.00329375	0.00812999	0.358985	0.00266966	-0.000646643	0.103745	0.214367	0.114945	0.0894957	0.00719775	0.116046	0.489138	0.184417	0.0224908	0.320036	0.218762	0.153315	0.0217345	0.0931364	0.0064605	0.138766	0.0109625	0.371576	0.0131493	-0.00109747	0.195914	0.223959
NULL	0.120378	-0.000627671	0.250147	0.0340943	0.192759	2.13866e-06	-0.00103567	0.0732018	0.00451273	0.0105522	0.15588	0.0110418	-0.00100636	0.217515	0.0246778	0.304249	0.0601523	0.231126	0.0155293	0.00487673	0.119316	0.417858	0.00688583	-0.0010288	0.0116584	0.134317	0.0831825	0.0813342	0.121674	0.00232937	0.199348	0.00720577
NULL	0.0625887	0.00940125	0.000561456	0.0400042	0.216048	0.0193732	0.323779	0.30616	0.00246407	0.439264	0.510869	0.201484	0.402047	0.148981	0.147436	0.0207114	0.159968	0.0113988	0.0337449	0.198873	0.370025	0.448653	0.00446774	-0.000715945	0.287812	0.000431254	0.357684	0.206405	0.164109	0.0445809	0.00550694	-0.000833181
NULL	0.236238	0.0369552	0.294772	0.00259489	0.0193919	0.00190306	0.012678	0.0147661	0.0706843	0.0162211	0.0058282	0.396612	0.0449607	0.000575301	0.239604	0.0210799	0.187862	0.123793	0.0215488	0.245073	0.0873606	0.115907	0.0217316	0.218307	0.0765192	0.0168346	0.295971	0.0135775	0.116707	0.0207991	0.175888	0.36365
NULL	0.373434	0.159165	0.179904	0.325698	0.303581	0.071844	0.0285549	0.0745898	0.113067	0.00138138	0.347461	0.0114781	0.226319	0.0458535	0.0829773	0.0471226	-0.00102664	0.0441768	0.0412556	0.0254628	0.0706776	0.0939069	0.279368	-0.000428423	0.0315031	0.0530069	0.134071	0.164012	0.131423	0.0530369	-0.000805954	0.323991
NULL	0.0347192	0.0289839	0.000496636	0.0804751	0.0709787	-0.000876807	0.279123	0.197449	0.040401	0.0569168	0.355659	0.0716992	0.0524614	0.176973	0.0326114	0.011183	0.295603	0.143172	0.0157446	0.581562	0.205329	-0.000100609	0.016288	0.0475856	-0.000961631	0.094363	0.305864	0.405692	0.260889	-0.00106193	0.138823	0.138858
NULL	0.0492434	0.000885943	0.0228324	0.264733	0.00378408	0.126193	0.0150411	0.413809	0.032884	0.327106	0.38431	0.121675	0.277151	-0.000465858	0.108722	0.115633	0.188403	-0.000761882	0.0162357	0.00060003	0.0177677	0.377476	0.300882	0.243083	-0.000438061	0.500613	0.431878	0.119506	0.0276294	0.010558	0.0267839	0.11928
NULL	0.219088	0.18989	-0.000987509	0.0076553	0.183711	0.0352274	0.045195	0.203764	0.0966193	0.0449287	0.0183351	0.260966	0.348749	0.113221	0.000385756	0.149971	0.0569631	0.0237291	0.075615	0.396189	0.100324	0.298997	-0.000865749	0.0111565	0.145491	0.0850937	0.322196	0.00132118	0.257283	0.164071	0.14254	0.0322353
NULL	0.0713476	0.151271	0.182227	0.173657	0.0709264	0.00111461	0.0290367	0.33854	0.00134151	0.0126831	0.0369322	0.0343414	0.32727	0.000721768	0.134882	0.147818	0.231733	0.242168	0.0281391	0.347571	0.0581626	0.0669658	0.00900746	0.0409583	0.0201036	0.122957	0.0231908	0.102327	0.173606	0.0248594	0.0945216	0.218525
NULL	0.0364784	0.0391155	0.278179	-0.000936437	0.0285985	0.0992051	0.36526	0.413236	0.0323016	0.0857535	0.00342188	0.0523705	-0.000962125	0.219212	0.419123	0.449252	0.144097	0.0309075	0.0300295	0.136501	0.153354	0.0281879	0.352784	0.171385	0.0795857	0.033368	0.00247052	0.0589593	0.0540042	0.100078	0.011858	0.178657
NULL	0.0243289	0.150082	0.00538703	0.150014	0.0400048	0.0411739	0.307659	0.227704	-0.000169189	0.000325537	0.0225769	0.0851553	0.00693438	0.125354	0.0201124	0.046558	0.0258121	0.0690586	0.0021449	0.0113644	0.0892892	0.10937	0.296076	0.108931	0.155886	0.0229981	0.359009	0.134988	0.00228537	0.0689864	0.111864	0.0774866
NULL	0.173137	0.0682223	0.0109326	0.319662	0.183339	0.0376809	0.25384	0.12492	-0.00100966	0.0669586	0.0831097	0.200895	0.151124	0.141343	0.0685725	0.515967	0.263095	0.00166346	0.0226571	0.195248	0.338637	0.011477	-0.000830878	0.218723	0.063301	0.115656	0.0461765	0.387278	0.000737087	0.0191156	0.0519599	0.151236
NULL	0.00316461	0.00422999	0.0106804	0.11787	0.00146148	0.0672678	0.15708	0.244204	0.0717835	0.147869	0.518144	0.0696806	0.3546	0.144552	0.0109031	0.119368	0.35784	0.00157907	0.0214626	0.123067	0.296975	0.168973	0.0389337	0.156222	0.0225523	-0.000770145	0.199774	0.156721	0.0258556	0.00445995	0.154745	0.266284
NULL	0.0433906	0.0532538	0.19719	-0.000822477	0.139147	0.145672	0.0368242	0.0317391	0.000112549	0.105802	0.385752	0.107223	0.258858	0.0430115	0.097346	0.0838817	0.156833	0.143977	0.0290869	0.0973691	0.0755315	0.306526	0.0124432	0.129521	-0.000870268	0.0390638	0.00213967	0.0852369	0.0178018	0.0788228	0.0131109	0.0562027
NULL	0.000459912	0.00798329	0.011936	0.161386	0.00162594	0.0415427	0.00387475	0.19503	0.00134099	0.264974	0.186445	0.0361097	0.146085	0.217425	0.0235826	-0.000707104	0.211302	0.428126	0.0143751	0.0219799	0.0284726	0.121911	0.00138003	0.0963106	0.0109181	0.0746783	0.264143	0.00564017	0.196759	0.150301	0.0076579	-5.28076e-05
NULL	0.235409	0.0300118	0.284991	0.263087	0.140241	0.17251	0.0810944	0.0615459	0.0104862	0.085286	0.634699	0.0218353	0.0318901	0.306404	0.210261	0.313272	-0.000670071	0.180085	0.00111134	0.223563	0.00016952	0.025757	0.6488	0.00560705	0.0596554	0.254691	0.140176	0.139472	0.0463474	0.139492	0.0430333	0.262603
NULL	0.108736	0.157473	0.197816	0.379448	0.371296	0.111334	0.247216	0.0749603	0.06196	0.00364904	0.12155	0.0200967	0.00506984	0.195485	0.205457	0.050747	0.149509	0.0474322	0.018343	0.673273	0.132129	0.247791	0.245877	0.0974364	0.0214152	0.154353	0.184357	0.0113073	0.000782557	-0.000906574	0.0444279	0.0146257
NULL	0.211433	0.0365322	0.194521	0.15317	0.0341516	0.155732	0.0235687	0.024744	0.0163112	0.000432432	0.28008	0.214401	-0.0010073	-0.000981211	0.00490535	0.27146	0.530798	0.149301	0.0309743	0.588081	0.0275066	0.287072	0.202506	0.0877643	0.11618	0.243372	0.0657868	0.0107359	0.0749505	0.00077479	0.0862866	0.00132743
NULL	0.156854	0.21865	0.0505181	0.300684	0.00326007	0.128718	0.0195534	0.137677	0.0298099	0.207858	0.232115	0.0744787	-5.04453e-06	0.0229289	0.0209273	0.00702276	0.0032646	0.000449555	0.00575344	0.251517	0.00181438	0.323743	0.573646	0.325101	0.21274	9.259e-05	0.0757448	0.0971551	0.254896	0.00214773	0.0598382	0.122056
NULL	0.0706457	0.0821184	0.124036	0.235537	0.187776	0.00714357	0.15992	0.148822	0.00557497	0.0715718	0.173081	0.376086	0.064621	0.0298003	0.164356	0.262065	0.516309	0.256321	0.161065	0.513073	0.252978	0.116107	0.377213	0.18734	0.0590617	0.179242	0.102559	0.0982527	0.0224314	0.265127	0.243397	0.0353559
NULL	0.391053	0.0747117	0.104671	0.0643139	0.32075	0.182603	0.0113053	0.0105172	0.00610452	0.0659014	0.289119	0.379742	0.295324	0.232288	0.00196322	-0.000194185	0.0292803	0.220971	0.0214626	0.0524446	0.247925	0.0271439	0.0124432	0.0341947	0.0248092	0.0836848	0.00549014	0.213507	0.118102	0.016474	0.0793288	0.0964529
NULL	0.0901348	0.0751139	0.107283	0.251868	0.223513	0.202497	0.433298	0.0373607	0.0348917	0.134982	0.221547	0.410678	0.137555	0.271219	0.130808	0.447043	0.040837	0.313048	0.153907	0.139665	0.024215	0.108077	0.167887	0.229765	0.00740816	0.130413	0.248671	0.189282	0.000769728	0.042817	0.056094	0.250066
NULL	0.165778	0.021824	0.130446	0.00485369	-0.000495268	0.356552	0.00703625	0.0716243	0.10848	0.185943	0.476336	0.144172	0.0953014	0.23292	0.219096	0.221988	0.215203	0.144208	0.179572	0.0984197	0.0891103	0.416557	0.332432	0.10308	0.15888	0.108823	0.0440928	0.020638	0.28127	0.0396702	0.0191429	0.174463
NULL	0.258254	0.000348966	0.0731276	0.0197207	0.134665	0.00277529	0.0962067	0.0221193	0.0265793	-0.000904432	0.190593	0.0935758	0.0495654	0.320632	0.0614324	0.0960248	0.0273838	0.259721	-0.000992071	0.15545	0.0213222	0.0606522	0.113235	0.160024	0.00413883	0.0978039	0.0566046	0.233812	0.2706	0.182961	0.0319146	0.0953655
NULL	0.184644	0.0122263	0.00441913	-0.000961052	0.000461419	0.0353228	0.146121	0.404296	-0.000483158	0.225871	0.377922	0.0325915	0.10521	0.0437462	0.239663	0.0628237	0.0904612	0.194136	0.0351284	0.102922	0.236717	0.246839	-0.000918085	0.00154831	0.00621392	0.00718894	0.0140152	0.0130059	0.0118244	0.107943	0.28453	0.115904
NULL	0.0877858	0.178072	0.0222029	0.0775993	0.117148	0.125551	0.0386335	0.000577269	0.163267	0.333885	0.0608269	0.110879	0.364369	0.003214	0.193948	0.144143	0.160911	0.00189516	0.00728678	0.0508364	0.0496972	0.0675457	0.0087479	0.21869	0.0427364	0.00434036	0.0220433	0.0543116	0.0757049	0.0710984	0.452137	0.0336437
NULL	0.0160761	0.00226322	0.116189	0.117983	0.0495003	-0.000980701	0.00832233	0.203551	0.0923117	0.123637	0.0440565	0.411578	0.103572	0.256748	0.153625	0.335763	0.00830504	0.000952157	0.00131071	0.00605627	0.0047812	0.265422	0.385042	0.0107084	0.122924	0.0696767	0.0113077	0.0988796	0.305935	0.31783	0.0222382	0.0945817
NULL	0.127195	0.0468505	0.0636524	0.449074	0.21546	0.045098	-0.000859727	0.0396071	-0.000435843	0.426909	-0.000988755	0.00664246	0.00460839	0.144596	0.0214293	0.310567	0.00546528	0.066926	0.0149574	0.0147275	0.0642433	0.0391749	0.330416	0.0256444	0.00194489	0.165217	0.141897	0.160476	-0.000946932	0.0440352	0.236071	-0.000913612
NULL	0.103981	0.00167228	0.205854	0.218666	0.026872	0.178985	0.209457	0.214829	0.00263409	0.414586	0.115038	0.284811	0.00243699	0.00291059	0.0753168	0.29793	0.373932	0.228591	0.0318559	0.0982094	0.0361364	0.363085	0.588249	0.0109052	0.0181965	0.08335	0.135255	0.0148161	0.0656095	0.140764	0.149973	0.126007
NULL	0.191323	0.0804167	0.313455	0.082363	0.063483	-0.000497268	0.0726305	0.169801	0.00989139	-0.000869258	0.464961	0.0921087	0.00190482	0.240587	0.204144	0.012948	0.0299148	0.307021	0.0527181	0.122195	0.173752	0.277304	0.149497	0.0171112	0.00511218	0.248084	0.224942	0.337834	0.399285	0.0226169	0.0822794	0.356968
NULL	0.290486	0.126695	0.00224784	0.433281	0.16264	0.0965281	-0.000806572	0.214197	0.0369018	0.309704	0.429823	0.0383896	0.210215	0.0948257	0.0757262	0.328469	0.258438	0.460174	0.0152307	0.352383	0.143834	0.132895	0.00697833	0.127022	0.0155113	0.0467983	0.388966	0.427971	0.0103643	0.014808	0.0232013	0.166535
NULL	0.0832067	0.0168719	0.0630547	0.387778	0.017024	0.0139114	0.00521614	0.11936	0.00376031	0.179754	0.288108	0.0151031	0.139826	0.00491333	0.100967	0.0898696	0.0176618	0.27454	0.0304377	0.564735	0.119221	0.385251	0.108604	0.0606338	0.0438538	0.0151652	0.274172	0.0440319	-0.000425763	0.149118	0.123047	0.3477
NULL	0.0748942	0.0384253	0.22614	0.126207	0.100513	0.00314731	0.132429	0.239056	-0.00105704	0.0140727	0.126009	0.128015	0.00154182	0.159445	0.00362035	0.00853873	0.335126	0.169975	0.0271329	0.0139367	0.00105499	0.441428	0.812318	0.148657	0.0140401	0.0241396	0.0594226	0.00104192	0.000265858	0.0629742	0.0965141	0.0187356
NULL	0.0362441	0.0372161	0.217895	0.096509	0.0391123	0.0875597	-0.000955978	0.196689	0.0802752	0.246662	0.113919	0.00841814	0.0610339	0.000730063	0.150412	0.0918678	0.249704	0.0107727	0.0224908	0.271134	0.0315377	0.0461828	0.33618	0.0242823	-0.000530614	0.162857	0.112559	0.114325	0.00366763	0.0544138	0.0764027	0.050113
NULL	0.133829	0.00739492	0.0150603	0.00192957	0.0760235	0.164004	0.010873	0.0983425	0.00135287	0.212268	-0.000221362	0.000946365	0.137016	0.0278673	0.00518648	0.28733	0.383548	0.0771383	0.0403498	0.253099	0.128161	0.06796	0.316735	0.102337	0.0102688	0.0756239	0.298805	-0.0007624	0.120881	0.164172	0.254193	0.179872
NULL	0.278041	0.147786	0.0681231	0.23751	0.160057	0.114276	0.245701	0.00913983	0.110686	-0.000732767	0.485463	-0.000610156	0.14459	0.123583	0.463101	0.179857	0.0647879	0.210591	-0.000166833	0.0138874	0.0026401	0.141126	0.00181541	0.145571	0.17238	0.0165183	0.0744064	0.178126	0.176162	0.091938	0.352503	-0.00020602
NULL	0.107431	0.104488	0.0651446	0.134868	0.0144861	0.097211	0.033888	0.149687	0.0135705	0.0527418	0.0707408	0.00675231	0.00875089	0.0831999	0.109903	0.274658	0.170019	0.0139567	0.0290804	-0.000875569	0.0125109	0.06012	0.437982	0.0992538	0.0178918	0.026507	0.319498	0.282601	0.168529	0.0861908	0.17987	0.460375
NULL	0.0732931	0.0371701	0.0780929	0.0499808	0.128074	0.239973	0.100964	0.179614	0.00692123	0.353586	0.125877	0.322643	0.0858519	0.0586233	0.184007	0.0746479	0.00221889	0.0145629	0.0187454	0.547979	0.0629505	0.165	0.0642003	0.20052	0.0675941	0.204209	0.162435	0.0182879	0.164484	0.279783	0.183676	0.00168802
NULL	0.103111	0.0341876	0.203899	0.43466	0.00924928	0.0909963	0.247558	0.0431623	0.0732964	0.046312	0.0162513	0.0376256	0.130813	-0.00100414	0.000777639	0.243654	0.481692	0.221789	0.0441862	0.403672	0.0412144	-0.000373091	0.220477	0.0316803	0.0307413	0.0401524	0.220666	0.236139	0.427675	0.109206	0.069253	0.0125838
NULL	0.230352	0.0553317	0.0197087	0.0228585	-0.000148224	0.0333758	0.00766166	0.265478	0.151782	-0.00106351	0.00247655	0.0871659	-0.000924632	0.0465218	0.060243	0.0790813	0.288579	0.389277	0.0242983	0.547411	0.0472591	0.0641648	0.0602314	0.0306641	0.0498764	0.040062	0.000955797	0.00749397	0.145527	0.0243131	0.182093	0.166318
NULL	0.18083	0.0635445	0.202892	0.0109136	0.00227207	0.039088	0.0185294	0.00157634	0.0369422	0.0495873	0.210614	0.0261937	0.0507139	0.0228291	-0.0003844	0.0490705	0.329893	0.0894168	0.000460334	0.335029	0.0174443	0.344241	0.143725	0.0253423	0.0362611	0.00166902	0.0830062	0.3616	0.0056995	0.0130529	0.0755964	0.0177183
NULL	0.0509981	0.121387	0.00717964	0.0340011	0.179024	0.450507	0.148587	0.204149	0.0182133	-0.000821257	0.0123335	0.325682	0.32293	0.139325	0.0940357	0.0946199	0.09627	0.0481141	0.00472984	0.011657	0.149561	0.336571	0.278912	0.135541	0.00221719	0.248028	0.123144	0.406054	0.231666	0.333487	0.200839	0.205391
NULL	0.265345	0.0186432	0.216763	-0.00107297	0.00144598	0.00308588	0.0998412	0.279215	-0.00101057	0.0948856	0.0150018	0.381344	0.16271	0.191438	0.000817504	0.00526244	0.498675	0.482515	0.00554822	0.207666	0.00134021	0.199489	0.701876	0.133703	0.00824545	0.0386076	-0.00104357	0.104145	0.0730848	0.239335	0.444552	0.07049
NULL	0.275287	0.0535463	0.0459073	0.00316733	0.0887256	0.133549	0.0563977	0.239957	0.27543	0.146625	0.0223177	0.086045	0.00131904	0.0163071	0.0581048	0.190044	0.417879	0.504133	0.0439443	0.000903882	0.00432868	0.0643544	0.102162	0.0152632	0.0194936	0.240755	0.182321	0.0902177	0.00496934	0.00112417	0.275495	0.0407963
NULL	0.149756	0.187151	0.0307067	0.0554404	0.0303712	0.0800643	0.149984	0.136509	-0.000423811	0.0644697	0.605523	0.350691	-0.00076743	0.138172	-0.000954571	0.215054	0.39518	0.0405223	0.0271329	0.0320615	0.0208611	0.425224	-0.000989045	0.30433	0.156553	0.123578	0.0303383	0.299072	0.155821	0.298594	0.0895324	0.236082
NULL	0.0308948	0.0425317	0.123593	0.300885	0.158658	0.301998	0.0391904	0.050398	0.0410723	0.118953	-0.000225985	0.000325095	0.00800233	0.00320628	0.328505	0.280342	0.238935	0.486609	0.00272709	0.143862	0.0767866	0.0445272	0.256685	0.243109	0.00472198	0.0287896	0.144403	0.269147	0.0029538	0.154305	0.0178776	0.180013
NULL	0.0106723	0.110205	0.0805743	0.106455	0.159503	0.0142071	0.169645	0.0166423	0.0446824	0.0151258	0.00466204	0.115537	0.012261	0.409346	0.0701056	0.0814434	0.415857	0.433701	0.0187234	0.00545073	0.161402	0.309306	0.545483	0.27302	0.0684666	0.0778218	0.00216401	0.276251	0.214901	-0.000907881	0.0851633	0.0410491
NULL	0.112457	0.171036	0.131053	0.0151202	0.183889	0.0174471	0.0387211	0.0311142	0.307296	0.243142	0.305508	0.00912808	0.638652	-0.000524455	0.164272	0.000479982	0.191083	0.0289318	0.0492779	0.260253	0.00351917	0.356198	0.230523	0.0754389	-0.000691866	0.0120056	0.381963	0.213578	-9.64443e-05	0.0921485	0.00193643	0.0570549
NULL	0.257219	0.161176	0.218931	0.0422182	0.00903719	0.0986425	0.395596	-0.00105813	0.0049274	0.0706814	0.634105	0.0131597	0.249454	0.10465	0.0201317	0.0459539	0.0241557	0.13625	0.0196651	0.299576	0.127649	0.116667	0.0209329	0.102132	0.00671955	0.188576	0.317658	0.315507	0.100841	0.0832513	0.233007	0.0636671
NULL	0.0205926	0.0430628	0.26545	0.161036	0.0999515	0.0562932	0.000909245	0.294866	-0.0010528	0.248586	0.180599	0.145636	0.187143	0.0806582	0.210282	0.0339085	0.00460681	0.00795174	0.100792	0.388184	0.338215	0.0878571	0.0341916	0.00348859	0.18985	-0.000644894	0.032936	0.265595	0.45646	-0.00102734	0.448435	0.0562423
NULL	0.139154	0.0114132	0.197105	0.0295573	0.0292087	0.192741	0.108116	0.0431623	0.121464	0.00907344	0.001506	0.00302018	0.370683	0.205393	0.11123	0.168389	0.0708622	-0.000909109	0.0261881	0.149735	0.0818414	0.284313	0.266737	0.0144188	0.0240379	0.0105784	0.0314041	0.00302006	0.222218	0.0734547	0.194605	0.139074
NULL	0.349137	0.101829	0.00590154	-0.000114125	0.133983	0.113475	0.208835	0.0242048	0.130642	0.329881	0.013935	0.108988	0.220715	0.0481011	0.0859708	0.0628237	0.0754868	0.156268	0.0308	0.00045561	0.00266358	0.0714011	-0.000849198	0.0324076	0.00144636	-0.000688455	0.0679632	0.204878	0.286836	0.197119	0.0520925	0.351407
NULL	0.134209	0.00428943	0.0540358	0.136665	0.184007	0.143883	0.0400661	0.0357496	0.120903	0.245421	0.655155	0.094112	0.00265007	0.0300447	0.387299	0.186952	0.334006	0.00501984	0.0168402	0.249053	0.0608236	0.137345	0.0301089	0.0571079	0.0754062	0.0334133	0.358332	0.0504931	0.0161244	0.0814764	0.333122	0.257449
NULL	0.288677	0.0837304	0.103999	0.160246	0.24116	0.0309969	0.112809	0.00208555	-0.00101469	0.00105608	0.188392	0.0132066	0.0659033	0.190477	0.0667344	0.211254	0.0385294	0.00986331	0.0262574	0.403672	0.278249	0.111508	0.0060177	0.141773	0.0222149	0.138854	0.00432671	0.0686821	0.044621	0.0225612	0.328783	0.288082
NULL	0.159495	0.0171371	0.085998	0.0766549	0.1939	0.102832	0.185469	0.244795	0.18664	0.410373	0.103745	0.0149149	0.341966	0.0104167	0.0845017	0.0972893	0.00141987	0.265679	0.0373078	0.0302417	0.0141044	0.0447725	0.00841789	0.398161	0.050181	0.12448	0.0294967	0.0411921	0.179297	0.0639506	0.0420018	0.109289
NULL	0.0192331	0.0516167	0.284396	0.00532681	0.327	0.0474212	0.022099	0.0335682	0.139968	0.321885	0.185484	0.0491867	0.0123056	0.0369875	0.114845	0.196357	-0.000974825	0.188907	0.0878675	0.143174	0.0987798	0.382979	0.122899	0.0788869	0.164485	0.112451	0.0121594	0.0045416	0.0467442	0.00780234	0.08925	0.109002
NULL	0.0388272	0.00953944	0.0287098	0.0850471	0.00146148	0.168473	0.0131687	0.0455252	0.0252548	0.414923	0.13724	0.0485948	0.101281	0.126848	0.366717	0.385498	0.0674921	0.0375289	0.0102518	0.255493	0.0066817	0.0960006	0.0755211	0.0201473	0.0972282	0.215983	0.104016	0.0336338	0.119016	0.148013	0.202089	0.121368
NULL	0.340784	0.0390877	0.00642856	0.366424	0.128485	0.127263	0.111285	0.0308053	-0.000681363	0.108194	0.154499	0.000776763	0.0909537	0.123226	0.201467	0.207414	0.139121	0.394909	0.0281443	0.135137	0.0558282	0.0179186	0.0140511	0.0947473	0.114273	0.107523	0.0175813	0.19722	0.0123503	0.161759	0.169645	0.120985
NULL	0.23905	0.0939238	0.000177912	0.131678	0.124116	0.0217244	0.0486382	0.0135822	0.00465445	0.435046	0.175989	0.162208	0.403588	-0.000126109	0.148887	0.0294242	0.0908556	0.365397	0.024375	0.000641983	0.0527792	0.157248	0.089914	-0.000305934	0.0316467	0.040062	0.0618202	0.0181906	0.0839208	0.00434951	0.0191711	0.0520999
NULL	0.0804681	-0.000726318	0.134824	0.158629	0.0438121	0.346653	0.0075673	0.0388194	0.0191003	0.0234864	0.134794	0.0812021	0.14966	0.0776754	0.453309	0.423093	0.246355	0.359269	0.0280776	-0.000117058	0.00109997	0.437433	0.0238075	0.0675909	-0.000176396	0.168706	-0.000482488	0.00692136	0.250752	0.0812097	0.128339	0.0548398
NULL	0.210089	0.111021	0.0311749	-0.000560182	0.216972	0.0221774	0.00260806	0.0648432	0.000609143	0.236026	0.185484	0.0141982	0.032571	0.0313093	0.328831	0.31143	0.192821	0.103725	0.00918803	0.123067	0.212234	0.326435	0.0147959	0.0114032	0.0183036	0.00778545	0.132452	0.345409	0.0418937	0.128707	0.421522	0.184975
NULL	0.00902232	0.0462924	0.127218	-0.00100354	0.00103931	-0.00018755	0.203783	0.0607354	-0.00102884	0.272655	0.0604145	0.0449442	0.00221966	0.19556	0.00519228	0.0304629	0.300841	0.0266025	0.0929719	0.000811703	0.0418628	0.116439	0.00106401	0.0783526	0.0465585	0.128921	0.00696558	0.0220607	0.221372	0.116335	0.2761	0.072628
NULL	0.204255	0.0907242	0.012836	0.104527	0.0695844	0.232556	0.160308	0.132657	0.000777528	0.124733	0.178153	0.0166563	0.273439	0.0530698	0.086671	0.244528	0.0016603	0.243633	0.097053	0.511	0.0265482	0.0181489	0.0454963	0.0472773	0.237901	-0.00058028	0.194736	0.00262568	0.130598	0.0742271	0.202907	0.121754
NULL	0.000241572	0.117456	0.000832433	0.231025	0.00156059	-5.57479e-05	0.279878	0.197432	0.00656747	0.0823702	0.0383467	0.216201	0.052729	0.234215	0.277042	0.10302	0.040837	0.0087703	0.122999	0.00500714	0.144762	0.266727	0.71693	0.276701	0.00967929	0.0194091	0.113273	0.127928	0.416552	0.0249013	0.433682	0.0568014
NULL	-0.00085541	0.210724	0.0087131	0.0454769	0.0338324	0.147737	0.122494	0.276754	-4.00851e-05	0.027262	-0.00103112	0.00313012	0.00708118	0.00458152	0.361026	0.116574	0.416453	0.00795174	0.0560751	0.0356488	0.246864	0.277482	0.00541068	0.0586131	0.00799895	-0.000261793	0.253756	0.0557986	0.23985	-0.000620936	0.218881	0.219462
NULL	0.0711317	0.00841183	0.0119086	0.00591263	0.177287	0.0596357	0.279878	0.0288898	0.0157926	0.0030678	-9.68198e-06	0.452442	0.00992626	0.0131988	0.0365129	0.123292	-0.000126138	0.179081	0.0913921	0.0654844	0.0227135	0.42419	0.0355768	0.015605	0.035222	0.126323	0.1923	0.150862	0.0269423	0.139953	0.286893	0.00417073
NULL	0.127698	0.171505	0.0723209	0.0189576	0.334623	0.170212	0.460553	0.0839495	0.0915212	0.0562727	0.185484	0.0568014	0.314646	0.164448	0.19305	0.179493	0.108576	0.0500765	0.0559854	0.131063	0.302158	0.501922	0.383719	0.0736541	0.00768807	0.0149296	0.379505	-0.00042934	0.449821	0.00274556	0.196242	0.177778
NULL	0.222296	0.096054	0.170018	0.172857	0.0902542	0.00302731	0.0647162	0.276225	0.00577788	0.418085	0.00574669	0.161495	0.223785	-0.00101743	0.289008	0.375323	0.453677	0.00189844	0.0818199	0.291343	0.0816388	0.051859	0.122687	0.0169518	0.0182885	0.0612854	0.0524895	0.137394	0.189852	0.231277	0.00304118	0.0836856
NULL	0.31995	0.199227	0.32481	0.0964098	0.453506	0.0114611	0.484654	0.201534	0.0144402	0.0173898	0.210871	0.292897	0.128814	0.0511016	0.11267	0.0235785	0.371606	0.438138	0.0431688	0.034614	0.00584688	0.240228	0.131987	0.0190403	0.00200729	0.0196274	0.0434912	-0.000874976	0.232403	0.0282142	0.0795313	0.0372699
NULL	0.00366227	0.169458	0.278805	0.160898	0.152245	0.0135241	0.212808	0.276467	0.0340048	0.0369722	0.399659	0.345332	0.0517151	0.0769547	0.000235617	0.0659827	0.324514	0.170101	-9.32858e-05	0.774871	0.165188	0.439365	0.0193889	0.01015	0.00841557	0.0445509	0.0781867	0.00570242	0.00262515	0.0713361	0.227276	0.293178
NULL	0.500414	0.00051247	0.12528	0.382531	0.226783	0.00072901	0.439356	0.181246	0.102159	0.407033	0.570704	0.0955315	0.216225	0.00204715	0.00189314	0.0024423	0.349494	0.120667	0.0272019	0.475519	0.0688375	0.0992669	0.00273072	0.182032	0.00358344	0.0746539	0.00142689	0.033938	0.011073	0.221191	0.26037	0.0116667
NULL	0.0204925	0.109513	0.347962	0.146248	0.102917	0.167478	0.0140476	0.040259	0.0140672	0.00108514	0.0123789	0.446756	0.0384397	0.138074	0.0108466	0.0755561	0.0188195	0.0793429	0.19634	0.114242	0.167193	0.34599	0.0507363	0.305842	0.0173019	0.212753	0.352001	0.0707914	0.259138	0.00940843	0.179135	0.272755
NULL	0.338498	0.162322	0.0864575	0.0283515	0.0867257	0.14071	0.196642	0.00515447	0.0427312	0.0107066	-0.00103048	0.182965	-0.00106228	0.0477325	0.168661	0.0309158	0.36775	0.00957784	0.0375736	0.348825	0.103349	0.331431	0.246273	-0.000868256	0.00331036	0.115463	0.0113329	0.00688655	0.120731	0.0109502	0.194723	0.0398028
NULL	0.133078	0.0317587	0.0148542	0.00490934	0.0211115	0.00799645	0.0120751	0.047653	0.118117	0.368252	0.157975	0.0167256	0.216948	0.20822	-0.000907591	0.135745	0.00710378	0.0020261	0.024375	0.254446	-0.0010429	0.260845	0.252157	0.00312192	0.0861861	0.0717481	0.313032	0.0984795	0.0282178	0.0679823	0.284972	0.0131756
NULL	0.745967	0.00706745	0.0811282	0.0361122	0.0800629	0.131884	0.253802	0.147433	-0.000215127	0.142062	0.156678	0.340718	0.375261	-0.000139706	0.284885	0.148235	0.320061	0.195089	-9.32858e-05	0.548285	0.0182192	0.0887867	0.506198	0.00573621	0.0333884	0.158989	0.0121496	0.141144	0.0014296	-0.000708175	0.14248	0.000578147
NULL	0.12671	0.0205381	0.0447008	0.049793	0.0975545	0.0294198	0.0304561	0.179545	0.0164476	-0.000981396	0.325311	0.0832038	0.360404	0.102521	0.0189416	0.294141	0.00546528	0.301066	0.0214626	0.039368	0.150608	0.164182	0.170081	0.080708	0.00164803	0.0459926	0.0219021	0.0268874	0.381931	0.201583	0.218347	-0.00102386
NULL	0.0629966	-0.000606457	0.163522	0.146573	0.0969479	0.00998682	0.205654	0.0807367	0.0316998	0.290123	0.371522	0.204674	0.681626	0.0102095	0.0488885	8.87348e-05	0.0854839	0.206683	0.157833	0.110496	0.370158	0.303965	0.0190394	0.000163518	-0.00102142	0.00110188	0.312837	0.0697005	0.303701	0.0826051	0.189207	-0.000991756
NULL	0.227283	0.0242416	0.153479	0.0576823	0.0117087	0.0261795	0.20264	0.00163408	0.0178823	0.269932	0.152913	0.222805	0.0149704	0.00423942	0.2457	0.238101	0.301981	0.000360305	0.0915194	0.0176959	0.0405823	0.0543681	0.0408391	0.0310399	0.0128787	0.110226	0.183289	0.13933	0.0932701	-0.00101722	0.0276296	0.0754719
NULL	0.0214146	0.153618	0.349648	0.0122581	0.189876	0.054263	0.268815	0.0719793	0.00560784	0.315166	0.0338858	0.100662	0.158958	0.0159204	0.00120736	0.0428554	0.050813	-0.000962868	0.148528	0.386477	0.286253	0.205304	0.00489558	0.239035	0.0366874	-0.00104231	0.175476	0.300439	-0.00102499	0.145104	0.200218	0.00259275
NULL	0.148416	0.0178522	0.0159042	0.126171	-0.000498458	0.0434339	0.247466	0.184009	0.0110321	0.0304456	0.375504	0.215016	0.233751	0.0267208	0.0256256	0.152852	0.395847	0.157149	0.0309114	0.00242745	0.220108	0.0471504	0.761271	0.129935	0.0284263	0.0210742	0.0260719	0.320824	0.0988051	0.0609173	0.0825548	0.216479
NULL	0.0189934	-0.0010558	0.282579	0.23596	0.0977957	0.0360343	0.0137975	0.103282	0.0334329	0.0527138	0.00909477	0.160184	0.0184663	0.154831	0.135544	0.116895	0.241254	0.086165	0.125409	0.417292	0.00232816	0.0714728	0.339113	-0.000747898	0.0105922	0.13952	0.00968613	0.318426	0.0621983	0.27636	0.409251	0.0706244
NULL	0.167431	0.0631164	0.0100133	0.1808	0.105963	0.0162014	-0.000144029	0.427541	0.0122423	0.257964	0.160942	-0.000556212	0.0689835	0.00318024	0.0210312	0.117019	0.194717	0.06702	0.0195396	0.635801	0.0644624	0.0857939	0.0227941	0.00245885	0.0492972	0.0993979	0.226209	0.338777	0.144431	0.0124721	0.2761	-0.000948522
NULL	0.140244	0.0881209	0.0119596	0.25685	0.0279312	0.0549932	0.000324227	0.0101446	0.0422141	0.237085	0.0388725	0.112096	0.273616	0.223586	0.0237649	0.0361449	0.0676322	0.0154538	0.0348241	0.117037	0.0187197	0.0625613	0.00151698	0.113661	0.0961276	0.101715	0.121069	0.352245	0.0567191	0.0759588	0.159844	0.351831
NULL	0.348234	0.0169023	-0.000884907	0.0302321	0.270551	0.00329667	-0.000623181	0.154336	0.0893825	0.0119126	-0.00100582	0.118887	-0.000921999	0.000538696	0.309356	-0.000787237	0.000703659	0.154645	0.022408	0.0239614	0.00733984	0.0611753	0.0693646	0.165525	0.144493	0.0148966	-0.000865103	0.236196	0.17467	0.310787	0.059488	0.345901
NULL	0.233409	0.15909	0.0475478	0.297371	0.00555342	0.00585217	0.00111695	0.0748793	0.0811661	0.0109577	0.564682	0.0255607	0.0994657	0.115585	0.289109	0.00356977	0.482627	0.0323076	0.000813404	0.217251	0.0303354	0.042996	0.330688	0.000553549	0.110303	0.0332751	0.00602775	0.00196833	0.156383	0.00136091	0.265188	0.219629
NULL	0.416635	-0.000636561	0.141326	0.0270632	0.0442814	0.21268	0.0260169	0.00584152	0.353649	0.066955	0.389108	0.110792	0.114821	0.215052	0.272602	0.115534	0.0150986	0.0161296	0.00538133	0.0239614	0.39393	0.467732	0.195216	0.118538	0.249562	0.130685	0.151408	0.0141933	0.000236368	0.287988	0.0242673	0.0799794
NULL	-0.000212252	0.037289	0.169069	0.160865	-0.000498458	-0.000598707	0.0718421	0.193334	7.09095e-05	0.413012	0.356497	0.398823	0.0269156	0.162073	0.035984	0.286097	0.210413	0.0247353	0.0319057	0.137066	0.0132615	0.00745879	0.00442764	0.0317098	0.0266143	0.165391	0.174855	0.00570242	0.189423	0.0304568	0.139965	0.139876
NULL	0.00592601	0.0243251	0.232735	0.0603987	0.188673	-0.000845794	0.112388	0.0220493	0.0770976	0.17604	0.548191	0.380531	0.0774721	0.0271737	0.0948515	0.0311929	0.167712	0.0484475	0.0187234	0.175555	0.096962	0.143635	0.202244	0.0146806	0.01024	0.281686	0.00841673	0.172105	0.0711909	0.591305	0.246286	0.13581
NULL	0.419012	0.103849	0.00269172	0.310053	0.230464	0.108158	0.0101171	0.293646	0.0346745	0.0697901	0.249609	0.288541	0.046287	0.378574	0.0447014	0.113935	0.0136716	0.226457	0.00235722	0.166787	0.00953322	0.423258	0.0564625	0.0444896	0.009371	0.138858	0.221719	0.255814	0.0796215	0.0130569	0.382954	0.0379759
NULL	0.0455305	0.193716	0.0584759	0.0772635	0.215494	0.0214947	0.039939	0.191531	0.246866	0.0971788	0.401412	0.0580122	0.25482	0.00193631	0.0887881	0.248097	0.0884352	0.237782	0.0206069	0.0177382	0.228815	0.00757915	0.0946074	0.13502	0.017226	0.00503362	0.0273951	0.318426	0.453048	-1.36877e-05	0.455456	0.00582832
NULL	0.0765617	0.157629	0.105087	0.197961	0.0450076	0.02945	-0.000560827	-0.000256525	-0.000716089	-0.00104304	0.454364	0.0846428	0.00993893	0.018331	0.00731863	0.296427	0.105589	-0.00101813	0.0215488	0.430771	-0.00102907	0.289384	0.0600213	-0.000943102	0.0794756	0.0255873	0.202744	0.105802	0.00996113	0.242106	0.177772	0.105668
NULL	0.230803	0.00847658	0.00310082	-0.00042602	0.303678	0.00210196	0.423858	0.182997	0.00556324	0.0186105	0.121129	0.0349302	0.0802427	0.126716	0.00356239	0.0025529	0.0543173	0.295985	0.21683	0.053736	0.0177679	0.29068	0.231443	0.260341	0.00328979	0.169538	0.00611593	0.0223423	0.382025	0.313514	0.0854233	0.120835
NULL	0.00259743	-0.000861429	0.158011	0.339788	0.00293506	0.0136988	0.0722864	0.428629	0.000693991	0.200447	0.00921684	0.0398225	0.286485	0.0439445	0.0186485	0.165441	0.303067	0.19463	0.0111927	0.480642	0.23117	0.12042	0.258066	0.0663553	0.0694003	0.239585	0.265944	0.40123	0.11625	0.155876	0.193695	0.183534
NULL	0.289524	0.0406527	0.110876	0.150385	0.014624	0.0450581	0.190178	0.0162296	0.025728	0.00691217	0.00466204	0.00665997	0.0861756	0.00343077	0.4367	0.028412	0.243893	0.31767	0.0234328	0.349811	0.207229	0.165	0.126219	0.034427	0.0415571	0.0289467	-0.000484868	0.00528171	0.296871	0.174483	0.181515	0.0915794
NULL	0.205511	0.0881076	0.082692	0.0573346	0.110712	0.199193	0.0090022	0.102244	0.188335	0.393086	0.130904	0.0520368	0.568203	0.353032	0.157391	0.103331	0.0430987	0.422983	-9.32858e-05	0.159739	0.135826	-0.000829204	0.0214399	0.0129447	0.0834157	0.156545	0.121273	0.0402647	0.037921	0.00576348	0.0027311	0.0807749
NULL	0.0188378	0.0832164	0.203129	0.00759909	0.154105	0.0215701	0.0137975	0.192766	0.000147096	0.159808	0.196987	0.289478	0.126292	-0.000269166	0.0308702	0.427042	0.0983224	0.240203	0.0262595	-0.000998995	-0.00107719	0.201704	0.552069	0.00557293	0.0988733	0.235533	0.366466	0.491193	0.202491	0.12904	0.00486382	0.0139933
NULL	0.313314	0.231636	0.0780304	0.148902	0.177287	0.13556	0.297349	0.109937	0.0427669	0.0448047	0.294123	0.0301993	0.158579	0.0217967	0.447456	0.0329006	0.00466662	0.0154852	0.000265284	0.262193	-0.000669477	0.4384	0.0433552	0.00731706	0.00320009	0.0544962	0.107796	3.6806e-05	0.40306	0.0342352	0.0973672	0.181583
NULL	0.042027	0.0536386	0.0839772	0.0527269	0.147727	-0.000348101	0.00126152	0.152504	-0.000955494	0.0478051	0.00154167	0.0942838	0.0759728	0.121769	0.0401454	0.304831	0.0280128	0.147694	0.0243396	0.0396417	0.177572	0.00642751	0.0105581	0.13214	0.0388598	0.199896	0.0378874	0.137311	0.0439005	0.0497767	0.213824	0.117828
NULL	0.152618	0.0137709	0.215621	0.244906	0.0529014	0.0996241	0.235739	0.171586	0.110665	0.239128	0.0379065	0.0249588	0.00312608	0.0047139	0.0807998	-0.000882608	0.129883	0.00168074	0.244194	0.396189	0.126669	0.377611	0.690521	0.142159	0.0321528	0.0572586	0.148827	0.0589991	-0.000215963	0.390151	0.00147937	0.225492
NULL	0.272154	0.0146279	0.0292216	0.271622	0.0355398	0.00942471	0.101147	0.247496	0.0523807	0.232688	0.134794	0.0360033	0.122871	0.217685	0.158061	0.0426516	0.350677	0.480738	0.0317968	0.21816	0.126167	0.299794	0.0483648	0.163739	0.0122705	0.0269381	0.1188	0.0346792	0.0428436	0.0124786	0.2708	0.084458
NULL	0.216366	0.006938	0.00493698	0.167661	0.192338	0.0354676	0.0210345	0.0046567	0.0307512	0.0524933	0.0483265	0.00512082	0.226555	0.144037	0.00240908	0.147292	0.190955	0.482515	0.0153241	0.0697524	0.323245	0.00663826	0.274758	0.00810407	0.00197538	0.294013	0.23425	0.139349	0.220221	0.301783	0.098105	0.033066
NULL	-0.000212252	0.165543	0.0288065	0.157888	0.0404374	0.00169653	-0.000633483	0.00596445	0.0215807	-0.000818012	0.0212207	0.123606	-0.00054207	0.117985	0.282993	-0.000978302	0.216239	0.00588991	0.0103491	0.0388535	0.139894	0.17736	0.227143	0.138241	0.0500082	0.0141558	0.190667	0.192967	0.0239262	0.0133524	0.0075053	0.00281132
NULL	0.0037511	-0.000691735	0.116926	0.0288869	0.00182121	0.00782978	0.16947	0.21716	0.00311153	0.382376	0.00370124	0.0658636	0.0759939	0.00850018	0.378599	0.0151646	0.500849	0.30292	0.0130749	0.413043	0.168984	0.166709	0.201135	0.0208606	0.00923633	0.261841	0.0800362	0.00288941	0.395881	0.249329	0.0314972	0.303298
NULL	0.205342	0.178399	0.0462388	0.0263791	0.00216077	0.190449	0.242591	0.0157078	-6.32697e-05	0.454343	0.527027	0.00807425	0.0765207	0.105935	0.122159	0.0439676	0.00105328	0.260134	0.0389222	0.265613	0.0713398	0.155519	0.0870023	-0.000676278	-0.00104016	0.0132076	0.241715	0.139907	0.0229068	0.0091358	0.0566421	0.324707
NULL	-0.000212252	0.0794506	-0.000986705	0.000766107	-0.000208048	0.203799	0.418628	0.0216597	0.0427926	0.0542541	0.0680835	0.293335	0.276428	0.15311	0.299157	0.116006	0.103638	0.0401346	0.0233221	0.355728	0.133856	0.0076442	0.719079	0.079405	0.192427	-0.00107008	0.297513	0.0333169	0.156038	0.175445	0.311917	0.182366
NULL	0.0859434	0.0109585	0.324806	0.113889	0.163809	0.0903015	-0.000989099	0.176422	0.0303349	0.233998	0.354855	0.0114222	0.197542	0.0015805	0.265638	0.207881	0.507234	0.223143	0.149947	0.40677	0.0370283	0.0861925	0.111869	0.0619069	0.205465	0.0217764	0.404078	0.0383919	0.155462	0.0881259	0.0585896	0.225004
NULL	0.0457792	0.114898	0.262099	0.0506376	0.0202193	0.0347536	0.00671176	0.274724	0.0103054	0.181019	0.00289978	0.040239	0.041543	0.00493621	0.00744732	0.252044	0.400428	0.0780058	0.0234328	0.255435	-0.000950617	0.00162629	0.342184	0.0300875	0.0988061	0.0301379	0.0869156	0.321684	0.0507008	0.182226	0.242634	0.069233
NULL	0.0558143	0.122808	0.066216	-0.00102769	0.00668067	0.0750458	0.0746102	0.285782	0.0698921	0.0678542	0.479688	0.129528	0.199025	0.193379	0.153704	-0.000955309	0.172979	0.179234	4.67076e-05	0.353755	0.0636156	0.0619028	0.672798	0.177643	0.0134535	0.300005	0.0437182	0.0233663	0.0029301	0.188511	0.147091	0.121225
NULL	0.0947376	0.0140837	0.12684	-0.000531346	0.107887	0.0408048	0.071211	0.0277904	0.105549	0.211218	0.183192	0.268375	0.66434	0.0145009	0.157688	0.0295341	0.150682	0.264239	0.0102518	0.294131	0.0267238	-3.43752e-05	0.463271	0.00389822	0.0666058	0.0823422	0.00342623	0.214438	0.225204	0.158502	0.0489292	0.163125
NULL	0.0805214	0.00255812	-0.000137919	0.143228	0.0913585	0.0511411	0.0173131	0.162738	0.00557722	0.256862	0.489026	0.179184	0.0496032	0.213758	0.0885076	0.0566455	0.317727	0.121775	0.0163841	0.163122	0.167528	0.237229	0.0744854	0.139447	0.0182254	0.295948	0.358523	0.269401	0.000390139	0.0689057	0.0490038	0.124022
NULL	0.0271194	0.200787	0.380347	0.433128	0.00039273	0.210455	0.259195	0.0133676	0.0306089	0.00672962	0.0385401	0.22381	-0.000993741	0.0836457	0.209189	0.281433	0.394074	0.0181271	0.00742939	0.0204425	0.0347467	0.180429	0.15927	0.0121701	0.00481206	0.0599415	0.0375137	0.000311823	0.0420738	0.214757	0.0706599	0.00199755
NULL	0.0506982	0.0535139	0.15221	0.429932	0.0634007	0.0965954	0.178975	0.00371602	0.219203	0.0435968	0.30057	0.0537214	0.215435	0.193828	-0.000918417	0.0312757	0.412268	0.0868273	0.0158192	0.548285	0.195794	0.0867692	0.028636	-0.000154217	0.00823816	0.144625	0.00432671	0.353219	0.0439939	0.00509589	0.00812999	0.187754
NULL	0.00188992	0.0262595	0.0725551	0.163909	0.234462	-0.000709897	0.0518174	0.421777	0.0663738	0.287226	0.298811	0.150292	0.0529187	0.0345769	0.0222961	0.137175	0.5059	-0.000948938	-0.00102572	0.039368	0.0837988	-0.00103687	0.0311896	-0.000581349	0.0871449	0.0148966	0.0453106	0.000572981	0.0808642	0.0788228	0.188127	-0.00102692
NULL	0.110746	0.0463004	0.0705238	0.119359	0.198384	0.00624792	0.0695415	0.0352097	0.0400473	0.398013	0.013168	0.00810324	0.0343435	0.210362	0.119418	0.00304259	0.150728	0.145749	0.0417464	0.0361559	0.0352829	0.0802114	0.111755	0.0300165	0.00146599	0.202873	0.120714	0.00902448	0.209854	0.212235	0.0581609	0.053954
NULL	0.0064306	-0.000555932	0.0492196	0.118652	0.00830209	0.0162316	0.0961697	0.103157	0.00159658	0.0090994	0.330808	0.0469937	0.239381	0.358451	0.281326	0.0321398	0.582304	0.108549	0.0309091	0.549564	0.400444	0.0149874	0.103293	0.0592855	0.0842663	3.65677e-05	0.0595977	0.0715606	0.262704	0.0457308	0.439498	-0.000594202
NULL	0.195677	0.060947	0.0865818	0.0778625	0.00875469	-0.00102013	0.00619877	0.0035811	0.115067	0.315946	0.162633	0.246849	0.301685	0.231285	0.132503	0.243298	0.0158954	0.0341403	0.0763465	0.133549	0.000356651	0.0335635	0.101114	0.032705	0.0354578	0.154514	0.0292845	0.250059	0.581765	0.0352243	0.287097	0.00201202
NULL	0.124841	0.129007	0.0614814	0.0483147	-0.000804941	0.080481	0.0321815	0.0276801	0.0366554	0.405948	0.0297483	0.00601611	-0.00103262	0.0241856	0.0321968	0.0211998	0.00437889	0.0984189	0.0691486	0.0397858	0.142305	0.00471652	0.30928	0.147889	-0.00095789	0.0306954	-0.00101412	0.122493	0.212435	0.0523151	0.167119	0.0807984
NULL	0.0577023	0.00695884	0.330604	0.312858	-0.000203361	0.0068906	0.0186735	0.0229532	0.0146114	0.0102613	0.0430012	0.138545	0.366814	0.0327125	0.0170224	0.0414558	0.320821	0.131401	0.031915	0.15414	0.0321674	0.06012	0.00850325	0.0848735	0.167336	0.135171	0.115985	0.0577917	0.261241	0.162939	0.00148989	0.340767
NULL	0.0427423	0.0332402	0.129513	0.489207	0.0157761	-0.000125129	0.195552	0.00228286	-0.000709609	0.342758	0.0211621	0.304776	0.391755	0.10506	0.00790586	0.465469	0.281636	0.251453	0.107389	0.132074	0.228092	0.190333	0.085887	0.188789	0.010514	-0.00108998	0.0977023	0.028761	0.071913	0.00762239	0.0841449	-0.000699898
NULL	0.119465	0.0150692	0.208489	0.179705	0.0473811	0.0106235	0.0210052	0.179261	0.1556	0.126827	0.464263	0.0706903	0.202311	0.200806	0.0607743	0.0219723	0.0430987	0.0264007	0.0234328	0.0279862	0.0691365	0.00925324	0.227129	0.0167524	0.0192924	0.0990941	0.414233	0.112631	0.292888	-0.00107126	0.00164282	0.246919
NULL	0.115475	0.183616	0.163737	0.0705191	0.0279312	0.00714015	0.0282227	0.23488	0.0058082	0.397295	0.256734	0.000213714	0.228005	0.172878	0.0981941	0.0320103	0.214853	0.145246	0.00110248	0.0178296	0.0133921	0.0444472	0.143858	0.0355424	0.0426541	0.0837431	0.00601591	0.150289	6.9742e-05	0.0166641	0.270025	0.00683677
NULL	0.122241	0.155843	0.0134451	0.300802	0.0411015	0.100672	0.136363	0.133616	0.0492636	0.0637752	0.0498953	0.0449438	0.00308818	0.141219	0.0469707	0.0998257	0.28482	0.00241292	0.0264503	0.186195	0.139948	0.0505145	0.0139238	0.00134593	0.0134069	0.000541328	0.35	0.291391	0.306407	0.00211386	0.414015	0.0300015
NULL	0.118793	0.100541	0.51221	0.000489005	0.00494846	0.0901044	0.495605	0.00135537	-0.000132202	0.431997	0.0720551	0.311714	0.0773022	0.113177	0.248645	0.23228	0.541408	0.276521	0.0719578	0.532799	0.161252	0.325209	0.125158	0.00149166	0.00761036	-0.00080101	0.236907	0.343589	0.0516699	0.230517	0.279878	0.0255319
NULL	0.234058	0.0775801	0.120368	0.0290461	0.281023	0.00440369	0.0175308	0.0149986	0.0891527	0.294417	0.258609	0.0592211	0.239483	0.047634	0.085279	0.0286901	0.485134	0.0148865	0.0117239	0.182867	0.0021472	0.135039	0.0333828	0.232835	0.0544257	0.089688	0.253056	0.0926179	0.00164465	0.0690808	0.0844869	0.311462
NULL	0.308965	0.00545951	0.0203608	0.203255	0.000368324	0.00757807	0.0219718	0.21153	0.00827345	0.274625	0.337473	0.143507	0.0524327	0.278157	0.218701	0.088738	0.531406	0.249296	0.0195711	0.327256	0.0769903	0.39593	-0.000986953	0.250279	0.0100918	0.0172875	0.254121	0.0504767	0.0557694	0.0745996	0.0195388	0.0768243
NULL	0.17509	0.000398284	0.210403	0.0119022	0.0897341	0.104743	0.0674933	0.0873255	0.0116486	0.201406	0.144807	0.0383724	0.00331588	0.136487	0.360578	0.0953134	0.128847	0.150307	0.0998447	0.103405	0.198736	0.297196	0.0490273	0.110836	0.151186	0.219712	0.0188047	0.174839	0.0529613	0.0180554	0.0215437	0.0944206
NULL	0.0558574	0.0402417	0.233632	0.0159123	0.0172867	0.0115057	0.00957335	0.28313	0.00734027	0.225002	0.167622	0.192742	-0.000723581	0.213904	0.24151	0.0459189	0.160911	0.291462	0.0349092	0.159207	0.0885784	0.099676	0.111525	0.00226163	0.00565045	0.312937	0.0361141	-0.000419347	0.176738	0.376499	0.342594	0.140972
NULL	0.194168	0.179482	0.123667	0.0839147	0.145933	0.0953115	0.0936224	0.15037	0.0599254	0.170008	0.50499	0.226872	0.283875	0.0592757	0.155409	0.0691744	0.462533	0.0059705	0.0533743	0.650688	0.188074	0.0666044	0.143269	0.198222	0.120903	0.00295737	0.242388	0.409028	0.235251	0.0165344	-0.000942021	0.00259107
NULL	0.00457366	0.0492646	0.0108412	0.253897	0.025905	0.163497	0.0518529	0.140206	0.014651	0.383326	0.242146	0.162773	-0.00112465	0.115661	0.0586225	0.327454	0.0865594	0.00173971	-0.00102196	0.00219625	0.190921	0.31394	0.0138808	0.0579705	-0.00102733	0.0337843	0.355325	0.463882	0.0145371	0.0278074	0.115031	0.150163
NULL	0.0180841	0.0389409	0.454158	0.0695261	0.106134	0.000838686	0.00624956	0.408541	0.00513818	0.0353593	0.0756941	0.00185994	0.00337436	-0.000783597	0.0989077	0.100453	0.227352	0.241415	0.0300295	0.5165	0.161582	-0.000372488	0.353723	0.0689494	0.0385559	0.165553	0.317652	0.0966597	0.00083428	0.0906814	0.00216893	0.154829
NULL	0.0159822	0.000981084	0.0574411	0.0391481	0.0747041	-0.000678848	0.2585	0.0843825	0.0220008	0.334414	-0.000697757	0.0159544	0.403893	0.157145	0.115644	0.313257	0.199642	0.239631	0.0134833	0.0765388	0.00704767	0.00261145	-0.000167386	0.24957	0.0171672	0.0246128	0.43024	0.0233271	0.263131	0.308349	0.190458	0.149052
NULL	0.158192	0.152639	0.0788293	0.0280878	-0.000124261	0.0895527	0.0827766	0.00128862	0.0915037	0.352359	0.477455	-0.000962155	0.241933	0.238203	0.22177	-0.000979255	0.0311808	-0.000740321	0.0145251	0.00534488	0.0380458	0.0179204	0.0162584	0.0167557	0.027394	0.0669541	0.11431	0.275347	0.458186	0.0328553	0.223467	0.0332753
NULL	0.411129	0.00686494	0.0806145	0.0724664	0.00570794	0.0112315	-0.000276482	0.263051	0.0300987	0.0844882	0.227411	0.0882594	0.0927118	0.0219169	-0.000720025	0.0523789	0.454532	0.276784	0.0676121	0.540311	0.0708346	0.0828265	0.593219	0.0130707	0.062322	0.112399	0.3326	0.103389	0.0289908	0.235774	0.222393	0.299874
NULL	0.228626	0.0019717	0.322317	0.188965	0.0925337	0.00609624	0.0481051	0.179683	0.220031	0.111026	0.105493	0.152094	0.0808071	0.271203	0.0285854	0.0544117	0.199798	-9.74473e-05	0.0427596	0.168368	-0.000999086	0.00127022	0.663027	0.0371347	0.138711	0.000249488	0.0856049	-0.000953754	0.121508	0.118259	0.103082	0.0981674
NULL	0.0581238	0.0206224	0.100616	0.0692469	0.1026	0.225447	0.427809	0.00312374	0.0631149	0.256895	0.0601261	0.0591844	0.24978	0.13656	0.0627103	0.197257	0.185452	0.123751	0.0271329	0.129699	0.264983	0.0181489	0.776528	0.123207	0.0224872	0.0871731	0.00811176	0.121153	0.0432735	0.000534903	-0.00109192	0.0725952
NULL	0.0240137	0.108678	-0.000950992	0.444439	0.0933233	0.0562432	0.0778079	0.0698185	0.0261588	0.0522964	0.0996968	-0.000682532	0.23292	0.00607934	0.30781	0.0392323	0.0466461	0.311213	0.0206069	0.056608	0.26799	-0.00103796	0.0931554	0.0411568	0.0182075	0.137377	0.0329469	0.00415473	-0.000418041	0.091946	0.111992	0.00281132
NULL	0.0150348	0.081455	0.472136	0.179255	0.102278	-0.000498042	0.0202955	0.339405	0.00652786	0.0253724	0.331073	0.0438689	0.0845784	0.0338994	0.321421	0.029404	0.24738	0.351976	-0.0009987	0.0374787	0.0573662	0.0773031	0.0185016	0.0390804	0.138981	0.0506473	0.353682	0.0054004	0.0355113	0.0654667	0.0218093	0.295308
NULL	0.180468	0.000371817	0.00258076	0.0949799	0.202598	0.00883443	0.0267225	0.387409	0.067998	-0.000295454	0.508082	0.0489141	0.0128151	0.0947547	0.34088	-0.000969181	0.0287802	0.000528255	0.0125306	0.339453	0.0223395	0.167378	0.0355768	0.0544327	0.0889459	0.165653	0.1401	0.00248835	0.154501	0.386831	0.0585896	0.574778
NULL	0.230848	0.143957	0.00463318	0.487177	0.034885	0.0501046	0.262803	0.467408	0.0735785	0.0679109	0.0664955	0.0557985	0.176229	0.266165	0.0695342	0.0427245	0.139121	0.0372423	0.0234328	0.503845	0.223262	0.177186	0.0832655	0.00822484	0.147766	-0.000574771	0.017984	0.0424115	0.192055	0.0697945	0.451453	0.0014358
NULL	0.00753258	-0.000922245	0.0984243	0.322535	0.0727039	0.0136561	0.130182	0.217472	0.0472133	0.549934	0.433966	0.259907	0.00161448	0.0628518	0.147467	0.358579	0.029458	0.224898	0.00272709	0.0199049	0.0195909	0.471407	0.153861	0.0310114	-0.0009396	0.0451471	0.010248	0.135627	0.063966	0.00227771	0.355439	0.00331406
NULL	0.0676752	0.0471293	0.14073	0.112489	0.0158289	0.0547194	0.376621	0.0924655	0.00201709	0.436732	0.385847	0.12657	0.389489	0.181349	0.0502655	0.200617	0.274536	0.371828	0.0206069	0.266002	0.111879	0.314978	0.483484	0.003268	0.0313636	0.0583096	0.0366511	0.0345826	0.365013	0.138383	0.250847	0.0955673
NULL	0.284419	0.00374781	0.012291	0.263665	0.092084	0.000607123	0.335076	0.370896	0.0803101	0.251588	-0.000987821	0.0780558	0.140387	0.110499	0.0435858	0.21069	0.311316	-0.00101813	-0.00101257	0.111275	0.0946091	0.499671	0.00246419	0.0289209	0.040623	0.000835798	0.0629238	0.0966002	0.255458	0.125497	0.226035	0.0129017
NULL	0.119833	0.29106	-0.000736066	0.3301	0.109744	0.024385	0.15832	0.119199	0.0638921	0.0276005	0.036227	0.0189909	0.0800602	0.00844025	-0.00100552	0.402015	0.282474	0.0366312	0.0130749	0.0414726	0.00104535	0.0170008	0.0557269	0.310346	0.0346002	2.34427e-05	0.105296	0.00114945	0.594531	0.00540935	-0.00101946	-0.000986632
NULL	0.0983809	0.0754363	0.053803	0.21827	0.0812819	0.0214496	0.0104666	0.0646379	0.101655	0.139724	0.0996968	0.00637818	0.446482	0.00555759	0.0211118	0.0586197	0.0682704	0.142302	0.153278	0.0892479	0.322362	0.145716	0.054136	0.121698	0.017345	0.00815486	0.0274737	-0.00015081	0.16019	0.00792744	0.0452281	0.382003
NULL	0.0467509	0.199822	0.0324856	0.0353832	0.177877	0.00851416	0.137313	0.244823	0.0970806	0.0628652	0.1198	0.134133	0.08204	0.208919	0.248895	0.253574	0.153598	0.0535631	-0.000693152	0.197071	-0.000641122	0.155229	0.29542	0.124897	0.0473538	0.0458013	0.270444	0.182098	0.186895	0.216936	0.210055	0.201419
NULL	0.115475	0.00878853	-0.000753392	0.0205075	0.183623	0.145949	0.109768	0.197529	0.0245228	-0.000295454	0.243406	0.0260658	0.221231	0.00337843	0.00323377	0.19199	0.000703659	0.272852	0.0242983	0.311883	0.0889933	0.124997	0.549434	0.00394573	0.0160769	0.00051955	0.0014914	0.0268735	0.191394	0.0544138	0.0127356	0.0115026
NULL	-0.00105754	0.0418913	0.0837918	0.126045	0.201048	0.135459	0.101498	0.0493316	0.00247288	0.00051295	0.0165935	0.0826614	0.136096	0.0153576	0.0325135	0.0490705	0.307178	0.0504066	0.0380794	-0.000368122	0.260727	0.116164	0.0227941	0.119181	0.0133238	0.0598355	0.183182	0.0858065	0.0438721	0.340389	-0.000669884	0.134777
NULL	0.208088	0.0266172	0.216309	0.140586	0.144548	0.136191	0.0493891	0.414877	0.0873006	0.220723	0.494723	0.0453378	0.0932531	0.109708	0.0399386	0.0179778	0.0281615	0.208072	0.0206069	0.218904	0.1121	0.395482	0.0490273	0.0371282	-0.000814148	0.342191	0.0431435	0.265131	0.28687	0.00218106	0.000724812	0.407915
NULL	0.260268	0.00053847	0.301369	0.434717	-0.000868836	0.0689815	0.0177016	0.117784	-0.000923918	0.455557	0.0120595	0.0540094	0.0472403	0.588614	0.0230497	0.0822853	0.216176	0.000691755	0.00956025	0.392475	0.11785	0.433155	0.0172976	0.0321738	0.036371	0.102619	0.0753519	0.216902	0.0140493	0.117347	0.308187	0.0202565
NULL	0.0112988	0.17096	0.0782914	0.0416801	0.189177	0.0161846	0.0834507	0.155719	0.026821	0.358092	0.352378	0.0900021	0.000355664	0.220811	0.0310912	0.324028	0.249781	0.459356	0.0177818	0.0239614	0.300624	0.402539	0.00552007	0.140606	0.0546132	0.257237	-0.000206418	0.180144	0.15821	0.198767	0.00117528	0.122997
NULL	0.251931	0.0239087	0.188555	0.0135955	0.317036	0.000835114	0.307394	0.193294	0.000334343	0.0486606	0.393112	0.000710459	0.36858	0.0480966	0.0698901	0.290528	0.344357	-0.000882423	0.0187234	0.308677	0.0134347	0.193693	0.321766	0.117776	0.0893518	0.285687	0.0428415	0.387706	0.0367446	0.201395	0.0187408	0.0240938
NULL	0.17718	0.0525302	0.0307942	0.451188	0.187287	0.133374	0.225923	0.318307	0.0213347	0.0121808	0.248741	0.033654	0.031925	0.0239182	0.0339876	0.295763	0.0306513	0.021139	0.0113223	0.126795	0.0622902	0.146268	0.0193085	0.168309	0.204566	-0.000180564	0.0451045	0.255187	0.120697	0.200803	0.103772	0.136467
NULL	0.00104514	0.0487286	0.170203	0.039805	0.271711	0.0192309	0.191603	0.0595333	0.00390286	0.0136478	0.0328622	0.17481	0.0609407	0.204003	0.0167713	0.0955324	0.126514	0.240966	0.0177818	0.0812655	0.272342	0.0811292	0.0421189	0.0205355	-0.000867971	0.306783	0.120155	0.104709	0.0916599	0.00762292	0.198521	0.330218
NULL	0.155954	0.0276347	0.116876	0.420837	0.0702599	0.00125819	0.0536115	0.00913983	0.0975486	-3.43752e-05	0.436076	0.00314206	0.1509	0.120751	0.226679	0.0702781	0.308681	0.211136	0.0234328	0.0190535	0.150414	0.346989	0.255279	0.14917	0.0491859	0.0788959	0.0939555	0.00198466	0.0708163	0.174859	0.0108232	0.119862
NULL	0.210261	0.0138833	0.0116096	0.130919	0.015637	0.0867195	0.183674	0.0427411	0.160558	0.0478051	0.0793391	0.0171329	0.172902	0.176936	0.0307942	0.321674	0.189759	0.0622885	0.0198821	0.294068	0.149102	0.112078	0.159077	0.0621181	0.0887433	0.135615	0.334541	0.142846	0.218856	0.0281364	0.0918421	0.0168094
NULL	0.0445782	0.0241352	0.231081	-0.000870169	0.154679	0.0164652	0.269508	0.145097	0.0770976	-0.000998028	0.14431	0.00720326	0.157072	0.206462	0.210214	0.297394	0.0299437	0.141085	0.0304044	0.0384055	0.0738173	0.123827	0.001167	0.156429	0.027126	0.055955	0.106655	0.120385	0.0191198	0.0198923	0.014194	0.000483066
NULL	0.258413	0.00522975	0.123577	0.362825	0.0561522	0.088043	0.0338741	0.231072	0.1107	0.225871	0.455049	0.386336	0.000119448	-0.000973798	0.240294	0.333857	-0.000717814	-0.000750316	0.0280108	0.131063	0.120457	0.0185108	0.0082511	0.0560116	0.18117	0.116814	0.103096	0.234385	0.199235	0.00221907	0.0806894	0.0511547
NULL	0.346517	0.121241	0.293025	0.0363232	0.102624	0.0501733	0.000967948	0.0538144	-0.000925384	0.233228	0.0288141	0.00637818	0.0846428	0.0887163	0.174134	0.00342599	0.0197051	0.276736	0.0253172	0.0187126	0.0152318	0.11446	0.660279	0.0563063	0.0540081	0.00611977	-0.000519662	0.30151	0.229753	0.00615515	0.0594807	0.199104
NULL	0.176935	0.180189	0.240679	0.421125	0.205101	0.0869352	0.00933227	-0.000807715	0.0342451	0.00228053	0.0288228	0.0336012	0.308073	0.133722	0.0905682	0.105093	0.13659	0.00028698	0.00628582	0.206716	0.285805	0.433338	0.320714	0.153122	0.0675143	0.0712211	0.0127407	0.0709783	0.034628	0.0618092	0.123698	0.0204618
NULL	0.0700507	0.0430628	0.0288007	0.21788	0.224592	0.0266555	-0.000891326	0.113992	0.00860594	0.226639	0.160882	0.0467929	0.0755801	0.00311026	0.00689923	0.121554	0.00158281	0.167192	0.0797018	0.332469	0.142884	0.0503637	0.164432	0.034329	0.162386	0.00313971	0.331066	0.0045102	0.0792938	0.102538	0.0760842	0.214292
NULL	0.132032	0.139024	0.0192543	0.0886117	-0.000612606	0.0501815	0.115417	0.188948	-0.000868554	-0.000330616	0.171058	0.103579	-0.000801325	0.345187	-0.000250455	0.2356	0.0438299	0.0067991	0.152874	0.304985	0.254639	0.0094148	0.00283384	0.0516755	0.035222	0.150338	0.378457	0.196872	0.036043	0.0240668	0.0487026	0.250776
NULL	0.0794425	0.0530839	0.0115743	0.000495662	0.137908	0.00733558	0.128105	0.185958	0.017906	0.382573	0.0321049	-0.000755489	0.00169071	0.0897849	0.127395	0.130541	0.0212177	0.573898	0.035634	0.345629	0.044937	0.0938204	0.102538	0.0762012	0.0900648	0.0888302	-0.000931613	0.136086	0.0957634	0.162664	-0.00084562	-9.61177e-05
NULL	0.225169	0.184509	0.463457	0.461916	0.0156025	0.00196698	0.0424107	0.28313	0.0109061	0.258154	0.0344336	0.00648625	0.0458879	0.200574	0.0320349	0.155118	0.393243	0.173391	0.0299668	0.00248654	0.0812232	0.0168937	0.314862	-0.00103014	-0.000358531	0.175255	0.109898	-0.000959656	0.232688	0.116964	0.504669	0.00961402
NULL	0.124029	0.0777772	0.0262366	0.123927	0.141174	0.183231	0.442791	0.237646	0.000172911	0.10547	0.480593	0.175478	0.000484827	0.0397122	0.00517724	0.114355	-0.000918164	0.410205	0.0267528	0.0356488	0.0209597	0.0238827	0.534378	0.0220264	0.0561059	0.237368	-0.000693901	0.18068	0.0560487	0.0348096	0.155125	0.0181287
NULL	0.09372	0.127645	0.0217565	0.00332537	0.0057842	-0.000135882	0.0190524	0.0280079	0.0563546	0.00101819	0.220023	0.012915	0.00787176	0.0248522	0.0306398	0.0998257	0.00172108	0.0122155	0.0333434	0.101558	0.29796	0.0157771	0.563659	0.0152632	0.000731854	0.110077	0.0262555	-0.000587246	0.044621	0.0835944	0.00759154	-0.000361853
NULL	0.000402403	0.12664	0.0231925	0.195489	0.0148506	0.382526	0.0267671	0.144738	0.126081	0.0271129	0.596968	0.115888	0.162636	0.139814	0.0587496	0.0618754	0.0676252	0.00441291	0.023299	0.273691	0.258348	0.115889	0.234364	0.0748316	0.00598466	0.0915991	0.16414	-0.00099118	0.210506	0.0229663	0.0204072	-0.000476463
NULL	0.00613071	0.0181165	0.00973757	0.0280135	0.214403	0.0358289	0.129239	0.210879	0.00796056	0.00155377	0.0793391	0.164842	0.19513	0.0894482	0.0231345	0.0690065	0.201448	0.202237	0.00577966	0.143273	0.0154069	0.192089	0.0231855	0.0608939	0.151549	0.127033	0.0363084	0.391829	0.0756624	0.0257963	0.134742	0.00332667
NULL	-0.000940776	0.000761747	0.0185779	0.140089	0.258668	0.110025	0.113761	0.0932987	0.0674894	0.208492	-8.2617e-05	0.322786	0.0469215	0.111049	-0.000634007	0.452682	-0.000790284	0.19685	0.00787868	0.69532	0.0070192	0.2781	0.0540022	0.110764	0.0315153	-0.000121893	0.153197	0.224296	-0.000232084	0.067329	0.150641	-0.000470871
NULL	0.173553	0.112839	0.266466	0.014822	0.00856567	0.0299424	0.00420417	0.409898	0.0536354	0.00138138	0.554102	0.0611042	0.00531097	0.120199	0.30287	0.156682	0.386049	0.00470576	0.0196651	0.0885238	0.0332479	0.382983	0.210445	0.0396462	0.0121727	0.00443672	0.306749	-0.000792709	0.320452	0.0420781	0.364965	0.146803
NULL	0.0345921	0.0225463	0.000280311	0.534621	0.0365676	0.104662	0.00129706	0.0821659	0.0683107	0.105401	0.399515	0.326049	0.0804552	-0.00107215	0.294633	0.210624	0.0570499	0.256181	0.0436607	0.289683	0.0141532	0.070974	0.00600774	0.00911544	0.0104501	0.00673236	0.292522	0.0183938	0.624309	0.0638684	0.0132777	-0.000748895
NULL	0.114484	0.164976	0.00208359	0.0391233	0.0342983	0.037952	0.0972188	0.533125	0.0737999	0.0305895	0.0682919	0.198603	0.031378	0.0019608	0.169536	0.0171093	0.253285	0.043309	-0.000767876	0.0906832	0.0665788	0.00143736	0.179765	0.0332244	0.0404391	0.000751811	0.0704864	0.00682718	0.0576108	0.0811483	0.0184724	0.590094
NULL	0.0972343	0.00156306	0.0415222	0.198321	0.0328004	0.0303556	-0.000466873	0.0317097	0.000837815	0.0155162	0.0282054	0.0436448	0.411806	0.120404	0.141815	0.331027	0.0082078	0.00779278	0.0967521	0.340143	0.201273	0.443646	0.0115303	0.051248	0.0364468	0.269044	0.172114	0.164645	-0.000536524	-0.000786319	0.179523	0.0418206
NULL	0.235955	0.12316	0.00256072	0.0653408	-0.000210689	-0.000977292	0.0101018	0.0409597	0.0223225	0.460974	0.00118227	-0.000454774	0.32022	0.348862	0.113042	0.0751165	0.0320898	0.473704	0.100603	0.329349	-0.000998293	0.000580492	0.122687	0.220716	0.0127601	0.0450581	0.239528	0.218771	0.0804016	-0.00065315	0.226603	0.0205729
NULL	0.0019162	-0.00102801	0.0804617	0.0229752	0.190983	0.0105359	0.363595	0.0207372	0.000959779	0.157769	0.0555536	0.103414	0.337041	0.0954705	0.100282	0.0793309	0.00285222	0.118444	0.042115	0.039368	0.0644368	0.321854	0.00644362	0.191013	0.0136536	-0.00093813	0.17382	0.012428	0.226188	0.133002	-0.000359892	0.226865
NULL	-0.00089907	0.0904801	0.00496673	0.0100891	0.141181	0.00788119	0.175804	0.0980518	0.0667246	0.0413505	0.0834085	0.0054634	0.0166179	0.388624	0.0236743	0.00428639	-0.000331181	0.0728683	0.0225977	-0.000892687	0.217378	0.332361	0.641003	0.131777	0.00832711	0.174088	0.132339	0.130502	0.120605	0.256288	0.0634296	0.328904
NULL	0.0708644	0.0179361	0.019737	0.0120941	0.0912628	0.0313538	0.215524	0.160705	0.0192832	0.254812	0.0017641	0.0250721	0.0465742	0.323416	0.508465	0.000216778	0.40296	0.0804689	0.129426	0.65391	0.0887206	0.0507049	0.260365	0.245106	0.0254852	0.0174463	-0.000794418	0.572922	0.213376	0.309614	-3.45851e-05	0.151318
NULL	0.123723	0.00608208	0.0124786	0.147789	0.00131766	0.0288078	0.0401067	0.256394	-0.000910653	0.380932	0.318198	0.164001	0.153254	0.0613353	0.295506	0.233789	0.252567	0.0039649	0.0204402	0.351297	0.0591239	0.0116974	0.0168823	0.164954	0.0823571	0.0460265	0.111584	0.0635049	0.231426	0.170527	0.0357226	0.0865471
NULL	0.00702435	-0.00101523	0.0250771	0.278736	0.0957683	0.00883106	0.187838	0.0745898	0.0403622	0.00409644	0.462409	0.00365929	0.271583	0.0614435	0.0532579	0.415962	0.492855	0.0921057	0.0168402	0.00437989	0.0488571	0.0156246	-0.000368251	0.107528	0.00447796	0.13333	0.366876	0.0264181	-0.000732955	0.104213	0.125927	0.244571
NULL	0.0554816	0.150529	-0.00100305	0.190341	0.0526149	-8.38123e-05	0.0431208	0.0548911	0.0380573	0.328773	0.407546	0.0830876	0.131653	0.0597962	0.0759397	0.0742888	0.135586	0.110246	0.0458729	0.00620618	0.242065	0.000911962	0.781129	0.000150665	0.0589585	0.474141	0.162406	0.233933	0.0190953	0.000170307	0.24182	0.0297562
NULL	0.0794115	0.145678	0.0878657	0.0547424	0.00234105	-0.00101089	0.0185605	0.212832	0.0113367	0.0710614	0.409621	0.145848	0.229812	0.297405	0.196972	0.311259	0.367486	0.342185	0.0207937	0.0389621	0.0908144	0.0482046	0.465456	0.293586	0.00669984	0.0288452	0.055084	0.0317491	0.0362105	0.00017522	0.279629	0.0669267
NULL	0.0187028	0.202099	0.0542846	0.0875194	0.00301518	0.0626963	0.378022	0.169119	0.000450231	0.00489244	0.0385401	0.0455507	0.372299	0.268004	0.191902	0.00457385	0.492029	0.138164	0.0300295	0.0244239	0.0798762	0.191252	0.332435	0.192058	0.163026	0.164659	0.194184	0.00231708	0.177148	-0.000700051	0.209356	0.271143
NULL	0.0240355	0.0304561	0.133033	0.00946709	0.00807715	0.112415	0.32541	0.0337355	0.00762644	0.128914	0.373692	0.337234	0.0183786	0.0148434	0.00176978	1.83424e-05	0.125836	0.201946	0.0242983	0.342699	0.244649	0.343812	0.729508	0.243376	0.00518417	0.0215549	0.031432	0.0127975	0.00161973	0.252195	-0.00101292	0.142444
NULL	0.212316	0.0288585	0.0744364	0.00912321	0.0309838	0.00760447	0.379501	0.211445	0.0204993	0.205776	0.577175	0.297105	0.305698	0.0267208	0.303231	0.0157389	0.129872	0.248827	0.025415	0.299961	0.199057	0.412752	0.017306	0.0793747	0.00979181	0.159759	0.00367339	0.110792	0.289178	0.0638103	0.162894	0.0369351
NULL	0.0751848	0.0425394	0.169981	0.336433	0.213457	0.0802974	0.0197214	0.036412	0.0490757	0.1709	0.209802	0.00624586	0.347524	0.01008	0.115725	0.100927	0.059156	-0.000729304	0.00942347	0.210588	0.256869	0.0507761	0.0227941	0.0449283	-0.000674009	0.408497	0.348759	0.00565231	0.151452	0.269052	0.0261464	0.0158203
NULL	0.24022	0.0317632	0.497899	-0.000985816	0.189851	-0.000444457	0.390988	0.291363	0.00329084	0.150404	0.0148817	-0.00072629	0.175533	0.0703014	0.278107	-0.000985379	0.349355	0.150305	0.0118394	0.0259927	0.049196	-0.000723108	0.633483	0.00207931	0.0381227	0.0963423	0.111743	0.525683	0.0803952	0.0770475	0.109602	0.0121414
NULL	0.214701	0.052802	0.101762	0.0494991	0.119252	0.00103621	0.434331	0.149724	0.0841512	0.0442362	0.456097	0.385446	0.00236644	0.050572	0.214405	0.0195394	0.000689987	0.32239	0.0262595	0.394909	0.185257	0.0995629	0.139715	0.0533543	0.0647583	0.116653	0.251062	0.0643973	0.00118699	-0.000653813	0.107148	0.0155224
NULL	0.170209	0.0804289	0.0207064	0.000286909	-0.000994809	0.0197531	0.399967	0.0472765	0.116579	0.187531	0.15588	-0.000184641	0.18503	0.328522	0.175061	-0.000829015	0.0417679	0.00752209	0.144002	0.00628945	0.0402889	0.237015	0.0469506	0.00568575	0.185817	0.000249488	0.0884053	0.25197	0.098883	0.151864	0.00999082	0.193843
NULL	0.00411587	-0.00108249	0.12684	0.0439976	0.141174	0.110761	0.041038	0.000575316	0.0168406	0.130709	0.153766	0.167872	0.249454	0.302826	0.10419	0.323017	0.131337	0.574855	0.0991616	0.184669	0.0527687	0.11206	0.087004	0.037064	0.0168213	0.331986	0.295353	0.223445	0.106588	0.065947	0.0497801	0.149802
NULL	0.131248	0.136082	0.121294	0.0284393	0.111776	-0.000929302	0.215263	0.288184	0.0252513	0.0475933	0.197604	0.0291757	0.371825	0.198762	-0.00100948	0.267446	0.418289	0.326339	-0.000608705	0.0116153	0.00168912	0.0155564	0.022851	0.144433	0.0431234	-0.00103578	0.0819762	0.00243758	0.0436064	0.0127311	0.00168135	0.127419
NULL	0.263135	0.0315483	0.147381	0.127297	0.157914	0.0543128	0.21505	0.159544	0.0266935	0.0608346	-0.00102835	0.0271123	0.203512	0.00518947	-0.00087341	0.00544078	0.477132	0.00200031	0.00820641	0.21151	0.287822	0.0216189	0.0614623	0.208274	0.002668	0.0323801	0.371634	0.00664892	0.152024	0.0153698	0.00255136	0.32611
NULL	0.149261	0.0555853	0.0310598	0.0301661	0.112323	0.0390371	0.302099	0.236905	0.00241539	0.00174912	0.0275562	0.140148	0.445006	0.186552	0.0429725	0.00132115	0.00387422	0.0713108	0.0300425	0.201381	0.0529174	0.218878	0.284842	0.0630764	0.0776917	0.0121586	0.00803447	0.0838574	0.0365848	-0.000851134	0.183119	0.0645436
NULL	0.36068	0.00724155	0.330929	0.0745027	0.190312	0.032956	0.122466	0.191636	0.00698168	0.120805	0.404381	0.169097	0.138938	0.128269	0.0336772	0.195256	0.207703	0.179516	-0.00102754	0.00256964	0.00268535	0.0133988	0.250994	0.030519	0.0481123	0.105372	0.0914563	0.329813	0.0632087	0.0403853	0.210262	0.0268351
NULL	0.264487	0.0603884	0.378616	0.105913	0.124768	0.0215246	0.0146641	0.427541	0.0780154	0.185932	0.487156	0.0039205	0.0516401	0.006525	0.00724601	0.236969	0.110488	0.139588	0.0130749	0.00176198	0.110174	0.0761844	0.0162107	0.150379	0.00902128	0.272371	0.114176	0.175921	0.00160044	0.11492	0.0357905	0.22555
NULL	0.120298	0.152355	0.0728085	0.118148	0.000804911	0.0372582	0.00164459	0.0170577	0.0282387	0.0295266	0.204864	0.00687408	0.00755527	0.0574317	0.0188459	0.10257	0.241619	0.461165	0.0206069	0.223849	0.00157005	0.0787273	0.00285497	0.102132	0.0141814	0.1326	0.0146379	0.099219	0.630001	0.0327874	0.01299	0.0312384
NULL	0.206896	0.0760539	0.0804999	0.15986	0.0857988	0.000148038	0.0533042	0.0214292	0.0290437	0.000375965	0.397083	0.0147819	0.128532	0.0349361	-0.000428062	0.301086	0.316257	0.224261	0.0310604	0.0684943	0.234968	0.438227	0.00492635	0.0527594	0.00981166	0.00416923	0.349821	0.216111	0.285344	-0.00063337	0.0444279	0.277715
NULL	0.00756743	-0.000417847	0.0710711	0.107074	0.280587	0.0382481	0.163049	0.497565	-0.000832513	0.193177	0.0855897	0.055023	0.195195	0.148771	0.0495456	0.234224	0.141195	0.176918	0.00600054	0.354771	0.068656	0.0630743	0.119577	0.272582	0.00596806	0.295091	0.0136771	0.0142204	0.0780723	0.00900184	0.0519599	0.293844
NULL	0.0627421	0.00667303	0.000838768	0.147749	0.0387039	-0.000592859	0.0439617	0.0481876	-0.000880788	0.048481	0.381558	0.0713962	0.163594	0.0605087	0.355382	0.0660186	0.0876281	0.323822	0.0479428	0.0305598	0.275881	0.423483	0.359567	0.0152096	0.0273664	0.0120699	-0.000751563	0.125327	0.111162	0.0442654	0.386237	0.376563
NULL	0.105539	0.110205	-0.000361937	0.381337	0.0580197	0.0938621	0.0583166	0.00217508	0.0922641	0.202967	0.55998	0.109732	0.0545682	0.0862873	0.0156271	0.33442	-0.000684995	0.139211	0.0281443	0.0364583	0.0476599	0.377376	0.0574802	0.0801007	0.000194271	0.0690345	0.192801	0.183709	0.000184341	0.0845192	0.292183	0.0510231
NULL	-9.58244e-05	0.0751682	0.0476475	0.21	0.0444044	0.0879319	0.345021	0.0270674	0.27643	0.0585452	0.127787	0.0915897	0.412534	0.00844025	0.0577193	0.120503	0.00865059	0.431716	0.00235722	0.0239614	0.25491	0.284246	0.109648	-0.000253851	-0.000924027	0.0373088	0.134992	0.044662	0.481674	0.0597514	0.221308	0.230633
NULL	0.00457366	0.0386375	0.12209	0.180278	0.0371632	0.00394165	0.291726	0.172055	0.00119942	0.0980072	0.347096	0.00409569	0.387611	0.101511	0.000615244	0.438837	0.0314679	0.249925	0.0522728	0.0485036	0.00444955	0.0164954	0.280989	0.00122509	0.0396272	0.253835	0.0627555	0.0110376	0.0230372	0.0152309	0.271698	0.383357
NULL	0.114942	0.101876	0.00153933	0.0368267	0.103153	0.0212579	0.00614728	0.0497265	0.00662973	0.151668	0.0739888	0.147074	0.00132008	0.270354	0.0846924	0.28418	0.114561	0.215449	0.0234328	0.0415582	0.161022	0.425224	0.2842	0.0410263	0.00240712	0.0163746	0.189525	0.0902881	0.428378	0.153659	0.351483	0.0503088
NULL	0.22742	0.0304739	0.0503392	0.158969	0.0337225	0.180689	0.333312	0.224899	0.000509344	0.0998156	0.397487	0.00817204	0.0490978	0.0907349	0.0318279	0.415658	0.278748	0.340629	0.0252433	0.596336	0.058961	0.185052	0.405707	0.0844485	0.000218391	0.0412772	0.010735	0.119497	-0.000963881	0.0247229	0.00520781	0.00509833
NULL	0.0239268	0.00445059	0.299499	0.161452	0.100252	0.0549493	0.112426	0.0972732	-0.0010004	0.0166448	0.363255	0.014313	0.0535274	0.140293	0.127968	0.22168	0.260952	0.137714	0.00460776	0.00292329	0.0402889	0.216695	0.465456	0.0149571	0.00774859	0.0849287	0.0722885	0.0107518	0.0322087	0.0460192	0.101345	0.0103373
NULL	0.0718535	0.0885295	0.0354246	0.165954	0.164112	-0.000411158	0.182004	0.00537333	0.0735391	0.055972	0.526737	0.00300553	0.0131235	0.266221	0.0642785	0.0607592	0.393727	-0.000535124	0.0140457	0.459842	0.150009	0.00475818	0.0998308	0.0280916	0.00164236	0.0879464	-0.00100702	0.590201	0.471736	0.0972082	0.0069729	0.0337784
NULL	0.00178343	0.0220918	0.0222675	0.194835	0.0167714	0.191509	0.114674	0.437884	0.00411303	0.00366802	0.590366	0.308024	0.629298	0.275563	0.129408	0.191834	0.376241	0.472784	0.0272019	0.137089	0.000346184	0.0149987	0.295635	0.155996	0.061959	0.0778028	0.0970684	0.122844	0.241125	0.00421273	0.156401	0.141401
NULL	0.181134	0.109937	0.274362	0.433569	0.00919367	0.0231272	0.0114002	0.275622	0.000738329	0.115309	0.545902	0.10735	0.082073	0.0733514	0.454848	0.1944	0.394051	0.00451387	0.0375736	0.0803485	0.0820239	0.176064	0.606602	0.0119236	0.00625319	0.145373	0.00700053	0.0235104	0.47399	0.0364263	0.417598	0.0279506
NULL	0.0435816	0.0713804	0.118792	0.477662	0.0121277	0.0655138	0.357253	0.207794	0.0346329	0.208354	0.000149259	0.0381527	0.000579426	0.00272509	0.0282995	0.300815	0.319763	0.0479742	0.00272709	0.0951488	0.0139954	0.18573	0.0164332	0.0199776	0.011166	0.294118	-0.000592763	0.0110924	0.150399	0.0597743	0.0647314	0.0802548
NULL	-0.000642332	0.00251804	0.268341	0.00595571	0.0243011	0.0116467	0.169715	0.31089	0.00635469	0.256743	0.375688	0.399843	0.328752	0.0353016	0.0125955	0.121802	0.0461104	0.109679	-0.000808592	0.121632	0.183202	0.00323402	0.176167	0.0437191	0.266078	0.17189	0.185921	0.00654533	0.113282	0.0366661	0.0212821	0.0177183
NULL	0.111108	0.119461	0.006653	0.379062	0.207089	0.0346997	0.0730449	0.158722	0.1738	-0.000791084	0.0483265	0.0511234	0.220497	0.274555	0.087667	0.0104043	0.013625	0.0263631	0.0280776	0.264445	0.23496	0.414087	0.0185863	0.198957	0.0177732	0.0137289	0.00627815	0.142316	0.297287	0.0537014	0.0290413	0.00842865
NULL	0.0301157	0.0761466	0.0362823	0.00374751	0.0165603	0.0183015	0.00779947	0.0421758	0.02432	0.0404782	0.501408	0.139934	0.147891	-0.000288913	0.142865	0.129308	0.187827	0.346568	0.0187234	0.0803485	0.1492	0.129629	0.0105581	-0.000914691	0.00299999	0.197165	0.0846983	0.0297671	0.0124799	0.0750791	0.336382	0.106905
NULL	0.146659	0.012335	0.47089	0.0191584	0.202196	0.0675031	0.177622	0.193987	0.0214567	0.253016	0.000607549	0.00858616	0.241319	0.0615896	0.125236	0.0108947	0.169231	0.192481	0.0318559	0.054262	0.0765798	0.126193	0.0507755	0.0606338	0.0133224	0.0655458	0.0809681	0.126546	0.0220943	0.0634697	0.0158616	-0.000435938
NULL	0.484288	-0.00102976	0.328994	0.108051	-0.0010497	0.0222545	0.0954779	0.0432842	0.00980916	0.000929378	0.335073	0.0617514	0.0335148	0.0810772	0.281207	0.158881	0.580798	0.164734	-0.00102236	0.136106	0.00766746	0.1764	0.00454586	0.0578586	-0.000386242	0.172076	0.353555	0.0601931	0.319786	0.100532	0.108317	0.0274832
NULL	0.0520588	0.200833	0.00630023	0.0519439	0.0124509	0.000409967	0.00218873	0.0927402	0.129661	0.171699	0.588485	0.163006	0.1616	0.242591	0.0781994	0.368997	0.0411696	0.139229	0.00521146	0.326837	0.218907	0.308521	0.0490273	0.0654701	0.00602356	0.0498317	0.225111	0.0342878	0.120996	0.300773	-1.02982e-05	0.300944
NULL	0.106868	0.0143953	0.0193952	0.0633774	0.0329913	-0.000831074	-0.00100952	0.329686	0.017356	0.434671	0.450044	0.139363	0.00160518	0.0548918	0.374	0.133542	0.0245814	0.355788	0.038449	0.0232245	0.0300393	0.0904571	0.474007	0.242877	0.00110283	0.248313	0.174329	0.0595245	0.0414153	0.0151048	0.0125181	0.0346067
NULL	0.595508	0.222347	0.244444	0.0269175	0.250157	0.00184406	0.377122	0.00913983	0.0180642	0.00838182	0.185484	0.0174735	0.127399	0.243981	0.22067	0.1875	0.0774765	0.220643	0.0215488	0.228463	0.024215	0.186759	0.424695	0.00126007	0.0035615	0.006062	0.0394152	0.419103	-0.000967214	0.142275	0.0340552	0.155518
NULL	0.0694912	-0.000174191	0.0552949	0.435328	0.00911316	0.0728992	0.423311	0.0883799	0.0110863	0.317177	0.0189088	0.439268	0.370647	0.200987	0.0234507	0.316241	0.0255722	0.336101	0.158566	0.0154272	0.00181786	0.0629996	0.585237	0.278122	0.00370761	0.00531739	0.344257	0.0413088	0.113092	0.000214148	0.0396472	0.0719363
NULL	0.0819264	-0.000965242	0.147058	0.376441	0.0570107	0.00686601	0.404036	0.072614	-0.000848961	0.00517159	0.385834	0.264896	0.402363	0.131011	0.0596169	0.30777	0.398567	-0.00104451	0.0365268	0.0016751	0.271899	0.00426473	0.10927	0.0906292	-0.000648901	0.167357	0.38578	0.0641706	0.218966	0.0348984	-2.75115e-06	-0.00102386
NULL	0.228606	0.14752	0.297436	-0.000781098	0.0464273	0.0291008	0.0607288	0.644951	0.0103626	0.00211302	0.0829466	0.11342	0.343555	0.177671	0.0115598	0.0123651	0.497488	0.170141	0.04951	0.174603	0.159492	0.300511	0.22709	0.244207	0.000718565	0.00119747	0.261892	0.0243827	0.200417	0.00156705	0.335698	0.0822671
NULL	0.00309561	0.00401521	0.0244616	-0.000448429	0.137613	0.0290762	0.12796	0.0829961	0.0316196	0.0563857	0.503497	0.0164188	0.273148	0.0471156	0.0245659	0.343276	0.00764458	0.103374	0.0309114	0.180948	0.0454319	0.448135	0.414262	-0.00015061	-0.00107833	0.00758778	0.0109625	0.293026	0.151183	0.201938	0.182949	0.268157
NULL	0.190344	-0.00098332	0.00215633	0.400022	0.2467	0.131773	0.00619423	0.0987144	0.0877578	0.189138	0.020308	0.0350299	0.142079	0.220449	0.0241572	0.341968	0.0442196	0.0241126	0.000249281	0.173315	0.235684	0.455557	0.581663	0.267029	0.0473976	0.251133	0.120985	0.1118	0.258863	0.0647076	0.397295	0.00553309
NULL	0.011813	0.0866787	-0.000971022	0.239755	0.0364551	0.0223358	0.021652	0.409898	0.0967747	0.0418488	0.429215	0.0655264	0.0665689	0.0258517	0.00235628	0.0781276	0.235512	0.145266	0.059656	0.763046	0.0164565	0.0779728	0.149376	0.0326311	0.117145	0.117813	0.0157989	0.341901	0.284188	0.0322385	0.0785497	0.0913018
NULL	0.156656	0.000174633	0.180794	0.0075794	0.156675	0.00880895	0.333065	0.0689462	0.0233619	0.0778879	0.152446	0.226508	0.111511	0.00695558	0.202575	0.168137	0.173409	0.262722	0.131442	0.0216658	0.269323	0.0836911	0.442445	0.00105999	0.031703	0.0836743	0.0139973	0.347111	0.0440188	0.00570154	0.0170514	0.202502
NULL	0.202896	-0.00032521	0.19081	0.238747	0.104885	0.0970289	0.0572731	0.0294941	0.0145715	0.0638964	0.127708	0.0577172	0.0346271	0.0550992	0.10569	0.0477492	0.44029	0.0928138	0.0687067	0.574632	0.0780737	0.125826	0.032925	0.146767	0.18117	0.0354052	0.0169148	0.147135	0.180933	-0.000689451	0.195739	0.00333357
NULL	0.0380716	-0.000591999	0.0386663	0.0723894	-0.00101084	0.051596	0.228064	0.00869393	0.0583306	0.23049	0.0843528	0.0521193	0.0506403	0.27473	0.158061	0.0631232	0.585968	0.0625045	0.0103101	0.357701	0.153218	0.297904	0.0560393	0.295498	0.0151853	0.0282283	0.0720131	0.0270797	0.0649631	0.000210872	0.364248	0.0113757
NULL	0.239587	0.0430717	0.0861201	0.149515	0.162552	0.00363799	0.0185686	0.156773	0.000387601	0.230248	0.374291	0.309381	0.118821	0.043112	0.431744	0.373723	0.00999491	0.26263	0.0753685	0.389463	0.0798728	0.195892	0.036758	0.100658	0.00707053	0.0030033	0.319262	0.0238187	0.210907	0.0156073	0.0159166	0.0108671
NULL	-0.00102169	0.0868854	0.314508	0.110705	0.326551	0.08984	0.332387	0.275767	0.0584174	0.0508186	0.483254	0.119055	0.39141	0.175382	0.0914707	0.0181774	0.304887	0.0993514	0.0157839	0.0158486	0.112271	0.00220975	0.509472	0.289411	-0.000991089	0.0701562	0.00866429	0.0162471	0.00164218	0.0624601	-0.000772299	0.164057
NULL	0.492935	0.0535293	-0.00100651	0.143566	0.131344	0.0128037	0.100941	0.0186178	0.029254	0.0479313	0.149152	0.0338652	0.00822788	0.108179	-0.000284206	0.00860054	0.150193	0.00156328	0.0328579	0.33333	0.0560181	0.382757	0.14669	-0.000388193	0.0300534	0.154002	0.00649517	0.0296812	0.414041	0.000685955	0.0326896	-0.000671427
NULL	0.241215	0.000176201	0.297995	0.000876675	-0.000606681	0.140702	-0.000795798	0.085228	0.0865317	0.0204909	0.693776	0.158811	0.0618592	0.172011	0.0822902	0.281452	0.272925	0.00123548	0.00935618	0.021152	0.0512333	-0.000576462	0.0138139	0.120565	0.152782	0.109079	0.00955184	0.1522	0.0234766	0.250109	0.119615	-0.000219265
NULL	0.286058	0.00435276	0.011573	0.232079	0.100535	0.0524222	0.037449	0.116439	0.0101001	0.302978	-0.00040457	0.115533	0.0305754	0.000215003	0.0380406	0.327941	0.0200495	0.155787	0.0309114	0.40059	0.133225	0.290307	0.260265	0.00203925	0.161976	0.0508409	0.282624	0.0189659	0.00802235	0.0920479	0.108753	0.000444937
NULL	0.00244232	0.193433	0.209034	-0.000493093	0.00911503	0.0160004	0.188722	0.0288051	0.117379	0.161665	0.10012	0.0837396	0.175014	0.0385262	0.00614021	0.0583386	0.307855	-0.000925747	0.0111927	0.0396426	0.345635	0.239537	0.220477	0.0135774	-0.000605406	0.110539	0.368726	0.3755	0.432473	0.00586742	0.0219058	0.0829443
NULL	0.0756988	0.0662864	0.00241402	0.416914	0.0615311	0.139365	0.0150411	0.136901	0.00374846	0.103893	0.0132801	0.0554144	0.0911278	0.0183936	0.25859	0.209131	0.329104	-0.000825367	0.0101906	0.555992	0.014063	0.00981901	0.168722	0.0760913	0.0292703	0.0869977	0.249393	0.390013	0.258539	0.368729	0.00694311	0.311136
NULL	0.00357654	0.0281445	0.189655	0.0821823	0.182943	0.00869445	0.200005	0.171899	-0.000980638	0.146444	0.217855	0.0741004	0.126951	0.0443635	0.000181032	0.2471	0.119374	0.111948	0.00562326	0.387746	0.117387	0.110835	0.0778571	0.0477137	0.00268295	0.197935	0.312119	0.266137	0.00666734	0.0360179	0.203741	0.400913
NULL	0.114451	0.0670934	0.0745694	0.247282	0.0212241	0.000396963	0.0353263	0.151696	-0.0005073	0.128064	0.353508	0.206914	-0.00112465	0.00519585	0.0931121	0.258344	0.501501	-0.000945315	0.09206	0.142279	0.222234	0.0406387	0.413706	0.137226	0.116769	0.0751033	0.0929443	0.0761826	0.0504693	0.0454807	0.00145055	0.0562027
NULL	0.0225949	0.00498153	0.0746796	0.451415	0.032759	0.0167349	0.0275022	0.0268639	-0.000750462	0.0412775	0.464408	0.243814	0.237025	0.045823	0.000385756	0.24465	0.314327	0.165704	0.0196651	0.0139252	0.193751	0.0291095	-0.000339219	0.0680585	0.0123374	0.0410526	0.142489	0.205206	0.00401472	0.0209476	0.131963	0.210228
NULL	0.0127559	0.128034	0.29135	0.0884367	0.0170566	0.0549339	0.0693845	0.119136	0.0528017	0.228594	0.201345	0.0585684	0.0200688	0.0986891	0.012881	0.20072	0.15827	0.0196139	0.0611698	0.387967	0.215314	0.011669	0.202554	0.211822	0.177114	0.350336	0.033842	0.00570298	0.00361787	-0.000987291	0.352811	0.0894867
NULL	0.0351084	0.119196	0.169137	0.0225382	0.0123863	0.183557	0.0446772	0.235611	0.0270162	0.645844	-0.00102835	0.0643856	0.0263086	0.309762	0.0306644	0.124025	0.107806	0.00914058	0.0328579	0.442632	0.00979985	0.0675457	0.109324	0.178376	0.0598682	-0.000972219	0.0113077	0.383518	0.431281	0.0316921	0.127798	0.0567079
NULL	0.000183872	0.0349276	0.0725551	0.158452	0.136104	0.0141026	0.128715	0.0163727	0.0572984	0.0061342	0.170199	0.0238551	0.000748361	0.273146	0.00985739	0.208225	0.340788	0.054496	0.137013	0.329748	0.0498191	0.281219	0.294131	9.84046e-05	-0.000121104	0.251036	0.174484	0.250788	0.484496	0.173949	0.135575	0.0600965
NULL	8.27166e-06	0.000958059	0.044829	0.0377787	0.00152151	0.140194	0.306621	0.269279	0.0686148	0.194565	0.394132	0.18706	0.0792494	0.132624	0.42309	0.291622	0.000643498	0.440207	0.102962	0.331365	0.279219	0.0393681	0.0683114	0.138504	0.00582348	0.00152705	0.292821	0.224567	-0.000988428	0.250125	0.239883	0.316197
NULL	0.0226022	0.07965	0.0493431	0.304948	-0.000999094	0.0164944	0.322694	0.195622	0.0162518	0.0104289	0.478157	0.144176	-0.000898932	0.00420702	0.0019992	0.0683639	0.362251	0.394708	0.0224908	0.00055264	0.0871026	0.115466	0.248509	0.0540942	0.0733257	0.0241886	0.34469	0.0163518	0.0964899	0.168773	0.162422	0.0208686
NULL	0.00126468	0.0951266	0.185123	-0.000998286	0.0132164	0.00883106	0.121443	0.0559561	0.00307855	0.179693	0.0478911	0.0586268	0.168538	0.200832	0.362242	0.0369092	0.34416	0.0322698	0.17013	0.0562792	0.0134451	0.0586986	0.0309204	0.247017	0.00170146	0.159556	0.120155	0.218092	0.0327285	0.0734152	-0.00089158	0.346622
NULL	0.00140253	-0.000854691	0.11128	-0.000641681	0.0147676	-0.00078715	0.0939644	0.140957	0.0137176	-0.000941325	0.00804412	0.0567076	0.146115	0.00181593	0.0137622	0.269297	0.46708	0.0338309	0.0253172	0.142906	0.0100644	0.28802	0.142105	0.0675048	0.00137135	0.0867268	0.0807417	0.512992	0.157719	0.137588	0.0292375	0.0648985
NULL	-0.000926495	0.0265195	0.115992	0.0235606	0.0253017	-0.000623774	0.116812	0.0105441	0.0179956	0.124485	0.469783	0.150287	0.458099	-0.00106037	0.146181	0.0968338	0.275319	0.000952157	0.0001103	0.0736167	0.00386936	0.13234	0.224758	0.0283948	0.0296951	0.0199922	-0.00100031	0.0290243	0.000588366	0.00178599	0.0242847	0.17349
NULL	0.185297	0.0355761	0.0817504	0.199192	0.00317329	0.077725	0.422762	0.00326036	0.09781	0.413726	0.371469	0.0339925	0.0168201	0.0021123	0.0562386	0.0756839	0.215145	-7.34266e-05	0.0243769	0.35259	0.0256115	0.0823418	0.656189	0.0328488	0.0850636	0.0575259	0.24988	0.0405813	-0.000445762	0.0433736	0.104327	0.114274
NULL	0.00914245	0.00374781	0.0183563	0.59569	0.0216154	0.01921	0.341347	0.067416	0.00268217	0.167624	0.031807	0.109699	0.000609315	0.00958947	0.00387268	0.152216	0.275294	-0.000928946	0.0319057	0.154422	0.214363	0.330354	0.00629668	0.157027	-0.000786608	0.00162988	0.338964	0.0202597	0.0905011	0.228581	0.384656	0.00851701
NULL	0.000795004	0.199407	0.010478	0.395486	0.0391008	0.026823	-0.000525482	0.245476	0.0147885	0.112162	-0.000496953	0.219637	0.386281	0.0322376	0.0485809	0.599958	0.134709	0.0807987	0.024375	0.0347869	0.047947	0.147883	0.00501297	0.00649046	0.0142064	0.126678	0.322661	0.0148255	0.00336198	0.281805	0.163315	0.0139884
NULL	0.00328823	0.00119199	0.0011576	0.111328	0.0457078	0.052439	0.177441	0.312073	0.148552	0.146009	0.136474	0.0455507	0.24978	0.130354	0.0191805	0.0510186	0.412088	0.117068	-0.000928726	-0.000987605	0.111389	0.0032064	0.254974	0.240147	0.0375211	0.0186436	0.170669	0.0691736	0.387189	0.315204	0.203529	0.0931938
NULL	0.283309	0.0249192	0.107762	0.0282699	0.207877	0.0154702	0.00591356	0.0279831	0.0118618	0.0193197	0.0187723	0.140794	0.117256	0.0841965	0.226625	0.0741834	0.0899724	0.0794212	0.00104814	0.441187	0.0684277	0.033975	0.077132	0.212296	0.169775	0.16518	0.348888	0.0595654	0.0367446	0.146111	-0.000126611	0.199342
NULL	0.137821	0.0128359	-0.00102258	0.164173	0.00516565	0.169673	0.00358612	0.00632256	0.00058565	-0.000940962	0.036173	0.0552703	0.000595929	0.336805	0.0714629	0.000318497	0.143716	0.051944	0.000484145	0.398518	0.115704	0.309811	0.00176163	0.210427	0.117711	0.0556542	0.143683	0.23906	0.0385962	-0.000172039	0.013008	0.236151
NULL	0.175513	0.167464	0.0936831	0.0251179	-0.0010497	0.00437753	0.0489292	0.193352	0.180027	0.192699	0.705545	0.295666	0.325243	0.0767278	0.259495	0.0484119	0.0259338	0.242329	0.053598	0.147938	0.221245	0.0817751	0.385075	0.147348	1.87604e-06	0.268926	0.0149655	0.147172	0.0727135	0.0148643	0.240054	0.0101113
NULL	0.106686	-0.000982036	-0.0008777	0.188171	-0.00100531	0.232467	0.24787	0.141269	0.0321219	0.220013	0.375688	0.100999	0.000247028	0.320733	0.175462	0.142098	0.0103623	0.361487	0.0328579	0.164507	0.157382	0.00362931	0.0292915	0.123052	0.00327212	0.287982	0.293011	0.00777697	0.195064	0.199873	0.121199	0.229915
NULL	0.00447098	0.136169	0.0749964	0.298793	0.206314	0.0766435	0.0428928	0.0588555	0.000232837	0.336355	0.0735812	0.0364417	0.368829	0.0538774	0.0305818	0.0318779	0.379168	0.0120217	0.0177818	0.238114	0.155671	0.154307	0.282023	0.00150541	0.00604036	0.347081	0.000443526	0.087075	0.0794572	0.00730697	0.147708	0.00336029
NULL	0.140109	0.10729	0.121543	0.0101853	0.0615947	0.00547259	0.0157204	0.157088	0.0150381	0.000969716	0.000888987	0.363919	0.113846	0.0551354	0.0377096	0.109906	0.113922	-0.000952334	0.0875879	0.164356	0.160793	0.0778863	0.441803	0.193749	0.182927	0.00736055	0.213061	0.172093	0.19112	0.160096	0.177608	0.0931877
NULL	0.106308	-0.000163064	0.185459	0.258672	0.0057971	0.10489	-0.000975856	0.095276	0.162784	0.280589	0.0809322	0.0740534	0.222876	0.182735	0.0399386	0.162263	0.0495804	0.386067	0.0325172	0.0666009	-0.000913861	0.212993	0.779039	0.00406809	-6.46773e-05	0.389475	0.0264633	0.278946	0.0108225	0.0111048	0.0681888	0.314888
NULL	0.0798428	0.0418921	0.036852	0.0957156	0.17383	0.0601753	0.145968	0.020937	0.075492	0.455731	0.128068	0.0421658	0.291375	0.0346297	0.375889	0.0513939	0.0309279	0.263629	0.00161132	0.147089	0.113567	0.389701	0.260541	0.023344	0.036721	0.0349406	0.00336529	0.11405	0.108654	0.108205	0.19145	0.00660371
NULL	0.0250306	0.0302328	0.0764793	0.26259	0.00561384	0.0159369	0.0345233	0.0157078	0.0324952	0.288391	0.153879	0.004011	0.0630479	0.000712179	0.0330569	0.00596921	0.250732	0.0859305	0.00178688	0.377298	0.0486699	0.0282878	0.144527	0.168771	0.0101672	0.153881	0.0781087	0.0156207	0.21458	-0.000959126	0.00478337	0.0219385
NULL	0.148368	0.118263	0.192954	0.198657	0.00995642	-6.95247e-06	0.148853	0.307733	0.0339628	0.0189258	0.0712645	0.146433	-0.000973776	0.113437	0.130199	0.108043	0.245472	0.167423	0.0846766	0.0121712	0.00459364	0.000461495	0.0660737	0.0819234	0.0393425	0.26974	0.323048	0.39468	0.0713882	0.127054	0.0831906	0.0301867
NULL	0.000795004	-0.000820591	0.0412871	0.13732	0.00293388	0.00236282	0.169385	0.00869393	0.110942	0.255044	0.178688	0.0334469	0.0060703	0.0202332	0.136042	0.281711	0.026906	0.114784	0.0140161	0.0146567	0.00240057	0.0266155	0.12174	0.101291	0.0782577	0.00286302	0.0430221	0.23916	0.179154	0.212457	0.0254597	-0.000172803
NULL	0.178307	0.144979	0.167278	0.190908	0.00225966	-0.000701428	0.110147	0.0105191	0.0295969	0.170608	0.0108631	0.147074	-0.00112465	0.284514	0.00197727	0.150267	0.0245858	0.362205	0.0309722	0.0221427	0.0141044	0.00693466	0.00221394	-0.00085456	0.119163	0.121419	0.287605	0.527681	0.215002	0.00840195	0.181897	0.0989223
NULL	0.203002	0.201244	0.0104492	0.377797	0.163794	0.00323276	0.467091	0.220071	-0.000166771	0.139629	0.182722	0.0719564	0.411806	0.00693607	0.20019	0.283233	0.481356	0.400778	0.0126251	-4.91389e-05	0.0884287	0.181652	0.772966	0.318096	0.00979236	0.24923	0.401754	0.0474382	0.219182	0.135968	0.000577236	0.0683292
NULL	0.0395814	0.055372	0.250451	0.0142877	-0.000110296	0.0814234	0.0375399	0.2252	0.00228331	0.0485939	0.182668	0.0433618	0.244223	-0.000864054	0.147543	0.11034	0.0123832	0.0373799	0.00175917	-0.000894008	0.0600419	0.326514	0.124646	0.0174216	-0.000650485	0.0183773	0.46475	0.122266	-0.000394382	0.324031	0.0627981	0.0789206
NULL	0.0101029	0.12388	0.236081	0.120002	0.130727	0.0163704	0.0202955	0.153579	-0.000782432	0.267608	0.536738	0.183971	0.297885	0.0367913	0.141164	0.00561717	0.0362264	0.320652	0.134243	0.389778	0.00450334	0.00074965	0.269242	0.201276	0.0190024	0.298569	0.0194147	0.107041	0.0367446	0.184517	0.111645	0.222633
NULL	0.0144567	0.00980842	0.0403092	-0.000531346	0.193831	0.0157261	0.0755964	0.325098	0.0629429	0.152183	0.0601032	0.000468463	0.385748	0.24552	0.462615	0.00348067	0.00246212	0.25852	0.0171957	0.0336779	0.0421102	0.212496	0.139961	0.138366	0.00802551	0.0367378	0.305645	0.117096	0.000359267	0.0920479	0.00835242	0.152872
NULL	0.00213345	0.00739037	0.0544116	0.00302271	0.0469402	0.265882	0.00360556	0.145061	0.0499641	0.00138138	0.372521	0.154099	0.25427	0.0233205	0.104758	0.00765447	0.524547	0.209482	0.108655	0.0117108	0.203111	0.342276	0.0571663	0.00255098	-0.000898818	0.232306	0.00150488	0.0376725	0.0323455	0.153671	0.04016	0.0558236
NULL	-0.000836336	0.0278588	-0.0010695	0.0956946	0.107317	0.0222279	0.0309506	0.24801	0.114227	0.00111639	0.013472	0.0111637	0.0706469	0.305711	0.000992291	0.0449059	0.250695	0.198297	0.0037217	0.45425	0.119038	0.105397	0.0582487	0.0276415	0.0419003	0.0570352	0.0177414	0.171537	0.537152	0.0698987	0.0691649	0.217412
NULL	0.0762798	0.0247231	0.00635398	0.161036	0.15713	0.00801949	0.209708	0.139057	0.0127601	0.0827956	0.0422071	0.214461	0.0124126	0.0491229	0.313801	0.00987984	0.0937649	0.0238769	0.0384677	0.60124	0.271287	0.135039	0.00259568	0.206462	-3.78318e-05	0.0483185	0.393832	0.00178823	0.423095	0.0148643	0.270812	0.317242
NULL	0.110235	0.0917224	0.00202472	0.0819645	0.0209588	0.146461	0.287248	0.28674	0.0240735	0.00611746	0.0262115	0.207049	0.000911258	0.00297335	0.0271372	0.0180836	0.395986	0.304234	0.0271329	0.561008	0.0590168	0.0246773	0.150754	0.00265741	0.058995	0.134551	0.0219678	0.0179882	0.0486367	0.00227579	0.503473	0.0367838
NULL	0.0994208	0.0176532	0.193057	-0.000862954	0.304164	0.0291899	0.0137948	0.0167725	0.0324952	0.0180566	0.459577	0.306704	0.549589	0.0227062	0.15859	0.255839	0.249781	0.0588749	0.04058	0.737121	0.203117	0.0324749	0.67112	0.00954901	0.0986259	0.104619	0.0436867	0.247685	0.0469349	0.190588	0.0409568	0.226734
NULL	0.117877	0.0207865	0.266923	0.132756	0.0653577	0.00162329	0.210612	0.358954	0.113411	0.0550557	0.274012	0.0125991	0.0176299	0.0593505	0.0400785	0.0310413	0.0224146	0.2001	0.0102518	0.517762	0.00180441	0.067536	0.070037	0.0192145	-0.000336289	0.0155734	0.00840378	0.142366	0.0490578	0.0186051	0.0597271	0.192674
NULL	0.148681	0.0490198	0.0248347	0.0139648	0.0190319	0.119941	0.278048	0.0618481	0.0343343	0.0150681	0.16209	0.145321	0.0162993	0.18294	0.254003	0.39362	0.0662216	0.00172061	0.0215488	0.00176198	0.151329	0.4314	-0.000548053	0.0332407	0.0864322	0.260765	0.00248743	0.0512023	0.487486	0.147413	0.0141653	0.370281
NULL	0.198632	0.150754	0.1584	0.263254	0.183914	0.0295166	0.150064	0.0487796	0.0825851	0.533253	0.000555067	0.00339977	0.029862	0.149053	0.369344	0.268961	0.498452	0.0526705	0.00417966	0.195083	0.0293792	0.205962	0.508101	0.0408179	0.138908	0.145023	0.282593	0.152199	0.00246596	0.439276	0.0121658	0.00544006
NULL	0.0704481	0.0964649	0.0369902	0.497002	0.301098	0.0521953	0.0720165	0.165541	0.0132866	0.104881	0.172027	0.0171329	0.137555	0.110661	0.152391	0.154261	0.151568	0.000245388	0.0518587	0.576496	0.00222047	-0.000543281	0.00389864	0.142291	0.0537675	0.0439484	0.0469267	0.384874	0.0752238	0.000413372	0.427166	0.170131
NULL	0.435167	0.163977	0.101151	-0.000612665	0.134935	0.1698	0.0252743	0.293092	0.00381729	0.397995	0.0238736	0.0972435	0.0258164	0.0728073	0.128696	0.216309	0.276343	0.229	0.022408	0.285444	0.0929168	0.254537	0.135846	0.00974464	0.154851	0.184979	0.505581	0.305635	0.162939	0.0113911	0.237565	0.032641
NULL	0.135399	0.0289839	0.260701	0.301947	0.0216727	-0.000469993	0.109106	-0.00105835	0.007126	0.22493	0.0671776	0.0705001	0.0900813	0.0019541	0.0836828	0.0143077	0.389837	0.200414	0.0359571	0.00106996	0.00268535	0.0289298	0.0726734	0.057858	-0.000926979	0.0199995	0.0346783	0.0832819	0.300798	-0.000434849	0.20251	0.0165061
NULL	0.0259248	0.171658	0.455464	0.0430197	0.364408	0.0708482	0.000674551	0.438042	0.295484	0.206327	0.202206	0.0312059	0.0965316	0.014465	-0.00103649	0.101771	0.107524	0.0226498	0.0337449	-0.000770842	0.106052	0.165609	0.578946	0.0236722	0.134898	0.272457	0.0390585	0.00973149	0.224903	0.0153267	0.23823	0.00337475
NULL	0.265703	-0.000944192	0.0980521	0.137047	0.162809	0.0417515	0.0208599	0.213114	0.130197	0.111783	0.0879754	-0.00102334	0.344094	0.348141	0.0330086	0.114034	0.447904	0.0160821	0.0196651	0.296421	0.304056	0.430424	0.0615419	0.0497265	-0.00105616	0.0772634	0.0435986	-0.00101022	0.215473	0.374193	0.0260847	0.124703
NULL	0.0143756	0.114898	0.179574	0.0397324	0.23929	0.140788	0.0686861	0.231313	0.0070827	0.177977	0.634699	0.439354	0.101675	0.0173821	0.0677486	0.0537367	0.406758	0.21177	0.0121338	0.543315	0.0749655	-0.000467254	0.0227941	0.0114032	0.205766	0.131304	0.0239386	0.0227822	0.153107	0.0290204	0.112268	0.0730697
NULL	0.0708644	0.035491	0.110196	0.0258139	0.0200709	0.0276975	-0.0010603	0.00995341	0.0626198	0.304051	0.215516	0.0106808	0.0994657	0.0262298	0.0190302	0.124681	0.144271	0.400778	0.0601482	0.0382573	0.0832566	0.266669	0.0824695	0.135899	0.129587	0.202512	0.00591774	0.140572	0.185884	0.13398	0.0351542	0.0532175
NULL	0.0151758	0.0556575	0.27022	0.450894	0.0158172	-0.000802477	0.00383365	0.224197	0.0163069	0.032463	0.454364	0.167894	0.0207659	0.221593	0.00051728	0.0765592	-0.00108921	0.0388298	-0.00108524	0.179409	0.00101977	0.352884	0.604236	0.174916	0.00875949	0.0269813	-0.00106004	0.0882703	0.145093	0.0389192	0.334766	0.122204
NULL	0.0212974	-0.00091852	0.270139	0.0121932	0.0342358	0.186962	0.00978257	0.0410597	0.204874	0.0986823	0.385834	0.27098	0.0601532	0.0615896	0.0585438	0.0251715	0.38121	0.0605038	0.0143984	0.291669	0.164563	0.0965456	0.0105581	0.0278896	0.0389806	0.0159912	0.0136105	0.27856	0.126133	0.00997313	0.154841	0.293283
NULL	0.00030304	0.0240554	0.0123466	0.0464638	0.123693	0.167497	0.0581602	0.072699	0.0112697	0.242253	0.617301	0.0954981	0.0437763	0.210332	0.370366	0.357467	0.168219	0.151912	0.0234328	0.0239614	0.0180224	0.0324161	0.0580089	0.194318	0.0184744	0.016968	0.000789382	0.126725	0.0940885	0.187353	0.11564	0.0705369
NULL	0.000795004	0.0158643	0.269945	0.0043126	0.165618	0.0549388	0.04515	0.075108	0.0093243	0.0372546	0.0272687	0.0595294	0.00190482	0.0870302	0.356675	0.184603	-0.000441832	0.00758225	0.0159374	0.45076	0.0551602	0.294934	0.0537439	0.151245	0.00986319	0.0555602	0.00265189	0.176518	0.0310935	0.136118	0.010043	0.0259202
NULL	0.201917	0.0187188	0.302907	0.34657	0.0133937	0.264239	0.03356	0.017064	0.00132485	-0.000576211	0.185197	0.181518	0.25845	0.190137	0.0727514	0.00613503	0.0167938	0.000514852	0.0168402	0.100948	-0.000987056	0.074372	0.0177356	0.0246929	0.00812149	0.0134564	0.32575	0.189255	0.38497	0.0184889	0.128201	0.0578489
NULL	0.225185	0.0092071	0.0782131	0.495687	0.0080058	0.049709	0.00093842	0.304292	0.00804703	0.225871	0.00491392	0.0284152	-0.00102245	0.017752	0.163346	0.372715	0.0425675	0.00902306	0.0102634	0.207246	0.00771466	0.0555453	0.594572	0.0397319	0.069682	0.0369852	0.0813248	0.0379769	0.0471016	0.00183597	0.00801324	0.00810765
NULL	0.264554	0.00487474	0.234271	0.113345	0.0237877	0.00569233	0.0706586	0.221376	8.07399e-05	-0.000238495	-0.000988388	0.208948	0.0458341	0.203234	0.0864204	0.176174	0.263662	0.084044	0.000131621	0.521875	0.106003	0.239924	0.00989464	0.00260085	2.39876e-05	0.00604231	0.223166	0.131482	0.04497	0.115101	0.0178889	-0.000291042
NULL	0.208091	0.019579	0.0733131	0.0567324	0.0515948	0.0177324	0.41971	0.194669	0.00421904	0.345097	0.318623	0.218917	0.346458	0.059325	0.0102683	0.288313	0.548226	-0.000783279	0.0233681	0.0239614	0.235014	0.071758	0.582529	-0.00085456	0.0732946	0.575511	0.00189581	0.0874974	0.410221	0.0346615	0.215707	0.00324603
NULL	3.27314e-05	0.168247	0.172317	0.175898	0.156948	0.00485203	0.402956	0.0636312	0.0199632	0.00435413	0.385834	0.067116	0.0596601	0.0212247	0.0112114	0.0112171	0.334677	0.0139483	0.165471	0.376119	0.323439	0.0967098	-0.000914691	0.0656838	0.00481404	0.0731335	0.342665	0.0183474	0.0502215	0.00205479	0.240108	0.119838
NULL	0.0204049	0.109756	0.0860424	0.290367	0.430277	0.101569	0.256188	0.177363	-0.000526735	0.0181497	0.218493	0.163925	0.398894	0.0627686	-0.00105781	0.00463219	0.35206	0.324343	0.0478765	0.0569729	0.086155	0.296361	0.21432	0.0268128	0.000631936	0.00237839	0.219747	0.022951	0.0344143	0.271162	0.195665	0.0410491
NULL	0.260506	0.0521338	0.0384376	0.369367	0.18005	0.0990384	0.00933227	0.0747715	0.0455531	0.120952	0.103248	0.14886	0.128323	0.128269	0.063899	0.0130365	0.07468	0.00436876	0.0694041	0.316667	0.0327357	0.0708573	0.319106	0.00211159	0.0777052	0.192434	-0.000351153	0.0222126	0.246042	0.0557749	0.159611	0.172985
NULL	0.0843489	0.10087	0.361571	0.0250311	0.00142505	-0.000477389	0.106325	0.0247377	0.0139688	0.126852	0.406754	0.0349221	0.0325929	0.250553	0.0103459	0.00765447	0.415835	0.330571	0.0281443	0.264554	0.26479	0.168893	0.0507755	0.0513566	0.00638191	0.154148	0.190615	0.276972	0.335486	0.0750298	0.0194078	0.280648
NULL	0.209106	0.0732944	0.422035	0.0220706	0.105578	0.08659	0.000111944	0.00913983	-0.000512054	0.0632707	0.100551	0.00828526	0.392546	0.35175	0.210361	0.183566	0.0647341	0.245637	0.011888	0.113233	0.232187	0.154894	0.0573501	0.0104612	0.134792	0.0656002	0.101325	0.356698	0.113071	-0.000767803	0.0170342	0.374855
NULL	0.0283554	0.0517901	0.203438	0.00820662	0.110128	0.133105	0.054626	0.0907168	0.269005	0.0187026	0.0294718	0.302708	0.0425695	0.0217208	0.029807	0.0640877	-0.000932601	0.0102154	0.0493767	0.513609	0.310542	0.161008	0.0414351	0.235515	-0.000967925	0.142347	0.0684923	0.126676	0.0479054	0.294662	0.109406	0.33618
NULL	0.18769	0.00477426	0.0130647	0.316497	0.115412	0.0855202	0.0722282	0.240237	0.0082981	0.004385	0.0318045	0.00777134	0.0153529	0.0133884	0.108444	0.09588	0.154904	0.0569538	0.0290869	0.00573676	0.0886844	0.410953	0.0121404	-0.000229285	0.102845	0.159759	0.183461	-0.00105777	0.209923	0.0350061	0.256608	0.177425
NULL	0.00169146	0.194164	0.0499939	0.0909439	0.0284551	0.0181059	0.448711	0.097649	0.0129365	0.549189	0.197029	-0.000989988	0.0759274	0.242006	0.0891592	0.196316	0.286079	0.195314	0.0228328	0.0393044	0.285006	0.20194	0.0044227	0.058797	0.131097	0.0622371	0.190913	0.327955	0.143249	0.0581413	0.243846	0.0242918
NULL	0.233822	0.00871617	0.0961911	0.0302521	0.108621	-0.000521262	0.0484654	0.433858	0.00656319	0.049046	0.567771	0.153074	0.274561	0.105138	0.205103	0.278522	0.132404	0.0560098	0.0262595	0.759429	0.00227138	0.250895	0.0621249	0.12997	0.014418	0.16357	0.0895837	0.333846	0.0247103	0.0383778	0.00152641	0.0728983
NULL	0.186563	0.0485542	0.0878663	0.533072	0.15765	0.0814037	0.209356	0.0611952	-0.000533105	0.209359	0.239201	0.201499	0.106805	0.0435429	0.0855259	0.0743871	0.144145	0.397678	0.00628582	0.253082	0.277181	0.074372	0.291895	-0.000806918	0.220648	0.202161	0.469333	0.232255	0.261241	0.140328	0.447711	0.0118964
NULL	0.0269607	0.0711789	0.00473782	0.257441	0.00799346	0.00117988	0.415346	0.273504	0.0273379	0.0991121	-0.00096106	0.000391487	0.312221	0.000833496	0.150324	0.000873955	0.0985099	0.00476434	0.0688427	0.629906	0.148742	0.0683076	0.67288	0.0233537	-0.000884771	0.181937	0.201367	0.258613	0.0102408	0.0327874	0.0276296	0.209886
NULL	0.208343	0.159874	0.018709	0.0164638	0.0394899	0.0468879	0.417335	-0.000994331	0.0979363	0.358011	0.157438	0.297263	0.569671	0.173279	0.138449	0.107175	0.184515	0.437433	0.0525288	0.104287	0.299892	-0.00091115	0.448691	0.00559112	0.0264549	0.249316	0.00526549	0.0971551	0.0202978	0.00118154	0.100974	-0.00103108
NULL	0.316305	0.0012428	0.00129859	0.194469	0.00227207	0.03351	0.0630211	0.222918	0.0155841	0.213882	0.281244	0.00264942	0.266503	0.047737	0.0469605	0.150776	0.230947	0.11711	0.0143984	0.00203926	0.0596214	-0.000586469	0.670132	0.162584	0.0593676	0.161416	0.181049	0.0494136	0.0440188	0.279264	0.105406	0.062334
NULL	0.0362715	0.324102	0.213782	-0.000657554	-0.000338798	-6.34626e-05	0.0340552	-0.00103008	0.0152702	0.0270298	0.16866	0.0785242	0.0418474	0.000428076	0.0261675	0.0484203	-0.000942846	0.242176	0.0139733	0.00628945	0.0681192	0.243671	0.440534	0.00637763	0.00801761	0.0031296	0.433966	0.338919	0.00896551	0.0939823	0.0125605	0.00608778
NULL	0.119305	-0.000505766	0.198548	0.431768	0.179346	0.324226	0.187929	0.0170457	0.0414277	0.00718809	0.171058	0.0612044	0.0360968	0.159119	0.115634	0.168415	0.0306776	0.066131	0.016072	0.0892405	3.54125e-05	0.0857245	0.227864	0.00557293	0.151549	0.0234811	0.168301	0.297476	0.279485	0.258086	0.42113	0.0528722
NULL	0.159814	0.0417013	0.000726275	0.0122403	0.0141175	0.00305161	0.00179123	0.101117	0.0170707	0.215088	0.331886	0.353234	0.147805	0.197372	0.134249	0.0230704	0.0402799	0.271618	0.0242983	0.0692819	0.134176	0.145508	0.252298	0.0112813	0.0673783	0.0904669	0.0880381	0.00744388	0.0113218	0.204965	0.205398	0.018744
NULL	0.149828	0.0928254	0.0249514	0.190211	0.118308	-6.03829e-05	0.0243409	-3.31809e-05	0.0587376	0.00817514	0.0133659	0.263463	0.0281639	0.0826717	0.131926	0.125576	-0.000851965	0.00485674	0.024375	0.58792	-0.000952258	0.00958889	0.483499	-0.000196881	-0.000522672	0.0132876	0.23413	0.00314861	0.077158	0.0278405	0.013653	0.0402561
NULL	0.0746811	0.123833	0.0154363	0.169255	0.00487383	0.0526492	0.00118633	0.0310035	0.0300511	0.468453	0.552369	0.14645	0.0907225	0.0013776	0.0228084	0.0564654	0.0392305	0.278033	0.0194111	0.343486	0.0218823	0.309692	0.135319	0.0093436	0.0172817	0.0741571	0.00435594	0.00118782	0.00316558	0.0151621	0.00397879	0.0430478
NULL	0.0149036	0.0737115	0.00905736	0.198678	0.168793	-0.00103247	0.337932	0.148623	0.00199525	0.312376	0.00808643	5.26682e-05	0.0382686	0.122466	0.0675012	0.173434	0.347532	0.420919	0.0253172	0.0627888	0.200707	0.48994	0.339002	0.0021614	0.0435318	0.031213	0.0531935	0.139181	0.000302786	0.122858	0.186913	0.213864
NULL	0.0209287	0.0142079	0.0577695	0.0575325	-0.000911673	0.0414059	0.0808294	0.0187519	0.0520493	0.191841	0.338815	0.000551002	0.398371	0.365215	0.297703	0.268753	0.167975	0.439332	-0.00100106	0.167216	0.193001	0.363797	0.259738	0.299779	-0.00105629	0.0546099	0.304919	0.0372582	0.0746243	0.000426052	0.386615	2.5065e-05
NULL	0.022105	0.00176241	0.200798	0.211109	0.00951103	0.0168689	0.0922176	0.162663	0.0176373	0.102539	0.00988203	0.127647	-0.000575388	0.0010549	0.0186014	0.300104	0.177494	0.0968525	0.0257616	0.00866182	0.0673531	0.0714011	0.147631	0.00307223	0.0701034	0.0767077	-0.00104521	-0.000163821	0.0254008	0.158452	0.233013	0.0586312
NULL	0.0337558	0.0850131	0.228508	0.190665	0.188997	0.00191194	0.0451229	0.0384412	-0.000576784	-0.000927289	0.658786	-0.000880663	0.0819896	0.0990174	0.10161	0.0095866	0.104368	0.173898	-9.32858e-05	0.0842418	0.272344	0.0894861	0.0344197	0.0177356	0.0561115	0.066181	0.0352917	-0.00042934	0.138928	0.00523019	0.127145	0.0615059
NULL	0.184383	0.00269803	0.0536435	0.0157377	0.0609111	0.0582807	0.212249	0.00158634	0.00334899	0.0356492	0.0858358	0.000432606	0.0900796	0.0698208	0.292267	0.171179	0.0241557	0.155466	0.0297393	0.192429	0.0228105	0.15858	0.741355	0.0798931	0.00215855	0.0395305	0.102015	0.462988	0.0101099	0.096314	-0.000144029	0.150252
NULL	0.0300748	0.00930632	0.109523	0.395651	0.0304686	0.0582807	0.0731538	0.0366215	0.0233791	0.0233256	0.00695228	0.0471325	0.439126	0.0858797	0.0500497	0.315549	0.0739519	0.0976501	0.0233533	0.69911	0.000695734	0.231928	0.0839996	0.0834841	0.0151875	0.0924527	0.00580133	0.0464637	0.455696	0.0251654	0.323974	0.000751007
NULL	0.0196354	0.00635488	0.0514784	0.128531	0.0807118	0.421932	0.115806	0.102243	0.153903	0.159262	0.579713	0.0697244	0.343861	0.206826	0.403373	0.154771	0.117158	0.169201	0.0132651	0.389422	0.0679447	0.382607	0.167936	0.256458	0.0813327	0.0738852	0.279292	0.0903582	0.246654	-0.000409265	0.148056	0.0419477
NULL	0.111824	-0.000706447	0.00452774	0.430425	0.0599019	0.0051963	0.0962587	0.0846302	0.000831264	0.308613	0.343793	0.0554936	0.00143417	0.224275	0.0958066	0.0674339	0.0473292	0.0263477	0.0887131	0.0135478	0.0860098	0.149671	0.00969857	0.0409989	0.0867021	0.241426	0.176717	0.328165	0.324833	0.0948379	-0.000981481	0.290271
NULL	0.4667	0.14709	0.0018611	0.0454769	0.0669368	0.181903	0.101693	0.218127	-0.000960893	0.322062	0.000333488	0.00841261	0.429153	0.0797333	0.00577897	0.502508	0.00174946	0.0698154	0.0206069	0.17882	0.0549765	0.304959	-0.000667818	0.0262793	0.116894	0.0121161	0.054964	0.213339	0.441382	0.013005	0.0294442	0.00773988
NULL	0.00872953	0.00332656	0.00574133	0.344592	0.00588744	-0.000669285	0.118187	0.0228389	0.0302204	0.598661	0.0039906	0.195448	0.297259	-0.00111942	0.0412592	0.156928	0.0618265	0.400916	0.114308	0.338938	0.165066	0.23877	0.115667	0.132312	0.0622965	0.0470578	0.141615	0.000202627	-0.000644398	0.107989	0.0610941	0.324472
NULL	0.0978729	0.0240844	0.207704	0.296585	0.126675	0.0278475	0.114472	0.142295	0.00092244	0.130206	0.00810202	0.30287	0.101431	0.329221	-0.000238994	0.0147117	0.24833	0.00282416	0.034635	0.117037	0.126104	0.000325537	0.579832	0.123207	0.0155654	0.022201	0.201778	0.043239	0.134826	0.191878	0.12228	0.0352423
NULL	0.120356	0.0187406	0.0228836	0.17114	0.0966622	0.0600667	-0.00107153	0.172502	0.00523573	0.362293	0.485463	0.112741	0.0312545	0.0248588	0.165714	0.230761	0.388079	0.0670402	0.0200432	0.0340862	0.0665537	0.259582	0.0747041	-0.00104303	0.166128	0.0247055	0.335013	0.0799023	0.196767	0.0897122	0.00837722	0.0507614
NULL	0.145027	0.193481	-0.000869686	0.118243	0.0407942	0.17083	0.0206176	0.171505	0.0678685	0.122565	0.14894	0.114698	0.0274785	0.00627348	0.0268739	0.0278656	0.480918	0.268087	0.0149574	0.240159	-0.00056363	0.405274	0.232604	0.159097	0.00358442	0.000110625	0.0131544	0.160197	0.192435	0.0732397	0.240031	0.0260967
NULL	0.206912	1.8331e-05	0.082952	0.0079216	0.237335	0.0273366	0.0706568	0.118374	0.0175384	0.0482763	0.399347	0.163943	0.0938046	0.157571	7.08768e-05	0.167941	0.342163	0.264145	0.0281443	0.515102	0.0103221	0.395913	0.0886913	0.028473	0.0328431	0.164114	0.290111	0.125731	0.163243	0.0447438	0.310882	0.00155255
NULL	0.267496	0.220102	0.0883079	0.360278	0.129495	0.0156725	0.0172274	0.296731	-0.00105695	0.363356	0.0305933	0.225822	0.00313019	0.0137088	0.245705	0.205698	0.41512	0.211729	0.0271329	0.315688	0.000617647	0.0198671	0.00522224	0.119023	0.033965	0.0595983	0.398945	0.240106	0.152754	0.120763	0.204157	0.0380356
NULL	-0.00105886	0.0299752	0.0116315	0.00626554	0.279128	0.0448917	0.0880374	0.152382	0.0225258	0.0177625	0.249603	0.00218647	0.0640827	0.544659	0.00411417	0.293451	0.280538	0.221618	0.186275	0.351297	0.015669	0.0597052	-0.000422457	0.0167103	0.0334232	0.16145	0.185422	0.00194729	0.161869	0.303365	0.15984	0.0966878
NULL	0.213987	0.10263	0.12105	0.180787	0.00276838	0.174377	0.194362	0.185125	-0.000708904	0.0992458	0.187997	0.0765186	0.188601	0.247098	0.0908205	0.102139	0.264018	0.174942	3.83759e-05	0.483708	0.167528	0.270264	0.017467	0.120423	-0.000398864	0.213223	-0.000738914	0.0392269	0.160693	0.102111	0.0711211	0.0469416
NULL	0.221166	0.0288556	0.115674	0.118472	0.288112	0.117669	0.0653935	0.168749	0.010283	-0.00104193	0.0793391	0.0397199	0.115831	0.203282	0.033731	0.0246097	0.00350697	0.407451	0.0319123	0.0414726	0.304474	0.131243	0.454417	0.0379894	3.62678e-05	0.0386076	0.113268	0.251512	0.0182437	0.432937	0.229613	-6.80813e-05
NULL	0.00295132	-0.00101121	0.255407	0.195779	0.0845713	0.169171	0.00523159	0.020937	0.0302712	0.104788	0.188958	0.124194	0.337372	0.0076362	0.0364232	0.00896429	0.410216	0.0345717	0.015003	0.0194235	0.0474921	0.301545	0.0186178	0.0479859	-0.00104698	0.169698	0.178404	0.185958	0.0517206	0.0320796	0.0047308	0.00961398
NULL	0.0438154	0.0933169	0.0789654	0.231393	0.00735254	0.175512	0.0171213	0.00544185	0.0393443	0.204777	0.00321353	0.00385661	0.0651676	0.260235	0.0272816	0.00698099	0.0109647	0.419493	0.0167289	0.423203	0.139877	0.222472	0.311424	0.0135006	0.0109556	0.00943331	0.113268	0.000932875	0.550532	-0.000954694	0.0190566	0.0297278
NULL	0.102279	0.0358996	0.016434	0.0873945	0.00328979	0.0391262	0.0333349	0.0719844	-0.000468148	0.0812628	0.181722	0.114153	0.189951	0.216666	0.00157746	0.0553492	0.135461	-0.00083242	0.0369499	0.640682	0.0729938	0.45472	-0.000860148	0.0578452	0.105155	0.167945	0.255076	0.0705855	0.313472	0.191253	0.159391	0.265742
NULL	0.00384772	0.00165708	0.0174117	0.0622789	0.295943	0.154949	0.0401376	0.000888189	0.27543	0.00435413	0.0700812	0.171129	0.0522734	0.0652246	0.0494341	0.0353779	-0.000953433	0.0183093	0.0454425	0.445022	0.00205599	0.328937	0.311424	-0.000826363	0.00195352	0.0126092	0.122602	0.216423	0.321053	0.273548	0.142291	0.243286
NULL	0.0850291	-0.00105657	0.0338304	0.142771	0.0151789	-0.000598707	0.0645492	0.0483208	0.0305266	0.436325	0.0490255	0.000678575	0.281824	0.260773	0.432925	0.00930607	0.116278	0.00344637	0.00411802	0.110857	0.0968451	0.00886092	0.252298	0.0187157	0.107931	0.12541	0.123663	0.149157	0.20114	0.267553	0.171895	0.115799
NULL	0.145094	0.0423968	0.120378	0.136322	0.0891765	0.341792	0.332207	0.016113	0.00313554	0.00971612	0.0461175	0.101164	0.0910544	0.0318099	-0.000760829	0.248092	0.0028345	0.145237	0.00332631	0.0131824	0.0835508	0.420749	0.401741	0.0368387	0.114092	0.0369376	0.168256	0.24867	0.0104274	0.14244	0.177882	0.0365776
NULL	0.197521	0.0637042	0.143939	0.181998	0.0843384	0.00230727	0.117367	0.0980753	0.0587376	0.150922	0.399515	-0.000903943	0.0571337	0.00990346	0.0672225	0.133569	0.277535	0.337338	-9.32858e-05	0.0781087	0.160951	0.0262739	0.455322	0.127805	0.00610429	0.271227	0.00195974	0.180174	0.0691359	0.0329074	0.473395	0.156751
NULL	0.0205314	0.0198081	0.0498093	0.253279	0.0794157	0.0179296	0.397746	0.044221	0.0881165	0.0647407	0.0292362	0.160345	0.455181	0.0998379	0.195957	-0.000955309	0.305023	0.197559	0.00457401	0.00847237	0.168876	0.0162192	0.407036	0.0159711	0.0246344	0.150338	0.00437032	0.0113401	0.074965	0.0787401	0.0410031	0.0363195
NULL	0.55574	0.0625689	0.00309662	0.163866	0.0728931	0.31025	0.19454	0.247532	-0.00100702	0.0558581	0.415706	0.0045285	0.17772	0.242621	0.049988	0.0477062	0.0167576	0.218246	0.0137574	0.57477	0.134403	6.55165e-05	0.158845	0.267672	0.00306602	0.0087709	0.113843	0.169873	0.0124534	0.0712986	0.0275452	0.267175
NULL	0.00251517	0.0280189	0.0301316	0.0039175	0.0883037	0.0774081	0.00834301	0.0721084	0.0424913	0.020035	0.198258	-0.000118886	0.421564	0.165919	0.0944403	0.102945	0.0287808	0.301107	0.0328579	0.293708	0.259664	0.0407331	0.27825	0.0406414	0.0825169	0.00188075	0.157263	0.00868398	0.0269192	0.057335	0.0202388	0.191692
NULL	0.0124597	0.0479861	0.00312611	0.34727	0.00226289	0.0268285	0.0770268	0.195998	0.162784	0.146988	0.655791	0.0883139	0.000647484	0.155608	0.0229261	0.0477467	0.110032	0.0219271	0.0116621	0.478164	0.156617	0.0171211	0.311424	0.00614005	0.164225	0.223385	0.417515	0.555806	0.0121212	0.00119355	0.177411	0.31128
NULL	-0.000440255	0.163368	0.276751	0.0245357	0.196582	0.0662314	0.435035	0.260364	-0.000306085	0.0976766	0.457105	0.0633489	0.00121296	0.0487334	0.00691584	0.000577431	0.318172	0.00895736	0.036475	0.28827	0.116698	0.0343071	0.394619	0.258981	-0.000151816	0.0100613	-0.000671346	-7.23609e-06	0.0940885	0.0100718	-0.000352463	0.0217796
NULL	0.182779	0.00747752	0.298292	0.418226	0.116216	-0.000733329	0.110636	0.111061	0.135411	0.0823702	0.0699272	0.00229651	0.00452986	0.356002	0.0353855	-0.00104153	0.558801	0.260891	0.0301422	0.277144	0.00422284	0.0915615	0.00306749	-2.18784e-05	0.226943	0.0106242	0.0617555	0.0317334	0.0761721	0.068123	0.309913	0.0146948
NULL	0.117686	0.0121769	0.172107	0.00150447	0.190353	0.0838946	0.0606158	0.00260129	0.0337374	0.0993293	0.519475	0.00986639	0.160752	0.0672478	0.00796683	0.124493	0.280519	0.454743	0.024375	0.0087086	0.269387	0.122045	0.165778	0.00583676	0.0625998	0.0534182	0.276505	0.114938	0.0407904	0.140229	0.203741	0.374461
NULL	0.212316	0.071917	0.0267671	0.27177	0.101432	0.0559289	0.0493891	0.274175	0.120142	0.154437	0.385834	0.0090049	-1.61672e-05	0.143044	0.161622	0.00540536	0.270184	0.162054	0.0280776	0.387727	0.265678	0.028967	0.0197451	0.255466	0.0139476	0.105562	0.157867	0.36247	0.15841	0.0032359	0.118798	0.0101784
NULL	0.313623	-0.000818162	0.0165917	0.0933137	0.0673651	0.0456551	0.00902244	0.359252	0.0080027	0.0294383	0.652383	0.0388646	0.215368	0.0295239	0.141794	0.0638761	0.376235	0.262031	0.0200286	0.0125278	0.189427	0.067536	0.000494237	0.0463416	0.0819519	0.0344213	0.2333	0.0603529	0.134155	0.0564919	0.132336	0.299209
NULL	-0.000971153	0.0969418	-0.00075804	0.427902	0.216948	0.0367234	-0.000292721	0.073874	0.0147149	0.252079	0.40228	0.156719	0.288224	0.0321132	0.0466538	0.325761	0.574706	0.00669019	0.000249281	0.237396	0.112923	0.342664	0.0995523	0.234664	0.0497393	0.0347376	0.0349705	0.265223	0.658319	0.143929	0.17269	0.00318838
NULL	0.00650999	0.00284245	0.0736393	0.0345175	0.302983	-0.00011512	0.316975	0.0016847	0.223292	0.0278248	0.26251	-0.000937394	0.299986	-0.000742255	0.384231	0.123761	0.130771	0.343639	-0.000969836	0.143862	0.0581459	0.160661	0.266853	0.0475767	0.000415331	0.103573	0.15855	0.310023	0.341025	0.100908	0.00695086	0.0417729
NULL	0.0545825	0.0705511	0.124148	0.00451387	0.00546466	0.148823	0.31066	0.0122878	0.00289486	0.362151	0.638149	0.287047	0.00792622	0.0113224	0.633115	0.04622	0.141903	0.448553	0.0143984	0.261327	0.135094	0.248039	0.0741727	0.00101586	0.0648852	0.190613	0.276714	0.53984	0.247966	0.207108	0.155783	0.0677715
NULL	0.228559	0.122185	0.0123968	0.296242	0.230266	0.0167084	0.0240057	0.247049	0.0197266	0.456385	0.0454211	0.130368	0.316117	0.0348982	0.361427	0.0173739	0.524068	0.0373799	0.024375	0.349816	0.147254	0.279312	0.295266	0.0943105	0.118838	0.0780017	0.0637345	0.0382444	0.353142	0.248432	0.120527	0.00777609
NULL	0.113071	0.0476298	0.0239149	0.15641	0.114193	0.0746321	0.23043	0.19025	0.00307354	0.340472	0.380792	0.0562868	0.106596	0.0491053	0.242546	0.0911391	0.217289	0.0284521	0.0148358	0.654177	0.266789	0.236006	0.00905593	0.00432856	0.143569	0.159707	0.0545249	0.38329	0.252772	0.156234	0.207432	0.464157
NULL	0.0670096	0.0462225	0.113454	0.000618974	0.124398	0.0344711	0.0051354	0.037045	0.0164989	0.402661	0.172601	0.156269	0.187398	-0.000341487	-0.000987311	0.250127	0.191782	0.284	0.0346875	0.537501	0.0477621	0.460508	0.32091	0.0485814	0.0435766	0.00860522	0.00777719	0.0350644	0.0355215	0.102172	0.0180094	0.13025
NULL	0.191811	0.165838	0.000193082	0.386862	0.020789	0.119013	0.055334	0.278859	0.0287915	0.165374	0.5217	0.0149059	0.00390382	0.205593	0.00322102	0.0376301	0.0147536	0.407698	0.0720444	0.0451661	0.235206	0.000833635	0.484679	0.160706	0.0839119	0.260668	0.024498	0.164915	0.632932	0.000762441	0.00263575	0.0124434
NULL	0.161808	-0.00103036	-0.000506092	-0.00101222	0.0760856	0.040114	0.021797	0.036867	-0.000672854	0.142222	0.159509	0.0986705	0.012454	0.00669147	0.168291	0.209986	0.0440199	0.11	0.122822	0.0715327	0.0216547	0.0262243	0.0703151	0.227704	0.000421217	0.0495253	0.0355519	0.20301	0.308855	0.0402857	0.161509	0.0597216
NULL	0.140355	0.0642165	0.178734	0.238156	0.146021	-0.00105629	0.182177	0.212569	0.0164061	-0.000295454	0.00865638	0.0725422	0.363377	0.0319137	0.125755	0.306236	0.117158	0.00073685	0.048436	-0.000117058	0.0512605	0.192004	0.562559	0.0388586	0.00479167	0.0323801	0.359217	0.101674	0.139278	0.0150692	0.582853	0.0400017
NULL	0.0276973	0.0678412	0.29369	0.125058	-0.00100707	0.0847899	0.175979	0.0808077	0.010896	0.0711207	0.107928	0.0938009	0.00390251	0.0560768	0.0967067	-0.000969331	0.205878	0.330068	0.0267142	0.00437989	0.0456571	0.0656259	0.0554183	0.082797	0.012795	0.109211	0.355233	0.233148	0.0812603	0.0197727	0.0186936	0.0295232
NULL	0.0245649	0.00259145	0.141326	0.266231	0.146099	0.0458869	0.0237558	0.0979035	0.00833905	0.362477	0.52572	0.410179	-0.000939199	0.550953	0.0757175	0.0275113	0.243814	0.111922	0.00307007	0.564735	-0.000424214	0.170384	0.392499	0.0398876	0.0424352	0.104466	0.0507703	0.502123	0.467376	0.143761	0.0197297	0.14144
NULL	0.036188	0.0358671	0.0580325	0.0129168	0.0533372	0.0214947	0.105735	0.29833	0.00268426	0.226525	0.0974513	0.32929	0.00598712	0.0773447	-0.000573047	0.0844951	0.468312	0.156008	0.00232493	0.016573	0.0448198	0.150109	0.129283	0.0170096	-0.000977354	0.181928	0.362597	0.0540695	0.00976279	0.047745	0.103812	0.110564
NULL	0.269908	-0.000619101	0.312321	0.306283	0.0934106	0.053333	0.0529991	0.142698	0.00224381	0.121067	0.569397	0.0966787	0.233969	-0.000647399	0.0918875	0.210448	0.212823	0.00254961	0.0857264	0.627852	0.195571	0.195892	0.274844	0.0780817	-0.00086247	0.00240439	0.0307298	0.130925	0.0050802	0.0951195	0.0393431	0.00406737
NULL	0.0394307	0.00676964	0.112286	0.0252399	0.0419508	0.000719979	0.00561339	0.019672	0.0219864	0.00316731	0.436867	0.376459	0.12059	0.0243848	-0.000636122	0.200162	0.483531	-0.000948088	0.0234328	0.211413	0.0853701	-0.000446749	0.581478	0.00610285	0.126711	0.184979	0.00304477	0.229187	0.236299	7.8493e-05	0.0452487	0.241637
NULL	0.000200395	0.128641	0.357554	0.135664	7.43929e-06	0.0449674	0.485029	0.211229	0.0497402	-0.00091115	0.489319	0.0335168	0.0264406	0.161813	0.000396651	0.324949	0.140681	0.145201	0.019644	0.0862143	0.137672	0.0282818	0.307343	0.0283967	0.000375722	0.00291867	0.239677	0.00660083	-0.000609788	0.0206459	0.27421	0.25255
NULL	0.0506999	0.000595767	0.0339369	0.114917	0.173442	0.0999747	0.114068	0.186696	0.000159876	0.233512	0.55153	0.297074	0.198423	0.230706	0.162307	0.286246	0.292722	0.0553724	0.0111927	0.475999	0.0279293	0.0811824	0.710749	7.19094e-05	0.0101826	0.0305847	0.016243	0.00789076	-0.000246944	0.000871652	0.545607	0.132672
NULL	0.0859879	0.0319596	0.00445278	0.446974	0.108817	0.0014161	0.0115924	0.0412491	0.0581823	0.00997812	0.00381938	0.0587129	0.135111	0.0178796	0.0795277	0.0148019	0.193935	0.168533	0.0158988	0.128718	0.232484	0.256791	0.512695	0.00312363	0.0116647	0.0213959	0.250232	0.0091552	0.442454	0.265027	0.295071	0.146633
NULL	0.0720026	0.133316	0.30722	0.0236621	0.316343	7.75408e-05	0.208353	0.151206	0.000796356	0.0762221	0.501579	0.320388	0.348874	-0.000941147	0.090631	0.0844966	0.596945	0.100251	0.0262595	0.782954	0.208381	0.000341585	0.0578054	0.00795962	0.00830436	0.0126269	0.0760118	0.146225	0.169188	0.0369017	0.29519	0.187856
NULL	0.0475117	0.168578	0.148446	0.0745736	0.121114	0.0166245	0.0150851	0.314285	0.0295307	-0.000898617	0.248819	0.0158372	0.136689	0.358455	0.172161	0.315584	0.105718	0.196131	0.0786043	-0.00106381	0.0119853	0.290995	0.254738	0.0846614	0.0663622	0.0590967	0.166289	0.228562	0.156965	0.0110224	0.014017	0.109976
NULL	-0.000923673	0.102694	0.328742	0.136923	0.220439	0.0166883	0.00512956	0.222211	0.0332411	0.0115268	0.00168997	0.0657852	0.0886229	0.0962786	0.0336029	0.112755	0.249762	0.0280998	0.0102518	0.337221	0.321492	0.00609938	0.599774	0.127552	0.0574272	0.000374058	0.0903833	0.333798	0.222561	0.0750791	0.146822	0.271084
NULL	0.0040768	0.0626542	0.00311703	0.0584563	0.208353	0.0892158	0.0274008	0.17318	-0.000413795	0.200443	0.412068	0.260651	0.316622	0.18215	0.000155005	0.0930642	0.00878348	0.495212	0.0162357	0.533584	-0.000804051	0.211902	0.215416	0.00381449	0.214145	0.358919	0.0247057	0.0415325	0.0610865	0.352524	0.0454532	0.12695
NULL	0.0481684	0.047772	0.246775	0.153386	-0.000937057	0.0292423	0.160268	0.0561508	0.0158688	0.0250845	0.140451	0.118758	0.136096	0.163002	0.0255833	0.153281	0.44029	0.0154533	0.0171194	0.338909	0.0709483	0.368371	0.169663	0.0100224	0.0191131	0.129444	0.0612792	0.130522	0.123364	0.0464996	0.443335	0.0210906
NULL	0.0236411	0.0150895	0.221588	0.0696188	0.330069	0.0696134	0.120579	-8.70614e-05	0.0219882	0.128489	0.383365	0.341829	0.190826	5.29303e-05	0.0876365	0.0774059	0.438135	0.125906	0.00772597	0.335447	0.0322931	0.10755	0.338558	0.00579164	-0.000958931	0.367621	0.0125544	0.0130019	0.193071	0.178896	0.0111611	0.0121434
NULL	0.040015	0.0953539	0.108217	0.000676901	0.0346483	0.0530442	0.391316	0.0123539	0.027643	0.317177	0.139557	0.282243	0.0338726	0.021494	0.0209702	0.256106	0.171303	0.0422188	0.00806945	0.227362	0.0576366	0.0731597	0.139734	0.144525	0.109941	0.184149	0.138813	0.217772	0.257866	0.0333937	0.0105004	0.0795585
NULL	0.0734935	0.0854401	-0.000884148	-0.00103873	0.0182124	0.0141406	0.0911786	0.404511	0.0858675	0.389272	0.369882	0.038613	0.172828	0.126848	0.289914	0.164876	0.349355	-4.90638e-05	0.0271371	0.537501	0.0515472	0.000686314	0.0341825	0.0596679	0.226525	0.15192	0.0228466	0.0893587	0.0162341	0.346251	0.0118086	0.000943962
NULL	0.0269902	0.0327607	0.283795	0.0345832	0.207059	0.00690799	-0.000772299	0.191005	0.0362444	0.0013185	0.332492	0.205173	0.00619973	-0.00100069	0.25928	0.170122	0.173401	0.00857662	0.0242983	0.123067	0.137209	0.26815	0.314953	0.054276	0.0542753	0.198275	0.010643	0.384042	0.039123	0.157268	0.10338	0.146029
NULL	0.283608	0.0395867	0.275164	0.573898	0.000650644	0.0262714	0.128471	0.0833101	0.00112673	0.0478051	0.00848344	0.272959	-1.40681e-06	0.0740626	0.0018747	0.00360955	0.367917	0.0190021	0.0319025	0.00229587	0.0982239	0.0110256	0.395895	-0.000866948	0.145881	0.392255	0.364001	0.0704691	0.0491597	0.212864	0.0196951	0.024448
NULL	0.276214	0.147153	0.148963	0.413511	0.0122391	-0.000119207	0.00017107	0.242671	0.0843501	0.0839561	0.0378682	0.207716	0.284414	0.143038	0.000790816	0.0198994	0.200552	0.280867	0.0219198	0.175479	-0.00102568	0.0433959	0.00147677	0.0133091	-0.000815546	0.183626	0.368376	0.0408841	0.0502301	0.0381747	0.289118	0.0629071
NULL	0.073353	0.0528901	0.0360787	0.0395709	0.0632282	0.0379859	0.0284344	0.322853	0.000767379	0.0286229	0.00802285	0.333821	0.157259	0.125553	0.0493203	0.255907	-0.000274567	0.173637	0.0309722	0.15545	0.249398	0.0116339	0.475893	0.00704432	0.0583675	0.00933579	0.180652	0.0973903	-0.00099266	0.046858	0.322257	-0.00102971
NULL	-0.00102294	0.229908	0.242795	0.0268851	0.350355	0.00545238	0.0215437	0.209698	0.00230538	0.0282968	0.133469	0.00852881	0.326011	0.307655	0.205776	0.0592369	0.0362451	0.401599	0.0158089	0.465849	0.34368	0.0564382	-0.00101825	0.17663	0.0252872	0.0174463	0.084355	0.0869623	0.275157	0.00606651	0.0497517	0.0837618
NULL	0.00541224	-0.000170393	0.042381	0.0282261	0.00150072	0.110916	0.277788	0.220609	0.0113472	0.199799	-0.00020967	0.224104	0.130304	0.166591	0.321713	0.0427245	0.277372	0.0730301	0.0140161	0.0272738	0.0652615	0.152644	0.214692	0.221026	-0.00081187	0.0433551	0.0565921	0.272141	0.463494	0.00167156	0.263158	0.0548374
NULL	0.112439	0.00732617	0.0931088	0.0293538	0.21262	0.0444492	0.0529991	0.00297857	0.0220496	0.174344	0.103745	0.21351	0.301872	0.222714	0.281839	0.0566455	0.0752114	0.391203	0.0170466	0.00114143	0.0816219	0.16898	0.245877	0.10446	0.00775402	0.00899523	0.154482	0.00355558	0.455016	0.262413	0.122002	0.147095
NULL	0.0708816	0.0141634	0.00410563	0.121056	0.0502826	0.00313638	0.118261	0.124639	0.0833381	0.0943987	0.184637	0.0825505	0.31416	0.00779822	0.0104468	0.107885	0.0289246	0.0679389	0.0309722	0.0141743	0.31214	0.0992458	0.036572	0.143419	0.0129149	0.200284	0.0410942	2.76816e-05	0.0029301	0.184095	0.0145264	0.130331
NULL	0.00613071	-0.000610931	0.0390484	0.272718	0.162809	0.0703827	0.374597	0.0376658	-0.000963045	0.28309	0.459275	0.154552	0.0596601	0.0327615	0.0583201	0.163264	0.372452	-0.000974489	0.024375	0.445022	0.0518087	0.148808	0.303061	0.00359881	0.0109556	0.0590967	0.12553	0.479864	0.241445	0.126016	0.0972133	0.0711172
NULL	0.0516852	-0.00100824	0.0244144	0.298153	0.000125435	0.0701703	0.347987	0.256994	-0.00100708	0.0365774	0.453371	0.00337978	0.00647428	0.0936797	0.1101	0.151256	0.38493	0.31457	0.00355966	0.194566	0.285159	0.0513398	0.0110955	0.0860603	0.0514928	0.287982	0.0566046	0.059921	0.17592	0.00556808	0.118259	0.0768243
NULL	0.287675	0.131423	0.00624943	0.204753	0.378963	0.0684615	0.108214	0.0645188	0.0288382	0.207387	0.0304432	0.122522	0.12178	0.122456	0.0259182	0.410993	0.0129122	0.147919	0.0866723	0.526485	0.00620351	0.378458	0.0146472	0.15126	-0.000392982	0.362011	0.189304	0.365334	0.364922	0.273044	0.350028	0.0290944
NULL	0.00934757	-0.00107261	0.049809	0.00383454	0.0395097	0.0533676	0.317058	0.176422	0.011476	0.0477277	0.592797	0.0962946	0.326969	0.0717484	0.336068	0.00628042	0.369688	0.31819	0.0985866	0.252462	0.0245041	0.219818	0.0291197	0.0120794	0.0874135	0.015737	0.173908	0.134343	0.0656487	0.0226141	0.2722	0.229908
NULL	-0.000544517	0.0785665	0.0123422	0.00927716	0.0894179	0.00259714	0.000275125	0.328806	0.0155592	0.0211504	0.00841766	0.113047	0.211005	0.0739689	0.416092	0.0365427	0.377243	0.153336	0.0224908	0.030831	0.164986	0.444738	0.0482309	0.0136243	0.227167	0.0423264	0.235063	0.324428	0.0439891	0.291587	0.455673	0.0181835
NULL	-0.000781298	0.0253408	0.0635844	0.0759596	0.209988	0.226879	0.170076	0.21361	0.0245886	0.28788	0.353442	0.397437	0.0661776	0.0030585	0.0379964	0.0764682	0.340828	0.400778	0.0152329	0.215608	0.131457	0.05238	0.125501	-4.83702e-05	0.00194489	0.0836743	0.43026	0.125731	0.708799	0.0609354	0.372602	0.0168286
NULL	0.0186124	0.0418047	0.075191	0.133867	0.211641	0.120824	0.0367524	0.0435765	0.0758024	0.176447	0.0849797	0.206927	0.168384	0.0557784	0.276538	0.363602	-0.000570688	0.148278	-0.000767865	0.0785039	0.0289012	-0.000853204	0.0190394	0.00412296	0.00214746	0.0421816	0.197271	0.00179351	0.20844	0.209373	0.0437394	0.110967
NULL	0.19469	0.015373	0.144906	0.316513	0.0744327	0.00733558	0.0647314	0.662413	0.000183892	0.0465242	0.591206	0.0377304	0.11149	0.272089	0.00165635	0.148129	0.0142971	0.136847	0.0018566	0.451798	0.205651	0.0739912	0.715621	0.00218168	0.000341309	0.305098	0.045205	0.00182905	0.382742	0.0505066	0.0529391	0.0891709
NULL	0.0459703	0.0173764	0.314633	0.249525	0.175699	0.0283373	-0.000558168	0.00913983	0.00316007	0.20904	0.131393	-0.00101317	0.081307	0.000237332	0.149326	0.028076	0.00466496	0.0227708	0.0215488	0.0132683	0.157166	0.155496	0.143102	0.0654022	0.0761017	0.131749	0.325813	0.342946	0.00996113	0.0871533	0.416186	0.0667461
NULL	0.259928	0.0183051	0.036051	0.510736	0.0302419	0.000360377	0.0370931	0.0380216	0.00544507	0.0339449	0.0129051	0.10883	-0.000232544	0.123643	0.00787242	0.295089	0.0425569	0.0268269	0.038449	0.0201482	0.148237	0.00334128	0.10302	-0.00044746	0.00640454	0.00402823	0.363131	0.175781	-0.0010117	0.12645	0.131088	0.218618
NULL	0.00154736	0.11277	0.00276517	0.161314	0.0515032	0.0203009	0.0226421	0.0837876	0.0309177	0.0211114	0.3892	0.399054	0.0127727	0.0252677	0.1137	0.00347863	0.216753	0.103321	0.014808	0.375867	0.15828	0.0716958	0.167887	0.0283961	-0.0010187	0.198404	0.130542	0.224142	0.0417062	0.00153701	0.00249856	0.116005
NULL	0.0315735	0.0165808	0.0323206	0.218865	0.0597078	0.0239347	0.227053	0.00994539	0.00142816	0.407818	0.144442	0.0584977	-0.000774867	0.156437	0.183064	0.0477467	0.219989	-0.000979272	0.0253172	0.00470445	0.211903	0.38962	0.0408773	0.0554322	0.0127375	0.146327	0.0161182	0.151922	0.132336	-0.000873494	0.220614	0.226472
NULL	0.00801123	0.00926826	0.170878	0.0358067	0.000964578	-0.000794536	0.15974	0.173073	0.0414968	0.076612	0.0827902	0.0259031	0.0537243	0.0325876	0.303904	0.214948	0.0045594	0.00439222	0.0231941	0.00250261	0.00584038	0.00868677	0.371812	-0.000828772	0.00223037	0.221381	0.114795	0.156905	-0.0003297	0.0102548	0.0141352	0.253772
NULL	0.156958	0.0309522	0.0482935	0.100729	0.149246	-0.000799072	0.055479	0.248225	0.0488179	0.145841	0.151898	0.206914	0.0419869	0.138021	0.0881882	0.260979	0.0548666	0.110696	0.0500369	0.209631	0.10017	0.15327	0.0982082	0.172039	0.0104037	0.031213	0.297462	0.165908	0.537152	0.000992981	0.0984147	0.0981658
NULL	0.149771	0.0935164	0.00176664	0.131112	0.387943	0.00887933	0.288781	0.00107455	0.0333889	0.0397178	0.507654	0.147851	0.156867	0.100911	-0.000166786	0.082105	0.387213	0.00716965	0.0236513	0.0950293	0.0179733	0.208127	0.345272	0.217467	0.074068	0.00202818	0.120648	0.0925064	0.249442	0.154893	0.241456	0.0641139
NULL	0.140244	0.0432976	0.225677	0.157807	0.203644	0.0538063	0.112663	0.195622	0.000529924	0.00372819	0.173899	0.0197981	0.275202	0.315544	0.236832	-0.00105755	0.220931	0.0921425	0.0261881	0.0389621	0.237806	0.18999	0.0655318	0.00358299	-0.000934676	0.000778427	0.274742	0.193435	0.260179	0.0328553	0.0141931	0.0608618
NULL	-0.00104939	0.10472	0.000671736	0.135671	0.0582219	0.138706	0.0418475	0.218196	0.0101511	0.188486	0.130821	0.0658908	0.109043	0.333509	0.261886	0.145214	0.201017	0.388608	0.00460776	0.323602	0.189944	0.0001972	0.0028078	0.0012165	0.0145143	0.152368	0.00651597	0.236517	0.127043	0.0789516	0.213394	0.283655
NULL	0.257662	0.187099	0.00138966	0.033481	0.00215255	0.122439	0.0183807	0.122981	0.0677364	-0.000834908	0.378459	0.111505	0.119361	0.0170809	0.00752894	0.167377	0.000632878	0.0707831	0.0337449	0.302253	0.0833942	0.164389	0.300094	0.0248084	0.284333	0.104399	0.331842	0.322996	0.0520733	0.0681808	0.330627	0.0422719
NULL	0.219019	0.209625	0.0154073	0.0817244	0.22185	0.00752953	0.0450114	0.162618	5.94275e-05	0.074372	0.0774894	0.325675	0.54125	0.0938295	0.00391419	0.259497	0.20687	0.20215	0.197841	0.462944	0.0146707	0.107823	0.033339	0.109534	0.109273	0.0898169	0.141468	0.0656328	0.0368068	-0.000935118	0.0575417	0.128545
NULL	0.15847	0.059336	0.0572673	0.00796407	0.0655509	0.102749	0.179337	0.200098	0.0171955	0.300787	0.386961	0.0656538	0.454888	0.294942	0.0100179	0.20675	0.284243	0.108988	0.0177818	-0.000920639	0.20256	0.0545677	0.656653	0.0218384	-0.000390555	0.00143883	0.302918	0.0265183	0.0717133	0.0822993	0.165494	0.0457934
NULL	0.126404	0.0520207	0.199806	0.00367035	0.00922081	0.0525511	0.175787	0.0104784	0.01036	0.157089	0.0409143	0.0492437	0.138525	0.000273896	0.172466	0.349228	0.00535344	-0.000950966	0.0289575	0.259133	0.126504	0.341909	0.0515543	0.12074	0.187296	0.0698822	0.040721	0.0209965	0.0886567	0.112095	0.104995	0.344485
NULL	0.0365403	0.000391229	0.135308	0.0464638	0.0301243	0.0957028	0.0523975	0.0225405	0.0443186	0.00276715	0.0105569	0.0715439	0.100882	-0.000360658	0.228668	0.0703401	0.155094	0.0298638	0.106317	0.194566	-0.000591936	0.0332844	0.00540545	0.027661	0.00103614	0.101929	0.345762	0.000938314	0.346151	0.249896	0.322651	0.296057
NULL	0.112183	0.0572493	0.24387	0.0499324	0.315449	0.0132776	0.2166	0.0123147	-0.000273001	0.103893	0.168787	0.15724	0.336936	0.390687	0.0945761	0.0161436	0.320331	0.00197215	0.0315326	0.0517852	0.0695362	0.0266155	0.0512633	0.0673589	0.000420936	0.0944428	0.00891926	0.294263	0.0236307	0.0514016	0.111783	0.17739
NULL	0.126173	0.106854	0.134118	0.0361784	0.619362	0.16341	0.0595528	0.0850819	0.22454	0.0398138	0.165838	0.127824	0.0646642	0.0394008	-0.000956034	0.0316348	0.0857907	-0.00102728	0.0139659	0.0238783	0.112415	0.169182	0.0280667	0.0293862	0.102156	0.0148278	0.230378	0.00276282	-0.000449403	0.0719144	-0.00106042	0.00799179
NULL	0.238902	0.0188584	0.140116	0.255607	0.00856958	0.00343685	0.0338813	0.408748	0.0136576	0.0445693	0.0211621	0.096927	0.0473205	0.22973	0.0532328	0.0291745	0.283305	0.0149456	-0.000603757	0.333018	-0.000698298	0.00131083	0.310033	0.204896	0.142844	0.157714	-0.00101683	0.11733	0.288077	0.0517181	0.00118343	0.0937438
NULL	0.333878	0.00546697	0.0234572	0.00225376	0.0917747	0.0334884	0.163259	0.0908007	0.0136216	0.0638939	0.333474	0.0106671	0.0461177	0.0259988	0.0577655	0.165856	0.119082	0.359187	0.0501929	0.591994	0.00475367	0.144161	0.103563	0.236199	0.00908192	0.132998	0.00802555	0.0365334	0.238153	0.050438	0.0878311	0.14851
NULL	0.150417	0.0826076	0.138802	0.103241	0.014411	-0.000929829	0.171705	0.0242189	0.00218991	0.0500961	0.0149265	0.14337	0.260109	0.00877166	-4.45912e-05	0.385498	0.161492	0.278033	0.0280108	0.0517055	0.380597	0.464744	0.00360076	0.0282343	0.0216909	0.0320501	0.00366573	0.0301238	0.184021	0.0038495	0.0529304	0.187303
NULL	0.206657	0.0563002	0.193874	0.180787	0.0765231	0.257518	0.179752	0.0488383	0.00535895	0.41305	0.00770371	0.0164975	0.259557	0.260898	0.00380907	0.0646082	0.182508	0.0549081	0.0280776	0.0286686	0.0037169	0.00583675	0.592578	0.003853	0.064472	0.107242	0.147237	0.283998	0.047169	0.0175969	0.145853	0.0042539
NULL	0.00132078	0.00643757	0.288363	0.412808	0.0108551	0.0399765	0.156524	0.0455821	0.0603453	0.0683521	0.0564261	0.235212	0.0432408	0.024642	0.203077	0.306416	0.0953352	0.0589926	0.0441359	0.303738	0.192188	0.0584683	0.00374425	0.0105148	0.0410545	0.123817	0.000655413	0.00640756	0.413541	0.0864672	0.309223	0.196444
NULL	0.189992	-0.00098696	0.140022	0.192246	0.00108258	0.113281	0.00371807	0.0437947	0.0502495	0.0336197	0.00698855	0.00350024	0.187388	0.0946839	0.222458	0.343264	0.4548	0.00289319	0.0224908	0.000909658	0.123582	0.298975	0.133363	0.0155895	0.0208921	0.0155492	0.126969	0.0799893	0.0745312	0.0138828	0.0820589	0.26036
NULL	0.0554817	0.0603884	-0.00028245	0.0478912	0.235502	0.0120454	0.141436	0.00423027	0.00506769	0.578384	0.308131	0.150182	0.382295	0.109225	0.0167108	0.368997	0.537278	0.155042	0.0187234	0.502171	0.0740398	0.212913	0.271317	0.0560144	0.000235009	0.0656002	0.0385231	0.00501143	0.24831	0.00741806	0.170076	0.0396647
NULL	0.209892	-0.000853966	0.00996334	0.19546	0.0581141	0.0326899	0.0257192	0.00262277	0.00245121	0.230164	-0.000874053	0.0240205	-0.000167399	0.022187	0.0837202	0.14127	0.0199878	0.345202	0.00628582	0.30526	0.242407	0.208199	0.150429	0.0319924	0.078117	0.14924	0.032936	0.412827	0.0158462	0.00348099	0.0456802	0.0100898
NULL	0.205917	0.0987346	0.0238283	0.256039	0.22126	0.137592	-0.000923743	0.133618	0.0699831	0.233305	0.194729	0.367502	0.00285581	0.532452	0.0076511	0.0932362	0.192999	0.0678315	0.0224265	0.142279	0.351741	0.27283	0.14669	-9.33399e-05	0.0937191	0.0651359	0.12661	-0.00100963	0.330961	0.0149766	0.104927	0.00638372
NULL	0.287675	0.043491	0.0476475	0.0313532	-0.000345188	-0.00085799	0.0603026	0.117369	0.029643	-0.000922818	0.417404	0.380695	0.00869799	0.116229	0.00271769	0.0079804	0.327424	0.442388	0.0187234	0.0173507	0.232029	0.144322	0.0329112	0.252128	0.00241424	0.199469	0.00946252	0.0270339	0.498289	0.040818	0.0338813	0.109974
NULL	0.155013	0.000141292	0.0050826	0.0118952	0.0258564	0.0207687	0.234057	0.00634387	0.0334298	0.116604	0.407546	0.0452439	0.0165664	0.375175	0.19372	0.0980185	0.000516699	0.264235	0.0309114	0.260975	-0.00107802	0.0615498	0.175285	0.217141	0.0292705	0.0156985	0.0735619	0.0152952	0.537152	0.127517	0.277343	0.0977575
NULL	0.246138	0.0735685	0.21832	0.241668	0.113437	0.148734	0.218891	0.0116748	0.129887	0.00679089	0.185118	0.103611	0.24491	0.0534188	0.00502379	0.00234337	0.289242	0.118597	0.0102518	0.146969	0.0498921	0.0964534	0.0811397	0.103796	0.0129399	0.0307045	0.0871462	0.13257	0.00196527	0.00174253	0.428937	0.00572658
NULL	0.177834	0.100031	0.0630745	0.0508858	0.0390738	0.0756448	0.408952	0.0523709	0.0349771	0.120637	0.0108854	0.0404979	0.327748	-0.00103431	0.0541124	0.151604	0.430083	0.072901	0.0540481	0.171623	0.0608936	0.449424	0.232706	0.00292918	0.112908	-0.000931262	-0.000375992	0.0727182	0.00851901	0.331504	0.442177	0.127484
NULL	0.304125	0.199994	0.00310684	0.16692	0.00709105	-0.000773827	0.115786	0.150142	0.027643	0.354815	0.152705	0.41711	0.170903	0.0610843	0.253002	0.342306	0.294046	0.328409	0.00167965	0.349811	0.10207	0.394023	0.269776	0.00461253	0.00369262	0.115128	0.425067	0.0585486	0.0541497	0.275388	0.391698	0.0351063
NULL	0.130753	0.00915162	0.123577	0.146868	0.152933	0.00572199	0.442065	0.105409	0.118529	0.120373	0.549643	0.00631327	0.0255956	0.214562	0.0299127	0.118998	0.462327	0.242493	0.160901	0.395714	0.0161822	0.353608	0.00295311	0.00143496	0.00842549	0.0418414	0.084355	0.240379	0.11801	0.122129	0.0668855	0.0294229
NULL	0.0140181	0.0124223	0.252262	0.211179	0.120585	0.11821	0.206929	0.101768	0.000425336	0.147381	0.164146	0.0147819	0.322372	-0.000965728	0.0872948	0.102253	0.00920758	0.422671	0.0524127	0.214647	0.183251	0.279758	0.356319	0.00835552	0.0082382	0.0941203	0.129398	0.153955	0.00749461	0.0730299	0.0449032	0.0432082
NULL	0.00241664	0.0027286	0.0523818	0.256126	-0.00103959	-0.000983128	0.0621398	0.106185	0.0405312	0.0813316	0.463756	0.106771	0.0247128	0.097395	0.0191773	0.19092	0.0898461	-0.0001492	0.0249326	0.350797	0.325304	0.170754	0.00303923	0.0558366	0.000509664	0.00956157	0.127568	0.0146305	-0.00105398	0.0230097	0.123156	0.306442
NULL	0.202013	0.0470205	0.139705	0.10296	0.0871275	0.345443	0.147151	0.0147002	0.0741672	0.0444873	0.0150448	0.0920842	0.204978	0.0888658	0.0277666	0.0332207	0.148287	-0.00101006	0.0213132	0.171265	0.0469266	0.272769	0.729566	0.259236	0.248208	0.00067548	0.0502448	0.0874559	0.0711909	0.0173876	0.0395117	-0.0001148
NULL	0.146604	0.039339	0.0468895	0.000566525	0.045793	0.017597	0.00158497	0.0301108	0.0541474	0.109048	0.175733	0.0153206	0.121056	0.0160617	0.214886	-0.000835054	0.0218395	0.152904	0.0300295	0.233339	0.00444955	0.324321	0.537151	0.0147882	0.00496501	0.0083835	0.0771372	0.15136	0.15945	0.0622344	0.156718	0.0558958
NULL	0.108913	-0.000911903	0.016036	0.15767	0.429341	-0.000973054	0.215707	0.142045	0.100466	-0.000909851	0.155963	0.0805291	0.00411302	0.210014	0.185362	0.006365	0.44029	0.0300763	0.0366303	0.144452	0.0262325	0.010287	0.114994	0.0207268	0.218093	0.09355	0.268637	0.366588	0.0597378	0.152989	0.0513406	0.0227401
NULL	0.0255568	0.00487336	0.350633	0.0042735	0.0325045	0.00221111	0.00728183	0.337983	0.0212802	0.145597	0.0108264	0.0137321	0.132012	0.088135	0.32372	0.182624	0.562116	0.00910627	0.0154726	0.0541252	0.0567525	0.136657	0.0170656	0.056595	-0.000706877	0.0296882	0.00174798	0.192823	0.0932459	0.0158802	0.164285	0.319096
NULL	0.144151	0.0507835	0.0349944	0.438817	0.0413513	0.0014626	0.108923	0.22868	0.021079	0.111756	0.112727	0.0511503	0.00802242	0.00830368	0.199956	0.023053	0.00963694	0.239952		0.515213	0.00344975	0.000132257	0.481352	0.0212546	-0.000847595	0.0614378	0.27158	0.142945	0.0079523	0.00463925	0.354826	0.0472972
NULL	0.0108309	0.160153	0.000248912	0.00797763	-0.00075757	0.143769	0.201436	0.145097	-0.000973073	0.0282069	0.361722	0.0501556	0.043021	0.0526046	0.119436	0.218138	0.411293	0.240906	-0.000748723	0.0144725	0.0363397	0.0188992	0.0477012	0.136077	0.122984	0.016205	0.172915	0.258834	0.222435	0.0570257	0.0472563	0.00948433
NULL	-0.000212252	0.203722	0.0548026	0.0544238	0.00737904	0.0237997	0.0120023	-0.000799001	0.0149101	0.0233869	0.581673	0.157389	0.0946173	0.156548	0.137848	0.246698	0.510913	-0.00103889	0.00581875	0.00787693	0.208465	0.390424	0.524431	0.0239637	0.00283259	0.127029	0.0214151	0.236289	0.3089	0.000201066	0.11037	0.026689
NULL	-0.000999914	0.0880995	0.0468895	0.340931	0.190365	0.0505561	0.0157606	0.227704	-0.000551839	0.0668243	0.0353222	0.042932	0.0115635	0.141569	0.408888	0.228175	0.0520995	0.244625	0.0242983	0.0791565	0.0586513	0.228977	0.0448327	0.290269	0.0167167	0.0159912	0.00990248	0.00923756	0.392499	0.190231	0.00700778	0.317185
NULL	0.201816	0.0207865	0.00847275	0.313096	0.0910248	0.0646361	0.0212762	0.111061	0.035444	0.206151	0.0336439	0.280422	-9.38078e-05	0.030401	0.335661	0.229627	0.0218561	0.00298288	0.0159374	0.0822223	0.0608523	0.159004	0.557688	0.226961	0.168507	0.00604231	0.0298755	0.16654	0.0309594	0.254433	0.0459986	0.395763
NULL	0.104517	0.00276071	0.2442	0.203817	-0.000937057	0.0530749	0.309288	0.221466	-0.000940154	0.278208	0.521073	0.0154258	0.120847	0.108061	0.00314034	0.0119158	0.499489	0.420983	-0.00103255	0.0508364	0.142871	0.00571797	0.45462	0.0082746	0.0428043	0.119834	0.189624	0.298658	0.0355925	0.0301769	0.127027	0.00115823
NULL	0.257658	-0.000823633	-0.00103925	0.367847	0.0183234	0.0915157	0.477966	0.138987	0.248878	0.334414	0.35242	0.0859336	0.423679	0.237777	0.0352731	0.432097	0.040837	-0.00079367	0.0321423	0.202137	0.049253	0.082532	0.0195996	0.0857177	0.0978819	0.236875	0.0594545	0.0285165	0.0804246	0.0467046	0.295655	0.162203
NULL	0.348776	0.0950633	0.392743	0.373886	0.146982	0.000496371	0.0132777	0.157958	0.00371906	0.0463192	0.246529	0.123397	0.480624	0.035208	0.430833	0.263556	-0.000208382	0.0152095	0.0271981	0.349436	-0.000734651	0.332417	0.294593	0.202933	-0.00102802	0.018078	0.0125057	0.395785	0.324624	0.188679	0.115092	0.176502
NULL	0.0437594	0.0283279	0.52481	0.0440421	0.0976602	0.0346716	0.162109	0.00326036	0.0495341	0.281219	0.365765	0.0607643	0.334855	0.0722613	0.00580294	0.122149	0.293554	0.0257519	0.0270671	0.0110176	0.187097	0.0451019	0.0128663	0.253046	-0.00100836	0.15701	0.0665502	0.000690782	0.0483229	-0.000264519	0.0010497	0.209299
NULL	0.0805433	0.228354	-0.000698704	0.0834046	0.0036562	0.0231227	0.116	0.0686966	0.0146395	0.00126027	0.0712645	0.0290206	0.0441578	0.204309	0.193211	0.230811	0.318975	0.107715	0.0093485	0.390514	0.0063078	0.0389138	0.140443	0.000147148	0.00229657	0.115087	0.0305062	0.200597	0.0113879	0.0229678	0.336663	0.23424
NULL	0.00457366	0.234156	0.0154317	0.224177	0.00341938	-0.000970819	0.127874	0.13888	0.00165839	0.0426203	0.519797	0.0407028	0.375966	-0.000968663	0.0305602	0.0536206	0.275368	-0.000615905	0.0730948	0.350797	0.318163	0.00515019	0.0217345	0.280373	0.00684255	0.0107491	0.000502795	0.489904	0.0481504	0.0602041	0.00361281	0.0574985
NULL	0.231534	0.0312006	0.035476	0.107074	0.0285093	0.115932	0.0171827	0.133269	-0.000460528	0.138705	-0.000990479	0.0731007	0.0935278	0.0498745	0.186394	0.20429	0.352891	0.231523	0.0825117	0.536053	0.153156	0.0650704	0.0160028	0.247731	0.00603979	0.00227665	0.185062	0.000866632	0.135927	0.229659	0.0178338	0.121919
NULL	0.457085	-0.000585201	0.355683	0.168017	0.0223918	0.0468923	0.0100923	0.0462674	0.0868903	0.0633921	0.603507	0.0404189	0.342825	0.09571	0.321189	0.214638	0.023586	-0.000922601	0.0206207	-0.000422352	0.360998	-0.000798684	0.0829392	0.0167518	0.0472808	0.111183	0.0368426	0.342852	0.0177628	0.178916	0.173891	0.00489833
NULL	0.13812	0.151125	0.0154453	0.123258	0.102913	0.000268585	0.0464905	0.145519	0.00901692	0.0003468	0.00553505	-0.00091657	0.192414	0.130246	0.00582091	0.383728	0.35784	0.477938	0.00386482	0.0137656	0.313	0.240154	0.176581	0.0920764	-0.00106002	0.0143073	0.0852541	0.510607	0.0701683	0.000738422	0.016123	0.32961
NULL	0.0120549	-0.000457175	0.0182941	0.238162	0.143689	-0.000629803	0.275535	0.117364	0.0870416	0.362579	0.269961	0.00633163	0.0327077	0.0916086	0.0238726	0.479962	0.0729834	0.0181153	5.50325e-05	0.284312	0.280037	0.000443858	0.0283372	0.0747287	0.0447857	0.116653	0.300878	0.354167	0.156026	0.184253	0.0238924	0.0312978
NULL	0.0718673	0.0347422	0.010499	-0.00099972	0.222745	0.0315602	0.0190433	0.137833	0.124425	-0.00103494	0.340944	0.166546	0.0446982	0.275563	0.076747	0.0231291	0.262712	0.0234269	0.00321824	0.197898	0.188104	0.077907	0.00253005	0.237754	-0.00101975	-0.000898992	0.00950439	0.0799692	0.0727143	0.0199339	0.28413	0.00208093
NULL	0.0776476	0.0498976	0.12087	0.00209883	0.0482138	0.0798267	0.22141	0.0216597	0.00776475	0.341184	0.180704	0.0994176	0.300146	-0.000810497	0.257256	0.268779	0.314327	-0.00081373	0.0279441	0.110369	9.20531e-05	0.0179204	0.541067	0.125195	-0.000484696	0.240761	0.454916	0.046328	0.169113	0.0492348	-0.000367666	0.0421568
NULL	0.0455305	0.211078	0.107997	0.0098504	0.0964177	0.199246	-0.00067902	0.0593647	0.0129552	0.315896	0.107015	0.0741147	0.0259044	0.0428931	0.0579869	0.0202843	0.0104973	0.0891956	0.0786043	0.387727	0.241854	0.256903	0.389906	0.0776908	0.0378749	0.0134564	0.0621719	0.519335	0.00381418	0.0400596	-0.000888495	0.375513
NULL	0.0744658	0.0168692	0.199709	-0.000648721	0.0793142	0.239904	-0.000920639	0.029023	0.0869176	0.0161139	0.438119	0.451916	0.192192	0.112594	0.0891008	0.121721	0.355383	-0.00085058	0.0168402	0.0763788	0.338034	0.0432738	0.619474	-0.00101193	0.0113388	0.165554	0.132818	0.140183	0.0935676	0.0944344	0.285562	0.182619
NULL	0.318906	0.0232112	0.149794	0.423618	0.15416	0.408539	0.0983781	0.223199	0.111379	0.14355	0.134794	-0.00100586	0.38295	0.0102576	0.0639611	0.139369	0.160696	0.402026	0.0375231	0.000179819	-0.00047426	0.133081	0.557777	0.0373978	0.0119893	0.196147	0.234612	0.293826	-0.00094978	0.0284429	0.111721	0.150391
NULL	0.00438258	0.118619	0.0772161	0.174159	0.000160062	0.108207	0.0500138	0.121705	0.0368585	0.191345	0.402289	0.0178885	0.347952	0.0244912	0.0513369	0.0161678	0.0959922	0.243664	0.0328004	0.143273	0.132075	0.288786	0.821935	0.165298	0.0742797	-6.35286e-05	0.292553	0.019292	0.321434	0.0373147	0.033717	0.270092
NULL	0.310748	0.090808	0.344961	0.100756	0.384213	0.190466	0.301313	0.0033942	0.304964	0.236402	0.0166486	0.229316	0.248844	0.356129	-0.000783847	0.19169	0.0204909	-0.000624534	0.0111927	0.112575	0.154315	0.00656997	0.559732	-0.000866219	0.0276322	0.0515778	0.129093	0.325454	0.00940876	0.00649517	0.0285549	-0.000992953
NULL	0.180968	0.0263988	-0.00027994	0.0270632	0.0117814	0.000801393	0.0404189	0.00522476	0.0295307	0.332088	0.439765	0.0157439	0.309338	0.0025824	0.0532328	0.163403	0.217241	0.00974642	0.124828	0.0359993	0.00633556	0.000511891	0.0221544	0.055372	0.0251504	0.103581	0.0413613	0.182113	0.279057	0.033268	0.309086	0.113514
NULL	0.405703	0.196296	0.116871	0.00072481	0.206941	0.0893642	0.245751	0.208254	0.00776475	0.254394	0.00483694	0.106435	0.0814345	0.230143	0.183919	0.219666	0.216258	0.313048	0.0321114	0.660579	-0.000541452	0.141038	0.683243	0.0417493	0.00608304	0.0404317	0.0219204	0.248307	-5.51502e-05	0.00752666	0.294171	0.0105928
NULL	0.19721	0.123262	-0.000381501	0.0521147	0.00350174	0.0100948	0.0276338	0.0530773	0.000278667	0.384353	0.0119199	0.204629	0.0322107	0.134351	0.227793	0.0112509	0.00745899	0.0921057	0.000102544	0.220787	0.151178	0.0876369	0.261568	0.18405	-0.00072898	0.0040186	0.0171237	0.338075	0.0122593	0.000852149	0.314132	-0.000678197
NULL	0.367266	0.000515642	0.0281205	0.0603987	0.109098	0.0502688	0.266949	0.175365	0.0112909	0.186119	0.134794	0.00579019	0.0932396	-0.000311613	0.122845	0.130541	0.311062	0.245712	0.0262574	0.0723285	0.193328	0.168368	0.0719206	0.283087	0.0448683	0.0569414	0.107898	0.0234173	-0.000841665	0.114347	0.00591356	0.0684342
NULL	0.265968	0.0275328	0.022024	0.0659655	0.247856	0.0722077	0.108325	0.111061	0.00461946	0.228618	0.165114	0.103356	0.347021	0.0473587	0.606278	0.363299	0.264724	0.0928864	0.0121338	0.346816	0.106106	0.279758	0.591939	0.222679	0.080726	0.0359194	0.00724112	0.217488	0.304636	0.00460863	0.00569789	0.176067
NULL	0.15791	-0.000346319	0.101694	0.133718	0.00435577	0.0850595	0.000577236	0.42758	0.0760187	0.142861	0.543766	0.259561	0.356209	0.022758	0.107091	0.0727176	0.00926737	0.125577		0.0844665	-0.000718052	0.0159798	0.705849	0.0226103	0.0766739	0.142306	0.200049	0.0318384	0.173887	0.32529	0.0105657	-0.000578464
NULL	0.30257	0.141464	0.0446226	0.36078	0.00141151	0.00744911	0.0210626	0.166257	0.00391809	0.00773963	0.235667	0.00917055	0.00390382	0.0122767	0.174832	0.136432	0.0190601	0.207675	0.0486472	0.0521701	0.254694	0.35574	0.113194	0.0544129	0.0511226	0.276544	0.0278953	0.195794	0.0289213	0.327892	0.255288	0.296665
NULL	0.00084523	0.0823311	0.139816	0.00431208	0.150441	0.00524637	0.22198	0.00568698	0.001807	0.136982	0.485463	0.0171329	0.0157892	0.202135	0.0296421	0.245949	0.0552658	0.094622	0.0384677	0.329025	0.59569	0.0116996	0.665871	0.0104258	0.0201958	0.0793706	0.11036	0.00177937	0.00533667	0.184491	0.010624	0.0479592
NULL	0.00605109	0.175632	0.131351	0.152043	0.216664	0.0104018	0.0538474	0.0492449	0.00634376	0.105273	0.0261091	0.00804645	0.237576	0.350071	0.0799162	0.153427	0.178715	0.0595464	0.0177818	0.260926	0.0954762	0.0100503	0.194698	0.205347	0.0113969	0.11921	0.253677	0.157043	0.0034321	0.0379638	-0.000806794	0.021256
NULL	-0.000327258	0.0226245	0.160673	-0.000682967	0.289763	0.0214467	0.0588034	0.12279	0.0171699	0.00467296	-0.00102782	0.192637	0.229819	0.0524984	0.0982102	0.0325219	0.00567652	0.144795	0.031915	0.215618	0.047271	0.0438816	0.0355768	0.0993682	-0.00101469	0.0939238	0.172671	-4.76737e-05	0.444406	0.0358893	0.117669	0.171543
NULL	0.4448	0.00625137	-0.000821953	0.40629	0.0223358	0.0816821	0.252998	0.124267	0.00432467	0.624307	0.122589	0.027613	0.380364	0.208603	-0.000529764	0.353385	0.152053	0.474738	0.0384677	0.14464	0.205483	0.317731	0.191389	0.00661453	0.140294	0.0296102	0.248702	0.106305	0.0105843	0.228239	0.341761	0.312726
NULL	0.128944	0.0241239	0.221641	0.115697	0.313626	0.00987383	0.0603339	0.0599684	0.0405312	0.29855	0.166807	0.0522048	0.0101475	0.198488	0.332712	0.168886	0.0951032	0.00137363	0.025415	0.00598653	0.141302	0.119401	0.461069	0.0100527	0.00556725	0.00859551	-0.00101245	0.0200814	0.000737087	0.000373409	0.243756	0.176385
NULL	0.161672	0.00294506	0.0105705	0.0506346	0.0417743	0.102163	0.281178	0.0210864	0.00105785	0.0544256	0.185573	0.226026	0.247633	0.0751416	0.080388	0.00212284	0.153449	0.206075	0.000144824	0.338938	0.186635	0.0261848	0.0995523	0.0467117	1.0721e-05	-0.00109345	0.327605	0.00951734	0.0209602	0.0553318	0.236335	0.327787
NULL	0.225676	0.0337316	0.0941265	0.0580028	0.232648	0.0473055	0.0284986	0.2239	0.103738	0.25781	0.0141326	0.00109745	0.0158359	0.0189807	0.077788	0.179857	0.119559	0.418055	0.0233533	-8.87237e-05	0.00193002	0.00132755	0.139426	0.160643	-0.000506322	0.114832	0.0293744	0.0599174	0.0752981	0.0296044	0.00845092	0.300347
NULL	0.289969	0.0426083	0.136291	0.429409	0.162765	0.0509327	0.096377	0.380517	0.0616806	0.0618135	0.359525	0.352504	0.285385	0.128455	0.0981667	0.285833	-0.000966586	0.0250997	0.0479555	0.33802	0.184932	0.0181543	0.052441	0.120271	-0.000840913	0.164432	0.445058	0.380075	0.169657	0.108399	0.448434	0.0215869
NULL	0.076062	0.0305693	0.0011576	0.120078	0.000158317	-0.00103168	0.139355	0.190261	0.0014042	0.41226	0.490781	0.0740722	-0.00100457	0.109595	0.01588	0.0741374	0.087848	0.0323076	0.0499144	0.183838	0.0828719	0.217191	0.0858998	0.0492838	0.117442	0.197165	0.0522332	0.161338	0.147024	0.0560401	0.121729	0.305715
NULL	0.146604	0.0566584	-0.000752561	0.0955114	0.244984	0.083872	0.286354	0.0206557	0.203337	0.129496	0.0876759	0.126965	0.00806486	0.17773	0.4029	0.102483	0.0468992	0.00130323	0.0215488	0.210468	0.109253	0.182203	0.359567	0.0606367	0.0784709	0.00301657	0.0711362	0.114933	0.0273283	0.00902137	0.0888321	0.0607634
NULL	0.366339	0.208819	0.183738	0.189693	0.0530662	0.0296306	0.0194873	0.15694	0.0164214	0.113618	0.52452	0.451916	0.00132174	7.79617e-05	0.0901769	-0.00079379	0.341921	0.110205	0.194039	0.0221427	0.50833	0.109313	0.0519456	0.0528523	0.00686676	0.0186092	0.0707628	0.282736	0.0980804	-0.00017403	-0.00100894	0.261707
NULL	0.269655	0.0103167	0.0136758	0.129528	0.00137179	0.0583012	0.227839	0.231225	0.0149167	0.0844252	0.161765	0.0488673	0.00996895	0.223675	0.341661	0.0347404	0.0032646	0.206091	0.0324188	0.0684943	0.366591	0.1764	0.0124432	0.00141225	0.0871008	0.130995	0.0652682	0.117065	0.0940885	0.0363627	0.0529753	0.332753
NULL	0.296342	0.0586579	0.205436	0.133293	0.1453	0.245752	0.0521258	0.0471305	0.168044	0.0808975	0.185025	0.281977	0.133012	0.182548	0.00314579	0.269463	0.00821563	0.0609443	0.003254	0.000559794	0.0115217	0.0977097	0.0332019	0.0213522	0.00706198	0.0947634	0.0970894	-0.00102566	0.236599	0.0604674	0.0500019	0.0280188
NULL	0.33529	0.21274	0.181209	0.129209	0.177661	0.0157259	0.358114	0.0890003	-0.000819192	0.223915	0.347502	0.0527045	0.276262	0.179052	0.134947	0.00521871	0.245381	0.0527443	0.209053	0.349816	0.116295	0.147663	-0.000951152	0.0507641	0.000268627	0.0889994	0.0138525	0.0957927	-0.00105185	0.161456	0.0672967	0.478144
NULL	0.132344	0.0258295	0.196915	0.0308245	0.239235	0.0780701	0.00779947	0.435159	0.101327	0.235246	0.11223	0.294641	0.33634	0.0162403	0.202486	0.000753195	0.550527	0.0255162	0.0243101	0.179196	0.0175675	0.221246	0.00487332	0.138036	0.00325809	0.0445304	0.0197633	0.180775	0.165277	0.0136245	0.453516	0.00434937
NULL	0.321675	0.0140954	0.0384918	0.00547973	0.0812463	0.00517369	-0.000324939	0.0299716	0.0334026	0.458658	0.0555536	0.313962	0.12283	0.0734147	0.0842491	0.113188	0.0201219	0.0078885	0.161065	0.000454391	0.0102513	0.213581	0.628833	0.146837	0.0696513	0.02947	0.0848247	0.414092	0.0840141	0.167094	0.00745285	0.0478863
NULL	0.0276668	0.205953	0.120739	0.00227852	0.0556042	0.0349486	0.208246	0.193352	0.104362	0.173052	0.356563	0.0746109	0.000175662	0.235326	0.55738	0.148779	0.02151	0.187884	0.0140161	0.197071	0.0735245	0.187865	0.0272926	0.256514	-0.000530179	-0.00100998	0.306133	0.190986	0.0247595	0.3475	0.0473531	0.10964
NULL	0.0135937	0.00479465	0.245928	0.394837	0.168718	0.0911367	0.116252	0.0858828	0.0167934	0.459877	0.00918017	0.0650918	0.0775629	0.140228	0.0622845	0.159155	0.241619	0.156561	0.00824178	0.248722	0.175202	0.26857	0.63675	0.00107046	-0.000235936	0.151163	0.173042	0.313603	0.00135792	0.196412	0.0234187	0.2862
NULL	0.162694	0.015213	0.232538	0.183089	0.0292531	0.0778169	0.194001	0.0269714	0.024722	0.0143191	0.748022	0.113351	0.0627928	0.00592797	0.000281613	0.366179	0.00532938	0.272991	-0.00102946	0.470933	0.132378	-0.00100686	0.721634	0.308811	0.0255861	0.00520907	0.00214109	0.0280361	-0.000532356	0.0311982	0.221186	0.100103
NULL	0.102657	0.00355879	0.165801	0.0949192	0.0127051	0.0165912	0.00372498	0.234746	0.16036	0.128914	0.250577	0.203364	0.0179706	0.184773	0.0918875	0.0871672	0.154273	0.09127	0.00928536	0.0333603	0.0556861	0.404211	0.218519	0.0666195	0.225966	0.249455	0.0078386	0.394438	0.0236307	0.0622344	0.00260806	0.0518189
NULL	0.001613	0.167177	0.00136776	0.00610319	0.0588645	0.0849824	0.0362541	0.153181	0.0827366	0.0445628	0.376283	0.0323906	0.00203217	0.0421145	0.00432826	0.00728894	0.0822604	0.0166194	0.00143954	0.0974526	0.109868	0.0399916	0.000810831	0.129349	0.0218479	0.0176891	0.00790493	0.127496	0.173544	0.0113491	0.0391904	-0.000854281
NULL	0.0392757	5.57633e-05	0.0907274	0.114855	0.0895317	0.0135535	0.107144	0.198517	0.0405677	0.317065	0.213943	0.291167	-0.000841688	0.203826	0.189689	0.0314241	0.364208	0.210451	0.0281443	0.315183	0.066215	0.171972	0.116012	0.0252837	0.0403194	0.731956	0.00513956	0.209609	0.0430475	-0.00106096	0.0304047	0.0498966
NULL	0.00589945	0.0350512	0.265087	0.0093391	0.0419324	0.0704398	0.487809	0.0228299	0.00125145	0.436702	0.441668	0.0538467	0.409825	0.415443	0.112643	0.154564	0.0027685	0.26263	0.0136182	-0.000341248	0.247253	0.419811	0.0116342	-0.00103895	0.0796008	0.00731074	0.0581977	0.415678	0.00112468	-0.00103989	0.0562546	0.015578
NULL	0.0131667	0.0325616	0.102352	0.0545812	0.109565	0.0790897	0.00521614	0.156958	0.00410957	0.000686314	0.0425646	0.359869	0.285158	0.188421	0.367558	0.299741	0.261897	0.191345	0.0231225	0.0610929	0.21541	0.0274847	0.0155502	0.180964	0.0867019	0.0043884	0.505936	0.395881	0.124545	-0.000801797	0.220974	0.00806001
NULL	0.261605	0.0151602	0.0552324	0.371672	0.0832164	0.0938029	0.246232	0.266387	0.034329	0.0581126	0.25604	0.120163	0.0623976	0.232494	0.0717284	0.0925909	0.0676252	0.192169	0.0206069	0.0580308	0.0694081	0.0176893	0.0784109	0.0757406	0.0752524	0.278616	0.258635	0.310874	0.181095	0.129336	0.217332	0.0274442
NULL	0.00315461	0.00267788	0.109965	0.105131	0.10138	0.0682609	0.0642794	0.176912	0.000125638	0.125826	0.570704	0.542665	0.106355	0.15559	0.110698	0.0237082	0.310789	0.210072	0.0579357	0.0145889	0.0850828	0.177632	0.00492635	0.0557603	0.10741	0.138489	0.261348	0.301634	0.175363	0.0733945	0.0252999	0.0567466
NULL	0.0882962	0.0428481	0.0634165	0.0899075	0.00512537	0.00941928	0.184507	0.00806482	0.242448	0.0169233	0.134111	0.0251935	0.0603485	0.189761	0.0109482	0.108764	0.158693	0.282083	0.129889	0.0323078	0.0331679	0.342227	0.650218	-0.000249694	0.0188512	0.358919	0.0112145	0.085729	0.160891	0.029643	0.358043	-0.00104489
NULL	0.00552117	0.106257	0.00457478	0.0508464	0.0262315	0.000525694	0.0095407	0.0900469	0.000670836	0.0260103	0.236085	0.0459184	-0.000970495	0.226883	0.0888598	0.0836527	0.00968198	0.0362896	0.0234328	0.209256	0.138764	0.0720581	0.28444	0.00123601	-0.000537688	0.0590967	0.0618215	0.0603318	0.0847135	0.538698	0.0630617	0.0919665
NULL	0.129914	0.0529992	0.311896	0.0539518	0.0944209	0.0423307	0.185989	0.143374	0.0652161	0.204873	0.0555536	0.181552	0.214452	0.00136641	0.00798627	0.406056	0.000171268	0.348586	0.0309114	0.267909	0.0850125	0.0235859	0.554519	0.243577	0.0133125	0.0210995	0.0681307	0.402472	0.023818	0.0160402	0.123777	0.0241283
NULL	0.0181699	0.00580647	0.191968	-0.000429776	0.0675388	0.0124896	0.34978	0.338109	0.000489074	0.252405	0.240021	0.120463	0.10451	0.156128	0.154304	0.351845	0.0241557	0.311156	0.0196651	0.618305	0.089967	0.21737	0.245877	0.00321572	0.0224385	0.0040452	0.18657	0.110461	0.364791	0.0153267	0.318007	0.382661
NULL	0.481358	0.0453964	0.022083	-0.000346469	0.206114	0.0202679	0.0603382	0.12622	0.000793933	0.0687512	0.231427	0.320263	0.0015203	0.388795	0.0905682	0.209986	0.304945	0.200589	0.0149574	0.0491334	0.207397	0.268135	0.148222	0.00731706	0.0122705	0.102488	0.170547	0.347577	0.173397	0.306448	0.0782333	0.00965531
NULL	0.0269584	0.218221	0.0960549	0.433128	0.148421	-0.000991724	0.381963	0.0578156	0.110431	0.107174	0.0462921	0.503761	0.281349	0.13521	0.0751313	0.0616127	0.00102452	0.351016	0.0262574	0.254613	0.252733	0.0557305	0.0150721	0.1524	-0.000827416	0.053593	0.0543846	0.269147	0.0343955	0.270643	0.0174838	0.311248
NULL	0.0292326	0.169389	-9.48751e-05	0.234474	0.205887	0.00487807	0.0622939	0.162684	0.00711782	0.215462	0.12345	0.134665	0.113844	0.09855	0.0439299	-0.000278255	0.102647	0.0151028	0.0010881	0.180948	0.0209974	0.172536	0.537151	0.106131	0.0275318	0.161973	0.0962285	0.441133	0.0102576	0.166938	0.0678006	0.0017209
NULL	0.0286278	0.151729	0.00324732	0.164272	0.140853	0.0138821	0.0269547	-0.000973329	0.0101372	0.452063	0.0116329	0.056543	0.43961	0.047634	0.0119768	0.000258819	0.283423	-4.09222e-05	0.015787	0.0539047	0.240629	0.111026	0.557142	0.112132	0.229425	0.0797876	0.520438	0.133454	0.183305	0.140625	0.252523	0.256366
NULL	-0.000856535	0.00502366	0.145114	0.0979506	0.0190933	0.0114626	0.131439	0.201939	0.0758031	0.21569	0.394763	0.198405	0.00591726	0.0073353	0.149939	0.153748	0.0733616	0.00177897	0.0262595	0.00628945	0.0117569	0.188293	0.149583	0.173056	0.0574414	0.00253201	0.128734	0.117641	0.219375	0.0600747	0.0158584	0.0115375
NULL	0.203002	0.200437	0.184259	0.324378	0.0508665	0.036095	0.0677812	0.116842	0.00552147	0.0789028	0.484178	-0.000141799	0.0529638	0.039597	0.120528	0.0844351	0.464902	0.00318989	0.0355809	0.00545073	0.147254	0.113821	0.0700086	0.0417188	0.0147945	0.0337843	0.260339	0.422644	0.0254008	0.000754893	0.00783349	-0.00100927
NULL	0.183593	0.0310934	0.348112	0.434966	0.0237961	0.0283406	0.247216	0.0237245	0.000231817	0.0234912	0.3997	0.165478	0.0549329	0.0227613	0.00521643	0.0937756	0.0502513	0.123102	0.0071362	0.134517	0.00459364	0.335736	0.0382767	0.0923479	0.163557	0.143523	0.119153	0.0750768	0.0208889	0.012158	0.046539	0.204702
NULL	0.024016	0.0385328	0.044079	0.184527	0.0904141	0.0330392	0.0408132	0.0243666	0.182515	0.231962	0.247378	0.355218	0.363495	0.17046	0.00136306	0.00203596	0.30181	0.225446	0.00460776	-0.000464553	0.248041	0.0925303	0.150086	0.0084216	0.00594139	0.0577694	0.364806	0.196869	0.000411245	0.022203	0.374397	0.0519913
NULL	-0.00094026	0.0560841	0.231482	0.0765525	0.00825378	-1.60603e-05	0.178636	0.66735	0.128309	0.113228	0.351788	0.195246	0.000635291	0.383382	0.387549	0.120216	0.171248	0.00672284	0.0312899	0.178109	0.104915	0.0447725	0.307529	0.0149602	0.045488	0.152318	0.176879	0.101994	0.0367209	0.118259	0.127758	0.00112811
NULL	0.0741649	0.00556961	0.0254721	0.118438	0.183775	-0.00081436	0.000743106	0.171505	0.000512927	0.6498	0.0613506	0.00153244	0.00042035	-0.000909521	0.290798	0.000389417	0.0876701	0.238401	0.0272019	0.294421	0.0891084	0.197987	0.00138003	0.147133	0.0599254	0.00993656	-0.000448151	0.0271983	0.150463	0.0510314	0.363736	0.0663241
NULL	0.117741	0.0820906	0.00103441	0.0044526	0.140651	0.00797074	0.0370931	0.00692274	0.000501431	0.058114	0.138201	0.109377	0.377913	0.269194	0.281949	0.0545104	0.00671217	0.0200629	0.0941658	0.00308533	0.360751	0.0326282	0.0515559	0.27128	0.0313568	0.216788	0.153915	0.148507	0.0439891	0.121969	0.19145	0.164922
NULL	0.247525	0.0635882	0.311784	0.108096	-0.00101671	0.0280781	0.0358029	0.010885	-0.000996919	-0.000880192	0.565483	0.183146	0.143361	0.00295635	-0.000823565	0.0148289	0.163199	0.349993	-0.000566014	0.0647102	0.109777	0.11254	0.0690398	0.29401	0.194735	0.180965	0.145077	0.00154445	0.321043	0.310673	0.243328	0.110525
NULL	0.290152	0.00967481	0.324856	0.00856139	0.000693563	0.0168683	0.336507	0.24188	0.137898	0.00575648	0.15936	0.00339364	0.515961	0.0661309	0.00372841	0.0802065	0.252362	0.0354297	0.0187234	0.258654	0.00266737	0.0472563	0.405707	0.0805638	0.201413	-0.000935452	0.0573224	0.110902	0.332764	-0.0013941	0.00361245	0.0197
NULL	0.193507	0.000609529	0.0795842	0.0235606	-0.000303123	0.107833	0.000947588	0.114972	0.154265	0.0902773	0.523528	0.314904	0.082073	-0.0010071	0.223386	0.00715163	0.361469	0.086686	0.0158988	-0.000819108	0.155574	0.173522	0.269527	0.117203	0.00903321	0.0490727	0.020762	0.0618185	0.228473	0.000692111	-0.000836998	0.27796
NULL	0.000795004	0.0271981	0.057238	0.141468	0.160904	-0.000704395	0.18678	0.185066	0.0765318	0.133121	0.26084	0.179801	0.000750273	0.266474	0.0641581	0.136681	-0.000126175	-0.000713212	0.0206069	0.431998	0.0553235	0.0233256	0.684111	0.0744549	0.0821829	0.156631	0.0183347	0.0241581	0.314002	0.0674945	0.0944459	0.0253837
NULL	0.182323	0.0195594	-0.000142677	0.0841282	0.348619	0.0218855	0.158295	0.122256	0.00987096	0.00741639	0.476996	0.402277	0.346064	0.0724587	0.029807	0.0317038	0.0763147	0.0040782	0.0272019	0.386685	0.158809	0.00970677	0.476239	0.0300691	0.219238	0.149883	0.081187	0.22075	0.176827	0.0713934	0.0570988	0.195711
NULL	0.0588938	0.159164	0.00463251	0.00493987	0.224591	0.00289302	0.52114	0.0164834	-0.000948137	0.221833	0.00113957	0.00834727	0.0963524	0.244149	-0.000419513	0.0107722	0.309753	0.0545895	0.00744576	0.13773	0.0892024	0.0479923	0.157314	0.00844585	0.0294515	0.0916148	0.206734	-0.000406801	0.536177	0.020133	0.0433294	0.121579
NULL	-0.000752694	0.000398284	0.0476347	0.0868233	0.0545261	0.0361473	0.0142441	0.0400549	0.0377822	0.0774472	0.510971	0.330262	0.253932	0.0826717	0.0175314	0.160663	0.040837	-0.000887106	0.0253172	0.159787	0.00272002	0.000865407	0.202244	0.0573658	0.0831683	0.00803904	0.00667686	-0.00100271	0.00752966	0.210799	0.0682582	0.0202993
NULL	0.666473	0.038306	0.0106071	0.149898	0.0236929	0.037952	0.0841212	0.0658736	0.0490774	0.0432264	0.0245725	0.134665	0.369746	0.0179971	0.190185	0.193745	0.609212	0.342749	0.0953381	0.361909	0.0861066	0.378633	0.673393	0.00126548	0.000837661	0.0337843	0.220083	0.0109145	0.2302	0.0572515	0.289884	0.0250436
NULL	0.10674	0.121623	0.317672	0.0465995	0.075159	0.0635944	0.0333697	0.104023	0.0100823	0.0661867	0.0155594	0.152286	0.223242	0.00565099	-0.00101553	0.00137354	0.0299437	0.0428798	0.0318559	0.000865669	0.22471	-0.000998028	0.000154728	0.0101172	0.00406106	0.0193131	0.306006	0.145468	0.0615192	0.024445	0.00611579	0.277619
NULL	0.000797166	0.0873224	0.155316	0.199877	0.000522921	0.0573011	0.299761	0.145536		0.152582	0.14118	0.00666599	0.0137653	0.14704	0.253389	-0.000645072	0.0698736	0.142862	0.0318559	0.00744899	0.186956	0.15929	0.00918417	0.0732001	0.0484742	0.195984	0.00490284	0.140339	0.221789	0.00224493	-0.000111367	0.233203
NULL	0.197909	0.204425	0.0229872	0.0854004	0.0753731	0.00797086	0.0361382	0.137181	0.0530484	0.373263	0.622741	0.0354476	0.104406	0.226079	0.0228969	0.00864635	0.322521	0.0144039	0.156668	0.159739	0.353046	0.272427	0.162895	0.129689	0.0307129	0.073938	0.207779	0.0386154	0.0332407	0.115181	0.194626	0.0494746
NULL	0.0138265	0.135742	0.0116347	0.0777353	0.130629	0.0719602	0.363383	0.0698065	-0.00110032	0.337565	0.49088	-0.000748881	0.124331	0.359527	0.0639594	0.156581	0.0430876	0.00219321	0.0162357	0.00965856	0.198736	0.213581	0.0549073	0.191814	0.189551	0.0729985	0.232693	0.158379	0.0517498	0.0593269	-0.000942119	0.199312
NULL	0.0730718	0.105833	0.467302	0.0196217	-0.000934322	0.0300572	0.0970799	0.0401982	0.0316816	0.114598	0.485457	0.311163	0.152596	0.0195336	0.0178455	0.202535	0.537241	0.186902	0.0206207	0.0239614	0.0647829	0.0173898	0.239453	0.00639955	-0.000784031	0.148384	0.0614403	0.0147036	0.012619	0.159456	0.18775	0.124262
NULL	0.0391399	0.0910436	0.199912	0.264717	0.153202	0.0894128	0.146222	0.104374	0.0193181	0.0459463	0.197064	0.0309926	0.00863928	0.0583005	0.319372	0.530911	0.187827	0.0982275	0.0508984	-0.000433024	0.232968	0.388569	0.316252	0.0661021	0.052205	0.0806253	0.152324	0.0229937	0.370896	0.165138	0.586642	0.0823764
[truncated: 8,754 more rows]
