# Supplementary material for: Joint multi-ancestry and admixed GWAS reveals the complex genetics behind human cranial vault shape
Source: Nat Commun. 2023 Nov 16;14:7436. doi: 10.1038/s41467-023-43237-8 (PMC10654897; doi:10.1038/s41467-023-43237-8)
Supplement: Supplementary file 7 — Source Data [file 41467_2023_43237_MOESM7_ESM.zip › SOURCE DATA/s2.xlsx]

## Sheet: Sheet1
SEGMENT	N_HIT	N_MOST_SIG	PERC_SIG_ALSO_MOST_SIG
1	21	13	61.9048
2	15	3	20
3	11	2	18.1818
4	5	1	20
5	13	4	30.7692
6	4	0	0
7	7	0	0
8	4	1	25
9	0	0
10	3	0	0
11	11	4	36.3636
12	3	1	33.3333
13	3	0	0
14	0	0
15	8	1	12.5
