# Supplementary material for: Joint multi-ancestry and admixed GWAS reveals the complex genetics behind human cranial vault shape
Source: Nat Commun. 2023 Nov 16;14:7436. doi: 10.1038/s41467-023-43237-8 (PMC10654897; doi:10.1038/s41467-023-43237-8)
Supplement: Supplementary file 7 — Source Data [file 41467_2023_43237_MOESM7_ESM.zip › SOURCE DATA/s11a.xlsx]

## Sheet: Sheet1
FACE_SEG_NR	P_VAULT_SEG8	P_VAULT_SEG9	P_VAULT_SEG10	P_VAULT_SEG11	P_VAULT_SEG12	P_VAULT_SEG13	P_VAULT_SEG14	P_VAULT_SEG15
4	0.00177243	0.0942421	7.36405e-06	1.54128e-07	0.000206357	0.00159185	0.000271498	5.58822e-05
5	0.0389817	0.237067	0.00334488	0.000175435	8.11037e-05	0.000526349	0.000122618	6.79531e-05
6	0.00611249	0.0478948	0.00100545	1.51591e-08	1.62756e-08	1.51591e-08	0.0032392	0.00100545
7	0.0370991	0.135914	0.0125382	1.51591e-08	2.45196e-07	0.00830832	0.000878243	6.13559e-06
