# Supplementary material for: Joint multi-ancestry and admixed GWAS reveals the complex genetics behind human cranial vault shape
Source: Nat Commun. 2023 Nov 16;14:7436. doi: 10.1038/s41467-023-43237-8 (PMC10654897; doi:10.1038/s41467-023-43237-8)
Supplement: Supplementary file 7 — Source Data [file 41467_2023_43237_MOESM7_ESM.zip › SOURCE DATA/2c.xlsx]

## Sheet: Sheet1
LABEL	SNP1	SNP2	SNP3	SNP4	SNP5	SNP6	SNP7	SNP8	SNP9	SNP10	SNP11	SNP12	SNP13	SNP14	SNP15	SNP16	SNP17	SNP18	SNP19	SNP20	SNP21	SNP22
DATA	0.0148825	0.272905	0.091213	-6.15989e-05	0.132608	0.0183456	0.468393	0.194033	0.110939	0.00183284	0.0196651	0.132866	0.00552007	-0.000340213	-0.000814787	0.278613	0.2825	0.0866566	0.130995	0.319487	0.174268	0.213959
NULL	0.0551163	0.000546401	0.230588	0.130492	0.00713871	0.0116048	0.060932	0.0941795	0.00628476	0.0985418	-0.000893629	0.0760711	0.141508	-0.000559917	0.0215488	0.629857	0.255163	-0.000940632	0.252496	0.0137066	0.131953	0.00170683
NULL	0.133072	0.0746556	-0.000155707	0.0447399	0.193845	0.126667	0.0241755	-0.000853432	0.149147	0.0542891	0.0290869	-0.000516215	0.0184231	0.203751	0.0102518	-0.00105706	0.0483038	0.0445352	0.00218934	0.00181833	0.163381	0.00711629
NULL	0.308096	0.000943301	-0.000565293	0.0131782	0.0738005	0.0210614	0.215312	0.218071	-0.000987697	0.313929	0.0163748	0.176288	0.0399789	0.277915	0.0159374	0.486225	0.267158	0.223191	0.475812	0.121227	0.0223064	0.207494
NULL	0.162777	0.234899	0.287779	0.448809	0.0503628	-0.000857159	0.238169	0.0730619	0.295032	0.00134123	0.0199328	0.223627	0.00502147	0.00326977	0.020517	0.220288	0.576664	0.162854	0.189017	0.028097	0.0517974	0.108237
NULL	0.118837	0.277256	0.045315	0.0905973	0.205998	0.0576737	0.112472	0.164789	0.221548	0.0342411	0.0803314	0.217208	0.254367	0.0240425	0.0158988	0.610211	0.36358	-0.00099822	0.0107854	0.0175422	0.115782	0.177572
NULL	0.0212594	0.112618	0.0169686	0.159005	0.170647	0.0658568	0.00271267	0.053177	-0.000387248	0.230335	0.0509387	0.162585	0.0113107	0.0615902	0.0809602	0.054262	0.000454391	0.0455163	0.0017586	0.0676844	0.0028034	0.184631
NULL	0.165654	0.00996234	0.0641213	0.00666246	0.480413	1.36046e-05	0.0389059	0.073376	0.0260942	0.00181909	0.0168402	0.00997024	0.000345482	0.0489403	0.0130749	0.504178	0.571665	0.061761	0.275622	0.067592	0.104861	0.171409
NULL	0.417436	0.000423279	0.0372262	0.00402973	0.148997	0.00447515	0.00726887	0.281376	0.0875715	0.065837	0.0253172	0.12219	0.135122	0.155855	0.157522	0.0446448	0.497707	0.0299763	0.424056	0.0165168	0.0161568	0.105941
NULL	0.604696	0.0251369	0.0267386	0.142146	0.121318	0.0458722	0.0570919	0.0772953	0.00146534	0.156241	0.00460209	0.0935093	0.00584038	0.278202	0.0187234	0.00332069	0.201755	0.00873107	0.0436121	0.221346	0.0654759	0.139353
NULL	0.16113	0.048832	0.00073286	0.0771879	0.153449	0.0766828	0.119087	0.00201554	-0.000977477	0.214464	0.00389434	0.216261	0.181995	-5.59381e-05	0.0634114	-0.00104211	-0.00095297	0.162758	0.0951092	0.0795128	0.12005	0.11528
NULL	0.22614	0.000740919	0.10595	0.0727557	0.0107883	0.105231	0.260025	0.178754	0.0745382	-0.000858365	0.0186625	0.0982094	0.0882824	0.201566	0.175537	0.301567	0.0189851	0.0790968	0.193014	0.130614	0.152027	0.0537458
NULL	0.0131829	0.502441	-0.00095213	0.0167413	0.0152642	0.145529	0.00655412	0.259233	0.00317895	0.139446	0.0078042	-0.00034769	0.0761293	0.0488825	0.00689104	0.546725	0.107821	0.00931812	0.0875735	0.0638609	0.0832908	-7.1007e-05
NULL	0.414697	0.114829	0.0254854	0.00673772	0.107601	0.00140333	0.11269	0.00914873	0.203885	0.00330401	0.0328004	0.350435	0.0695432	0.0744228	0.0140161	-0.00097549	0.266129	-0.0010278	0.106855	0.0144375	0.321917	0.0711685
NULL	0.0810181	0.236203	0.0145351	0.133037	0.0977354	0.038306	0.544743	0.108218	0.349081	0.0921425	0.0300295	0.130118	0.0665446	0.0374586	0.00931089	0.0497028	0.140051	0.157149	0.13023	0.0369668	0.386797	0.229629
NULL	0.137118	-0.000974827	0.00216314	0.0577035	0.272401	-0.00101195	0.0176168	0.229797	0.20647	0.00940195	0.0262595	0.121174	0.0438286	-0.000807961	0.0187234	0.0127538	0.341936	0.0609232	0.00361682	0.0743778	0.18578	0.00107593
NULL	0.234611	0.0104756	0.260208	0.30392	0.0492022	0.00543368	0.0219422	-0.00087214	0.170966	0.00719311	0.0435553	0.0758821	0.163874	0.306555	0.0158988	0.499245	0.118803	0.00506265	0.355406	0.213303	-0.000196314	0.00133834
NULL	0.0542865	0.00873422	0.00394616	0.227886	0.0204116	0.00556558	0.264838	0.0183927	0.0432567	0.00308818	0.052098	0.358542	0.198517	0.0359525	0.0215488	0.426762	0.131485	0.00251194	0.00166076	0.0857534	0.0839237	0.0186582
NULL	0.0475017	0.20807	0.172218	0.023125	0.0139085	0.00100131	0.139315	0.0177596	0.268392	0.00617284	0.0204271	0.187007	0.235561	0.111171	0.046596	0.0450633	0.167964	0.0168224	0.0616735	0.0031246	0.00411832	0.264704
NULL	0.00678559	0.169117	-0.00100042	0.0911705	-0.000142114	0.0432959	0.0562007	0.152989	0.273229	0.272169	0.0396665	0.245041	0.00189084	0.00248654	0.0170478	0.169001	0.117037	0.0790509	0.206752	0.29767	0.0459753	0.0179381
NULL	0.415115	0.0638752	0.102794	0.0103675	0.000505678	0.00425042	0.220243	0.172472	0.00329767	0.0661776	0.0252433	0.0811897	0.0444372	0.117628	-0.00103912	-0.000836439	0.0741671	0.0251162	0.260734	0.058967	0.0199693	0.00593851
NULL	0.0120549	0.0558062	-0.000804051	0.302727	0.01958	0.0490355	0.035984	0.0137146	0.0127931	0.0940656	0.136428	0.267011	0.0039044	0.0508563	0.0529311	0.166698	0.117037	0.0485508	0.145899	-0.00041506	0.298683	0.244453
NULL	0.0076684	0.249014	0.0497482	0.0536601	0.326028	0.182654	0.289288	0.314783	0.299474	0.0192725	0.0121338	0.0348934	0.0940125	0.318926	0.0139931	0.00133444	0.0821786	0.0217648	0.157722	0.0140311	0.000247242	-0.00102127
NULL	-0.000833203	0.0319429	0.0461107	0.0290036	0.014351	-0.000407457	0.186187	0.196503	0.011183	0.327257	0.0308	0.0935659	-0.000562326	0.00927541	0.0149574	0.0150533	0.199795	0.116073	0.269895	0.086702	0.498514	0.0863058
NULL	0.383499	-0.000603404	0.0204128	0.0182096	0.148496	0.000434806	-0.000340636	0.0349315	0.264416	0.248974	0.0297428	0.00212625	0.0407741	0.049117	0.0111927	0.0429792	0.252468	0.101341	0.353283	0.0543403	0.264377	0.0968416
NULL	0.000437394	0.202391	0.255944	-0.000273906	0.0640335	0.0404781	0.0133559	0.0517304	0.565007	0.183731	0.0290869	0.473217	0.239034	0.0320917	0.0111927	0.0734245	0.0515559	0.00250601	0.00133085	0.119077	0.0982498	0.194124
NULL	0.217099	0.0516492	0.0116412	0.0351371	0.017442	0.0465071	0.18502	0.100318	0.00521809	0.184124	0.0168402	0.361909	0.0813892	0.0268262	0.022408	0.0219799	0.00416188	0.0785988	0.187972	0.13122	-0.000955528	0.201861
NULL	0.568147	0.356904	0.0313721	0.0491813	0.0248157	0.0143726	0.0789856	0.299505	0.593394	0.246277	0.00462663	0.125163	0.257261	0.0538846	0.0187234	0.0932064	0.518954	0.131315	0.0440987	0.203645	0.309927	0.172224
NULL	0.018638	0.0318903	-1.98685e-06	0.256869	0.147561	0.0218316	0.0424806	0.00249333	0.120791	0.0320752	0.00591127	0.452528	0.0284551	0.017008	0.0111927	0.474585	0.00111306	0.188084	0.0339252	-0.000828957	0.129649	0.27315
NULL	0.260731	0.0008154	0.0019541	0.0865663	0.183087	0.0636979	0.598718	0.0602623	0.146796	0.470865	0.00109229	0.59425	0.385874	0.133612	0.0196651	0.12389	-0.000696224	0.150356	0.13709	0.257494	0.0954891	0.0335076
NULL	0.234499	0.0846986	-0.000932367	0.0915259	0.117757	0.00854712	0.00161449	0.0041034	0.00100228	0.0123823	0.0253172	0.0570907	0.138734	0.00517402	0.0375111	0.151302	0.570312	-0.000338704	0.00564773	-0.00101512	0.0599893	0.293169
NULL	0.337495	0.335735	0.141181	0.0114611	0.549154	0.0273988	0.0355597	0.120536	0.259904	0.0264933	0.0168402	0.396903	0.00502699	-0.000965012	0.00985579	0.0139075	0.0117955	0.0429074	0.157997	0.0689657	0.384434	0.30896
NULL	0.223216	0.214237	0.182655	0.216154	0.102235	0.0432024	0.321927	0.223586	0.00199644	0.000620238	0.00508493	0.00121748	0.00803325	0.447065	0.0130749	0.197634	0.299011	0.0333567	0.104973	0.00155578	0.325626	0.0681555
NULL	0.207811	0.41401	0.0117087	0.000404809	0.00962504	0.00227813	0.00820994	0.107809	0.519611	0.0684538	0.0300295	0.0427509	-0.0010823	0.227768	0.0207109	0.082742	0.162646	0.0847631	0.163864	0.0457347	0.128713	0.0280265
NULL	0.124841	0.0932985	0.00602154	0.306194	0.164397	0.0388774	0.212718	0.200762	0.0221112	0.297459	0.00518817	0.482001	0.164884	0.187172	0.00931089	0.636781	0.0903331	0.156037	0.157997	0.200765	0.148527	0.0369277
NULL	0.0897415	0.0151108	0.00131873	0.00389789	0.136551	0.0363549	0.0575291	0.382332	0.130928	0.138526	0.0125599	0.188313	0.138021	0.000912305	0.00151813	0.192964	0.252109	0.0258035	0.0259416	0.163893	0.160569	0.228308
NULL	0.179733	0.23022	0.0403906	0.0736213	0.214774	0.0217002	0.103238	0.0167074	0.161205	0.112113	0.0374726	0.315412	0.00840446	0.277775	0.0083701	0.169663	0.0238075	0.131054	0.0672806	0.000726275	0.19526	0.259977
NULL	0.549357	0.31094	0.090651	0.0112164	0.105409	0.057123	0.150855	0.0904693	0.155707	0.192779	0.0196651	0.34078	0.332597	0.0598283	0.00742939	0.108076	0.19674	0.0927435	0.0875735	-0.000839766	0.011602	0.0603241
NULL	0.0316688	0.265782	0.0740079	0.00472656	0.141988	0.00789407	0.190289	0.307155	0.0591658	0.0733235	0.000156885	0.0943011	0.0349638	0.0115493	0.0121338	0.00199852	0.523248	0.110649	0.0345503	0.123399	-0.000735057	0.00100053
NULL	0.0759754	0.00424377	0.0515974	0.00122773	-0.000369998	0.140926	0.00469449	0.105958	0.155571	0.202106	0.0290869	0.119164	0.00432395	0.244363	0.00742939	0.0749912	0.167989	0.00709935	0.144103	0.461022	0.0140157	0.000133099
NULL	-0.000705692	0.0687648	0.046443	0.00768245	0.19132	0.068934	0.160612	0.0103516	0.0350297	0.144798	0.0248792	0.00977402	0.0315328	0.296873	0.0159374	0.0138962	0.432009	0.139328	0.211161	-0.00102899	0.068275	0.186622
NULL	0.00135792	0.292692	0.0853618	0.280574	0.164397	0.000590859	0.193717	0.185851	0.126372	0.362161	0.0181427	0.00487673	0.00322344	0.163735	0.0130749	0.296076	0.059258	0.0274726	0.00139998	0.216235	0.0236099	0.0204211
NULL	0.0211227	0.0651446	0.0238052	0.0729038	0.0502762	0.0152343	0.247099	0.0626228	0.0666101	0.249531	0.0187234	0.0549764	0.0356243	0.259622	0.0083701	0.682768	0.495476	0.0522537	0.164657	0.158553	-0.00063304	0.132313
NULL	0.0933197	0.076304	0.0406368	0.182572	0.200562	0.020546	0.00929649	0.00594367	0.196626	0.0738185	0.0138381	0.126383	0.00552007	0.125195	0.00484874	0.522098	0.155453	0.0273685	0.000485426	0.103771	0.0255391	0.00235569
NULL	0.337685	0.0374302	0.00156588	0.000118851	0.0863779	0.00223525	0.215663	0.354451	0.0975748	0.072018	0.00130949	0.030831	0.193002	0.100374	0.25113	0.490519	0.039368	0.299242	0.0297204	0.0623185	0.211634	0.0483629
NULL	0.000239917	0.156524	0.172394	0.000777781	0.00457339	0.00113802	0.234203	0.0223748	0.117243	0.235642	0.0149574	0.399056	0.194139	0.0555865	0.0111927	0.245877	0.121671	0.0871305	0.363024	0.0457208	0.0254773	0.073561
NULL	0.195246	0.01571	0.0117087	0.0330502	0.2307	0.0176395	0.0991731	0.223214	0.0236019	0.158397	0.0326854	0.0402325	0.00610744	0.376769	0.00942347	0.401377	0.340563	0.202483	0.108776	0.00241698	0.0375756	0.116859
NULL	0.019429	0.00276517	0.00291426	0.305316	0.0710018	0.00473863	0.0874794	0.150164	0.0268899	0.0949043	0.024375	0.227851	0.125817	0.0124434	0.0149574	0.207481	-0.000707973	0.181732	0.0445296	0.00792862	0.0117888	0.0195309
NULL	0.148539	0.0167573	0.0922393	0.112666	0.059905	0.00612579	0.0834762	0.0710243	0.00167217	0.00679911	0.0356871	0.326554	0.00427281	0.00816616	0.457691	0.539445	-0.000117058	0.187292	0.0954573	0.333565	-0.00100033	0.00393781
NULL	0.607911	0.291269	0.191649	0.116219	0.414831	0.00140344	0.168068	0.0492814	0.457161	0.115325	0.028065	0.445019	0.151537	0.0640946	0.0083701	0.408473	0.29306	0.174893	0.209682	0.0601407	0.0964247	0.0693568
NULL	0.122483	0.0498388	0.0272487	0.172561	0.0378053	0.00200841	0.122083	0.130287	0.493614	0.0589809	0.00940729	0.121174	0.255888	0.000768477	0.0275451	0.259599	0.330166	0.0485508	0.224328	0.123505	0.0608638	0.0886406
NULL	0.0332585	0.343242	-0.00077285	0.21506	-6.12699e-05	0.0659076	0.172739	0.0708004	0.266386	0.0484976	0.00751703	0.276354	0.0233301	0.365714	0.0664716	0.175235	0.172391	0.0458119	0.104688	0.0811991	0.19524	0.0539718
NULL	0.00501215	0.000493239	0.200139	0.153668	0.121318	0.0200228	0.138684	0.0671083	0.169298	0.0534224	0.0196828	0.00741206	0.0900256	0.00415017	0.0149574	0.176967	0.00576226	0.0347747	0.164038	0.0859683	0.204403	0.0402337
NULL	0.0359234	0.0569778	0.00779193	0.168053	0.134812	0.165546	0.174475	0.334944	0.127244	0.316436	0.118485	0.220073	0.131758	0.117171	0.0295189	0.398449	0.447068	0.029292	0.257283	0.140279	0.196492	0.259192
NULL	0.172283	0.0631511	0.184783	0.0025143	0.0864173	0.0744926	0.200966	0.120699	0.133494	0.230789	0.0253172	0.463514	0.253365	0.00475808	0.00941106	-0.000756464	0.452157	0.144649	0.0565241	0.199913	0.025	0.129364
NULL	0.124029	0.0960268	0.185373	0.022074	0.00865814	0.00693751	0.320098	0.112602	0.151297	0.0253326	0.0691772	0.0231499	0.0251949	0.00620843	0.0093345	0.0690812	0.193691	0.0835449	0.115122	0.189192	0.266529	0.24405
NULL	-0.00030916	0.0201277	0.00604507	0.00874786	0.153449	0.0574001	0.164213	0.0195877	0.0453147	0.0417097	0.0855225	0.0510022	0.0601072	0.0192686	0.0206069	0.000903091	0.146266	0.102426	0.164647	0.27921	0.0122157	0.0712964
NULL	0.157014	0.0795491	0.0187123	0.104107	0.268259	0.240778	0.0106005	0.00378007	0.125068	0.0855035	0.0196651	0.298853	0.167841	0.111794	0.0196651	0.0285127	0.0123435	0.00309202	0.0195453	0.0217343	0.214297	0.321063
NULL	0.0551163	0.22999	0.00182612	0.0806599	0.000736911	0.0286734	0.0471198	0.0831662	0.00648918	0.129124	0.0253172	0.00121748	0.0042868	0.419274	0.147717	0.219108	0.0143894	0.200183	0.164105	0.0571241	0.332386	0.0718384
NULL	0.095495	0.127738	0.106097	0.000589147	0.0989057	0.0376793	-0.000480988	0.225245	0.0509464	0.0258164	0.0262595	0.150446	0.0243437	0.0081862	0.00719969	0.125572	-0.000558647	0.00400797	0.00100835	0.0452324	0.350767	0.0657501
NULL	0.0270814	0.00203016	0.269289	0.0614501	0.00314727	0.129275	0.25386	0.0975356	0.0419397	0.0588474	-0.000843308	3.71364e-05	0.0484019	0.00146694	0.0131372	0.180149	0.0734537	0.0619977	0.0876461	-0.0002541	0.055974	0.0257497
NULL	0.127255	0.211775	0.00619863	0.260849	0.0269361	0.125842	0.0645826	0.0194148	0.405311	0.316028	0.0158988	0.0562771	0.0013636	0.0477414	-0.000540937	0.0131963	0.16666	0.0407552	0.181994	0.128616	0.0375358	0.000751786
NULL	0.0860533	0.000840327	0.000582388	-0.00100666	0.0134047	0.0843751	0.176917	0.0099501	0.147615	0.00577117	0.0190062	0.00177202	0.219222	0.0494746	0.00931089	0.170624	0.227236	0.0104766	0.125787	0.00257927	0.304673	0.0052737
NULL	0.392768	-0.0010033	0.166153	0.0251095	0.00912432	0.0530484	0.170176	0.0503299	0.115559	0.0185699	0.0195711	0.00231371	0.00209875	0.0424105	0.0186249	0.052441	0.564401	0.0160952	0.233038	0.191637	0.0079622	0.339352
NULL	0.00578797	0.131334	0.0378066	0.159935	0.00272336	0.0685186	0.0015959	0.0464029	0.0368369	0.287197	0.0149574	0.0295063	0.071228	0.218253	0.00361251	0.00156677	0.230774	0.104997	0.0523339	0.111815	0.00025273	0.364013
NULL	0.155046	0.044201	0.0157981	0.026909	0.00383727	0.0601999	0.381253	-0.000322303	0.237033	0.0140233	0.0168727	0.665923	0.0318588	0.0215586	0.0262595	0.153407	0.13336	0.0377681	0.20699	0.080156	0.222648	0.116182
NULL	0.177949	0.201268	0.258698	-0.000603491	0.443716	0.0264234	0.25386	0.253475	0.268774	0.0672876	0.0109808	0.0986026	0.0810318	0.101711	0.0288655	0.000996935	0.0166831	0.0651658	0.229153	0.00695938	0.334454	0.164907
NULL	0.120443	0.00103655	0.223453	-0.000784226	0.431195	0.0693838	0.224766	0.256178	0.111075	0.221117	0.0350951	0.221852	0.117371	0.020762	0.653615	0.0203281	0.00247668	0.0137699	0.157862	-0.000885577	0.441481	0.00630653
NULL	0.0684854	-0.000939304	0.226809	0.00845838	0.059905	0.0220008	0.149502	0.279981	-0.000947092	0.142386	0.0206069	0.48893	0.284106	0.0467847	0.012937	0.593738	0.0374787	0.0230816	0.0304289	0.0397514	0.00599195	0.113465
NULL	0.307062	0.185303	0.205435	0.0553321	0.00309994	0.0142386	0.262837	0.0579274	0.162526	0.364598	0.024375	0.438236	0.153445	0.0598384	0.0263446	0.0697637	0.216151	0.0161164	0.00787698	0.51467	-0.000978671	0.0875735
NULL	0.124633	0.00144675	0.0253382	0.0294183	0.268197	0.0114077	0.12373	0.142705	0.209318	0.00933915	0.0178947	0.0113881	0.032687	0.149928	0.530077	0.00493595	0.579054	0.0548724	0.00160519	0.0408126	0.0372367	0.254182
NULL	0.141789	0.182352	0.186809	0.0276397	0.151253	0.011406	0.151047	0.114174	0.0418284	-0.000735209	0.0123478	0.0526982	0.26631	0.159134	0.0130749	0.313377	0.121671	0.0482649	0.297167	0.146402	0.100767	0.202433
NULL	0.0680004	0.122021	0.00139371	0.00416744	0.139029	0.0103907	0.544042	0.019152	0.383502	-0.000967474	0.0245394	0.235162	0.10955	0.174018	0.108378	-0.000892687	0.0149282	0.0622658	0.196252	0.247309	0.00902335	0.168927
NULL	0.0590506	0.00654386	-0.000522698	-0.00101974	0.0586764	0.0115402	0.123802	-0.000863676	0.0105914	0.0688071	0.0290869	0.0427509	0.0743929	0.307574	0.0083701	0.554958	0.120468	0.0048302	0.0491276	0.107327	0.225448	0.0897261
NULL	0.0259553	0.280314	0.204068	0.0153143	0.0613703	0.0235761	0.417007	0.299064	0.16476	0.112808	0.023955	0.0487854	0.00257359	0.105668	0.000842165	0.281577	0.00493595	0.178439	0.00649798	0.192058	0.0190539	0.0624025
NULL	0.0873236	-0.00104623	0.0178627	0.00498772	0.0376658	0.000613051	0.315331	0.041777	0.443109	0.195403	0.00868617	0.289487	0.0622182	0.0558071	-0.000612004	0.597937	0.278912	0.290611	0.0809369	0.234638	0.200102	0.0946071
NULL	0.135093	0.0497121	0.213916	0.311164	0.189992	-0.00012199	0.0704412	0.015163	0.139427	0.13888	0.0311297	-0.000731531	-0.000690819	1.33751e-05	-0.000975661	0.101555	0.197886	0.0503049	0.0167633	0.0532194	0.103645	0.19945
NULL	0.00610603	0.0298485	0.141295	0.00111499	0.0269371	0.0097427	0.585572	0.118942	0.00436133	0.182006	0.00385132	0.421681	0.14181	0.358413	-0.00101838	0.052441	0.19674	0.0602886	0.33349	-0.000872887	0.000870908	0.0193252
NULL	0.500341	0.00776487	-0.00107989	0.107821	0.262595	0.143597	0.0201889	0.0706855	0.00844403	0.165446	0.00577806	0.00163559	0.0422561	0.0584534	0.104889	0.04287	0.174267	0.0156201	0.392002	0.0871497	0.0441446	0.010908
NULL	-0.000799493	0.259069	0.00748008	0.0134853	0.0400124	-0.000341673	0.01001	0.0971535	0.0297808	0.111379	0.0450385	0.226627	6.52933e-05	0.230723	0.0218032	0.504292	0.0658898	6.16247e-05	0.167694	0.183684	0.121917	0.00716926
NULL	0.145024	0.17018	0.00777188	0.00135083	0.0790866	0.192425	-0.000864328	0.108616	0.507347	0.136888	0.130302	0.0908431	0.00540647	0.372288	0.0224908	0.0417865	0.0173678	0.0223206	0.268636	0.1229	0.0346176	0.0315576
NULL	0.0182965	0.228135	0.0366876	-0.000840508	0.158159	0.0038913	0.162261	0.0112538	-0.000985241	0.156586	0.138472	0.115676	0.196367	0.0112832	0.0158988	0.469356	0.223861	0.00408518	0.078873	0.0104105	0.244239	0.0161726
NULL	0.00528797	0.00303239	0.232525	0.104808	0.124345	-0.000190921	0.00743168	0.038716	0.426629	0.33132	0.0926203	0.62599	0.0398924	0.132095	0.00288387	0.0286144	0.0931323	0.118542	0.00142774	0.282645	0.117001	0.0436701
NULL	0.00273869	0.267725	0.00358884	0.0383155	0.0976216	0.0236831	0.0229997	0.0041034	0.0374016	0.266543	0.024375	0.0448468	0.258341	0.0393562	0.252557	-0.000850071	0.0170052	0.130529	0.0420327	0.00569412	0.121618	0.21942
NULL	0.123931	0.240595	0.155938	0.0343008	0.0321131	0.0592799	0.13058	0.155018	0.00341784	0.296778	0.0253172	0.308315	0.0150363	0.263754	0.00931089	0.00111946	0.0281812	0.0763047	0.493583	0.0216165	0.0613814	0.245049
NULL	0.0551163	0.0989223	0.49463	0.0650452	0.200013	0.0926323	0.213691	0.00158472	0.388063	0.277627	0.0363762	0.0991963	0.0104415	0.0491762	0.0195711	0.281529	0.143806	0.120411	0.00407652	0.063639	0.228495	0.0551219
NULL	0.392749	0.0922031	0.0676214	0.00311515	0.456604	0.0221164	0.00205728	0.00848528	0.183716	0.191893	0.0158988	0.349436	0.125959	0.129459	0.0262595	0.00493595	0.0458456	0.0559559	0.0422256	0.2183	0.014543	0.0263861
NULL	0.344207	0.00238276	0.320985	0.0455717	0.120378	0.0175628	0.270624	0.440074	0.160612	0.444364	0.0206069	0.216174	0.0630995	0.00912808	0.00149748	0.426762	0.2825	0.0116182	0.566731	0.0526001	0.259084	0.0539718
NULL	0.0286852	0.0107033	0.137226	0.00151044	0.0885253	0.108928	0.0558811	0.00468086	0.18922	0.195279	0.0215488	0.0886824	0.0703567	0.262652	0.124216	0.0837528	0.108861	0.139204	0.00182012	0.176527	0.00831098	0.134193
NULL	0.0481655	0.295641	0.00218031	0.0291655	0.00182401	0.00866709	0.47498	0.00790344	0.00199644	0.0251398	0.020517	0.525462	0.0247666	0.107494	0.015003	0.570734	0.158845	0.0454095	0.0161857	0.00951807	0.00722507	0.135274
NULL	0.142573	0.238111	0.111619	0.0331217	0.347226	0.0363549	0.341511	0.143007	0.233041	0.161685	0.074169	0.00936809	0.0128655	0.0145082	0.0224908	0.137066	0.00729154	0.0219145	0.302688	0.0409331	0.258686	0.0517503
NULL	0.0752001	0.250147	0.222019	0.256232	0.0101835	0.0011544	0.150828	0.00299764	0.0635494	0.328855	0.0204748	0.487016	0.0164134	0.184216	0.0083701	-0.00048062	0.00628945	0.0133832	0.295405	0.0408653	0.0798598	0.00593823
NULL	0.349443	0.0379589	-0.000513992	-0.000989055	0.0266271	0.0673806	0.101775	0.011443	0.126119	0.126625	0.0281443	0.486524	0.251499	0.0212519	0.00742939	0.188818	0.00309677	0.0975775	0.126525	0.340334	0.00289903	0.000580989
NULL	0.0504096	0.257461	0.0173255	0.264519	-0.000428944	0.00411043	0.411419	0.00605109	0.153514	0.174757	0.060481	0.0562141	0.0612997	0.243908	0.0664716	0.117761	0.611783	0.0817307	0.00961112	0.0896981	-0.000962049	0.116872
NULL	0.150463	0.000877533	0.0738451	0.167455	0.0402388	0.0280117	0.175887	0.121675	0.349543	0.133875	0.0206069	0.148751	0.0255933	0.070404	0.0177818	-0.00062265	0.204498	0.0187117	0.211286	0.151011	0.0234441	-0.00101095
NULL	0.0110037	0.115674	-0.00046294	0.0131399	0.486002	0.00197664	0.0518935	0.0490813	0.105923	0.188881	0.0375736	0.490267	0.0921009	0.146149	0.0119861	0.463494	0.052441	0.0148837	0.173238	0.000521228	0.222404	-0.000772495
NULL	0.124206	0.01238	0.0289988	0.0014161	0.158083	0.047419	-0.000495491	0.200618	0.00495801	-0.00105195	0.0253172	0.0546931	0.0318483	-0.000741781	0.0130749	0.582628	0.257805	0.010186	0.139047	0.343524	0.386956	0.0221382
NULL	0.120743	0.00446694	0.144739	0.0652962	-0.000162948	0.00129277	0.101115	0.181037	0.228133	0.0433733	0.0206069	0.479222	0.2903	0.0616031	0.0148358	0.171177	0.014848	0.00896684	0.490088	0.0371454	-0.00102705	0.00325511
NULL	0.142773	0.0674109	0.0668554	0.0811733	0.0146759	0.00599767	0.212568	0.0301303	0.122729	0.262508	0.019603	0.466935	0.0111639	0.257205	0.046658	0.271628	-0.00104211	-0.000785747	0.158924	0.142011	-0.00100284	0.0710385
NULL	0.273436	0.165986	0.0120595	0.0923519	0.337539	-0.000713726	0.309663	0.365663	0.0366669	0.306531	0.0215488	0.00174699	0.113278	0.000500805	0.0178087	0.211381	0.386435	0.13983	0.0497648	0.0396188	0.233889	0.150164
NULL	0.109978	0.00869879	0.153402	0.0442129	0.161731	0.0323742	0.140787	0.0523731	0.149147	0.255904	0.0297805	0.000393904	0.235717	0.0263293	0.0149574	0.0983723	0.0015276	0.069475	0.23893	0.0273617	0.20446	0.242236
NULL	0.432395	0.175892	8.01375e-05	0.0824546	0.130557	0.0577522	0.585301	0.143938	-0.00090478	0.158834	0.0252433	0.0252833	0.0989982	0.273435	0.0138869	0.419973	0.301925	0.0543069	-0.000978121	-0.000851677	-0.000402484	0.208401
NULL	0.00392573	0.337717	0.0695528	0.00119677	0.0693283	0.0319912	0.128744	-0.000922044	0.00179906	0.025961	0.0158988	0.00445744	0.111156	0.034003	0.569077	0.0287598	0.0166831	0.00950784	0.00457838	0.114984	0.0910312	-0.000980208
NULL	0.327691	0.0437142	0.0126608	0.113778	0.00605444	0.185282	0.0243006	-0.00103449	0.100807	0.0661776	0.0328579	0.0106325	0.113286	0.0476988	0.0196651	0.0295531	0.019569	0.029147	0.328529	0.0916163	0.0362385	0.0486713
NULL	0.073036	0.129513	0.0233308	-0.000910962	0.0554053	0.00216501	0.138617	0.000300479	0.0354973	-0.00101515	0.131141	0.230064	0.272325	0.0811164	0.0253172	0.0217345	0.16687	0.169059	0.313227	0.0999838	0.208021	0.0231482
NULL	0.439546	0.0740786	0.128683	0.0487318	0.0535001	0.137947	0.129411	0.00534469	0.0210233	-0.00102296	0.0815168	0.410811	0.0697389	0.0237871	0.0102518	0.0297271	0.274971	0.0297129	0.0616444	0.120373	0.142555	0.203627
NULL	0.121508	0.213204	0.170351	0.0513594	0.0748906	0.017611	0.000453669	0.226172	0.00733486	0.0417873	0.00411945	0.395958	0.0312114	0.254234	0.0279582	0.603995	0.0598492	0.0180198	0.256311	0.0051401	0.00932792	0.278256
NULL	0.226518	0.208453	0.0940376	0.0143732	0.158083	0.166578	0.236225	0.0466923	0.0438998	0.019292	0.0970085	0.21282	0.0150429	0.0811404	0.119497	0.0282721	0.111454	0.157599	-0.000758051	0.017364	0.218365	0.0726466
NULL	0.180658	0.23657	0.0655751	0.0432698	0.0782431	0.0142518	0.316236	0.097149	-0.00035708	-0.000986607	0.0252885	0.309542	0.0480653	0.0301938	0.00931089	0.0138962	0.000154728	0.0582181	0.252067	0.0128328	0.141448	0.175408
NULL	0.241915	0.0252211	0.0147096	0.234232	-0.000966224	0.0629081	0.267704	0.0874564	0.20549	0.162636	0.0281443	-0.00104259	0.0692273	0.0139066	0.0104426	0.0051637	0.0398324	0.252178	0.0443956	0.279478	0.00700583	0.0104715
NULL	0.0723187	0.107982	0.00423903	-0.000991207	0.11917	0.0880787	0.262837	0.0252586	0.0311493	0.511824	0.00112114	0.155905	0.149746	0.0244718	0.0158988	0.0650966	0.19674	0.134826	0.613411	0.00477904	-0.000970584	0.0115094
NULL	0.124029	0.0834983	0.012436	0.00129343	0.0135737	-0.000523621	0.107318	0.00388025	0.0911245	0.148388	0.00781644	0.0360961	-0.000362425	0.062966	0.000398965	0.0522064	0.140105	0.182305	0.0517206	0.0223919	0.36563	-0.00102386
NULL	0.405051	0.245271	0.0590618	0.0518994	0.00362211	0.0104268	-0.000797371	0.22662	0.173385	0.15567	0.000581911	0.482001	0.0626352	0.0986689	0.0130749	0.0473474	-0.000995205	0.241173	0.307477	0.0074514	0.00819213	0.0274551
NULL	0.0665996	0.139763	-0.000897331	-0.000761085	0.0276496	0.0135406	0.350433	0.265983	0.17614	0.389489	0.0284061	0.0336779	0.0222006	0.272545	0.137519	0.111572	0.111869	0.101693	0.549967	0.0344134	0.174226	0.0569643
NULL	0.187461	0.320711	0.121061	0.0525841	0.00263203	0.124334	0.198738	0.0475917	0.210586	0.0119642	0.0315721	0.0642916	0.316237	0.373406	0.288533	0.0166831	0.0939722	0.0151955	0.205247	0.0661476	0.00733986	0.0489233
NULL	0.196808	0.296424	0.0392811	0.00572113	0.361061	0.00435062	0.429226	0.0126221	0.0192167	0.00446983	0.020517	0.100827	0.00301787	0.00146504	0.0102518	0.351123	0.117037	0.274113	-0.00028814	0.0279513	0.128868	0.0359061
NULL	0.115431	0.317361	0.125517	0.0223143	0.00203134	0.0112463	0.00951344	-0.000537315	0.0631036	-1.61672e-05	0.022498	0.65263	0.0161639	0.28438	0.0168402	0.0150533	-0.00095297	0.20217	-0.0003297	0.00228168	0.221394	0.0636412
NULL	0.000293283	0.0833742	0.112143	0.0411959	0.000631158	0.230973	0.131786	0.25053	0.262593	0.0187385	0.0245394	0.194981	0.158322	0.251214	0.0189681	0.0138874	0.600653	0.0153827	0.207628	0.097463	0.0589077	0.0616245
NULL	0.0743038	0.0281639	0.193956	0.13523	0.218307	0.120184	-0.000855571	0.194118	0.291652	0.248183	0.0215591	0.132866	0.130606	0.127052	0.0130749	0.117037	0.245877	0.33182	0.0570058	0.374565	0.014689	0.0034999
NULL	0.380621	0.0391494	0.0414562	0.0585018	0.219276	0.204569	-0.000838487	0.0695	0.145129	-0.000990654	0.000741398	0.0238569	0.190091	0.121201	0.00758054	0.219688	0.0279067	0.0482837	0.176273	0.223798	0.0493681	0.100523
NULL	0.375293	0.0445308	0.0956078	0.177914	0.337226	0.059882	0.0398463	0.219459	0.0187267	0.0626361	0.0284976	0.0555242	0.00353497	0.274196	0.0121338	0.0928477	0.21732	-0.00104872	0.379036	0.143722	0.266087	0.0115193
NULL	0.199836	0.202477	0.210351	0.141914	0.19952	0.0452839	0.588323	0.215915	0.346631	0.120642	0.000235142	0.0943011	0.0697873	0.0481331	0.00182551	0.573009	0.052441	0.0435183	0.273589	0.0114332	0.310777	0.0415105
NULL	0.39443	0.181833	0.013758	0.0729334	0.156918	0.024686	0.0258444	0.00785824	0.231344	0.0187385	0.0300295	0.00880828	0.00247801	0.33029	0.0224908	0.00487837	0.0252007	-0.000103733	0.583441	0.00298707	0.134116	0.311291
NULL	0.612618	0.00297331	0.0761241	-0.000466884	0.0251876	0.0138067	0.44749	0.106024	0.0211152	0.321065	0.028065	0.055349	0.236857	0.220281	0.0130749	0.315441	0.0134819	0.0351896	0.00785494	0.00393149	0.0822386	0.0477794
NULL	0.00344587	0.170421	0.195212	0.000659576	0.139156	0.129015	0.00337985	0.0179068	0.166243	0.00204053	0.020517	0.0400616	-0.000819374	0.193948	0.0121338	0.0167649	0.168652	-0.000760807	0.0719461	0.00219024	0.0307273	0.0358208
NULL	0.193615	0.568099	0.0152206	0.0499303	0.166583	0.00864804	0.104206	0.189328	0.00390382	0.000181977	0.024375	0.105295	0.128385	0.0385026	0.0818993	0.151302	-0.00071601	-0.000596363	0.139775	0.105623	0.204152	0.00815455
NULL	0.0442441	0.0521008	0.144045	0.0448155	0.227933	0.044589	0.00373942	0.12184	0.150161	0.0872319	0.019603	0.0892479	0.0505618	0.22688	0.0253172	0.2825	0.166107	0.137255	0.0121421	0.215803	0.0074754	-7.1007e-05
NULL	0.08934	-0.000834583	0.0870721	0.00136002	0.13537	0.0452493	0.13153	0.161311	0.0214094	0.261542	0.0719091	0.587793	0.135671	0.0449077	0.0272019	0.2174	0.499769	-0.000562272	0.196388	0.291476	0.0857077	0.18194
NULL	0.0602353	0.109236	0.0191574	-0.000923717	0.00305044	-0.000843505	0.16681	0.112299	0.267879	0.281176	0.000189012	0.437544	0.0108112	0.186995	0.00457401	0.0933977	0.273021	0.177209	0.0405491	0.0297666	0.00230028	0.306683
NULL	0.103488	0.192335	0.043168	0.0262258	0.186185	0.0315659	0.0850395	0.00159495	0.195636	0.312634	0.0318559	0.00321191	0.177498	0.0400017	0.052448	0.0222275	0.0848449	0.207829	0.0841508	0.0155899	0.100415	0.201419
NULL	0.124863	0.107591	0.00911316	0.098649	0.0622826	0.00080671	0.00619942	0.00761836	-0.000937577	0.254122	0.022498	0.338982	0.00449392	0.0119668	0.0180069	0.610846	0.0429792	0.125234	0.107809	0.000140629	0.0271411	0.430098
NULL	0.114344	0.307797	0.0963755	-0.00106648	0.0784644	0.0111413	0.000468697	0.0259555	0.426629	0.237823	0.0667172	0.285342	0.0405506	0.112234	0.0122062	0.00645763	0.266737	0.133511	0.0694556	0.236047	0.0483738	0.230727
NULL	0.116924	0.200257	0.192806	0.0139978	0.102569	0.0310508	0.505585	0.1247	0.0780175	0.0465446	0.00066523	0.245489	0.0283398	0.101711	0.0262595	0.167964	0.265215	0.0469467	0.00249376	0.297096	0.0153025	0.130343
NULL	0.241794	0.125136	0.0848565	0.0182121	0.0162294	0.0821716	0.0178018	0.086098	0.236376	0.257081	0.0318901	0.0335975	0.0296116	0.399978	0.155436	0.208275	0.0307951	0.0343385	0.0403169	0.0126035	-0.000781589	0.132228
NULL	0.123931	0.071924	0.22142	-0.00034923	0.59592	0.00349421	0.00200706	0.00930158	0.330059	0.215695	-0.000168038	0.139641	0.0233488	0.224937	0.0149574	0.133135	-1.53759e-05	-0.000466777	0.033803	0.0709736	0.0830555	0.224728
NULL	0.0018975	0.0803224	0.0350508	0.0558465	0.140558	0.0811833	0.216224	0.0232876	0.00739888	0.0680654	0.0300295	0.0348618	0.00226632	0.0160814	0.00425937	0.271134	0.678932	0.019635	0.0107947	0.0483395	0.0393	0.295667
NULL	0.323378	0.110551	0.228734	0.00151884	0.000841494	0.0881683	0.0381843	0.263641	0.0822563	0.171843	0.00273699	0.276894	0.041964	0.321067	0.00931089	0.0333603	0.000234608	0.108403	0.256469	0.0245376	0.00305281	0.0200132
NULL	0.216677	0.240335	0.140089	-8.4207e-05	0.314316	0.0687445	0.374632	0.215889	0.04212	0.000150744	0.0700921	0.00228647	0.0372514	0.315521	0.0196651	-0.000984415	0.332881	0.128083	0.132369	0.0749503	0.00961357	0.245125
NULL	0.0774292	0.0257907	0.186166	0.259108	0.344698	0.152319	0.320625	0.0137547	0.208441	0.152092	0.181289	0.0883622	0.406043	0.0178753	0.0224908	0.187662	0.223219	0.185558	0.0615605	0.00112079	0.318027	0.0910774
NULL	0.00152036	0.424234	0.287929	0.000466885	0.0405164	-0.000718137	0.0465106	0.236341	0.049182	0.0281896	0.00435029	0.114135	0.00446502	0.16097	0.0130749	0.0821932	0.0676031	0.013495	0.0102576	0.0957396	0.0379548	0.402698
NULL	0.0596826	0.231209	0.233354	0.241737	0.0297398	0.172965	0.550864	0.629469	0.257263	0.133333	0.0300295	0.00242936	0.217054	0.304738	0.0194771	0.266737	0.311659	0.227052	0.162905	0.00234167	0.237343	0.226189
NULL	0.0480419	0.308333	0.0780729	0.000616759	0.00115897	0.00331913	0.378365	0.0643671	0.000883745	0.0474727	-0.000143296	0.326554	0.0177756	0.182625	0.00666453	-0.00066874	0.0688511	0.041109	0.165745	0.0902158	0.180841	0.0938376
NULL	0.0670994	0.181718	0.00425397	0.00465701	0.0597367	0.0510842	-0.000895218	-0.000787057	0.291038	0.0338067	0.0187234	0.442408	0.0917039	0.2166	-0.000783781	0.0245189	0.577977	0.0152051	0.0153784	0.349459	0.150966	0.0607261
NULL	0.0278652	0.0234126	0.028618	0.0185249	0.0487612	0.173577	0.198522	0.0725684	0.0083319	0.183987	0.0547743	0.223174	0.113278	0.0973265	0.0196651	0.275853	0.227236	0.265043	0.629188	0.0183342	0.0261057	0.205689
NULL	0.150646	0.19719	0.238333	0.0244888	0.082588	0.00194434	0.170036	0.232521	0.0632443	0.24648	0.0644879	0.189207	0.114417	0.11039	0.0134833	0.488948	0.00249493	0.0656458	0.630279	0.171115	0.118665	0.0532809
NULL	0.216584	0.172157	0.00306692	0.147709	0.179325	0.0535359	0.262243	0.0263221	0.0740171	0.00248785	0.141734	0.0357978	0.15124	0.0541303	-0.00102249	0.408473	0.612508	0.0190594	0.0814347	0.0236558	0.0290477	0.0555604
NULL	0.0595183	0.194488	0.235434	0.259512	0.0109423	0.00024221	0.0441629	0.116986	0.163386	0.0808178	0.0214626	0.063375	0.0490277	0.0679965	0.0187234	0.0162078	0.0814861	0.22221	0.118188	-0.000830991	0.0130206	0.231759
NULL	0.0523364	0.00043752	0.0368051	0.160129	0.000714479	0.00254439	0.138257	0.259263	0.00298173	0.263176	0.0371153	0.217208	0.137441	-0.000139871	0.0102518	0.489692	0.256101	0.0254224	-0.000130899	0.0755537	0.184671	0.020494
NULL	0.284602	0.0953134	0.087255	0.140136	0.00567917	0.00253135	0.00897394	0.061521	-0.000557227	0.00490039	0.0196651	0.0079265	0.379261	0.0447727	0.018081	0.264411	0.175235	0.00277926	0.106588	0.0536536	0.0398843	0.05753
NULL	0.174317	0.324616	0.232596	0.0401963	0.156475	0.000985373	0.439885	0.143938	0.0837187	0.0656387	0.101843	0.059345	0.0290665	0.170472	0.0177818	0.244913	0.00111306	0.0706752	0.143177	0.051853	0.141414	0.228836
NULL	0.0204342	0.126944	0.00963277	0.117193	0.00511973	0.0111315	0.571464	0.0873001	0.00218219	0.226074	0.0281443	-0.00041867	0.0139775	0.0365971	0.0083701	0.301567	0.107952	0.00571837	0.0162649	0.0514958	0.00202131	0.225933
NULL	0.0233661	0.192195	0.0326125	0.0262675	-0.000517043	0.0687293	0.0496129	0.0504126	0.0414775	0.271212	0.00568831	0.00482748	0.0278439	0.214531	0.0292604	0.560686	0.201535	0.013458	0.241671	0.0513458	0.113743	0.252396
NULL	0.32216	-0.000945301	0.147782	0.0401076	0.00208263	0.0632681	0.222129	0.158472	0.155152	-0.00106929	0.024375	0.00774608	0.184148	0.0621481	0.00912294	0.176967	0.0652287	0.00470468	0.0988296	0.113051	0.277039	0.132249
NULL	0.417861	0.000180579	0.11249	0.0965807	0.064302	0.0114669	0.0381458	0.234927	0.144694	0.188295	0.0375231	0.204796	0.0497611	0.10312	0.0177818	-0.000892687	0.522098	0.135117	0.0219476	0.017656	0.0271098	0.259043
NULL	0.0894271	-0.000897092	0.00836442	-0.000513713	0.0548923	0.0674775	0.124246	0.122631	0.0944539	0.254064	0.0215488	0.03874	0.118483	0.118536	0.0215488	-0.000117058	-0.000433024	-0.000737722	0.159389	0.150225	0.128766	-0.00103939
NULL	0.327407	0.116871	0.183824	0.0702233	0.142183	0.227524	0.247247	0.106153	0.229305	-0.00103853	0.0280108	-0.00104463	0.300512	0.0817341	0.0130749	0.158052	0.0614263	0.157094	0.0568818	0.020761	0.347906	0.0170195
NULL	0.193434	-0.000867322	0.0463277	0.000554362	0.014351	0.261034	0.097214	-0.000893542	0.121004	0.314733	0.1934	0.199849	0.107888	-0.00021982	0.0149574	0.0145889	0.658754	0.0656467	0.00994248	0.0796887	0.229164	0.0880967
NULL	0.102171	0.185415	0.26734	0.329747	0.00231892	0.0241299	0.0394281	0.00459411	0.00588722	0.00390232	0.0101589	0.268522	0.123743	0.122818	0.214104	0.217334	0.260265	0.137303	0.0981307	0.176635	0.238815	0.00137714
NULL	0.259834	0.0372398	0.144107	-0.000460406	0.174112	0.176918	0.342378	0.14707	0.195105	0.000167905	0.0318559	0.200292	0.248174	0.125965	0.0178087	0.0684379	-0.000121104	0.0964218	0.0295353	0.0490309	0.0642394	0.353654
NULL	0.0739119	0.149672	0.0217141	-1.60603e-05	0.0988594	0.0451288	-0.000394184	0.0102095	0.0197088	0.0250419	0.0326854	0.162173	0.145505	0.0041721	0.316983	0.54159	0.0271159	0.117731	0.174439	0.225874	0.232553	0.0208551
NULL	0.142617	0.00651314	0.115494	-0.00104137	0.22174	0.00523688	0.584505	0.00458479	0.18073	0.168737	0.0130463	0.166878	0.33366	0.0816978	0.0158988	0.520521	0.245877	-0.000341081	0.30133	0.102704	0.0971861	0.19443
NULL	0.0406297	0.211647	0.159682	0.0296449	0.0766338	0.10738	0.251393	0.282955	0.164536	0.192282	0.0233533	0.000811703	0.138024	0.17238	0.0186625	0.028403	0.170169	0.0206051	0.0726186	0.0745893	0.0726894	0.277411
NULL	0.218763	0.0843291	0.0124303	0.0350461	0.00808854	0.00660884	0.0143585	-0.000352352	0.306236	0.38295	0.0111927	-0.000604095	-0.000914175	0.0709759	0.188986	0.0227093	0.0373073	0.00184018	0.11534	-0.000681958	0.0799036	0.0258927
NULL	0.0172838	-0.000359192	0.1244	0.25059	0.0246281	-0.000332216	0.00447412	0.358446	0.319719	4.92476e-06	-0.00102181	0.580859	0.0994905	0.50721	0.0786019	-0.000117058	0.240807	0.0397422	0.00191699	0.068386	0.0389113	0.011929
NULL	0.294152	0.0573238	0.000387328	0.126248	0.019768	-0.000926238	0.425508	0.299234	0.297271	0.00637315	0.0150606	0.132894	0.18965	0.12218	0.0705252	0.67335	0.0569445	0.10297	0.216847	0.00424584	0.396412	0.248214
NULL	0.227951	0.0269388	0.0329762	0.0337844	0.127098	0.0242707	-0.000221196	0.287319	0.297409	0.211006	0.00761296	0.145418	0.0163945	0.0921429	0.0111927	0.522098	0.296076	0.135084	0.419986	0.00376193	0.0971415	0.156001
NULL	0.00771338	0.159272	0.215281	0.203408	0.269875	0.0286734	0.0852527	0.322305	0.0317333	0.33676	0.035634	0.0287966	0.220333	0.00608778	0.0138869	0.112863	0.420337	0.00110167	0.0712038	0.080233	0.196041	0.00391914
NULL	0.131633	0.150199	0.26093	0.0166609	0.0218837	0.0151198	0.13861	0.193379	0.237531	0.0034693	0.0196828	0.0783747	0.0452331	0.135002	0.00931089	0.68396	0.689344	0.234736	0.0666714	0.021567	0.232512	-0.000847491
NULL	0.00569493	-0.000449426	0.359643	0.112629	0.0321131	0.0336232	0.00621023	0.0394691	0.0253897	0.121775	0.0333974	0.227367	0.387718	0.400382	0.113036	0.484548	0.0607129	0.217894	0.140985	0.0898829	0.0586654	0.226846
NULL	0.0322679	0.457034	0.247657	0.201395	0.142235	0.0425598	0.0378702	0.0991753	0.350469	0.0548746	0.0466637	0.237551	0.458368	0.303412	0.00742939	0.0216658	-0.000639447	0.0901397	0.162638	0.00178387	0.102484	0.149422
NULL	0.191181	0.000744733	0.132612	0.341907	0.0827459	0.271872	0.0301922	0.250404	0.172753	0.167008	0.012532	0.0933724	-0.000980798	0.132357	0.10938	0.0435795	0.253099	0.0136951	0.155222	0.067836	0.00211736	0.0838309
NULL	0.0159197	0.0252211	0.0120744	0.0886447	0.055154	0.130073	0.00484526	0.231445	0.00677102	0.172297	0.00779797	0.0682033	0.139437	0.0111992	0.0138869	0.0551693	0.0216658	0.00875908	0.200877	0.00345798	0.000304152	0.0712248
NULL	0.116387	0.0096833	0.0209168	0.0279163	0.00107171	0.00865687	0.07358	0.00620555	0.179216	0.142605	0.0290228	0.33589	-0.000175814	0.0697654	0.183599	0.0774644	0.052441	0.160183	0.201146	0.041438	0.14314	6.45249e-06
NULL	0.06593	0.341006	0.252265	0.0844918	0.08651	0.0360168	0.378794	0.395891	0.101695	0.552808	0.0646072	0.194937	0.275984	0.293437	0.023299	0.0385097	0.0903331	0.00850732	0.00586469	0.236086	0.19524	0.0571028
NULL	0.000966518	0.404973	0.00263759	-0.00101206	0.0378202	-0.000821905	0.00232157	0.0199617	0.111075	-0.00045904	0.0253172	-0.000556089	0.0108112	0.063617	0.170919	0.0796669	0.117037	0.0845244	0.0616805	0.102163	0.0457263	0.252965
NULL	0.137945	0.158998	0.00437436	0.00544297	0.0316024	0.0661943	0.387761	0.0454983	0.193231	0.29355	0.0297836	0.327819	-0.000920517	0.020349	0.00667718	0.0416112	0.423583	0.210329	0.0389894	0.460233	0.055014	0.193935
NULL	0.263205	0.0140634	0.0984682	0.258436	0.12799	0.00838567	0.186702	0.00863147	0.0247756	0.0228142	0.0083701	0.0105915	0.474934	0.00406357	0.00758054	0.0113996	0.0734338	0.0279172	0.530142	0.0603379	0.050761	0.290402
NULL	0.242737	0.31612	0.14911	0.0353778	0.15071	0.0110321	0.00608823	0.00188842	0.0903899	0.166871	0.0651209	0.270173	0.108662	0.0519918	0.0102518	0.263735	0.00454614	-0.000200317	0.0875735	-0.000970231	0.00848348	0.0285677
NULL	0.0203393	0.00750435	0.0127719	-0.00100726	-0.000974373	0.028277	0.454293	0.0545704	0.00932646	0.135594	0.000810296	0.012678	0.0579955	-0.000415191	0.0111927	0.596809	0.218728	0.0250752	-8.92118e-05	0.133713	0.064519	0.012598
NULL	0.0116595	0.0503994	0.0981386	0.00527908	0.0519883	0.020131	0.0707318	0.150006	0.24026	0.0631297	0.0196651	0.19272	0.0564143	0.237375	0.0149574	0.309424	0.166746	0.00550432	0.0811847	0.00739341	-0.000457975	0.0810131
NULL	0.386414	0.26318	0.306999	0.335099	0.0670627	0.0343362	0.127489	0.352442	0.0849008	0.115273	0.0255165	0.572068	0.23933	0.015605	0.0176784	0.157565	0.00138075	0.054927	0.0321666	9.64756e-05	0.0190515	0.175386
NULL	0.660555	0.0140634	0.0138361	0.00573383	0.0713317	0.125533	0.482587	0.00771349	0.0270867	0.533106	0.0443753	0.179192	-0.00104142	0.316775	0.022498	0.0515559	0.117037	0.189949	0.0207009	0.0581182	0.00362817	0.00197372
NULL	0.0344554	0.0528865	0.127458	0.0288398	0.0292502	0.0627819	0.0932891	0.0517379	0.0583788	0.0868027	0.100788	0.0828159	0.205872	0.00617937	0.0130749	0.0512589	0.365418	0.00595298	0.175258	-0.00106306	0.170721	0.0955212
NULL	0.0347585	0.2581	0.206038	0.113258	0.00043955	1.38422e-05	0.0958548	0.178772	0.195703	0.029969	0.00656703	0.483616	0.24631	0.153485	0.00553907	0.261318	0.266737	0.178023	0.339248	0.0588654	0.0232534	0.239296
NULL	0.206006	0.00701491	0.0333666	0.0345518	0.0860714	-0.000685361	0.244052	0.0160744	0.249607	0.121954	0.0991642	0.109987	0.140707	0.130945	0.0195711	0.115055	-0.000825767	0.116858	0.00179137	0.0248352	0.122985	0.0552842
NULL	0.549357	0.04208	0.210392	0.00731063	0.257658	0.0188257	0.298442	0.250956	0.203501	0.134435	0.0234328	-0.00102326	0.0963682	0.041176	0.0131372	0.104287	0.00779388	0.000962371	0.21465	0.0610622	0.173027	0.0332471
NULL	0.0794115	0.106339	0.0777103	0.155434	0.0267513	0.00869943	0.0427126	0.0157575	0.059428	0.00376351	-0.000958722	0.0541772	0.0478194	0.50377	0.0144973	0.0397858	-0.00102239	0.0148483	0.469706	0.0632047	0.125621	0.0231489
NULL	0.262438	0.192641	0.0303655	0.112776	0.000800505	0.143827	0.41195	0.0346642	0.135071	0.0336358	0.0149574	0.0824932	0.159284	0.0754111	0.0231499	0.202244	0.565459	0.105147	0.0178018	0.0281957	0.0609983	0.0139987
NULL	0.00450958	-0.000833216	0.0684277	0.000161984	0.0209284	0.00970297	-0.00097974	0.0151572	0.167408	0.0734725	0.0264503	0.00128946	0.0846659	0.0271275	0.0148358	0.259599	0.039777	0.0596792	0.209106	0.0834384	0.152319	0.117441
NULL	0.06593	0.362156	0.185585	0.0582723	0.177621	0.0227464	0.0560764	0.227259	0.0536859	0.00992626	0.0196828	0.0195286	0.120423	0.0451252	0.0130749	0.0973076	0.0297271	0.0351086	0.158938	0.0307139	0.322974	0.200427
NULL	0.485138	0.166889	0.0970449	0.0482807	0.0266185	0.0114767	0.11269	0.160975	0.00327908	0.340974	-0.00102932	0.00408541	0.0160741	0.153933	0.280599	0.0589562	0.497736	0.16456	0.367575	0.036774	0.154367	0.279214
NULL	0.0356496	0.311727	0.000395524	0.00852483	0.00811539	0.00808153	0.269479	0.020026	0.177417	0.079161	0.0206069	-7.09252e-05	0.0094729	0.0386843	0.0157839	0.5786	0.147068	0.108411	0.534214	0.0212246	-0.000312845	0.0629152
NULL	0.22959	0.0189138	0.209677	0.0399739	0.187457	0.0657068	0.00951344	0.0379063	0.0329006	0.00586967	0.0196651	0.269075	-0.00107802	0.197151	0.021485	0.0642916	0.379744	0.116447	0.631457	0.101578	0.0242728	7.23005e-05
NULL	0.00558737	0.149144	0.228356	-0.000700918	0.598711	0.28362	0.325472	0.146761	0.00390382	0.00657899	-1.87925e-05	0.558979	0.0541127	0.182351	0.00742939	0.00175074	0.0697637	0.104997	0.180123	0.0170282	0.0985464	0.116525
NULL	0.22959	0.136294	0.123517	0.00241442	0.0604374	0.0453626	0.28042	0.138314	0.218511	0.183389	-0.000909606	0.110164	0.160648	0.0936087	0.00870483	0.287269	0.0920729	0.107277	0.0365848	0.272199	0.000758804	0.253302
NULL	0.047277	0.19404	0.0807508	0.0100388	0.0529131	0.0166003	0.435876	0.387528	-0.000298173	0.0201801	0.0300295	0.220876	-0.00100755	0.0748248	0.00742939	0.171723	0.0137656	0.0135484	0.0453118	0.423169	0.0829577	0.0203972
NULL	0.230148	0.000353506	0.104335	0.174926	0.120023	0.0538618	0.14087	0.242676	0.011183	0.0149815	0.181173	0.0896375	0.0140064	0.0753172	0.144218	0.0414726	0.240136	0.212741	0.246239	0.194225	0.078831	0.39243
NULL	0.0169394	0.294928	0.0185806	0.00279781	0.181701	0.00165792	0.0162265	0.139124	0.110514	0.279233	0.0290869	0.3101	0.0278878	0.0402558	0.0116205	0.663678	0.266417	0.16978	0.366928	0.000476456	0.277039	0.0150498
NULL	0.109052	0.291	0.297931	0.1252	0.0797432	0.00025327	0.253157	0.23272	0.0562017	0.0580869	0.0492586	0.476993	0.199714	0.00512529	0.0102518	0.485063	0.0365141	0.173909	0.221801	0.0475314	0.27748	0.166331
NULL	0.109483	0.237105	0.102495	0.052014	0.0467882	0.0584788	0.0991483	0.153304	0.15078	0.125066	0.050568	0.115761	0.00296207	0.0158532	0.164414	0.519374	0.259206	0.0172935	0.196406	0.192257	0.280618	0.108064
NULL	0.201018	0.096424	0.193831	0.0031541	0.423576	0.0230451	0.00161922	0.00767637	0.0544632	0.0207977	0.00743532	-0.000720815	0.346259	0.0808835	0.0178087	0.104616	0.217295	-0.000398416	0.229082	0.042916	0.285035	0.0344028
NULL	0.268275	0.0813174	0.00727469	8.6163e-05	0.247675	-0.000796559	0.571464	0.0243823	0.0845815	0.175357	0.221073	0.0206907	0.0288616	0.0489396	0.0187234	0.0778927	0.166307	0.0141207	0.225687	0.315102	0.0973485	0.125222
NULL	0.226106	0.382906	0.00117183	0.00362902	0.0309369	0.0908102	0.0479666	0.109883	0.0878791	0.000786238	0.010884	0.022469	0.2395	0.0111507	0.00208742	0.0166831	-0.000688129	-0.00100881	-0.00052315	0.0159348	0.088905	0.0485443
NULL	0.117131	0.00249824	0.191534	0.0813336	0.108367	0.00417623	0.573788	0.287104	0.223496	0.272389	0.134337	0.192836	0.388997	0.144257	0.0111927	0.0651513	0.459112	0.123248	0.0796474	0.344657	0.0190441	0.217281
NULL	0.0169757	0.116288	0.00287046	0.0582849	0.0388535	0.218561	0.0350641	0.234913	0.111416	0.0519165	0.0300295	0.0586016	0.203934	0.0176651	0.00942347	0.491255	-0.000464553	0.0475904	0.368656	0.0124245	0.241993	-0.000509673
NULL	0.067011	0.0865064	0.167093	0.0128548	0.255837	-0.000643518	0.226336	0.167067	0.0353654	0.121267	0.0179179	0.318475	0.196563	0.187803	0.335507	0.570068	0.00636046	0.100696	0.0715113	0.142606	0.000727179	0.022843
NULL	0.055387	0.151324	0.224752	0.0447377	0.263589	0.00616938	0.0331837	0.190023	0.00231796	0.0581224	0.0290869	0.213816	0.239295	0.107473	0.0140161	0.227247	0.253727	0.0171198	0.0144903	0.186449	0.0102237	0.161524
NULL	0.030522	0.183381	0.18041	0.0393571	0.0532766	0.0453191	0.226855	0.236043	0.00836058	0.0113379	0.0271371	0.0230248	0.000310461	0.208385	0.0101505	0.220697	0.106332	0.0164181	-0.000503113	0.0333493	0.0421448	0.0528399
NULL	0.479737	0.204114	0.00169454	0.093667	0.00235881	0.140214	0.0385187	0.162207	0.379444	0.111877	0.022498	0.000551792	0.00252246	0.0838208	0.00617264	0.38653	0.260143	0.0181965	0.141568	0.0218922	0.299207	-0.000453001
NULL	0.389835	0.0372829	0.158147	0.0359268	0.118142	-0.000399046	0.0942733	0.00472116	0.00439302	0.0518717	0.0140161	0.525326	0.263146	-0.000810337	0.0187234	0.437174	0.0150533	0.109086	0.0129286	0.0262551	0.143019	0.171385
NULL	0.00972547	0.221011	0.363171	0.218812	0.0964068	0.0363255	0.0660472	0.211218	0.263848	0.00120929	0.0747986	0.320021	0.300226	0.206633	0.0158988	0.459112	0.136134	0.23574	0.162905	0.0594116	0.041285	0.0471974
NULL	0.349971	0.046649	0.138033	0.271789	0.0526992	0.0545037	0.248427	0.205387	0.428106	0.0704967	0.0300295	0.109759	0.26218	0.00419294	0.00931089	-0.000698928	0.000903882	0.252357	-0.00100082	-0.000830283	-0.000460048	-0.00099619
NULL	0.0658717	0.0091236	0.0448899	0.0187166	0.211358	-0.000262869	0.00691916	0.0213823	0.147347	0.0659033	0.0253172	0.00725939	0.00181407	0.214531	0.238493	0.0222709	0.59047	0.218925	0.00272002	0.0435413	0.105424	0.102392
NULL	0.232114	0.0128857	0.13457	-0.000513135	0.0391543	0.0506936	0.0326391	0.0870475	0.296906	0.0960919	0.0299041	0.0317585	0.0876086	0.242235	0.00554822	0.217334	0.00958112	-0.00100813	0.128313	0.119037	0.357176	-0.000760872
NULL	0.305259	0.0398028	0.070937	0.0144153	-0.00100702	0.0057516	0.140787	0.0872142	0.00758939	0.228002	0.085485	0.0713313	0.0303672	0.103226	0.0012397	0.0121355	0.188309	0.126288	0.197517	0.296969	0.128379	0.0174953
NULL	0.22539	0.0165235	0.0421904	0.000327189	-0.00093777	0.00299784	0.239464	0.0207401	0.152936	0.0636432	0.0364626	0.00625721	-0.000731382	0.323437	0.256804	0.253727	0.484548	0.0224674	0.229428	0.020537	0.0281523	0.0439632
NULL	0.227721	0.294247	0.1094	0.0455031	0.0215057	0.0103115	0.248633	0.00796127	0.0262959	0.439363	0.0329975	0.285223	0.0078664	0.145811	0.0187234	0.102906	0.0452022	-0.000468977	0.0946012	0.00239114	0.118969	0.321657
NULL	-0.000458912	0.0247052	0.0160443	0.000362789	0.195087	0.0835109	0.236225	1.94324e-05	0.184625	0.493669	-0.000402484	0.143323	-0.000753101	0.00146192	0.0158988	0.100871	0.303324	0.0520033	0.128499	0.00123285	0.387963	0.105106
NULL	0.156235	0.0171727	0.00112979	0.00368059	0.127142	0.0087742	0.224257	0.0424664	0.286176	0.081709	0.000873495	0.127816	0.144975	0.307786	0.452011	0.0162295	0.282119	0.0968176	0.0894199	0.0404335	0.00356146	0.0571489
NULL	0.00568658	0.174608	0.00724057	0.108027	0.172104	0.0611874	0.235206	0.00718979	0.231321	0.0450547	0.0309637	0.106409	0.0268062	0.0515393	0.0158432	0.240668	0.413479	0.0511611	0.506377	0.0106553	0.08451	0.180652
NULL	0.084481	0.0405862	0.0717423	-0.000712793	0.376275	0.0583973	0.289637	0.184411	0.269082	0.0360133	0.0807197	0.342289	0.28912	0.128301	0.0130749	0.114251	0.288114	0.00233594	0.171519	0.067036	0.12958	-0.000131112
NULL	0.102281	0.265449	0.0144236	0.0443725	0.143071	0.00966798	0.318943	0.001763	0.0321827	0.183976	-0.000660875	-6.03493e-06	0.249766	0.0289578	0.0149574	0.622339	0.150721	0.160231	0.205457	0.0363487	0.255083	0.0585976
NULL	0.141871	0.118109	0.197443	0.120656	-0.000331198	0.0350151	0.0124906	0.0923076	0.0347404	0.00101497	0.0780097	0.225405	0.179959	0.114075	0.0119861	0.0114269	0.301567	0.0705167	0.318545	0.047427	0.0984623	0.237095
NULL	0.327293	0.250667	0.00304782	0.143447	0.0376658	0.067062	0.482211	0.193139	0.0596377	0.335847	-0.000565428	-0.00015386	0.00981771	0.111001	0.0187234	0.334188	0.13272	0.1911	0.148333	0.130196	0.0682309	0.156001
NULL	0.00166167	0.189753	0.241299	0.109117	0.0325998	-0.00104032	0.15323	0.200846	0.0868207	0.417028	0.0271981	-0.00106689	0.197042	0.0213508	0.0111927	0.0297271	0.158052	0.0215892	0.260261	0.00394755	0.231189	0.0210147
NULL	0.0228687	0.033982	0.167697	0.0390371	0.00271565	9.17775e-05	0.0279151	0.193139	0.237537	0.0465207	0.000795199	0.276729	-0.00096519	0.0101845	0.0111927	0.0434865	0.0790173	0.0170023	0.613377	0.00389838	0.175623	0.0391941
NULL	0.0764124	0.0281034	0.215723	0.0748184	0.0344765	0.0164301	0.15047	0.000320748	0.0172816	0.104129	0.0170024	0.157956	-0.000335958	0.344469	0.0669153	0.584475	0.0131325	0.22754	0.0415656	0.259151	0.0374444	0.137175
NULL	0.0807157	0.0932985	0.0836676	0.00818745	0.0607818	0.204379	0.334461	0.215149	0.134399	0.193764	0.0253434	0.0223211	0.129357	0.175403	0.000452583	0.195662	0.071651	0.0668722	0.095469	0.21505	0.0962801	0.00223556
NULL	0.0415776	0.278312	0.0271351	0.0359628	0.00377859	0.0939615	0.29436	0.0465288	0.173308	0.145023	-0.000936776	0.55719	0.00882484	0.0805809	0.0140161	0.0262852	0.609004	0.0693152	0.318674	0.145848	0.00203463	0.0495967
NULL	0.054954	0.000754365	0.199139	0.0432286	0.209892	0.0348057	-0.000399156	0.0282742	0.426629	0.0285096	0.00836211	0.351781	0.0829133	-0.000415191	0.0140161	0.241548	0.030002	0.0992924	0.166102	0.293257	0.0230755	0.168859
NULL	0.149345	0.0598093	0.309323	0.119841	0.121318	0.0112663	0.259028	0.0730113	0.701018	0.0279667	0.0912176	0.113003	0.00409273	0.0217931	0.248922	0.314711	0.0277904	0.196294	0.243304	0.0493039	0.00322545	7.23005e-05
NULL	0.197567	0.156254	0.111342	0.0495918	0.151434	0.225886	0.0102169	0.161662	0.136101	0.00172754	0.014886	0.00147497	0.0390195	0.0835728	0.00475552	0.0613823	0.158672	0.0303853	0.0931204	0.110983	0.126333	0.11754
NULL	0.230483	0.0813052	0.213313	0.0482502	0.00231443	0.000669858	0.131266	0.0284001	0.0672793	0.0300939	0.000178966	0.0163493	0.113227	0.00622178	0.0158988	0.283901	0.598087	0.170022	0.285351	0.00991707	0.183582	0.0259816
NULL	0.000824229	-0.000489869	0.0869145	0.0185749	0.00962504	0.0439909	0.274341	0.137742	0.115981	0.526381	0.0206069	0.0490112	0.0465723	0.34365	0.0242983	0.0658898	0.00230227	-0.000308682	0.514114	0.180531	0.0202445	0.0464661
NULL	0.293937	0.00259847	0.00734311	0.240884	0.000717756	0.0496174	-0.000946864	0.407005	-0.000127124	0.0825922	0.0667017	0.402191	0.0766025	0.0213164	0.257326	0.000612871	0.114214	0.0793824	-0.000930142	0.175802	0.200804	0.239659
NULL	0.0153917	0.064349	0.0858833	0.205944	0.00963776	0.0142072	0.0599305	0.164157	0.105094	0.189827	0.0282669	0.182202	0.0319351	0.0950321	0.0287095	0.598084	0.447925	0.141874	0.247395	0.00220502	0.106118	0.00361497
NULL	0.184324	0.134513	0.0680785	0.00255705	0.136537	0.114944	0.0246061	0.0139082	0.118823	0.122399	0.202664	0.00125361	0.0905396	0.0300571	0.0102518	0.230596	0.196097	0.0147761	0.123869	0.00993171	0.0610575	0.242105
NULL	0.505901	0.0634749	0.038797	-0.00104976	0.00402228	0.00298362	0.253157	0.0589473	0.156808	0.140528	0.031915	0.0979491	0.110156	0.279846	0.0177818	0.137066	0.035757	-0.000983561	0.403834	0.185509	0.395456	0.147152
NULL	0.183177	0.0310299	0.00939353	0.194792	0.00144269	0.0223793	0.263858	0.254217	0.000162765	0.12057	0.0188659	0.11327	0.12307	0.220019	0.00258057	0.49428	0.580516	0.034358	0.234654	0.34216	0.059042	0.0845498
NULL	0.238902	0.00589895	0.221563	0.00518389	0.161695	0.0585945	0.147995	0.137794	0.032555	0.156223	0.0130749	0.447115	0.131361	0.292608	0.0187234	0.196097	0.497707	0.251501	0.0206072	0.0904118	0.135858	0.014377
NULL	0.181606	-0.000913508	0.0588108	-0.000929762	0.402691	0.166414	0.0558811	0.0337766	0.104201	0.00843483	-0.000166833	0.198853	0.225165	0.0302719	0.0111927	0.00138075	0.0503264	0.0775846	0.166134	0.157712	0.00512362	0.130248
NULL	0.173419	0.0591763	0.0029301	0.0124676	0.0519682	0.00853577	0.191665	0.0395971	0.00853869	-0.000746707	0.0233348	0.0283561	0.406043	0.0933952	-0.000976006	0.608237	0.0143894	-0.00062628	0.509188	0.000914794	0.0734834	0.2535
NULL	0.116028	0.0680487	0.00143487	0.0039866	0.108199	-0.000610638	0.231162	0.146936	0.206743	-0.000435901	0.00780431	0.186724	0.0935687	0.1163	0.00306789	0.497736	0.584032	0.0429342	0.0607231	0.229794	0.0686486	-0.000956499
NULL	0.111999	0.362275	0.0776385	0.0544457	0.171488	0.000246556	0.0020523	0.235725	6.57306e-05	0.114578	0.0311297	0.00956195	0.00523587	0.029614	0.0140161	0.0277904	0.148106	0.134908	0.110511	0.124789	0.0775054	-0.00101381
NULL	0.182714	0.0464018	0.0229777	0.00665114	0.0306315	0.0014042	0.0594671	0.262577	0.232339	0.293266	0.00577806	0.149282	0.0409364	0.17742	0.0140161	0.287338	0.393668	0.00550105	0.0186447	0.17078	0.346123	0.00069659
NULL	0.190481	0.000219593	0.0218249	0.315681	0.42866	0.0159481	0.0157559	0.120536	0.0384046	0.552435	0.00126023	9.07842e-05	0.0708408	0.000794724	0.0158988	0.0680548	0.171723	0.00623856	0.00216897	0.342737	0.0420523	0.051909
NULL	0.0748275	0.0398516	0.0493345	0.00172267	0.0334741	-6.75428e-05	0.426188	0.17168	0.00150629	0.382246	0.00625303	0.286841	0.0369085	0.128068	0.00742939	0.170081	0.38653	-0.000380042	0.153886	0.0204508	0.0321204	0.0114484
NULL	0.153284	0.0569443	0.038065	0.430306	0.19229	0.106569	0.0347726	0.1882	0.00167215	0.334497	0.0290222	0.187215	0.153874	0.121649	0.0168402	0.319787	0.00280747	0.0367157	0.189924	0.0490309	0.0374444	0.200806
NULL	0.201534	0.00315613	0.315303	-0.000989055	0.0214539	0.0869444	0.0190294	0.301784	0.205779	0.255953	0.0187234	0.084718	0.240243	0.0304712	0.0271654	0.000779292	0.052441	0.000503597	0.0436064	0.038462	0.204297	0.0972253
NULL	0.0564758	0.162297	0.0058689	0.263287	0.00311404	0.0754755	0.131382	0.0661388	0.0886688	0.0346964	0.0187234	0.246163	0.0739836	0.0101206	0.0215488	0.0365141	0.00882171	0.173307	0.163864	0.0123996	0.293234	0.0646132
NULL	0.0243679	0.025554	0.0105687	0.000566114	0.277598	0.0788436	0.0402824	0.0619861	0.0492923	0.281001	0.0988148	0.345518	0.0672657	0.121049	0.0100795	0.222379	0.00886753	0.0399221	0.209879	0.175434	0.353206	0.242073
NULL	0.0748275	0.107783	0.0435495	0.0461124	0.00948628	0.0139493	0.0315244	0.0298469	0.167273	-0.000658738	0.116159	0.242458	0.0348408	-0.000896774	0.00169326	0.153031	0.346614	0.19715	0.0550945	0.0292259	0.127807	0.000467905
NULL	0.104608	-0.000773558	0.00770667	-0.000845594	0.137372	-0.00103496	0.451637	0.00707803	0.00235418	0.01792	0.0179724	0.268175	0.0775793	0.238601	0.000256272	0.011521	-0.00100744	0.0600522	-0.000654036	0.234365	0.138464	0.0598133
NULL	0.000453922	0.0693018	0.00425532	0.0147647	0.137245	0.0235169	0.343708	0.0510437	0.0141118	0.568831	0.0272019	0.201249	0.236053	0.0863962	-0.000969836	0.195662	0.469356	0.0553679	0.00164997	0.0968309	0.136207	0.0510824
NULL	0.0299482	0.0471283	0.032153	0.000766544	0.0873339	0.00159647	0.269058	-0.00100961	0.35716	0.54062	0.00301723	0.0330106	0.000197074	0.214311	0.0234372	0.0402824	0.00868789	0.00310646	0.162607	0.0108655	0.055958	0.125754
NULL	0.105395	0.221692	-0.000522698	0.0400191	0.431912	-0.000767644	0.197956	0.313743	0.118105	0.127133	0.0166286	0.286327	0.190723	0.0954517	0.0102518	0.491969	0.277447	0.00171724	0.0563078	0.0247795	0.47283	0.00157163
NULL	0.264636	0.010706	0.026264	0.0351455	0.00102717	0.00204886	0.0190294	0.0342411	0.0209854	0.281824	0.00386482	0.545935	0.0128061	0.0104293	0.024375	0.641264	0.00169706	0.00767216	0.412932	0.00100897	0.0299478	-0.000902973
NULL	0.00683938	0.298527	0.222827	0.0160004	0.00952894	0.0256773	0.273771	0.0914788	-0.000629993	0.00478524	0.0138869	0.0188672	0.0093377	0.145811	0.022408	0.361913	-0.000774986	-0.000426544	0.401401	0.240953	0.273178	0.0114425
NULL	0.232897	0.0435001	0.0325427	0.0169845	0.158766	-0.00103715	0.260134	0.0308334	0.404013	0.380075	0.0477359	0.148609	0.022966	0.200848	0.0121338	0.0572478	-0.00105087	0.0176595	0.0717658	0.201002	0.11698	-0.000563982
NULL	0.0447501	0.0453814	0.00277955	0.00129423	0.0837219	0.0526634	0.00337985	0.0199617	0.0350909	0.061786	0.0910877	-0.00098542	-0.00100623	0.237378	-0.000987718	0.141398	0.0143171	0.18905	0.518393	0.101815	0.0900774	0.251995
NULL	0.040015	0.0064825	0.00820074	0.188355	0.0784874	0.00527594	0.257341	0.150251	0.0857222	0.0048631	0.0244206	5.74682e-06	0.0228838	0.0230671	0.0149574	0.247004	0.553226	-0.00101076	0.596344	0.0394563	0.00324665	0.000321801
NULL	0.194384	0.110397	0.129994	0.0490028	0.347149	0.0191586	0.0889428	0.0672208	0.0410514	0.268238	0.0519578	0.203422	0.0629761	-0.00095441	0.0140161	0.209304	0.22066	0.0331038	0.185217	0.12021	0.0726894	0.0837386
NULL	0.0945716	-0.0010517	0.186388	0.0931121	0.201507	0.00973482	0.0294151	0.0734306	0.0178794	0.0604188	0.0224908	0.194937	0.000379106	0.023467	0.0083701	0.0911738	-0.000622888	0.0430409	0.000647452	0.081784	0.0965687	0.0115026
NULL	-0.000168025	0.101198	0.0158163	0.0549437	0.653183	0.0156171	0.26014	-0.000176116	0.256878	0.0735104	0.0665866	0.281845	0.0772835	0.123813	0.0167314	0.0606799	0.00601496	0.0820395	0.19632	0.00295795	0.00663455	0.0371674
NULL	0.197547	0.28828	0.00177974	0.146697	0.13489	0.000229125	0.0331837	0.0321764	0.146145	-0.000243055	0.125834	0.514838	0.215089	0.0683854	0.0121338	0.0121712	0.117037	0.0130504	0.332741	0.0679761	0.0950494	0.0131963
NULL	0.123464	0.0961314	0.0840088	0.00176474	0.0817258	0.0118958	0.170357	0.00343348	0.298163	0.0468709	0.0463037	0.452528	0.117579	0.0927954	0.00879368	0.126015	0.000179819	0.00335093	0.0638177	0.0745893	0.359132	0.0223556
NULL	0.0629712	0.302487	-0.000944423	0.0264964	0.0684323	0.0176299	0.0046178	0.156125	0.0608076	0.361255	0.0157839	0.199175	0.0403343	0.0327258	0.0253172	0.0383859	-0.000615489	0.0366384	0.0140542	-0.000866062	0.482643	-0.000742018
NULL	0.242558	0.274237	0.204811	0.0568849	0.285067	0.0732567	0.0085811	0.0727195	0.028012	0.205785	0.0253172	0.00329075	0.207077	0.0151598	0.216323	-0.000979487	0.0748584	0.0152558	0.406652	0.0311827	0.0507326	0.0218923
NULL	-0.000948147	0.0963238	0.15544	0.254681	0.316318	0.0549521	0.0564202	0.0972249	0.450809	0.316028	0.0140161	0.158855	0.0122164	0.0854773	0.00346484	0.468759	0.0166779	0.000715	0.0053041	0.222701	0.0731554	0.0189524
NULL	0.385179	0.235208	0.0286136	0.0681889	0.10005	-0.000555615	0.206403	0.0240003	0.284127	0.0574283	0.0149574	0.0331315	0.106855	0.21428	0.0121338	0.201407	0.323785	0.0366478	-0.000167509	0.0992437	0.069027	0.113465
NULL	0.209957	0.178275	0.13924	-0.000223718	0.160811	0.0613642	0.211456	0.261123	0.034194	0.292698	0.018081	0.142906	0.111754	0.249483	0.0168402	0.484548	0.570734	0.00389363	0.199646	-0.000946038	0.0471598	0.0669363
NULL	0.0277601	0.128605	0.026531	0.0478283	0.0763446	0.0103018	0.0813652	0.0620651	0.0788842	0.303158	0.0579192	0.220876	0.134806	-0.000164467	0.0245241	0.039721	0.0935372	0.0311039	0.608249	0.29273	0.11057	0.0588804
NULL	0.00126468	0.0266118	0.0545836	0.0179679	0.212316	0.00970131	0.000156107	0.288404	0.0224725	0.077488	0.00601722	0.0407904	0.119812	0.092008	0.0111927	0.244733	0.0387801	0.0903578	0.0494032	0.17626	0.137437	0.200802
NULL	0.423132	0.143907	0.0350508	0.013506	0.0801183	0.00023776	0.295151	0.0710685	0.0377551	0.134797	0.0605715	0.114218	0.00675847	0.106801	0.0111927	0.52311	0.257922	0.0638865	0.242689	0.203252	0.0361852	0.0540059
NULL	0.115208	0.0112544	0.282271	0.0478571	0.19088	0.0914399	0.000202743	0.0341174	0.277235	0.195166	0.0137153	0.0943011	0.0341135	0.0602087	0.0103491	0.103718	0.245877	0.0907359	0.0994891	-0.000886292	0.0522016	0.329095
NULL	0.195592	0.0852736	0.0709264	0.0106156	0.0452048	0.00760627	0.120992	0.016776	0.132216	0.0121557	0.0140161	0.246944	0.19954	0.192215	-0.000181484	0.0254275	0.579812	0.22221	0.00142991	0.0191076	0.273918	0.0207476
NULL	0.340573	0.0215454	-0.00057123	0.228282	0.0181343	0.227957	0.468494	0.260759	0.00256597	0.153001	0.0281391	0.437119	0.0281528	0.00166071	0.0158988	0.553591	0.117037	0.0332899	0.175454	0.0631964	-0.000283238	0.204145
NULL	0.0601077	0.106892	0.032166	0.0256985	0.175868	0.00162633	0.00260073	0.181932	0.306241	0.176488	0.0296952	0.231651	0.0390557	0.0139066	0.00718608	-0.000433024	0.444248	0.0360428	0.000390139	0.00780518	0.246696	0.00530038
NULL	0.216372	0.339999	0.122008	0.00634041	0.0178882	0.143086	-0.000773871	0.0240717	0.189319	0.356103	-0.000655297	0.157665	0.11141	0.226104	0.0206207	0.289381	0.000581078	0.000152339	0.0676048	0.0499583	0.0126169	0.00158701
NULL	0.156656	0.0507814	0.004732	0.0793115	0.00771141	0.0344988	0.164381	0.142092	0.111064	0.335933	0.144572	0.324423	0.0678451	0.00192025	0.0195711	0.316808	-0.000900339	0.0212243	0.0794582	0.00356184	0.0344161	0.000213948
NULL	0.0785906	0.351423	0.215221	0.0481543	0.00703866	0.0132905	0.0223076	0.0881124	0.29132	0.0266299	0.0225285	0.175758	0.128385	0.274177	0.0336631	0.0188972	0.24587	0.179712	0.120997	0.29665	0.0307081	0.123448
NULL	0.103981	0.082692	0.108372	0.0268689	0.123695	0.0257421	0.142141	0.069205	0.152699	0.191203	0.0261881	0.000454391	0.114053	0.237664	-0.000878449	0.000239587	0.598404	0.0274769	0.410333	0.010407	-0.000717054	0.0293671
NULL	0.0436856	0.269437	0.00276228	0.0297705	0.000660923	0.0202169	0.0696376	0.00817702	0.0849008	0.39643	0.024375	0.122341	0.0111326	0.196105	0.0231499	0.196891	-0.000770842	0.237418	0.0114434	0.355527	0.0333092	0.0122557
NULL	0.125794	-0.000270012	0.0899045	0.0175144	0.0151727	0.0186556	0.0589643	0.158641	0.0007146	0.522902	0.0158432	0.0317585	0.00147272	0.241063	0.0168402	0.00273072	0.276495	0.113923	0.00588055	-0.000173087	0.0912997	0.0051857
NULL	-0.000548993	-0.000584996	0.0283063	0.0622261	0.0365093	0.0168665	0.11718	0.0366523	0.184137	0.0132372	0.0119861	0.0611376	0.321202	0.110728	-0.00100748	0.0281812	0.288939	0.143029	0.0671713	0.0601702	0.0565229	0.105925
NULL	0.166924	0.125006	0.0431877	0.00816783	0.0909384	0.143719	0.0139173	0.121704	0.0639218	0.172268	0.0224908	0.144824	0.188874	0.110048	0.0102518	0.111454	0.144718	0.193491	0.0961881	0.159587	0.0537219	0.160635
NULL	0.0558398	0.0251605	0.00166269	0.000703659	0.026064	0.000253105	-0.000292426	0.210589	0.597121	0.00393818	-0.000735168	0.525903	0.111156	0.108546	0.0355605	0.395675	0.254078	0.222827	0.112203	0.0839593	0.342405	0.032849
NULL	0.451929	0.100958	0.0325438	0.112629	0.117757	0.0264014	0.422349	0.0356656	0.0264273	0.265429	0.0309722	0.559352	0.0893	0.035738	0.0186249	0.0829929	-0.000172243	0.0716962	0.111623	0.079687	0.20665	0.0172651
NULL	-0.000520906	-0.000254444	0.276088	0.0593481	0.0834391	0.0544066	0.0411431	0.31053	0.419101	0.238836	0.125418	0.600231	0.157406	0.00510803	0.0130749	0.23964	0.195662	0.00496892	0.0776245	0.28831	0.04557	0.121068
NULL	-0.000991415	0.40959	0.209734	0.165886	0.0178882	0.00848392	0.0276347	0.296762	0.17001	-0.000622382	0.0659439	0.0144055	0.0601008	0.0532042	0.0149574	-0.000698928	0.595594	0.00036012	0.0587939	-0.0010651	0.0623669	0.137641
NULL	0.0283478	0.0488987	0.104665	0.0609817	0.111322	-1.49176e-05	0.220381	0.235853	0.152045	0.115825	0.120421	-0.000778995	0.197691	0.0152668	0.0102518	0.00133444	0.0690812	0.149723	0.0205969	0.00571008	0.192058	0.173444
NULL	0.0551163	0.286145	0.0270776	0.0571597	0.12089	0.0645718	0.00260073	0.0735606	0.499491	0.406091	0.0187234	0.62053	0.115445	0.199069	0.0215488	0.459112	0.0146567	0.0386937	0.0509194	0.108068	0.0838352	0.0571028
NULL	0.0357948	0.0070116	0.0708511	0.0391671	0.0608581	0.070926	0.456671	0.00323084	0.423721	0.383151	0.0261881	0.0045713	0.105274	0.350273	0.00853754	0.364918	0.000778345	0.193122	0.324925	0.0048421	0.0490111	0.182318
NULL	-0.000117607	0.0318463	0.0033168	0.00791532	0.0813343	0.0238018	0.286363	0.178727	0.0983698	0.0748383	0.089473	0.590512	0.0034988	0.0200551	-0.0010082	0.554279	0.417673	0.134246	0.0556959	-0.00105302	0.0354948	0.0193252
NULL	0.0743991	0.00567603	0.136318	0.247277	0.181144	-0.0010216	0.0636984	0.0863633	0.0302274	0.0293951	0.0246886	0.0285773	0.149023	0.0148523	0.0083701	0.101816	0.23149	0.266937	0.132342	0.0142355	0.0852706	0.305577
NULL	0.239402	0.0111533	0.107365	0.164506	0.396888	0.0422358	0.220408	0.0165509	0.0434242	0.0551448	0.0262595	0.27314	-0.000895827	0.10253	0.170271	0.0492286	0.193691	0.0955329	0.147503	0.0570717	0.0689285	0.258976
NULL	0.31075	0.390732	0.078047	0.0682794	0.0359408	0.0374264	0.0026641	0.207228	0.104657	0.00248711	0.00430879	0.234408	0.00139199	0.221821	-0.00100748	0.576978	0.0606952	0.00545149	0.324912	0.072993	0.144746	0.134145
NULL	0.568147	0.182651	0.0013172	0.00445422	0.0330131	0.0642999	0.436176	0.221427	0.169288	0.325877	0.024375	0.0394335	0.0238268	-1.09048e-06	0.0176784	0.216519	0.15327	0.0493937	0.193434	0.0136966	0.21789	0.0954987
NULL	0.287954	0.124308	0.00399228	0.0594261	0.00135561	0.00197713	0.267588	0.143938	0.0300358	0.299897	0.0272019	0.445067	0.0233201	0.369388	0.0140161	0.564671	0.00384424	0.000691901	0.587203	0.473162	0.0452238	0.0203405
NULL	0.0378079	0.0651687	0.00119542	0.0544023	0.0691298	0.197726	0.134744	0.129289	0.0513316	0.133683	0.00625303	0.114825	-0.00103226	0.0490773	0.0187234	0.522098	0.428861	0.00311589	0.0129286	0.189893	0.220221	0.114121
NULL	0.245773	0.00758563	0.0966301	0.0330657	0.0144923	0.15371	0.0175888	0.169453	0.0211152	-0.00043136	0.0300295	0.0695905	0.0911593	0.0251241	0.0186625	0.00356355	0.116689	0.00866131	0.55821	0.119203	0.123201	0.1043
NULL	0.0341118	-0.000752974	0.207803	0.243687	0.0177354	-0.000899901	0.128486	0.0608838	0.342665	0.281044	0.0196651	0.0943011	0.0218877	0.119267	0.0177818	0.575305	0.240159	0.00321514	5.90015e-05	0.158862	0.00216938	-0.00108459
NULL	0.0169394	0.331434	0.00779193	0.260668	0.0925577	0.246364	0.483768	0.0452889	0.247588	0.00399418	0.0179383	0.0376444	0.0303719	0.0849203	0.00241259	0.0245189	0.117037	0.217575	0.275743	0.00666328	0.0839214	0.0735355
NULL	0.0937726	0.32263	0.0434681	0.00281063	0.105562	0.000193617	0.00469697	0.0945909	0.0780592	0.0783616	0.0253172	0.135257	0.0322837	0.260583	0.0252433	0.593061	0.00210067	0.00555407	0.000203194	0.111611	0.0673918	0.247655
NULL	0.105671	0.123624	-0.000123198	0.00121815	0.00498957	0.0133842	0.0398697	0.323557	0.179507	0.174551	0.00253131	0.192619	0.118822	0.00732211	0.431914	0.611442	0.0619332	0.0177217	0.220972	0.0738744	0.174963	0.0355364
NULL	0.188659	0.00384558	0.00352024	0.131428	0.191474	0.0529877	0.123148	0.0466923	0.0968692	0.570301	0.0365785	0.114344	0.136744	0.191331	0.00942347	0.543405	0.191045	0.163468	0.168782	0.0562186	0.0274326	0.0322645
NULL	0.0641131	0.17986	0.0769175	0.0231497	0.00613366	0.0240133	0.264441	-0.00077699	0.0623582	-0.000875391	0.0180831	0.0592407	0.00441827	0.17742	0.0149574	0.300214	0.131485	0.0043569	0.233006	0.00286017	0.0126909	0.00471383
NULL	0.054994	0.0504605	0.279907	0.000288437	0.12234	0.00311739	0.352406	0.106648	0.25214	-0.000504028	0.00311478	0.025399	0.104093	-0.000546918	0.261341	0.364918	0.650248	0.0575043	0.00682151	0.016122	0.0325827	0.20709
NULL	0.213742	0.000609059	0.0103112	-0.000500526	0.156047	0.0840678	0.113252	0.0472224	0.0330242	0.191179	0.0234328	0.0240718	-0.00107719	-0.000920447	0.00931089	0.00260737	0.0307951	0.184194	0.0675227	0.0169674	0.0896203	-0.000235541
NULL	0.0911938	0.199227	0.15544	0.0519339	0.0189267	-0.00104182	0.213115	0.167382	0.364239	0.188522	0.0224908	0.268494	0.0306499	0.175918	0.00742939	0.194724	0.316808	0.00760602	0.148143	0.117711	0.00187381	0.00918255
NULL	0.269679	0.0208756	0.201341	0.0335268	0.0329359	0.00242119	0.0111451	0.241714	0.17384	-0.000843025	0.106455	0.500665	0.392661	0.0346515	0.00803715	0.2825	0.278868	-0.000877875	-0.00100711	0.00940806	0.0047104	0.0308741
NULL	0.178973	0.0669159	0.147008	0.0751493	0.00371969	0.0932821	-0.000672918	0.0199617	0.000694408	0.132936	0.0168402	-0.000974878	0.0974992	0.0470422	0.0579005	0.585378	0.106975	0.163716	0.0636016	0.0289536	0.155535	0.121832
NULL	0.0156593	0.386237	0.000591764	0.0155782	-0.000965363	-0.000141872	-0.0010849	0.228227	0.126119	0.39417	0.108901	0.464492	-0.00109118	0.0501943	0.00895593	0.496806	0.331064	0.0666341	0.108723	0.142436	0.0118855	0.0052165
NULL	0.353144	0.32461	0.0532546	-0.000563054	0.129622	-0.00105722	0.0874794	0.11128	0.140624	0.00730437	0.0217451	0.0234022	0.00528931	0.0920363	0.0121338	0.00167818	0.351222	0.023761	0.0224002	0.0272449	0.410931	0.293231
NULL	0.0060383	0.0248891	0.0427684	0.0048882	0.148508	0.00197832	0.416597	0.012055	0.127477	0.188048	0.0373197	0.184213	0.0255161	0.300241	0.00895971	0.0232055	0.0269855	-0.000142473	0.0366636	0.00875649	-6.09149e-05	0.292596
NULL	0.0250636	0.00932901	0.00859454	0.0392401	0.215243	0.028963	0.149047	0.151244	0.107242	-0.00101823	0.0177818	0.0494491	0.0723194	0.0292216	0.0083701	0.277447	0.0697637	0.21604	0.0178724	0.0571324	0.294115	0.115221
NULL	0.102619	0.501332	0.15544	0.00341831	0.0482774	0.0327309	0.0925602	0.06119	0.0554245	0.330619	0.028853	-0.00020812	0.022888	0.0130165	0.365756	0.000581078	0.11042	0.11697	0.09148	0.0474714	0.134632	0.0123909
NULL	0.465901	0.0115362	0.0704239	0.132578	0.477999	0.0554542	0.387363	0.102721	0.447499	0.140643	0.0669347	0.0548477	0.012487	0.0552657	0.0224908	-0.0008729	0.296076	0.0675307	0.149522	0.116507	0.322826	0.310568
NULL	0.196386	0.212623	0.000767778	0.0324652	0.132677	-0.000159766	0.113224	0.255338	0.00100684	0.0343914	0.00136252	0.0357635	0.00324901	0.0106163	0.604416	0.0435795	0.0690812	0.0831596	0.0712334	0.0998131	0.00237581	0.125799
NULL	0.3529	0.312882	-0.000609631	0.0189263	-0.000835719	0.0815596	0.231391	0.213746	0.0847891	0.365717	0.00136923	0.149923	0.172306	0.160399	0.0253172	0.000581078	0.486623	-0.000954451	0.0129286	0.0172165	0.234276	0.29683
NULL	0.00614257	0.120839	0.212081	0.0567896	0.11736	0.0157056	0.169323	0.0844809	0.0736749	0.00152147	0.0050224	0.102927	0.193868	0.0645085	0.0176784	0.435488	0.0357635	0.130237	0.197785	0.244397	0.186352	0.0987182
NULL	0.0937726	0.438144	0.233604	0.0493138	0.00778209	0.0633052	0.347861	-0.000946538	0.00495217	0.268169	0.0165682	0.503106	0.111303	0.301934	0.0320507	0.168026	0.0930071	0.0152558	0.0663082	0.134038	0.17529	0.00668748
NULL	0.153024	0.0777669	0.000562312	0.000315278	0.0813343	0.00311546	0.215042	-0.00072892	0.442679	0.294317	0.01107	0.0989045	0.209953	0.153235	0.0053965	0.253727	0.222278	0.0224012	0.0892261	0.344126	0.113799	-0.00103838
NULL	0.366386	-0.00095431	0.220734	-0.00102926	0.25761	0.0231543	0.0152518	0.196664	0.19369	0.0553062	0.0273276	0.0982094	0.152198	0.154445	0.481015	0.123519	0.0191623	0.0152103	0.204421	0.00314741	0.102574	0.128827
NULL	0.0517498	0.190315	0.0325438	0.0703353	0.479308	0.0136133	0.36283	0.0298916	0.00902866	0.126788	0.0019854	0.564126	-0.000451643	0.0123316	0.104558	0.0745455	0.439249	0.240868	0.239063	0.279167	0.0188003	0.0543942
NULL	0.011646	0.269697	0.0134337	-0.000940153	0.0417188	-0.000761525	0.103062	0.151146	0.105266	0.0198422	0.020517	0.17882	0.193001	-0.000664344	0.0252433	0.512344	0.0435795	0.0224012	0.266461	0.0626388	-0.000564932	0.00505417
NULL	0.218763	0.406888	0.0632772	-0.000763399	0.0434558	0.0239737	0.152339	0.211891	0.210559	0.321265	0.00261231	0.61042	0.131181	0.148373	0.138515	0.151302	0.00608625	0.233987	0.11509	0.257736	0.218171	-0.00098095
NULL	0.0735602	0.191601	0.0287717	0.00725237	0.142848	0.00373029	0.113226	0.0006466	0.140022	0.0213335	0.011631	0.105267	0.163188	0.0696878	0.0177818	0.438248	0.00309505	0.00671499	0.266204	0.0370264	0.00227302	0.0120706
NULL	0.174172	0.0651687	0.0315345	0.0785811	0.520191	0.00606386	0.404831	0.128347	0.00199644	0.0530403	0.0253172	0.216174	0.223589	0.00838918	0.0130749	0.587116	0.66487	0.00324185	0.183036	0.0878041	0.199377	0.0180933
NULL	0.00299641	-0.000968553	0.0008156	0.0427322	0.0453469	0.156028	0.489022	0.213394	0.346991	0.00104005	0.0177818	0.331683	0.259309	0.0472595	0.0187234	0.0551693	0.0216658	0.218781	0.360616	0.0643869	-0.000396992	0.063652
NULL	0.0931587	0.419959	0.00557399	0.00299354	0.149725	0.0231593	0.0384449	0.242676	0.194509	0.322372	0.018278	0.34906	0.0660472	0.00232266	0.306504	0.126599	0.573104	0.185327	0.0797051	0.2582	0.00180174	0.0558216
NULL	0.113671	0.00956	0.136129	0.0181	0.190997	0.0283746	0.0957974	0.279073	0.295511	0.149443	0.0856242	0.240208	0.0943884	0.295257	0.0158988	0.0374787	0.124624	0.0746568	0.318198	0.0911286	0.0812887	0.0939133
NULL	0.0658645	0.00781661	0.0248143	-0.00100125	0.0355056	-0.0010593	0.522279	0.0104234	0.100453	0.0194649	0.0626214	0.0357978	0.0190587	0.0420993	0.0140161	0.556084	0.562666	0.0550911	0.254664	0.276538	0.0381157	0.161524
NULL	0.0298519	0.36964	0.000814506	0.183541	0.150705	0.0680429	0.0102875	0.255934	0.0118546	0.534164	0.0261168	0.158603	0.118176	0.000433775	0.162317	0.0138874	0.387263	0.0389361	0.117579	0.342624	0.287019	0.182344
NULL	0.106676	0.315155	0.166153	0.113366	0.209687	0.00471191	0.0771809	0.178056	0.00245245	0.0170927	0.0224908	0.237551	0.0517651	0.0686554	0.0215488	0.484548	0.23699	0.0432383	0.144887	0.0138542	0.106217	-0.000641165
NULL	-0.000556503	0.124186	0.000927195	0.000533177	-0.00093379	0.0899207	0.0156391	0.0233214	-0.000770007	0.203294	0.000830272	0.261297	0.18186	0.290725	0.0168727	0.230774	0.0731344	0.0326733	0.321206	0.283914	0.45436	-0.000836954
NULL	0.00269555	0.0469408	0.112389	0.119473	0.102741	0.0200229	0.474725	0.0594975	0.0215554	4.92476e-06	0.0214626	0.103273	0.00548354	0.130752	0.130602	0.0185824	0.217334	0.0300334	0.364475	-0.000923762	0.191206	0.108569
NULL	0.0169407	0.0363422	0.0368919	0.0160208	0.00771848	0.00320815	0.224517	0.0179868	0.00428639	0.255019	0.0195711	0.000578158	0.0564917	0.0719615	0.0907287	-3.35767e-05	0.0216763	0.0241096	0.227542	0.130207	0.00210708	0.0478656
NULL	0.085813	0.128545	0.00453169	0.144771	0.105817	-0.00103877	0.220408	0.0721876	0.0154163	0.358254	0.091103	0.0389621	0.160526	0.000378537	0.0212044	0.0200931	0.194203	-0.000355751	0.0442226	0.0283934	0.110947	0.285847
NULL	0.164594	0.0190516	0.317743	0.234762	0.119858	0.0209671	0.306593	0.00696684	0.00112187	0.015316	0.020517	0.169024	0.199531	0.223451	0.00742939	0.109799	0.35465	0.0120811	0.0221699	0.0620193	0.135249	0.0379473
NULL	0.376842	0.259069	0.00447796	0.00671228	0.222889	-0.000577072	-0.000769713	0.0887553	0.0911468	0.195166	0.00992956	0.361834	-0.000653945	0.277919	0.00412025	0.084106	0.565459	0.107664	0.000556794	0.315107	0.254634	0.206522
NULL	0.0522007	0.201015	0.00898433	0.0274062	-0.000369998	0.0149552	0.15543	0.0263006	-0.000445713	0.0972893	-0.000931976	0.248952	0.203289	0.279615	-0.00066218	0.0633835	0.249399	0.0303714	0.00118699	0.00989875	0.00150043	-0.00090348
NULL	0.487165	0.0304329	0.0539331	0.143719	0.00107171	0.0372077	0.111767	0.279713	0.025395	0.104155	0.0306389	0.265997	0.154556	0.182391	-0.000922804	0.282313	0.0262489	0.00185261	0.140796	0.320162	0.00401126	0.206114
NULL	0.111826	0.00338125	0.0433341	0.311249	0.117099	0.0257421	0.381088	0.0594975	0.258712	0.0577817	0.00478206	0.0357978	0.227786	0.10504	0.00742939	0.0822345	0.0322911	0.0178133	0.0594298	0.00208056	0.0006657	0.116535
NULL	0.180254	0.0856852	-0.000394046	-0.000986436	0.121553	0.0171651	0.244521	0.230914	0.439136	0.246021	0.0292748	0.589513	0.152924	0.219873	0.0168402	0.678677	0.315434	0.161718	0.183036	0.26787	0.0123186	0.1399
NULL	0.63875	0.104312	0.0885008	0.00548511	0.0812603	0.00638385	0.00317751	0.203675	0.285024	0.38532	0.0186249	0.169673	0.0709797	0.0959497	0.0130749	0.100871	0.254987	0.186787	0.219907	0.262123	0.344928	0.256678
NULL	0.0287612	0.260837	0.049709	0.0887501	0.042879	0.00130061	0.00436635	0.10517	0.195313	0.0868798	0.00633734	0.201035	0.0150429	0.0331933	0.148517	0.259916	0.254602	0.0746998	0.0414313	0.0281387	0.199771	0.0541036
NULL	0.0502403	0.128498	0.0479094	0.0232826	0.0144923	-0.000592639	0.0383292	0.00235151	0.00750554	0.320132	-0.000968217	0.553811	0.282988	0.0600025	0.0121338	0.447568	0.211381	0.208508	0.0328488	0.0833742	0.0627322	0.104418
NULL	0.106037	0.113995	0.292036	-0.000568152	0.0456725	0.00784497	0.306658	0.00636702	0.0981796	0.00449035	0.0217758	0.141087	0.24409	0.269934	0.0177818	-0.000281694	0.0431392	0.189401	0.0422256	0.0317136	0.265539	0.179978
NULL	0.20599	0.0712933	0.0394899	0.00138595	-0.000966224	0.00568093	0.312805	0.0886191	0.00135533	0.453248	0.0721005	0.28496	-0.00069334	0.0052662	0.309009	0.00111306	0.569271	0.135474	0.240785	0.00259839	0.128491	0.0230225
NULL	0.412545	0.0515643	0.0195988	0.0965305	0.0567142	0.00790139	0.00957569	-0.000563471	-0.000841327	0.00509215	0.13826	0.218869	0.197331	0.0265976	0.0293278	0.12546	0.168722	0.202442	0.345733	0.00940843	0.000515351	0.167585
NULL	0.0129835	0.0101484	0.155454	0.0269218	0.086593	0.0313918	0.170417	-0.000436306	0.318007	0.0860225	0.0136242	0.0564961	0.246157	0.212634	0.00457401	0.00214287	0.0396378	0.362233	-0.00101817	0.0192528	0.114987	0.0651042
NULL	0.508753	0.176823	0.114985	0.0608224	0.00414394	0.000214826	-0.000581367	0.016538	0.0373626	0.0607787	0.0187234	0.0642916	0.00974237	0.010875	0.00460776	0.654895	0.585378	0.272287	0.0316258	0.0289613	0.252605	0.00489047
NULL	0.0677997	0.217354	0.225478	0.011476	0.00645394	0.0211558	0.340291	0.147869	0.243658	0.0119642	0.000829813	0.123067	0.0252731	0.0567972	0.0149574	0.181784	-0.00099679	0.074259	0.138542	0.0414892	-0.000751687	0.00484454
NULL	0.00816978	0.151668	0.00358884	0.0160974	0.144725	0.02336	0.194077	0.15115	0.264662	0.38532	0.0262595	0.106974	0.0986857	0.0808835	0.000830272	0.096301	0.0386022	0.0117371	0.0715113	0.0272259	0.0077052	0.00708582
NULL	0.0162626	0.0990006	0.0233345	0.0743171	0.0627044	0.0371416	0.0604414	-0.00104917	0.121677	0.0152107	0.0308505	0.192094	0.000527302	0.0668824	0.0177223	0.0138874	0.000887782	-0.00106063	0.266627	0.0551292	0.0405932	0.00978954
NULL	0.492116	0.209111	0.0228347	-0.000543845	0.400258	-0.000668045	0.203561	0.0911608	-0.00103166	0.356103	0.0290869	0.223174	0.0784961	0.0716227	0.0234328	0.0561543	0.00744899	0.00525684	0.166134	0.0125449	0.104205	0.0504526
NULL	0.0446922	0.0218188	0.152198	0.174484	0.151227	6.88857e-05	0.122613	0.0208203	0.223776	0.240548	0.0461354	0.294435	0.0139876	0.00793869	0.0187454	0.415386	-0.000906345	0.00192352	0.172879	0.0287705	0.0451096	0.234286
NULL	0.0954443	0.158685	0.0160371	0.0509872	0.212804	0.00150867	0.154304	0.0908753	0.0847891	0.0288442	0.0308505	0.57872	0.000760264	0.00559564	0.0240685	0.470164	0.0633835	0.103676	0.173442	0.0123906	0.081538	0.0593668
NULL	0.218421	0.00976271	-0.000996664	0.021262	0.424651	0.00326566	0.0360087	0.00219715	0.0676605	0.0655656	0.0158988	0.0676204	0.138284	0.0684482	0.0196651	0.00225423	0.274141	0.00222197	0.0537248	0.118573	0.145778	0.228269
NULL	0.133826	0.214186	0.0360452	0.00236308	0.00109056	0.00930031	0.190222	0.327575	0.0225012	0.0850767	0.0234328	0.031076	0.0398854	0.0104258	0.464252	0.298988	0.277262	0.0713867	0.175192	-0.000157165	0.347131	0.149393
NULL	0.373	0.15994	0.0471011	0.0614566	0.0558421	0.0475683	0.0607635	0.0468026	0.256285	0.397658	0.022498	-0.000982559	0.0644858	0.0930879	0.0280108	0.605719	0.195662	0.164975	0.13551	0.309035	0.046577	0.111409
NULL	0.0859717	0.00832529	0.00477694	0.0215591	0.000121085	0.0192051	0.576457	0.0169611	0.102304	0.0103969	0.0317968	0.23983	0.0126128	0.0297609	0.0388253	0.497736	0.542943	-0.000357408	0.35213	0.244462	0.00910711	0.0169404
NULL	-0.000124728	0.0446062	0.255647	0.0135795	0.212169	0.00422611	0.359263	0.154282	0.0599679	0.0802371	0.00108314	0.0142879	0.111815	0.0831014	0.0102518	0.00868789	0.039368	0.130232	0.0352681	0.0409351	0.0272884	0.0266013
NULL	0.189382	0.171507	0.00602154	0.095657	0.0830866	-0.000890874	0.341364	0.0586907	0.134205	0.0836657	0.0168402	0.469197	0.0479569	0.263929	0.0130749	0.129661	0.226148	0.0477125	0.14107	0.115569	0.0220155	0.0486713
NULL	0.0762798	0.0452058	0.142081	0.0557849	-0.000550157	0.00930653	0.598265	0.000477836	0.00343657	0.191553	0.0143493	0.0576185	0.0207034	0.146533	-0.000879337	0.15327	0.586066	0.0938775	0.261195	0.0265779	0.0872297	0.214346
NULL	0.138806	0.225905	0.104729	0.028181	0.361863	0.135232	0.218579	0.187972	0.242853	0.0313428	0.0168402	0.110517	0.191736	0.0338807	0.113928	0.14107	0.288114	0.0337326	0.0502537	0.113165	0.0690496	0.100375
NULL	0.119265	0.10647	0.0213921	0.190587	0.00263144	0.0425775	0.399659	0.340377	0.231371	0.0148438	0.0214626	0.481422	-0.000926476	-4.57308e-05	0.00554822	0.0656416	0.365818	0.0426952	0.0739088	0.210235	0.0132574	-0.000806215
NULL	0.174317	-0.000781069	0.00567821	0.00610385	-0.000952321	0.00109716	0.106204	0.0749697	0.251025	-0.000929819	0.0118067	0.530243	0.00840446	0.299475	0.0227708	-0.000705113	0.108857	0.13638	0.00559093	0.236119	0.0626091	0.00616343
NULL	0.219951	0.0150603	0.000258892	0.012413	0.04895	-0.000437018	0.566478	0.0458654	0.22533	0.000310785	0.0186249	0.0317585	0.0248588	0.0619888	0.0125711	0.484548	0.00934099	0.0760434	0.117919	0.234918	0.385397	0.217611
NULL	0.0537729	0.202814	0.0114767	0.0431422	0.108837	0.0244754	0.193958	0.0544133	0.0264876	0.00921322	0.0168402	0.0679339	0.122104	0.0430262	0.0206207	0.259599	0.570839	0.0840101	0.212589	0.00898033	-0.000730842	0.0984008
NULL	0.0751631	0.12895	0.308191	0.107042	0.0948497	0.0145105	0.035323	0.0946694	0.197542	0.157038	0.0186249	-0.000483045	0.0277415	0.205088	0.00646617	0.0573346	0.156022	0.00654455	0.162759	0.16519	0.0323939	0.195807
NULL	0.0858215	0.0256985	0.0573925	0.0237535	0.0605241	0.0545797	0.235106	0.0539411	0.253019	0.139725	0.0355713	0.531203	0.155746	0.162681	0.0753297	0.0143171	0.116121	0.0452647	0.00381466	0.281478	0.0425102	0.245049
NULL	0.173352	0.0305607	0.0918251	0.00820984	0.3105	0.0624982	0.10542	0.154885	0.379251	0.00888325	0.00257155	0.147304	0.0237491	0.28078	0.00375555	0.0317856	0.243602	0.0292075	-0.000653955	0.273775	0.00626376	0.120193
NULL	0.00976279	0.121793	0.193474	0.0984631	0.0455393	-0.000962959	0.20706	-0.000405321	0.00767442	0.151912	0.00154806	0.0434324	0.312397	0.219769	0.0130749	0.527533	0.163795	0.0957194	0.102398	0.0106577	0.0786151	0.0220041
NULL	0.069278	0.248427	0.01897	0.0202985	0.285067	0.041849	0.0703978	0.259863	0.199635	0.374191	0.031915	-0.00015386	0.225787	0.00785422	0.0140161	0.588028	0.0385543	0.0302578	0.0266176	0.0294665	0.0826347	0.256633
NULL	0.30943	0.0419187	0.0214761	0.107004	0.147464	0.0190887	0.242507	0.00159396	0.289789	0.361426	0.00627459	0.195248	0.0294275	0.321421	0.343638	0.221678	0.456339	0.00572537	0.106588	0.266167	0.018399	0.102706
NULL	0.182612	0.167542	0.0885906	-0.000882962	0.142984	0.0127407	0.120772	0.165832	0.0554245	0.0306296	0.0120207	0.0562771	0.206679	0.295528	0.0149574	0.589402	0.165778	0.0103774	0.451775	0.00164799	0.117138	0.250467
NULL	0.023321	0.248456	0.0144724	0.0715933	0.14741	0.0148423	0.0631345	-0.000965454	0.128188	0.149301	-0.000707663	0.220625	0.23428	0.220195	0.849254	0.0071317	0.0102123	0.0015773	0.185563	0.0668249	0.0363536	0.00483919
NULL	0.00714037	0.15659	0.165689	0.050854	0.0590968	-0.0007764	0.292443	0.179872	0.0635494	0.0294384	0.0134749	0.501466	0.00316992	0.177216	0.0554004	0.567145	0.167322	0.0796585	0.430514	0.232316	0.0378834	0.0857508
NULL	0.0108266	0.199814	0.225718	0.00884591	0.455402	0.0160227	0.14709	0.0703147	0.00384531	0.426145	0.0293756	0.224185	0.000545389	0.029605	0.107587	0.00547144	0.00214287	-0.000419518	0.00211678	0.303423	0.0691032	0.267241
NULL	0.24267	0.321225	0.200233	0.0670563	0.145073	0.0204902	0.46353	0.0278611	0.161341	0.234605	0.0234328	0.184431	0.000709551	0.133392	0.0158988	0.108882	0.177137	0.0336635	0.0746056	0.227557	0.147459	0.14939
NULL	0.03936	0.0302899	0.0496671	-0.000524939	0.0764807	0.0221932	0.14709	0.000996022	0.300645	0.0105506	0.00478206	0.057242	0.0777818	0.0609166	0.00656703	-0.000979097	0.436676	0.0704337	0.0632268	0.00120445	0.0755954	6.45249e-06
NULL	0.0838395	0.0890984	0.032374	0.0677688	0.191825	0.0115972	0.0474873	0.0545515	0.208262	0.262438	0.0309637	0.439304	0.16069	0.113454	0.0840325	0.014684	0.176167	0.359055	0.134196	0.170113	0.0964247	0.088724
NULL	0.0671294	-0.000651644	0.0388188	0.0411739	0.00462239	0.119291	0.0939533	0.143938	0.0622589	0.236379	0.0169997	0.294976	0.177498	0.0267907	-0.000981006	-0.000892687	0.0044966	0.00627397	0.18544	0.333834	0.155628	0.131274
NULL	0.419152	-2.38207e-05	0.14556	0.000822464	0.361545	0.056462	0.115297	0.158335	0.214332	0.0626124	0.00942347	0.396736	-0.000794124	0.0286068	0.0177818	0.0297858	0.259278	0.0194581	0.335489	0.0533933	0.168017	0.300421
NULL	0.00619863	0.00677694	0.127179	0.0697134	0.0133853	-0.00093949	0.134175	0.141122	0.000216337	0.147825	0.176616	0.299961	0.187713	0.326146	0.134508	0.392281	0.236121	0.217575	0.214475	0.0513942	0.138419	0.232642
NULL	0.543074	0.270193	0.051032	0.30962	0.0124901	0.000385243	0.0389576	0.208824	-0.00109458	0.460382	0.0224908	0.0716225	0.0773199	0.0727023	0.0215591	0.330166	0.0128525	-0.00103916	-0.000800255	0.0754436	0.0253647	0.0142939
NULL	-0.000922708	0.0352165	0.211117	-0.000143807	0.0604374	0.032066	0.0606901	0.0490532	0.398976	0.192946	0.0215591	0.116417	0.00377428	0.218365	0.0177818	0.0138874	0.216356	0.155524	0.409927	0.107466	0.0426938	8.18885e-05
NULL	0.29176	0.514643	0.0768301	0.00578308	0.00220121	-0.0010593	0.187467	0.0449119	0.187506	0.0215007	0.0280799	0.43876	0.0122308	0.0654279	0.0728996	0.0179217	0.209571	0.0109353	-0.000516452	0.0135052	0.340814	0.000317534
NULL	0.0276758	0.154644	0.104187	0.0028103	0.339739	0.00338765	0.171539	0.282512	0.111911	0.260738	0.0158988	0.242058	0.185185	0.0541765	0.000846756	0.218292	0.0051682	0.0832524	0.537532	0.0139133	-0.000423986	0.00271343
NULL	0.0612446	0.321983	0.203041	0.0356312	0.0146535	0.103804	0.0984125	0.0100498	0.290788	0.139588	0.0119769	0.16227	0.017532	0.05177	0.00912294	0.247114	0.0730705	0.00920686	0.180264	0.049939	0.155012	0.176769
NULL	0.153024	0.252327	0.00244361	0.198118	0.424741	0.0499195	0.511882	-0.00095693	-0.000193675	0.0162083	0.0158432	0.26684	0.248157	0.0844878	2.68204e-05	0.230774	0.0145889	0.00711105	0.11534	8.38032e-05	0.272555	0.253392
NULL	0.189464	0.194589	9.48683e-05	0.00947521	0.0572739	0.0557461	0.0957974	0.158395	0.0635819	0.286725	0.0047018	0.00666511	0.200106	0.188777	0.0110337	0.24587	0.00535788	4.73014e-05	0.143049	0.149404	0.344099	0.196653
NULL	0.422393	0.327657	0.00131766	0.00796001	0.107333	0.000727179	0.0102169	0.0636574	0.0163781	0.326291	0.0129553	0.550564	0.24226	0.296884	0.0818892	0.603995	0.0483114	0.0802572	0.226781	0.00404305	0.0323598	0.24745
NULL	0.319506	0.294313	0.38322	0.0434514	0.133661	0.0483544	0.0759929	0.0117688	0.122729	0.169007	0.0799599	0.428133	0.0839589	-0.00105621	0.0111927	0.00712087	0.246273	0.0493688	0.310089	0.140875	0.0235567	0.155329
NULL	0.00128197	0.103718	0.212997	0.0334154	0.0181343	0.0900333	0.0119592	0.18378	0.0264773	0.013363	0.0158988	0.0427509	0.0360642	0.0565533	0.0177818	0.0552519	0.610211	0.069475	0.0376361	0.312852	0.289781	0.0466185
NULL	0.0959421	0.204599	0.17433	0.0281662	0.141421	0.0690355	0.151251	0.0006466	0.200509	0.0229584	0.0261168	0.304772	0.246388	0.086277	0.0177818	-0.000358314	0.0541332	0.056971	0.0757049	0.15223	0.0303503	0.00506224
NULL	0.296662	0.00542177	0.268855	0.168416	0.0121448	0.0204902	0.153804	0.502301	0.165454	0.048417	0.011744	0.411902	0.0441097	0.135309	0.00460776	0.111869	0.573628	0.224422	0.268959	0.320316	0.331354	0.0220789
NULL	0.105137	0.273879	0.0495857	0.114738	0.091693	0.00880776	0.0414795	-0.000804637	0.0263012	0.251229	0.0735393	0.329567	0.0103229	-0.000990762	0.0244609	0.245877	0.00245086	0.117739	0.00896551	0.0447072	0.143246	0.219297
NULL	0.107258	0.197081	0.174897	0.0397066	0.0489758	0.206174	0.212568	0.0123449	-0.000965027	0.259352	0.0555559	0.0303459	0.188874	0.00786378	0.190152	0.497736	0.00289615	0.171045	0.033835	0.00699148	0.06751	0.055243
NULL	0.126919	0.127323	0.108694	0.103885	0.000773822	-0.00015379	0.183168	0.258257	0.00484689	0.0905306	0.0177818	0.177359	0.15444	0.0217931	0.0111927	0.19452	0.228297	0.213488	0.0511244	0.0165548	0.341441	0.0123882
NULL	0.433901	-0.000496871	0.0471084	0.0804615	0.0443864	0.0112553	0.364482	0.0200996	0.70145	0.0621487	0.0206069	0.0681991	0.30305	0.0170864	0.0253172	0.0218838	0.134342	0.189398	0.347931	0.312932	0.0153393	0.343303
NULL	0.0600537	0.0195253	0.00686708	0.00426036	0.0251282	0.0244092	0.092886	0.00715458	0.246483	0.443168	0.0725153	0.395225	0.229712	0.0897648	0.168314	0.578137	0.205489	0.131448	0.0153784	0.0252766	0.0914868	0.0886406
NULL	0.186941	0.275137	0.147376	0.0213727	0.000891899	0.0642769	0.265596	0.072002	0.099273	0.0269868	0.0177818	0.00132022	0.0689429	0.203423	0.0196651	0.0515617	0.166746	0.0085461	0.215253	0.0159238	0.136661	0.277639
NULL	0.220971	0.253246	-0.00046294	0.0370046	0.12955	0.0120463	0.000313713	0.527587	0.0122113	0.00998396	0.0309091	0.323026	0.00164769	-0.000946744	0.0204671	0.148119	0.0974978	0.112225	0.18021	0.0649415	0.277555	0.190196
NULL	0.0735602	0.0135147	0.00480449	0.0542987	0.0344772	0.0716481	0.177257	0.0330048	0.233679	0.305868	0.0195711	0.0962783	0.262667	0.501486	0.0840485	0.586862	0.0139548	0.027939	0.123451	-0.000980123	0.162622	0.241735
NULL	0.00411474	0.0744422	0.108621	0.0289624	0.238905	-0.000971081	0.467234	0.0600489	0.250187	0.0648747	0.0168402	0.309603	-1.15278e-05	0.117126	0.211575	0.526337	0.000810692	-0.000707852	0.00669429	0.217918	0.0785118	0.0825684
NULL	0.00939692	0.191632	0.0590246	0.00140527	0.0782295	0.013796	-0.000855571	0.122321	0.24122	0.396814	0.0369543	0.0136935	0.33437	0.0103745	0.024375	0.426762	0.111869	0.110393	0.0629399	0.0276567	0.134227	0.232521
NULL	0.0328352	0.0652638	0.210797	0.0409525	0.133719	0.0664923	0.269647	0.0710286	0.0215553	0.144319	0.0140161	-0.00105924	0.270961	0.219096	0.00648876	-0.00100141	0.244913	0.177758	0.227562	0.0882143	0.0211466	-0.000472294
NULL	0.0223146	0.314705	0.112983	0.00702281	0.00061348	0.0572625	0.233033	0.00421576	0.132834	0.0269018	0.00139705	-0.00047307	0.28039	0.294842	0.0930715	0.00180455	0.309424	0.124007	0.170423	0.0022218	0.131959	0.329857
NULL	0.114626	0.242104	0.0709264	-0.000850167	0.304796	0.002354	0.205878	0.085664	0.340847	0.35611	0.0262595	0.00847237	0.22555	0.137888	0.00794738	0.0435795	0.0797108	0.00162787	0.0932617	0.0539033	0.0192352	0.0491384
NULL	0.151595	0.339032	-0.000927216	0.0228051	0.0498953	-0.000841961	0.274979	0.195927	0.0769634	0.0428988	0.00808949	0.323026	0.00408885	0.00623083	0.217789	0.0697637	0.580141	0.0110946	0.0989012	0.0147638	0.0171207	0.0536887
NULL	0.0222892	0.0508775	0.204618	0.00750567	0.162751	0.0450669	0.200526	0.216797	0.108364	0.00388351	0.000842165	0.0134087	0.000169189	0.496752	0.0731689	0.281961	0.168368	-0.000520787	0.507219	0.024405	0.140454	0.00798425
NULL	0.433719	0.000969274	0.137759	0.129723	0.0518173	0.269518	0.0982296	0.140651	0.0971745	0.0434946	-0.000403269	0.00262927	0.0464083	0.0222558	0.0632119	0.443543	0.0141743	0.09463	0.040844	-0.00082648	0.143185	0.27569
NULL	0.480166	0.0201584	0.108403	0.0782398	0.460499	0.0415701	0.0643677	0.215708	0.208519	0.173786	0.0319057	0.0343384	0.0754703	0.027948	0.0549249	0.517956	0.093544	0.06741	0.349883	0.00182642	-0.000549664	0.138089
NULL	0.212322	0.33777	0.0580511	0.257854	0.006731	0.116146	0.00369598	0.138146	0.0196052	0.105436	0.155791	0.255795	0.100692	0.216176	-0.000430438	0.0323988	0.101619	0.0291191	0.115987	0.1079	0.00263425	0.119808
NULL	0.0266529	0.127321	0.347147	0.0574553	0.126442	-0.000699266	0.00959937	0.196177	0.284386	0.183389	0.0293382	0.198607	0.17324	0.00236637	0.012937	-0.0003762	0.111869	0.165034	0.0581651	0.0333768	0.0128365	0.0847148
NULL	0.0379572	0.0426826	0.00929581	0.0105147	0.462049	0.00399608	0.013128	0.0469925	0.00902866	0.00257576	0.0251083	0.35519	-0.00103226	0.0623379	0.00931089	0.369005	0.0374592	0.0471214	-0.000969073	0.00505024	0.351111	0.0231902
NULL	0.0168428	0.18209	0.137116	0.0685034	0.0146661	0.0424258	0.151846	0.14617	0.258544	0.000991888	0.0286739	0.103632	0.197816	0.000901229	0.0072458	0.153861	0.240159	0.160549	0.0541583	0.350452	0.155309	0.218035
NULL	0.111706	0.01886	0.0110839	0.0468651	0.00115897	0.123984	0.177288	0.124116	0.236199	0.0551512	0.0863643	0.031076	0.162845	0.0271318	0.0158988	0.100722	0.520952	0.22322	0.347755	0.240487	0.447615	0.0284429
NULL	0.424662	0.144384	0.234374	0.184175	0.0252011	-0.000929355	0.12548	0.125735	0.00380738	0.0113073	0.118061	0.131973	0.0431525	0.0960602	0.0130749	0.237192	0.564401	0.0706019	0.000781768	0.204996	0.129238	0.492034
NULL	0.00242242	0.0698898	0.0768865	0.349231	0.0168313	-4.47794e-05	0.113801	0.0194067	0.126606	0.000150744	0.024375	0.325319	0.027342	0.0720149	0.0111927	-0.00100311	0.138104	0.064248	0.000110376	0.0601076	0.0964696	0.203503
NULL	0.0535598	0.000180579	0.184167	0.0167413	0.125139	-0.000597519	0.00798129	0.183697	0.296352	-0.000498083	0.0355809	0.236453	0.0764793	0.022885	0.0209461	0.452157	0.501244	0.111069	0.241777	0.0545984	0.0300468	0.032725
NULL	0.405818	0.316202	0.0282741	0.114386	0.0215595	0.0372245	0.0293582	0.0238801	-0.000496673	0.227646	0.0338009	0.427421	0.00981286	0.332435	0.0269942	0.133267	0.426762	0.0322278	0.177319	0.248279	-0.000921264	0.105359
NULL	0.184489	0.03072	0.0411567	0.071993	0.0986607	0.0206554	0.43431	0.212479	0.0104047	0.361426	0.000640829	0.084718	0.0229537	0.0545661	0.117234	0.0579366	0.245877	0.0645604	0.397752	0.00882938	0.0102992	0.196742
NULL	0.0663453	0.237105	0.136218	0.00361713	0.128356	0.0239444	0.157273	0.237572	0.0263012	0.288358	0.0934545	0.222674	0.0369686	0.0627095	0.300182	0.0258365	0.585378	0.189955	0.0456474	-0.000988125	0.199483	0.119973
NULL	0.0076306	0.0555641	0.061746	0.0747416	0.0923283	0.0569153	0.129626	0.361425	0.0811258	1.16069e-05	-0.000225126	0.166561	0.00400857	0.0485092	0.200303	0.27475	0.246832	0.0173545	0.216798	0.0188802	0.141083	0.205735
NULL	0.218031	0.00332667	-0.000934322	0.0359814	0.215032	0.0642331	0.200594	0.0184174	0.142212	0.000615706	0.00462663	0.556989	0.067273	0.092008	0.0111927	0.0621474	-0.00098537	-0.000960249	0.00463858	-0.000396208	0.137306	0.0244052
NULL	0.168055	0.000255069	0.0259992	0.164748	0.00497866	0.00847627	0.181947	0.00581164	0.0118128	0.300826	0.010071	0.168186	-0.0010348	0.00830522	0.00788169	-0.000982369	0.0322911	0.0372777	0.138458	0.00706661	0.257587	0.00621356
NULL	0.100497	0.00812868	0.198948	0.336161	0.0545678	0.00674776	-0.000739411	0.126445	0.313443	0.347927	0.0346895	0.471076	0.000179973	0.321882	0.0390094	0.670671	0.0018717	0.0305548	0.0651769	0.163615	0.0387994	0.0376698
NULL	0.14097	0.00870063	0.108641	0.0582211	0.00909032	0.00531045	0.0215284	0.00881933	0.335096	0.270977	0.0117895	-0.000483045	0.000283403	0.249302	-0.000853736	0.0662265	-1.65556e-05	0.168575	0.341685	0.238649	-0.000983743	0.0138004
NULL	-0.000857179	0.118628	-0.000384953	0.154281	0.00877877	0.00411891	0.11269	0.0636041	0.306236	0.0629625	0.024375	0.0555904	0.152964	0.11063	0.000311962	0.21433	0.0620934	0.117369	0.410158	0.240322	0.0761083	0.00973437
NULL	0.0259453	0.124987	0.123445	0.00110446	0.088485	0.00230145	0.239405	0.132295	0.141781	0.00803118	0.00546018	0.261033	0.10275	0.0282428	0.00931089	0.169001	0.0690812	0.0487893	0.188119	0.075082	0.0378074	0.522237
NULL	0.0818795	0.0197398	0.0297277	0.0354386	0.243822	0.00425385	0.505373	0.15269	0.132553	0.122926	0.0336331	-0.0009968	0.0210217	0.0288517	0.0108746	0.233348	0.410306	0.0899157	0.207704	0.200157	0.111953	0.0532349
NULL	0.192027	0.00627433	0.21319	0.00718141	0.0973724	0.0205851	0.288148	0.0980474	0.0612297	0.0943682	0.0177818	0.00199141	0.0607817	0.0267656	0.0103491	0.000903882	0.077923	0.124379	0.00331708	0.0706101	0.0539034	0.191948
NULL	0.31187	0.170592	0.127529	0.00297942	-0.000104618	0.00449392	0.0145384	0.218746	0.308383	0.00177166	0.0337449	0.267011	0.22868	0.00142846	0.0187234	0.0392115	0.316775	0.191484	0.082838	0.00669502	0.00558541	0.00430443
NULL	0.108369	0.0461504	0.0408875	0.0911093	0.14737	0.0437014	0.110072	0.258461	0.224459	0.263604	0.0187234	0.132894	0.00104535	0.00771659	0.00554822	0.0250428	0.28709	0.101994	0.0111123	0.0101357	0.00526653	0.0713032
NULL	0.113904	0.137392	0.20208	0.18026	0.198997	0.0524111	0.0658294	-0.000996692	0.0962083	0.421466	-0.001037	0.00147497	0.319887	-0.00106008	0.243711	0.09983	0.0651963	0.119147	0.62725	0.000525878	0.104224	0.181701
NULL	0.135613	0.068606	0.475284	0.0173671	0.245936	0.00378502	0.35048	0.0149329	0.0505892	0.0137753	0.00718608	0.281845	0.0122564	0.213892	0.0196651	0.252468	0.113291	0.108908	0.016211	0.300633	0.272555	0.10637
NULL	0.178261	0.0679107	0.0680785	0.0784078	0.0512015	-0.000744885	0.171912	0.153325	0.348351	0.0137476	0.190364	0.0229335	0.0144098	0.109883	0.00666453	0.0238075	0.112485	0.0133908	0.166851	0.103022	0.0443899	0.177363
NULL	0.235667	0.207288	0.00612812	0.0300257	0.0932141	0.000119129	0.195728	0.149523	0.297671	0.472702	0.0281391	3.71364e-05	0.0148081	0.0562103	0.0149043	0.0101746	0.000581078	0.0974752	0.430403	0.0336697	0.0430383	0.308569
NULL	0.3529	0.214474	0.0505689	0.0168949	0.0118613	0.0571801	0.0923965	0.00460027	0.0381516	0.016474	0.0178179	0.0292881	0.210362	0.0958377	0.10196	0.612508	-0.00105391	0.122016	0.231612	0.30775	0.0104685	0.00284879
NULL	0.064929	0.421076	0.210351	0.0546326	0.29405	0.0706678	0.0932891	0.0694948	0.0205656	0.0576967	0.031915	0.410864	0.0882158	0.00951856	0.00718608	0.142114	0.00777851	0.212593	0.210101	0.193042	0.19875	0.0842131
NULL	0.103522	0.00170546	0.121111	0.134555	0.0782295	0.00648461	0.618528	0.00465682	0.0804161	0.167935	0.0337905	0.162925	0.187923	0.0999268	0.108698	0.0151281	-0.00100015	0.0709816	0.123388	0.137319	0.034421	0.00148967
NULL	0.211892	0.30374	0.21288	0.0766119	-0.000944187	-0.000914541	0.419705	0.12184	0.266451	-0.00100271	0.0101308	0.572064	0.280065	0.00692461	0.121899	0.0128525	0.195723	0.186431	0.359208	0.0420953	0.000716064	0.245049
NULL	0.0499045	0.479966	-0.00100275	0.0567944	0.0098409	-0.000941803	0.263081	0.0095472	0.00128895	-0.000992858	-0.0006998	0.0910348	0.0150446	0.0345837	0.0159374	0.00174578	0.5461	0.0585217	-0.000946932	0.000740919	0.141371	0.164476
NULL	0.215734	0.179872	0.00709976	0.00586399	0.00043955	0.0270509	0.207512	0.0140183	0.0024328	0.287483	0.0234328	0.0787953	0.175441	0.0126906	0.0224908	0.117037	0.331705	0.018013	0.238153	0.052988	0.0106843	0.0712541
NULL	0.0495508	0.212506	0.172292	0.0349592	0.348036	0.179607	9.96502e-05	0.0129783	0.549767	0.368378	-0.000854488	0.519044	0.0229269	0.0580271	0.0186249	0.259799	0.0114328	-0.00111829	0.000485426	0.185014	0.0693638	-0.000459424
NULL	0.372026	0.112997	0.139102	0.0611953	-0.000999392	0.0405312	-0.000480988	0.119368	-0.00035708	0.0628773	0.0899432	0.00948073	0.146675	0.235695	0.0178087	0.0627888	0.265393	0.142408	0.170197	0.0174798	0.008499	0.364013
NULL	0.205397	0.0728887	0.453978	0.0228015	0.0652902	0.0155653	0.30113	0.105237	0.27884	0.23909	0.035923	0.238069	0.15221	0.0115554	0.23315	0.237648	0.334214	0.0203343	0.222052	0.00580409	0.183354	0.136591
NULL	0.0448701	0.353664	0.23086	0.13663	0.000989607	0.00347858	0.0558811	0.175051	0.0874811	0.0944957	0.0214626	0.217608	0.146675	-0.00114529	0.00231771	0.0673225	0.00156677	0.195683	-0.000795511	0.041897	0.258056	0.0293671
NULL	0.392768	0.13426	0.193054	0.321622	0.0579732	0.0394139	0.00638592	0.0315617	0.233485	0.153364	0.049361	0.147394	0.0129879	0.128072	0.0167314	0.164901	0.0228732	0.0301082	0.196767	0.343379	0.24488	-0.000829851
NULL	0.11346	0.0693018	0.420357	0.0256183	0.0952531	-0.000902105	0.305146	0.0377725	0.0988258	0.0234826	0.00605959	0.102303	0.00473904	0.0491762	0.058736	0.547801	0.0297271	0.110844	0.158118	0.0126987	0.0117888	0.0793693
NULL	0.465771	0.00719162	0.124605	0.0408317	0.17123	0.0399001	0.156166	0.0323993	0.259685	0.113478	0.00559581	0.289275	0.00613582	0.165593	0.0215488	0.0414726	0.639164	0.103312	0.211184	0.237904	0.048825	0.165428
NULL	0.376842	0.134513	0.049946	0.0618301	0.0128597	0.0648284	0.0458538	0.00223935	0.146119	0.000514123	0.0224908	0.107933	0.0464649	-0.000915732	0.0168402	0.0105007	0.0150533	-0.000613722	0.149522	0.157896	0.0542006	0.0179308
NULL	0.141833	0.200372	0.111996	0.0804599	0.0125479	-0.00100443	0.085579	0.357795	0.0274873	0.217511	0.0179506	0.163691	0.0263084	0.0647949	0.0158988	0.0560306	0.00402178	0.205493	0.0228503	0.0298013	0.00911879	0.137346
NULL	0.253551	0.0119253	0.00194047	0.155577	0.00267569	0.127784	0.0791776	0.0729037	0.104	0.00672284	0.0346895	-9.69429e-05	0.298647	-0.00104722	0.0140161	0.012594	0.364905	0.0145232	0.18595	0.133671	0.0960784	0.00643031
NULL	0.270065	0.0604653	0.00250877	0.0231384	0.00043955	0.0439419	0.0224221	0.185974	0.138151	0.412921	0.0290222	0.512469	0.120755	0.0663642	0.024375	0.134198	0.000639623	0.00270794	0.105062	0.0778464	0.0209278	0.0272008
NULL	0.020056	0.345007	0.0248195	0.187818	0.120378	0.00101235	0.212968	0.135359	0.183716	0.0544058	0.0141852	0.00625721	0.0270913	0.0578064	0.0581165	0.0757838	0.565459	0.0331169	0.217319	-0.000911155	0.172409	0.13025
NULL	0.237051	0.235851	0.0214231	0.0831761	0.13912	-0.00107174	0.204231	0.160211	0.0344499	0.210892	0.0386435	0.119616	0.105316	0.113437	0.00331983	0.259738	-0.000946303	0.18887	0.110969	-0.000495186	0.215408	0.147132
NULL	0.181778	0.0514835	0.219787	0.087243	0.0747014	0.00069277	0.0119818	0.134284	-0.000946707	0.110773	0.0633776	0.53875	0.203469	0.078427	0.250059	0.199756	0.250109	0.00180355	0.21523	0.080263	0.0267664	0.0108723
NULL	0.461766	0.0561372	0.180841	0.0719533	0.126705	0.0244465	0.0632482	0.169454	0.0268824	0.190257	0.0168402	0.131239	0.172635	0.0281452	0.00168504	0.230774	0.598084	0.0292336	0.583139	0.00070553	0.00745615	0.0661639
NULL	0.0675527	0.213605	0.323426	0.0630234	0.0735948	0.0115705	0.559033	0.248544	0.0188342	0.0887479	0.0148358	-0.000327667	0.0217967	0.228248	0.256385	0.0162295	0.0524352	0.194686	0.46738	0.0857534	0.00150303	0.0481857
NULL	0.201099	0.121658	0.11156	0.00653899	0.145247	-0.00107883	0.0800809	0.196363	0.0915828	0.0120434	0.0196651	0.343808	0.0836696	0.0921621	0.0158988	0.128551	0.677308	0.0367157	0.0454815	0.0950033	0.0448187	0.275272
NULL	0.180658	0.0394084	0.142866	0.212334	0.0312075	0.0338417	0.056273	0.0543729	0.161341	0.00141064	0.0198635	0.00535653	0.0689877	0.507628	0.0121338	0.294147	0.428692	0.0883411	0.106856	0.0072493	0.00187932	0.000529264
NULL	0.13645	0.302406	0.309443	0.0859368	0.000516058	0.0663138	0.0880285	0.00107695	0.388097	0.173244	0.0172286	0.121071	0.252236	0.00263208	0.0196651	0.196097	0.170081	0.0980212	0.190948	0.0472262	0.076993	0.0119388
NULL	0.0041945	0.157587	0.10443	0.143583	0.0424337	0.0672533	0.391407	0.0680372	0.00100228	0.285264	0.0249415	0.483276	0.0136196	0.181735	0.0130749	0.343797	0.0295531	0.0392681	0.00394686	-0.000962182	0.208933	0.0819629
NULL	0.0418854	0.256964	0.0923777	0.113431	0.0434447	0.0649358	0.044252	0.259734	0.057923	-0.00103599	0.0181427	0.147019	0.164806	0.22555	0.0224908	0.111572	0.0150533	0.0327486	0.209879	0.0409953	0.000551159	0.193656
NULL	0.241127	0.000877032	0.250903	0.316556	0.0224446	0.000749176	0.475778	0.0107064	0.234443	0.00787649	0.159929	0.196728	0.2544	0.240277	0.110163	0.215534	-0.000229571	0.012855	0.0475028	0.0176232	-0.00102138	0.0859832
NULL	0.0100689	0.380971	0.104899	0.00885436	0.0923283	-0.000683131	0.303724	0.0588862	0.204423	0.0343181	0.00285324	0.0393261	0.215089	-0.00102964	0.0215488	0.295275	0.488054	0.0879391	0.0104731	0.139281	0.258145	0.330834
NULL	0.348386	0.451482	0.165167	0.0115224	0.518985	0.0409077	0.0611382	0.046472	0.175369	0.0647265	0.0281391	0.15853	0.0716741	0.0878972	0.061315	0.220462	0.264839	0.00188945	0.526116	0.15359	0.104417	0.198735
NULL	0.0338957	0.0274631	0.0554589	0.00391098	0.00483829	0.0604223	0.0119592	0.25498	0.215233	0.0203055	-0.00100011	0.506414	0.0301197	-0.00103788	0.143984	-0.000969213	0.641252	0.235499	0.240847	0.0140904	0.0184296	0.0537098
NULL	0.00343981	0.354961	0.161449	0.000849418	0.246	0.0219604	0.627127	0.142451	-0.000199656	0.0624295	0.0261881	0.0031682	0.0886576	0.153466	0.0102518	0.426762	0.00134326	0.0169466	0.0243336	0.061802	-0.000995336	0.0278634
NULL	0.028516	0.0333714	0.061193	0.114436	0.659907	0.0058116	0.234145	0.00625052	0.297477	0.0124114	0.0125642	0.478283	0.0338	0.00081543	0.0187234	0.167322	0.594498	0.183031	0.252067	0.00846377	0.00891156	0.300421
NULL	0.253174	0.0751289	0.135149	0.347736	0.00319544	0.0233364	0.572754	0.21479	0.0255254	0.0638644	0.038517	0.134798	0.163986	0.0832191	0.00816336	0.244733	0.0238783	0.0865394	0.0440987	0.313304	0.162083	0.0763561
NULL	0.0774292	0.0907592	0.00153137	0.0201768	0.19952	-0.000918986	0.18301	0.132626	0.0887347	0.452919	0.000813576	0.0053182	0.251087	0.0691632	0.0130149	0.064976	0.169001	0.243743	0.259519	0.00223023	0.163507	0.225223
NULL	0.00832257	1.83827e-05	0.0449174	0.0140795	0.180261	-0.00101668	0.401656	0.0168448	0.0175141	0.215067	0.0103214	0.195233	0.0482112	0.0349785	0.0309114	0.121665	-0.000608643	0.0210743	0.128989	0.376138	0.153821	0.000939645
NULL	0.194063	0.064349	0.112237	-0.000759954	0.0509805	0.0111175	-0.00102904	0.132345	0.0638207	0.244611	0.020517	0.568803	-0.00103226	0.039088	0.020517	0.00948828	0.0702906	0.00654565	0.0300124	-0.00100386	0.0289027	0.285934
NULL	0.0767641	0.33068	0.0608926	0.0150592	-0.000827863	0.113591	0.0127544	0.257502	0.052002	0.114344	0.0149574	0.0548862	0.0081133	0.165819	0.0781561	-0.000506703	0.385222	0.189028	0.201875	-0.000722459	0.108195	0.0248726
NULL	0.381047	0.359974	0.00138265	0.0324543	0.0796959	0.0420246	0.354435	0.210611	0.271687	0.176229	0.0276593	0.168186	0.0665726	0.206968	0.0177818	0.334569	0.0307951	0.0301615	0.128313	0.131886	0.0058931	0.0767094
NULL	0.0233174	0.0100401	0.15559	0.096461	0.193845	0.0809647	0.158597	0.142627	0.0910645	-0.000800225	0.0328004	0.0129668	0.172471	0.505369	0.0171575	0.000145699	0.0388535	0.0877192	0.189096	0.0297691	0.0312969	0.29168
NULL	0.124796	0.344245	0.504936	0.00185695	-0.00104131	0.061215	0.0149875	0.0117606	0.0349299	0.241661	0.0359565	0.097819	0.0870481	0.212426	0.0121338	0.111008	0.000340325	0.00781802	0.189809	0.000482592	0.00823267	0.0165499
NULL	0.126187	0.188356	0.0279693	0.012582	-0.000974474	0.0102131	0.0120843	0.236475	0.040832	0.0348464	0.0226837	0.00102815	0.0039028	0.0502725	0.0121338	0.0135478	0.0440128	0.00167211	0.0701221	0.00152609	0.119688	0.0666435
NULL	0.370093	0.209329	0.0488175	0.0862717	0.000200022	0.0717583	0.0261111	0.0143017	0.00801901	0.389489	0.0317968	0.0406556	0.102376	0.23827	0.0108347	0.250182	0.256088	0.17674	0.212212	0.064102	0.247137	0.259742
NULL	0.0603805	0.109004	0.122996	0.00739855	0.147437	0.0111268	0.294971	-0.000873277	0.210559	0.0184663	0.0637209	0.0718541	0.280065	0.0265976	0.0149574	0.0117289	0.228848	0.0449534	0.0096042	0.0463464	0.190801	0.0617804
NULL	0.204992	-5.24644e-05	0.203993	0.199373	0.186565	-0.000248228	0.253773	0.0812693	0.189493	0.317588	0.00798221	0.000393904	0.085764	0.343145	0.0196651	0.0302533	0.595956	-0.000117311	-0.000967214	0.317866	0.336011	0.125675
NULL	0.102785	0.0251715	0.223453	0.0435556	0.141551	0.0164214	0.0539076	0.166638	0.0812379	0.343957	0.031915	0.0680604	0.00540839	0.00358416	0.116137	0.198615	0.0302998	0.0152041	-0.00100423	0.056076	0.0127167	0.113869
NULL	0.0751388	0.00147346	0.0131737	0.124757	0.104686	0.389249	0.0206495	0.0180764	0.0628175	0.123684	0.201395	0.00853967	0.191444	0.197631	0.0102518	0.128768	0.254078	0.0317162	0.0692628	0.298243	0.0444385	0.00139539
NULL	0.465901	0.25698	0.0537396	0.0759877	0.00625272	0.0238701	0.367408	0.0213815	0.21232	0.400088	0.0493938	0.164175	0.209477	0.464792	0.00484874	0.132468	0.165785	0.222905	0.218925	0.111816	0.138419	0.0156865
NULL	0.0248296	0.337477	0.0161504	0.123137	0.0418867	0.0866483	0.0704959	0.154295	-0.000563949	0.316622	0.0178087	-0.000726035	0.188504	0.0259236	0.0124959	0.415386	0.013134	0.215264	0.0608068	0.0529692	0.00451288	0.0760392
NULL	0.225623	0.0980612	-0.000864483	0.0189322	0.187446	0.00411731	0.118716	0.10564	0.425181	0.0999704	0.0687902	0.114344	0.525033	0.0571177	0.00643333	0.280989	0.187972	0.115512	0.0531147	0.064524	0.184003	0.0618691
NULL	0.187632	0.17093	0.00308248	0.134999	0.0118613	0.0652161	0.016462	-0.000951794	0.0472822	0.270326	0.018081	0.049489	0.329988	0.00572755	0.0111927	0.227236	0.0166831	0.14409	0.379243	0.191092	0.196875	0.00495295
NULL	0.0128161	0.0192097	0.12415	0.126101	0.00475869	0.0500489	0.0484434	0.0568232	0.245706	-0.000793412	0.00104814	0.0125103	0.099043	0.169954	0.0168402	0.00222952	0.226248	0.214244	0.10619	0.0144803	0.155071	0.028148
NULL	0.0518097	0.138239	0.0023654	0.00362392	0.0149076	0.0220822	0.0184448	0.00841233	0.128182	0.0335993	0.0356871	0.261327	0.0592809	0.102732	0.0158988	0.565459	0.131923	0.012754	0.0888363	0.0448031	0.216674	0.334949
NULL	0.140929	0.322781	0.104392	0.0552947	0.132758	-0.000758589	0.000673843	0.103497	0.0708062	0.131173	0.161971	-0.00089511	0.0484019	0.307933	0.0130749	0.00416188	0.216336	0.0641563	0.368043	0.0318163	0.0725737	0.0954948
NULL	0.072352	0.249946	0.332761	0.118816	0.545074	0.0338552	0.142454	0.0807799	0.412634	0.00918055	0.00235722	0.224415	-0.000950158	0.0950729	0.0148358	-0.000969213	-0.00097549	0.261104	0.465855	0.113262	0.0101543	0.179123
NULL	0.01992	0.00787409	0.0941734	0.196371	0.418175	0.0271957	-0.000397296	0.111615	0.445819	0.260509	0.00758333	0.268494	-0.000760861	0.00850768	0.00249801	0.216333	0.0145889	0.0994819	0.16097	0.00598791	0.402202	0.0169799
NULL	0.0251078	0.321169	0.0672618	0.238084	0.0162717	0.0439419	0.0971415	0.142997	0.319142	0.142536	0.0253172	0.470337	0.284413	0.00231453	0.0158988	0.052441	0.0036641	0.0262196	0.0104731	0.227639	0.100907	0.0539718
NULL	0.404651	0.279532	0.0624708	0.0262062	0.643281	0.0146254	0.449535	0.0023978	0.0153246	0.0145769	0.0138712	0.00420275	0.00229454	0.19483	0.0525627	0.214754	0.166746	0.183031	0.229469	0.0715326	0.0834179	0.231216
NULL	0.0199913	0.36395	0.052991	0.131131	0.142565	0.0219189	0.358977	0.0207401	0.138087	0.0913093	0.0814772	0.107637	0.120967	0.286313	0.0408645	0.190938	-0.000199731	0.239016	0.0980804	0.0685405	0.115391	0.142033
NULL	0.298157	0.261905	0.00227207	0.0210962	0.0827459	-0.000920035	0.112289	0.0746472	0.307787	0.156223	0.0214626	0.0312794	0.261539	0.0667765	-0.000988918	0.35783	0.0269451	0.010217	0.209106	0.0189683	0.0174967	0.0261969
NULL	0.0409101	0.170898	0.240876	-0.000420404	0.0332895	0.100709	0.360454	0.00379688	-0.00106393	0.155137	0.0358019	0.158855	0.102415	0.0583734	0.0168402	0.0428828	0.00958112	0.209432	0.316683	0.140625	0.101451	0.137121
NULL	0.00648647	0.094655	0.195772	0.0268706	0.0860715	0.101863	0.0449221	0.234309	0.0191175	-0.00014224	0.031915	0.000811703	0.0210217	0.065769	0.00719969	0.0515559	0.00369441	0.0525673	0.144058	0.0730803	0.122093	0.289443
NULL	0.0176507	0.404777	0.0760234	0.0581034	0.0784185	0.00110262	0.273415	0.0298366	0.0383341	0.0132192	0.0262595	0.281845	0.123909	0.329851	0.0149574	0.0967583	0.595311	0.057849	0.243712	-0.00102945	0.00394313	0.0273471
NULL	0.10153	0.268588	0.0220043	0.0421074	0.0671358	0.0334171	0.0284714	0.0799729	0.0248573	0.0385414	0.0299041	0.496777	0.000426391	0.300923	0.0206069	0.0411757	0.0960941	0.154845	-0.000653955	0.182318	0.034359	0.159827
NULL	0.108883	0.112544	0.051429	0.127941	0.0655147	0.0054263	0.13647	0.259082	0.272899	0.000550397	0.0640916	0.221868	0.00123563	0.0222976	-0.000633237	0.303914	0.0541252	0.0615899	0.306308	0.0225667	0.168673	0.292346
NULL	0.420626	0.330821	0.0397848	0.0308964	0.263916	0.00312742	-0.000751053	0.198164	0.00758177	0.131891	0.0583245	0.0811976	0.225787	0.000245745	0.0158988	0.00273072	0.573274	-0.000427053	0.0688667	0.0106388	0.075734	0.000583358
NULL	0.333733	0.0417885	0.00258316	0.0091662	0.133228	0.0277849	0.0904121	0.178654	0.312883	0.137523	-0.000856834	0.213951	0.0853721	0.0210894	0.00236571	0.0335634	0.0655507	0.00770181	0.150585	0.190606	0.07429	0.128329
NULL	0.0215663	0.391877	0.210472	0.0179969	0.00409585	0.070242	0.152428	0.339096	0.291174	0.211189	0.025872	0.0321505	0.120519	0.00424378	0.0130749	0.0515559	0.259916	0.0433599	0.0799448	0.000950243	0.0965687	0.13761
NULL	0.0031794	-0.000984349	0.0486858	0.205952	0.14741	0.0205188	0.10542	0.0844567	0.34634	0.15361	0.0536176	0.32535	0.0537174	0.00344682	0.130207	0.000429831	0.0344362	0.0389094	0.263114	0.0542656	-0.00105295	0.0473273
NULL	0.153028	0.172999	0.015669	0.0072004	0.021088	4.32307e-05	0.00589775	0.0524263	0.13723	0.226122	0.0214626	0.327663	0.151143	0.0082288	0.0194771	0.478457	0.193691	0.0064226	0.20497	0.0808792	0.112741	0.204955
NULL	0.0186232	0.182391	0.105942	0.0650439	0.200095	0.0256045	0.0135797	0.142456	0.403111	0.267871	0.0168402	0.549755	0.0122164	0.00181888	0.0242983	0.0867184	0.0674058	0.210286	0.403665	0.00603453	0.210433	0.208204
NULL	0.0727276	0.049602	0.153069	-0.00106346	0.26447	0.020994	0.000610608	0.0449297	0.127399	0.117737	0.0337449	0.522896	-0.0009751	0.152863	0.0178087	0.169987	0.224282	-0.00098721	0.0355925	0.0418447	0.0622139	0.00188942
NULL	0.102794	0.00109865	0.18847	0.176522	0.162318	0.00608553	0.28414	-0.000310254	0.000737687	0.293242	0.024375	-5.62448e-05	0.0715384	0.385418	0.00942347	0.233765	0.0409825	0.161744	0.417252	0.168747	0.0623849	0.0311159
NULL	0.0129061	0.0851169	0.201122	-0.00101271	0.469917	0.0191734	-0.000530568	0.00323387	0.200617	0.107434	0.0290869	0.138752	0.00846132	0.0595053	0.00534584	0.259599	0.174603	0.0869893	0.510763	0.116537	0.188513	0.307569
NULL	-0.000575364	0.00303983	0.00550091	-0.000749849	0.0296577	-0.0005723	0.0934846	0.0327735	0.152232	0.297885	0.0215488	0.323224	0.0447084	0.293319	0.0187234	0.18687	0.0211091	0.000844607	0.174335	0.0768151	0.157358	0.102078
NULL	0.0922445	0.0144983	0.0136018	0.0297705	0.123695	0.0213001	0.00661138	0.221025	0.152699	0.00770374	0.0821076	0.489713	0.0318588	0.0883541	0.00758054	0.488054	0.319148	0.127071	0.263125	0.0136357	0.386577	0.0072198
NULL	-0.000260955	0.00413038	0.112983	0.0560469	0.201463	0.0305035	0.121884	0.0991753	0.0923148	0.019811	0.0181427	0.236029	0.040873	0.0718876	0.00623036	0.259278	0.28444	0.0460195	0.0428888	0.0412556	0.129136	0.224352
NULL	0.366861	0.0545937	0.0164642	0.00368059	0.0298282	-0.000745828	0.00720871	0.0194375	0.218517	0.236899	-0.00036158	0.52073	0.161147	0.217314	0.0140161	0.0260564	0.56657	0.0352614	0.227013	0.0163553	0.165493	0.18824
NULL	0.398084	0.11499	0.0041279	0.0415556	0.167453	0.0658032	0.262549	0.300425	0.00421266	0.396893	0.0182626	0.193255	0.146675	0.241274	0.0148511	0.0163717	-0.000117058	0.0750216	0.122315	0.0492906	0.097686	0.174437
NULL	0.134603	0.35332	0.127789	0.0162733	0.0535975	0.0480421	0.368916	0.136132	0.242569	0.188438	0.0168402	0.48369	0.212478	0.00437526	0.0103491	0.255581	0.0299771	0.0312164	-0.000946932	0.0577758	0.220401	0.0615591
NULL	0.0663649	0.106614	0.00668067	0.00466536	0.025793	0.109352	0.288717	0.261087	0.143469	0.300596	0.0290222	0.151198	0.066659	0.1423	0.0140161	0.245877	0.569078	0.0501906	0.213511	0.104431	0.00247026	0.0377725
NULL	0.185192	0.177438	-0.000812024	0.00874786	0.0441491	0.0692341	0.462236	0.0163556	0.00685635	0.280497	0.0224908	0.108844	0.180514	0.554832	0.0149574	0.314239	0.0712905	0.101492	-0.000764268	0.0314572	0.0361687	0.0947984
NULL	0.110052	0.204843	0.10891	0.00041351	0.284028	0.00788229	0.0384621	0.380052	0.127231	0.031416	0.020517	0.00172211	0.135671	0.266374	0.00850044	0.27961	0.00863509	0.22144	0.338874	0.0281347	0.231792	0.315424
NULL	0.0541087	0.00134011	0.146544	0.00610389	0.00169078	0.155288	0.486352	0.0147279	0.00902866	0.333956	0.0228358	0.33589	0.00280593	0.156453	0.0149574	0.245467	0.522098	0.199392	0.255904	0.0525761	0.0300171	0.128329
NULL	0.176087	0.0484474	0.0554165	0.0734258	0.124293	0.00359358	0.116173	0.0555733	0.487465	0.0325651	0.0281443	0.0335975	0.181199	0.00108036	0.0112768	0.491322	0.470029	0.180468	0.355201	0.0325113	0.119205	0.167874
NULL	0.0600416	0.00217531	0.0725548	0.0507923	0.343733	0.0154934	0.152486	0.0672452	0.513256	0.209005	0.0309114	0.129062	0.324573	0.0668793	0.0111927	0.523413	0.00273072	0.00618885	0.0711909	0.0274737	0.0441446	0.00307958
NULL	0.0289631	0.359574	0.172112	0.223347	0.00199288	0.0930154	0.220243	0.0497627	0.0326378	0.255371	0.0234328	0.154123	0.22014	0.00710782	0.32679	0.230774	0.393525	0.000492783	0.221715	0.065142	0.356356	0.0210658
NULL	0.0570736	0.000188708	0.19311	0.000690052	0.00307402	0.0836429	0.549397	0.116173	0.00745517	0.082086	-0.00099824	0.443105	0.216552	0.0517032	0.0554004	0.372538	0.00604503	-0.000853185	0.400512	0.371229	0.0881124	0.190244
NULL	0.0471934	0.0531971	0.136631	0.0571647	0.331248	0.136046	0.0368094	0.0149301	0.00831488	0.0418331	0.0281443	0.0320907	0.280077	0.143111	0.187933	0.0393101	0.502595	0.0175786	0.232484	-0.000633971	0.00726196	0.182576
NULL	0.135442	-0.00102927	-0.000210689	0.00861124	0.136296	0.00564806	0.260147	0.259948	4.41922e-05	0.0921425	0.0290869	0.00132022	0.00630297	0.0414892	0.0253172	-0.00095297	0.321021	0.04349	0.0331095	0.0357738	0.0954821	0.0461808
NULL	0.0608473	0.0869359	0.138306	0.117213	0.0561056	-0.00101551	0.154752	0.211108	0.0179775	0.0326222	0.0157158	0.00379588	0.117745	-0.000248745	0.0149574	0.251085	0.252109	0.00904579	0.117922	0.0916385	0.147719	0.294487
NULL	0.162797	0.222393	0.183898	0.321622	0.0219381	-0.000893915	0.329342	0.249504	0.00623419	0.0735083	0.00159721	0.466277	0.160088	0.482836	0.0108134	0.000964117	0.0166831	0.00979262	0.116406	0.118585	0.0328311	0.0221382
NULL	0.0633514	0.0967098	0.0333666	0.0108528	0.131401	0.145601	0.0414502	0.237352	0.0384046	0.0293951	0.0337905	0.00314971	0.0887271	0.257257	0.0594449	0.193778	0.014684	0.068647	0.371408	0.269123	0.0101969	0.157586
NULL	0.17775	0.169456	0.142081	0.0530417	0.00539658	0.148073	0.318614	0.138142	0.319719	0.322042	0.0380109	0.467982	0.100688	0.0276399	0.00931089	0.497736	0.221654	0.00269943	0.196025	0.0363974	0.0381411	0.0177983
NULL	0.555123	0.0715794	0.00822645	0.123707	0.114142	-0.00091899	0.0462059	0.107099	0.456964	0.0707654	0.0051389	0.0288986	0.05672	-0.000536074	0.00947208	0.284629	0.264411	0.000404312	0.11819	0.0312318	0.0145027	0.0264642
NULL	0.0170898	0.0973781	0.239235	-0.00102332	-0.00059754	0.152273	0.0546391	0.00344499	0.272439	0.0958249	0.0431471	0.493333	0.0155784	0.0736443	0.0111927	0.0134819	0.0188972	0.15032	0.0707094	0.253657	0.00981975	0.0416236
NULL	0.141652	0.247029	0.150265	-0.00105666	0.120378	0.00203777	-0.000369613	0.0911586	0.130652	0.0720559	0.0118067	0.0206907	0.023536	0.306409	0.0234328	0.531761	0.0614907	0.106521	0.0772121	0.0800755	0.265539	0.238727
NULL	0.163211	0.286467	0.174266	0.0314602	0.00133322	0.000100049	0.0113555	0.0313617	-0.000957732	0.42179	0.0177818	0.125163	0.0963065	0.00701361	0.00895971	0.169987	0.0274903	0.0776223	-0.000945171	0.077158	0.094589	0.0335613
NULL	0.0883767	0.0687179	0.00223513	0.00856493	0.325436	0.000264975	0.00610611	0.0694948	0.0387206	0.0604783	0.0674137	0.463514	0.158746	0.125245	0.00959576	0.413937	-0.000256559	0.131525	0.255189	0.0217086	0.362125	0.277662
NULL	0.202704	0.0184268	0.0100387	0.0578366	-0.000278293	0.513565	0.389216	0.077019	0.25941	0.150567	0.0121507	0.493333	0.271084	0.174976	0.150114	0.597758	0.213355	-0.000867956	0.193528	0.0125902	0.0321113	0.250467
NULL	0.140929	0.117895	0.073804	0.0187215	0.00309013	3.18238e-05	0.309749	0.22532	0.0211152	0.255733	0.0215488	0.00875672	-0.000875748	0.0674945	0.0177818	0.003521	0.0822267	0.00127955	0.139248	0.0768827	0.44996	0.209647
NULL	-0.000479963	0.209608	0.355523	0.0115146	0.241215	0.0032671	0.0384784	0.07684	0.111547	0.137581	0.0177818	0.0560086	0.000578729	0.00611499	0.00241259	0.00407658	0.61048	0.183031	0.0327393	0.00577712	0.117694	0.00485275
NULL	0.151659	0.0944536	0.146716	0.0496326	0.0290056	-0.000615763	0.328847	0.0125713	0.24275	0.00887946	0.0224908	0.0389621	0.134369	0.0209569	0.0102518	0.287338	0.522098	0.00172681	-6.70006e-05	0.0227804	0.0026856	0.072705
NULL	0.291009	0.0125997	0.00994912	0.00801797	0.122375	0.0283468	0.109793	0.152217	0.219375	0.366814	0.0245394	0.0357635	0.209034	0.0623318	0.0149574	0.273574	0.150205	0.0740049	-0.000785476	0.29139	0.0162024	0.244389
NULL	0.0611682	0.223676	-0.000268823	0.0440391	0.133719	0.058167	0.231975	0.0390531	0.00671445	0.21437	0.0309114	0.00121748	0.122236	0.0507485	0.0149574	0.108076	0.239112	0.0707431	0.0157188	0.0209614	0.0330917	0.125028
NULL	0.298368	0.0640983	0.00327224	0.163006	0.278588	0.0108136	0.0296506	0.373949	0.127399	0.00768077	0.0149514	0.0568862	0.0585639	0.0816246	0.202544	0.217739	0.280559	0.0899876	0.000274567	0.127063	0.12783	-0.000889475
NULL	0.170411	0.111594	0.000683377	0.0552597	0.146075	0.0344691	0.0862461	0.21479	0.106739	0.28645	0.0199162	0.0783747	0.249085	0.155145	0.536664	0.173314	0.257673	0.0751153	0.00228565	0.0300978	0.271067	0.0116949
NULL	0.277062	0.0049492	0.183425	0.151073	0.147079	0.0134692	0.00264009	0.00183236	0.0622589	0.00624762	0.0300219	0.281845	0.176514	0.286119	0.10196	0.257651	-0.000476473	0.00485564	0.219309	0.125302	0.261178	0.0264681
NULL	0.203082	0.0634047	0.0104246	-0.00104018	0.401397	0.025513	0.0147839	0.0531225	0.25916	0.266543	0.000156885	0.157381	0.137209	0.00324825	0.129437	0.148409	0.000903882	0.0349137	0.41201	0.0266286	0.125006	0.0530527
NULL	0.0406993	0.124837	0.0967947	0.00956011	0.299296	0.0632681	0.0295688	0.013967	0.215341	0.146723	0.0261168	0.138781	0.184976	0.00821261	0.00554822	0.427024	0.414174	0.164665	0.0728899	0.00257478	0.0779878	-0.000365133
NULL	0.00163088	0.0058101	0.0139096	0.000274496	0.0586764	0.0205377	-0.000909978	0.283779	0.0372346	0.00558232	0.0931338	0.0943011	-0.000353712	0.23289	0.127081	-0.000884839	0.537913	0.00032569	0.0920127	0.0814328	0.00550211	0.0785661
NULL	0.0692942	0.00528735	0.0279344	0.124561	0.162109	0.0358991	0.0852614	0.0934631	0.00654027	0.211006	0.0234328	0.231651	0.207798	0.335669	0.00648876	-0.000201175	0.0620873	0.112012	0.0713929	0.118573	0.0101969	0.176769
NULL	0.119237	0.00229994	0.128775	0.124933	0.159212	0.00280833	0.448465	0.152002	0.325861	0.0401893	0.0187234	0.124489	0.0943269	0.0898384	0.053059	0.12626	-0.000464553	0.00614105	0.0872481	0.00474634	0.217813	0.448194
NULL	0.00819578	0.250451	0.0180968	0.0129072	0.232168	-0.000764029	0.309225	0.00643073	0.00446737	0.00285042	0.0230735	0.055349	0.11162	-0.000931642	0.0102518	0.241014	0.206152	0.077517	0.0050471	0.172776	0.029359	0.0570314
NULL	0.0970736	0.0111715	0.0407552	0.185923	0.00404275	0.00216025	0.160958	0.189675	0.00286076	0.37961	0.014148	0.486465	0.208982	0.00655588	0.00847375	0.497736	0.0920622	0.18502	0.0172392	0.214303	0.384733	0.0656734
NULL	0.00867581	0.0421611	0.138317	0.00516132	0.209616	0.00224381	-0.000646893	0.223583	0.0434629	0.132699	0.0536597	0.478177	0.000469952	0.0638964	0.0750597	0.000326103	0.565459	0.0526588	-0.000217892	0.422354	0.0914452	0.0635678
NULL	0.0474393	0.139315	0.0778461	0.0203638	-0.000160839	0.137887	0.150655	0.00556826	0.00262349	0.0247496	0.112962	0.00582746	0.14101	0.00288061	0.012937	0.201407	0.197071	0.0145635	0.176495	0.116074	0.0173919	0.208902
NULL	0.0185416	0.0219243	0.104187	0.0963661	0.019072	0.070602	0.216387	0.0294361	0.226198	0.187255	0.0410341	0.124784	0.336446	0.0798227	0.0177818	0.634952	0.0017994	0.135448	0.000390139	0.234439	0.081207	0.158379
NULL	0.297071	0.0103425	0.10656	0.00731063	0.000840255	0.125522	0.274185	0.0544133	0.0298698	0.27135	0.0639104	0.133338	0.254614	0.00415132	0.0921064	0.586066	0.0113837	0.0510072	0.168975	0.28842	0.0151064	0.035023
NULL	0.135018	0.0207236	0.156015	0.126374	0.0825274	0.0136068	0.0771891	-0.00105288	0.184147	-0.000743299	0.022498	0.0136617	0.0262639	0.185304	2.78925e-05	-0.00107978	0.47209	0.0152238	0.465855	0.0401031	0.0468346	0.0154908
NULL	0.000472024	0.461366	2.46511e-05	0.0388385	0.0238137	0.0167144	0.0837071	0.274355	0.00390382	0.000918183	0.0215488	0.330964	0.00351089	0.216897	0.0470272	0.0435795	0.223378	0.0511553	0.0198066	0.266522	0.00088861	0.00270846
NULL	0.0951347	0.0896233	0.0768579	0.0062712	0.00683961	0.125752	0.0661944	0.140052	-0.000181635	0.00458254	0.0234372	0.486934	-0.000818767	0.0199236	0.00931089	0.195662	0.586341	0.0199977	0.00649129	0.0162609	0.0972243	0.106865
NULL	0.0187884	0.129087	0.00187243	-0.000631317	0.153495	0.00121327	0.186989	0.000253983	0.26976	0.0922767	0.00104566	0.156159	0.0500803	0.076329	0.00742939	0.0816558	0.0267567	0.00399978	0.077212	0.0940886	0.207114	-0.000551287
NULL	0.119473	0.0427682	0.124605	0.00623703	-0.00050272	0.0924479	0.0210769	0.152571	0.0207305	0.321635	0.0225977	0.549893	0.0268046	0.028565	0.0299668	0.309472	0.483056	0.189925	0.165578	0.0263486	0.104861	0.113216
NULL	0.140445	0.0462416	0.112839	0.0312562	0.108199	0.00250167	0.436958	0.0757055	0.210469	0.0476606	0.0123165	0.0331553	-0.000978441	0.0255786	0.000380299	0.113199	0.401377	-0.000367722	0.397192	8.76829e-05	0.0167604	0.138275
NULL	0.282808	0.0456795	0.00765556	-0.00054502	0.113905	0.0391583	0.138088	0.476371	0.148877	-0.000986607	0.0167825	0.171043	-0.000975969	0.027948	0.0491736	0.629829	0.039368	0.00319062	0.00945347	0.129562	0.231189	0.140268
NULL	0.253524	0.14123	0.0105661	0.000716668	0.304292	0.0143088	0.346558	0.196177	0.152376	0.00413716	0.0168402	0.318475	0.0749361	0.160693	0.000633009	0.139134	0.364905	0.105495	0.00394435	0.0127673	0.18188	0.230404
NULL	0.0798188	0.0564685	-0.000938523	0.213737	0.276633	0.065072	0.138617	-0.000597772	0.0582728	0.0852378	0.0318559	0.529417	0.262039	-0.00102796	0.000545064	0.00273072	0.0491045	0.125301	0.107803	0.1031	0.00624956	0.116936
NULL	0.187478	-0.000759712	0.0273312	0.0919847	0.0889503	0.0354567	0.00788475	0.00647466	0.0924295	0.224736	0.0130463	0.523196	0.135671	0.0418792	0.0186249	0.100868	0.195666	0.252357	0.264554	0.0349152	0.0817736	0.000213987
NULL	0.0409886	-0.000470102	0.0266871	0.0653067	0.211641	0.0043549	0.0381458	0.0158829	0.260708	0.278974	0.024375	0.132866	0.101795	0.145819	0.00107775	0.0317618	0.0119942	0.138739	0.357933	0.101977	-0.000641282	0.0806063
NULL	0.00450958	0.109523	0.101101	0.0474759	0.0374174	0.0036223	0.479638	-0.000713295	0.0501009	-0.00101169	0.0166912	0.00886859	0.0596884	0.00405258	0.0765136	0.195666	0.0814225	0.00479047	0.107753	0.184124	0.115757	0.208401
NULL	0.202762	0.0689656	0.159308	-0.0010309	0.145247	0.0579045	0.210284	0.254991	0.0580407	0.049537	0.132679	0.243119	-3.79815e-05	0.00168569	0.00938895	0.0329437	0.0314679	0.00457194	0.0367538	0.00192957	0.132968	0.0651042
NULL	0.0431002	0.0881084	0.0177924	0.00557497	0.0819092	-0.000567782	0.0191241	0.0641696	0.0820437	-0.00019396	0.00961272	0.328258	0.0106596	0.342578	0.0186249	0.00843451	0.176167	0.136312	2.89875e-05	0.0432853	0.0207514	0.082278
NULL	0.107597	0.10232	0.186278	0.00372685	0.0165725	0.0584174	0.151905	0.281987	0.157295	0.141779	0.00104566	0.0959773	0.000674612	0.0227244	0.0187234	0.162646	0.028403	0.0646251	0.13862	0.0808792	0.0241775	0.0772766
NULL	0.0514527	0.00303239	0.0850036	0.0200889	0.162135	0.0981743	0.301628	0.203041	0.120919	0.310113	0.0234328	0.198008	0.0229462	0.0321006	-0.000339004	-0.00101461	0.0379123	0.261753	0.00456663	0.0997317	0.0344324	0.00841834
NULL	0.0067409	0.222272	0.0169686	0.0469554	0.263259	0.0846573	0.0154284	0.00696684	0.0186885	0.412483	0.0206069	0.0767777	0.232985	0.0883541	0.0168727	0.460613	0.167985	0.099221	0.409303	-0.0010612	0.000103515	0.131275
NULL	0.177892	0.490131	0.0966212	0.000446918	0.3675	0.000383403	0.207707	0.0562714	0.13481	0.15967	0.0569678	0.064015	0.0650893	0.214634	0.0621781	-0.00092885	0.0191373	-0.000720692	0.254656	0.0430889	0.162036	0.372283
NULL	0.0603245	0.175858	0.170955	0.0547541	0.102545	0.00224401	0.0790791	0.150834	0.546437	0.168723	0.0130792	0.00225806	-0.000949763	0.031552	0.168314	0.281906	0.230774	0.218925	0.298356	0.190696	0.192412	0.243795
NULL	0.145027	0.0731623	0.0402889	0.0698485	0.254005	0.0348253	0.198527	0.0882454	0.139636	0.000786464	0.0562507	0.204647	0.0299693	0.282298	0.00742939	0.397865	0.568345	0.0220126	0.0383352	0.210003	0.313402	0.00471499
NULL	0.122271	0.0821361	0.0721507	0.00430751	0.0977832	0.00746708	0.0929079	0.116043	0.102598	0.0888535	0.199494	0.316667	0.00328475	0.098342	0.00457401	0.434284	0.208317	0.000401752	-0.000433976	0.0363046	0.374075	0.0931352
NULL	0.00862586	0.0740355	0.00358884	0.0132543	0.508722	0.0668492	0.142645	0.0458975	0.026366	0.27938	0.0790578	0.000393904	0.0884911	0.282298	0.048436	0.00160452	0.218721	0.198659	0.415038	0.0358068	0.0112421	0.142093
NULL	0.341574	0.043114	-0.000738934	0.0195777	0.139835	0.0824049	0.0773324	0.142265	0.0247992	0.0123056	0.208602	0.198853	0.111338	0.253047	0.0196828	0.294842	0.125464	0.178487	0.381201	0.22222	0.000758804	0.16359
NULL	0.102636	0.0757028	0.0725393	0.050569	0.0631274	-3.40037e-05	0.30837	0.20119	0.551327	0.27843	0.025317	0.0389621	0.0856284	-0.000987758	0.0130749	0.211381	0.111869	0.113175	0.0990136	0.10432	0.0294674	0.1678
NULL	0.107263	0.138394	0.0418904	0.0389752	0.0774037	-0.000932955	0.402817	0.0311389	-0.000926723	0.00978552	0.0328898	0.195054	0.204349	0.0844878	0.0110337	0.00628945	0.0696761	0.0777425	0.349492	0.036043	0.0174967	0.392404
NULL	0.485138	0.169035	0.0684277	0.00540326	0.205205	0.0728504	0.0562297	0.0120049	0.00909648	0.448678	0.0071362	0.178574	0.0355397	0.00976144	0.0157839	0.134771	0.0154395	0.000827889	0.0796215	0.0510248	0.129446	0.027323
NULL	0.0220408	0.0668028	0.0121718	-0.000819395	0.0443864	0.0185465	-0.00095111	0.0101874	0.404557	0.0748626	0.0338696	0.326625	0.240206	0.0402696	5.68689e-05	0.294842	0.167964	0.196488	0.160541	0.00319851	0.0517117	0.000944376
NULL	0.189382	0.0638377	0.217835	0.131243	0.025793	0.0037498	-0.000538082	0.14816	0.0809536	0.0635927	0.0139885	-0.00054451	0.254902	0.278224	0.0168402	0.26131	0.0147275	0.184371	0.190803	0.00254381	0.0092981	0.0135907
NULL	0.0288819	0.0594853	0.00365794	0.012426	-0.000579509	0.0846524	0.122363	0.0121003	0.0204568	0.167745	0.165222	0.220787	0.196809	0.002725	0.0187234	0.504178	0.111869	0.0308849	0.0599383	0.0629921	0.316021	0.347338
NULL	0.0495713	0.088767	0.216181	0.127866	0.0529122	-0.000847547	0.107318	0.00332632	0.030166	0.0352047	0.150003	0.383077	0.233124	0.147083	0.0177818	0.205311	0.0287955	-0.000889946	-0.000777807	-0.00100893	0.141414	0.138089
NULL	0.377981	0.18128	0.0115915	0.0158729	0.0362063	0.0124182	-0.000979575	0.0736223	0.259904	0.146215	0.00904834	0.0758383	0.0299693	0.161955	0.0149574	0.185582	0.594732	0.215879	0.0820943	0.000360967	0.0113163	0.296689
NULL	0.0503883	0.0184885	0.0278228	0.0287661	0.230951	0.00356693	0.0558811	0.00118381	0.219308	0.00777697	0.0261881	0.200292	0.101795	0.183465	0.0130749	0.170169	0.5748	0.0113715	0.102148	0.316714	0.0256047	0.0795176
NULL	0.207811	0.0471283	-0.000928429	0.045849	0.00771141	0.00677375	0.00640105	0.00545754	0.22323	0.170942	0.000748232	0.473938	0.00284003	0.0548996	0.015787	0.0600063	0.0154657	0.000310628	0.0859945	0.126287	0.139504	6.45249e-06
NULL	0.28198	-0.00104489	0.139813	0.0132292	0.0114637	0.095025	0.50128	0.00531126	0.297477	0.167229	0.0187234	0.104097	0.0251949	0.00803447	0.00575344	0.122982	0.245877	0.0640722	0.000829595	0.137075	0.0924401	0.0135413
NULL	0.017741	0.0393263	0.00134409	-0.000422657	0.0126001	-0.000123667	0.140764	0.00790344	0.101695	0.0203361	0.00233769	0.300094	0.135671	0.111209	0.0148358	0.601397	0.0668367	0.0400848	0.51392	0.15223	0.00797326	-0.000966944
NULL	0.00539807	0.242775	0.194809	0.056539	-0.000290972	0.0677635	0.0817924	0.216985	0.299852	0.372263	0.0300219	0.00688222	0.207203	0.000174177	-0.000564383	0.240159	0.484352	0.0151876	0.0352621	0.139831	0.304924	0.0858871
NULL	0.369088	0.0877909	0.00739953	0.0164782	0.0178482	0.00720193	0.00250485	0.00663208	0.0339462	0.00377153	0.0470849	0.194981	0.047092	0.0213803	0.0176784	0.253727	-0.00101461	0.0394532	0.490823	0.0152086	0.0674781	0.201419
NULL	0.119747	0.00998799	0.0208767	0.0404697	0.23023	0.0592489	0.0192579	0.00643073	0.267563	0.126458	0.0194771	0.226472	0.00123073	0.208583	0.00324664	0.540226	0.0151	0.23245	0.313097	-0.000597685	0.0194886	0.00389641
NULL	0.356585	0.0596999	0.0999254	0.0133065	0.190833	0.1815	0.00360725	0.152989	0.265935	0.0235402	-1.87925e-05	0.44535	0.20007	0.321067	0.0224908	0.00133444	0.245877	0.0121995	0.0398305	0.0130383	-0.000609377	0.0310314
NULL	0.454937	0.00212523	0.0198946	0.0429073	0.158722	0.0358235	0.415795	0.0148403	0.301127	-1.77472e-05	0.0325829	0.225646	0.00902733	0.274137	0.0385609	0.417687	0.0626887	-0.00100009	0.0796215	0.0373902	0.36135	0.148007
NULL	0.38061	0.00118474	0.113416	0.00491552	0.0914492	0.00349884	0.0394843	0.417613	0.266207	0.0794783	0.0224908	0.124795	0.118967	0.212971	0.00299068	0.253845	0.0122541	0.0219242	0.0484101	0.199347	0.0421039	0.163039
NULL	0.0214083	0.0952035	0.063483	0.00816836	0.0492948	0.103993	0.065601	0.117098	-0.000237097	0.374462	0.0290869	0.000877256	0.0742773	0.0663642	0.0195711	0.0918873	0.052441	0.0671428	0.249004	0.0527493	0.00691113	0.181059
NULL	-0.000749183	0.117665	0.00267066	0.0784675	0.0271345	0.0141054	0.0138365	-9.56706e-05	0.00279867	0.00737996	0.022408	0.00479426	0.0383534	0.0492982	0.0102518	0.0478518	0.15327	0.289771	0.109626	0.0220836	0.0500963	0.193708
NULL	0.716071	0.125533	0.000527677	0.124097	0.0780887	0.000143562	0.0175111	0.0783929	0.143542	0.0738768	0.0183758	0.137604	0.176217	0.123211	0.0166793	0.362299	0.424867	0.190045	0.191822	0.0862975	0.0775054	0.273154
NULL	0.0774292	0.193281	0.353687	0.0263079	0.0746114	0.0589119	0.0157559	0.0400763	0.331511	0.000279352	0.0518694	0.585697	0.328016	0.154582	0.000869589	0.00133444	0.359114	0.0919593	0.286168	0.29174	0.22082	0.346864
NULL	0.400874	0.000104126	0.191721	0.0180025	0.0438948	-0.000923918	0.279308	0.00772024	0.0346117	0.0976503	0.00261473	0.000518375	-0.00051619	-0.000815604	0.163097	0.231212	0.0356676	0.0695791	0.24418	0.140125	0.0563025	0.0091552
NULL	0.345905	0.0106774	-0.000311074	0.0416436	0.0712702	0.0520775	0.00251014	0.236913	0.045482	0.425518	0.000605247	0.302253	0.167193	0.00821261	0.0206069	0.360567	0.000198163	0.113087	0.474631	0.00574438	0.261784	0.00580695
NULL	0.455893	0.000578385	0.125212	0.0385265	0.0172392	0.0255538	0.478288	-0.0010748	0.168144	0.073803	0.119452	0.36936	0.216731	-0.000800789	0.0177818	0.584032	0.515209	0.00978401	0.181907	4.79416e-05	-0.000571079	0.0315576
NULL	0.06099	0.0248246	0.108924	0.00297942	0.220565	0.000712265	0.471878	0.227146	0.0252641	0.029969	0.021485	0.147692	0.153218	0.0885942	0.0130749	-0.000468722	0.0317618	0.0299583	0.214245	0.273594	0.0582295	0.0804459
NULL	0.376842	0.181718	0.225155	-0.000272551	0.158083	0.00159277	0.413181	0.00777827	0.298487	0.00365777	0.0253172	0.140108	0.0942332	0.255144	0.332464	0.0818809	0.00628945	0.013188	0.217132	0.0404799	0.314251	0.223004
NULL	0.218763	0.0013911	0.0511582	0.0196968	0.00357954	0.0880143	0.00360177	0.0164784	0.161383	0.0444765	0.0215488	0.0357978	0.0310347	0.0827382	0.00767838	0.289683	0.232206	0.0784775	0.0839208	0.136335	0.000212265	0.289279
NULL	0.200098	0.0767874	0.0825433	-0.00022901	0.0623779	0.00950856	0.0643061	0.222407	0.254587	0.155436	0.0234328	0.00145992	0.229005	0.000563625	0.147092	0.242987	0.184898	0.0396439	0.378642	0.222719	0.216859	0.00572917
NULL	0.0320746	0.0549893	0.195747	0.0277479	0.179931	0.0357899	0.207617	0.00863676	0.0160359	0.0868798	0.0232455	0.00589304	0.019267	0.332554	0.269835	0.593455	0.671311	0.0067643	0.319224	0.00396489	0.0701888	-8.93926e-05
NULL	0.396926	0.0207236	0.117812	-0.00099135	0.0354267	0.000743516	0.520751	0.359344	0.286436	0.326881	0.0595239	0.616065	0.24479	0.0424747	0.0102518	0.286253	0.000507996	0.0151624	0.0888462	0.12581	0.296277	0.0320792
NULL	0.0989651	0.00837248	0.038022	0.00824107	0.139845	0.0748408	0.214579	0.190857	0.221459	0.189394	-0.000994125	0.0423593	0.0321055	0.22958	0.0408645	0.0105007	0.0238075	0.0028792	0.00162151	0.0113752	0.152351	0.000131337
NULL	0.277121	0.409532	0.108078	0.0335857	0.0283771	0.0236763	0.304029	0.345245	0.356152	0.350433	0.0272019	0.248722	0.108199	0.161881	0.0665318	0.548338	-0.000770842	0.0861254	0.057724	0.0344081	0.113803	0.108696
NULL	0.070632	0.226926	0.0652589	0.00786134	0.0276801	0.000184257	0.0129173	0.00126181	0.224903	0.10216	0.0152621	0.144511	0.246191	0.0465908	0.0122062	0.289683	0.115285	0.136944	0.130245	-0.000703741	0.360404	0.0590168
NULL	0.0817329	0.0498706	0.1017	0.221357	0.23938	0.224669	0.00200547	0.254217	0.0802007	0.00564116	0.031915	-0.000778995	0.0797067	0.179725	0.0168402	0.205893	0.0822267	0.215815	0.16081	0.235171	0.152794	0.00215738
NULL	0.250909	-0.00101248	0.00032001	0.11324	0.133996	0.104562	0.126668	0.0591389	0.11968	0.000296935	0.0373197	0.00967826	0.0259139	0.15755	0.0158988	0.591388	-0.000608643	0.0899552	0.101162	0.0223867	0.0762924	0.103816
NULL	0.0348357	0.312306	0.211074	0.0750033	0.0922859	-0.000767757	-0.000301616	0.205482	0.0575442	0.0738137	0.00339548	0.00177202	0.201143	-0.000749637	0.00656703	0.196097	-0.000370796	0.00201544	0.23893	0.0800096	0.347288	0.105359
NULL	0.405051	0.0854123	0.212024	0.206866	0.135092	0.00126417	0.191478	0.170414	0.0952464	0.230335	0.0298451	0.190367	0.289234	0.000281767	0.00460776	0.101634	0.0272248	0.0131209	0.62083	0.283914	0.225326	0.313636
NULL	0.0975137	0.442592	0.15544	-0.00014252	-0.000895038	0.0569649	0.191853	0.206585	0.00212254	0.12092	0.0272019	0.306173	0.232067	0.198369	0.0233533	0.0614907	0.0171412	-0.000891147	0.149248	-0.000896528	0.124248	0.200407
NULL	0.104434	0.0448276	0.162695	0.0103667	0.023595	0.110365	0.431422	0.0746977	0.42585	0.0440501	0.0375736	0.168186	0.121736	0.0486485	0.0290222	0.411498	0.426762	0.0041518	0.545584	0.20162	0.0965187	0.00593851
NULL	0.081784	0.262292	0.0769247	0.0916582	0.0781913	-0.000760969	-3.75643e-05	0.19339	0.271577	0.336101	0.0262595	0.492641	0.357735	0.373406	0.0111927	-0.00105509	0.0216658	0.0143471	0.0929993	0.0068519	0.216516	0.0472731
NULL	0.0308349	0.158776	0.450006	0.0663164	0.0752793	0.0553373	0.113699	0.0205569	0.000137759	0.000708128	0.00462663	0.0434527	0.189976	0.0104142	0.0177818	0.571495	0.231443	0.0134979	0.015361	0.212683	0.320659	-0.000814593
NULL	0.177524	0.284799	0.119818	0.10921	0.123218	0.00403916	-0.000797371	0.137115	0.260021	0.200173	0.021485	0.161528	0.104093	0.0097863	0.0177818	0.315441	0.00742694	0.152191	0.00755809	0.128788	0.100183	0.00955133
NULL	-0.000804986	0.000233773	0.417056	0.0128548	0.12089	0.122981	0.285015	0.218762	0.426629	0.172326	0.00386887	0.190748	0.0464083	0.00460681	0.0272019	0.285428	-0.000199731	0.0141096	0.0752921	0.192058	0.0515015	0.132973
NULL	0.264616	0.310579	0.0411322	0.0533479	0.005466	0.000378234	0.0510269	0.0199617	0.22312	0.0115635	0.00780013	0.163762	0.0433332	0.281673	0.118815	0.529692	0.115285	0.0378676	0.0371888	-0.00107442	0.103171	0.0600601
NULL	0.073353	0.00777752	0.00425377	0.0182987	0.19116	-0.000645054	0.113252	0.281783	0.20011	0.283344	0.0168727	0.0398414	0.0551163	0.0986634	0.0168402	0.24587	0.0264806	0.00144396	0.0228503	0.147968	0.134227	0.179683
NULL	0.438173	0.34539	0.10814	-0.000751293	0.356203	0.213942	0.0213137	0.204418	0.0374316	0.0539193	0.0384184	0.507856	0.00316992	0.00165183	0.0112768	0.0771487	0.577939	0.113769	0.241402	0.0821691	0.188635	0.0248569
NULL	0.212185	0.093748	0.109483	0.0210895	0.150508	0.0119551	-0.000647674	0.116084	0.140068	0.268753	0.049361	0.267011	-0.000926536	0.000751007	0.0262428	0.24587	0.000699584	0.191958	0.0523771	0.284214	0.345506	0.168939
NULL	0.139516	0.252761	0.0581459	0.00859578	0.01991	0.00214483	0.495357	0.280177	0.0631325	0.236463	0.00156436	0.0357978	0.158746	-0.000480971	0.213891	0.564401	0.0108817	-0.000835654	0.0355925	0.00199066	8.58963e-05	0.0232192
NULL	0.0498018	0.0165302	0.00399228	0.0618681	0.0155805	0.00829501	0.055058	0.0387001	0.255273	0.446109	0.0271981	0.198132	0.247645	0.0507751	0.0347439	0.237527	0.5786	0.0651658	0.0020639	0.0801537	0.0451113	0.238276
NULL	0.06593	0.0229438	0.0665107	0.0340758	0.108719	0.0113289	0.271782	0.297243	0.0162993	0.229625	0.015474	0.0812434	0.0698229	0.0262046	0.0857357	0.0219911	0.0124432	-0.00036332	0.358713	0.117526	0.240073	0.0284408
NULL	0.0671294	0.021507	0.018311	0.0101432	0.0389172	0.0126622	0.0130866	0.0135915	0.0109704	0.134435	0.0187454	0.175694	0.000161449	0.33281	0.0939795	0.133219	0.0398394	0.154093	0.0804908	0.158244	0.0768357	0.232521
NULL	-0.000185218	-0.00052663	0.189677	0.0992881	0.00348366	0.0808151	0.11139	0.158064	0.000457108	0.601001	0.0225977	0.165308	0.0460853	-0.000616869	0.0102518	0.166107	0.228641	0.124335	0.0852115	0.0831805	0.263416	0.131213
NULL	0.15702	0.0412389	0.16865	0.302727	0.348972	-0.000829869	0.22495	-0.000989424	0.0867425	0.321939	-0.000167365	0.0370485	0.180185	0.0315988	0.0513192	0.261663	0.00630204	0.0286243	0.129251	0.00851182	0.00915966	0.0555819
NULL	0.261861	-0.00015541	0.089856	0.071993	0.014351	0.108424	0.251399	0.0953445	0.0650349	0.0371572	0.0309114	0.10782	0.0206926	0.0943151	0.0130749	0.0433918	0.426762	0.16467	0.109228	0.000259013	0.14314	0.157725
NULL	0.0978273	0.0994868	0.0199756	0.106231	0.000144962	0.00628515	0.597769	0.160794	0.193725	0.166572	0.125418	0.0555904	0.255888	0.302604	0.033689	0.487056	0.453113	0.21911	0.159437	0.00164799	0.0105384	0.0336513
NULL	0.28679	0.0391166	0.217441	-0.000708475	0.149546	0.083553	0.18589	0.00118381	0.0696213	0.299597	0.0375736	0.00398048	0.575808	0.00605653	0.0871946	0.51053	0.0519629	0.115929	0.0015227	0.134375	0.2178	0.146345
NULL	0.168114	-0.00101684	0.372806	0.0156556	0.132945	0.0225504	0.000199058	0.141821	0.250624	0.114578	0.00460776	0.419963	0.0708859	-0.00102796	0.0121338	0.0793388	0.0145889	0.110393	0.0707825	0.215079	0.00594059	0.00602915
NULL	0.00664588	0.000223305	0.0855867	0.0359814	0.15071	0.219203	0.281611	0.040282	0.4197	0.00331416	0.0348832	0.0409822	0.0688423	0.187723	0.0215488	0.229672	0.247004	-0.000988595	0.00755788	0.0104228	0.00695627	-0.000899193
NULL	0.186582	0.280173	0.188343	0.136954	-0.00101131	0.00861022	0.237834	0.0580665	0.0306841	0.0264933	0.0058191	0.046178	0.255926	0.0527117	0.0158988	0.310847	0.00459604	0.00371975	0.457616	0.177402	0.243907	0.00449997
NULL	0.054954	0.275333	0.00139587	0.0127606	0.0306342	0.0739304	0.53118	0.0374495	0.0469745	0.0173648	0.00785163	0.0294288	0.190803	0.0135632	0.0130749	0.016555	0.198615	0.0458876	0.11819	0.250259	0.0220939	-4.83702e-05
NULL	-0.00104306	0.414206	0.0129832	0.0274406	0.449109	0.0854114	0.636727	0.261124	0.0248086	0.00763709	0.0309722	0.374333	0.0021103	0.377506	0.012937	0.497736	0.245877	0.20471	0.465757	0.346731	0.0448022	0.00512926
NULL	0.0473578	0.24801	0.000716365	0.00662052	0.0109663	0.0028535	-0.000739411	0.0979877	0.264539	0.0234159	0.0215591	0.364481	0.0844004	-0.000192827	0.00474144	0.45625	0.0414726	0.097045	0.240811	0.185844	0.164896	0.0257497
NULL	0.195568	0.0822794	0.0434898	0.0234732	0.00518863	0.0101255	0.345282	0.051998	0.0643133	0.0423187	0.00579716	0.0382573	0.321966	0.0549723	0.00554822	0.0562457	0.14198	0.133563	0.00438271	0.0065359	0.333065	-0.000417042
NULL	0.552803	0.0740786	0.00417364	0.151563	0.0342187	-0.000984265	0.137295	0.163347	0.285675	0.098434	0.0292748	0.290792	0.18961	0.0524171	0.0108746	0.264411	0.598539	0.00169564	0.210454	0.0114025	0.344329	0.202579
NULL	0.0278065	0.146517	0.351255	0.00557497	0.15153	0.0110726	0.146581	0.158903	0.277235	0.0400478	0.0149574	0.330964	0.179584	-0.000149379	0.0187234	0.0554968	0.0736216	0.0587172	0.419004	0.0135221	0.179059	0.0203716
NULL	0.0130571	0.0260795	0.000957616	0.0564377	0.100839	0.0361242	0.00436736	0.211385	-0.00104491	0.389472	0.19045	0.0642916	0.00177123	0.306478	0.15525	0.0638286	0.0571176	0.00530821	0.250447	0.0375397	0.0212963	0.0503487
NULL	0.156584	0.321227	0.18631	-0.000422657	0.136092	-0.000126336	0.0464543	0.167536	0.11037	0.183463	0.0206069	0.221932	0.122519	0.183042	0.0270954	0.424348	0.682771	0.204003	0.056623	0.00994367	0.0697589	0.276645
NULL	0.00619863	0.0349672	0.0908812	-0.000713976	0.208791	0.00044012	0.27334	-0.000879561	0.297615	0.384593	0.0159374	0.00498546	0.211666	0.00179662	0.0119861	0.0071317	0.277912	0.027232	0.0760509	0.133158	0.0412382	0.0604886
NULL	0.152582	0.0479326	0.195064	0.0257674	0.514455	0.0133303	0.468472	0.0166327	0.0660525	0.184738	0.0199328	0.0240718	0.10275	0.39652	0.0676124	0.26226	0.0369806	0.155086	0.0036318	0.075098	-0.000649215	0.268491
NULL	0.00619863	0.210827	0.183552	0.0338518	0.467909	0.0632681	0.115789	0.158064	0.194934	0.219146	-0.000968833	0.00688222	0.180968	0.0968174	0.00912294	0.028403	0.281906	0.216359	0.198064	0.187375	0.0437356	0.113321
NULL	0.0894217	0.0517657	0.00462619	0.0274406	0.0224446	0.00423697	0.0397513	0.0653286	0.159981	0.242564	0.0206069	0.311729	0.0242764	0.0296642	0.0038828	0.00620618	0.000758137	0.018013	0.077212	0.295411	0.00313181	0.071837
NULL	0.0812603	0.000837686	0.152933	0.00101993	0.037782	0.0358258	0.15323	0.0428069	0.00838071	-0.00103792	0.00315107	0.239161	0.0506927	0.00793689	0.240141	0.0935372	0.00223962	0.104254	0.414396	0.218109	0.179927	0.0339346
NULL	0.228102	0.00614991	0.0949775	0.166357	0.0650156	0.115838	0.387741	0.00108816	0.265043	0.478698	0.00467032	0.055349	0.123743	0.117226	0.32679	0.0361914	0.234498	0.130237	0.0822256	0.00199042	0.00246415	0.157906
NULL	0.025944	0.305968	0.253881	0.01181	0.0473923	0.00105785	0.266302	0.232521	0.00434852	0.0119642	0.0196651	0.088263	0.134188	0.230379	0.0158988	-0.000330065	0.0317618	0.131758	0.33349	0.399299	0.00842408	0.0797004
NULL	0.152471	0.121835	0.220366	0.061387	0.0114637	0.170239	0.10475	0.0739441	0.342156	0.139927	0.0636933	0.0943011	0.183906	0.0172714	0.239069	0.0281275	0.0445772	0.227059	0.233238	0.117886	0.134803	0.029348
NULL	0.0680366	0.331575	0.221986	0.00766467	0.00149401	0.0195662	0.396313	0.357934	0.198615	0.0526258	0.0195711	0.0336779	0.165951	0.0665966	0.156711	0.0217345	0.0054559	0.0655826	0.262141	0.046335	0.429245	0.18417
NULL	0.12012	0.0319453	0.146608	0.00483267	0.0426241	0.0436619	0.0334387	0.160997	0.139712	0.155493	0.0233533	0.194981	0.195703	0.0173659	0.00554822	0.0594511	-0.000892687	0.0792208	0.430511	0.119192	0.103165	0.0042929
NULL	-0.000187672	0.00695198	0.178895	0.00220129	0.420358	0.0511094	0.495576	0.0887083	0.321274	0.232248	0.0290869	0.164507	0.203468	0.00149755	0.0205583	0.592211	0.234197	0.116861	0.204331	0.111673	0.013438	0.0328087
NULL	0.0553055	0.281172	0.15038	0.0391671	-0.00102877	-0.000761525	0.101569	0.0815919	0.259904	0.341912	0.0050703	0.459149	0.0148588	0.0240938	-0.000540937	0.16687	0.292165	0.0209949	0.0283716	0.290616	0.221788	0.134677
NULL	0.228169	0.208892	0.0426637	0.202131	0.0255766	0.067897	0.137168	0.00845411	0.09294	0.0527833	0.0101906	0.0899886	0.172343	0.0834005	0.0214626	6.61284e-05	0.116006	0.0183262	0.00282249	0.00797905	0.0258232	0.010982
NULL	0.0379257	0.0148309	0.222333	0.140452	0.0580577	0.0453588	0.146191	0.132663	0.222204	0.00389308	0.0606381	0.0943011	0.204468	0.292866	0.0962751	0.0806304	0.00620618	-0.000591323	0.144046	0.217511	0.128873	0.0132808
NULL	0.158111	-0.000531271	0.108621	0.0345214	0.00324769	0.0376871	0.281346	0.159511	0.121274	0.16254	0.00240325	0.025399	0.0115963	0.0615271	0.0130749	0.00718559	0.176167	0.103518	-0.000665627	0.00330753	0.00139109	0.0010791
NULL	0.0081963	-0.000664092	0.00704001	0.00288102	0.0585539	0.00624995	0.154128	0.118789	0.0505132	0.0556057	0.024375	0.0748425	0.157608	0.0654279	0.0183463	0.00339267	0.151302	0.164739	0.013743	0.0600197	0.0895319	0.124034
NULL	0.250124	0.00787589	0.0589594	0.178351	0.187662	0.125589	0.0837178	0.24613	0.110216	0.0295642	0.09506	0.00542267	0.120785	0.020697	0.0195711	0.00174578	0.116317	-0.000367225	0.00536002	0.107212	0.108486	0.165227
NULL	0.384898	0.0942108	0.060439	0.00689138	0.188345	0.101216	0.00260073	0.164627	0.365911	0.0867555	-0.000655297	0.156106	0.187658	0.111658	0.012937	0.0335016	0.0166831	0.0975009	0.0426534	0.132747	0.000870908	0.150502
NULL	0.507614	0.0290004	0.20256	0.132773	0.486002	0.0110457	0.0757712	0.126364	0.0977313	0.156042	0.0539131	0.00431438	0.00831513	0.370708	0.0206207	0.000120147	0.0424389	0.228751	0.042747	0.114728	0.123879	0.0284303
NULL	0.0809702	0.10617	0.178236	0.0375017	0.00343034	0.151869	0.077666	0.226079	0.0768067	0.125028	0.0422464	0.248617	0.12289	0.022961	0.0130749	0.0687949	0.12626	0.109285	0.00211383	0.0316059	0.000151365	-1.21597e-05
NULL	0.119192	0.00654108	0.00268289	0.0800228	0.00349831	0.105726	0.577378	0.0180793	0.289397	0.30241	0.0158481	0.132894	0.119832	2.97391e-05	0.0196651	0.578905	0.244733	0.0776661	0.13888	0.0192484	0.0230807	0.0290709
NULL	-0.00103724	0.123334	0.17422	0.0249275	0.20398	-0.000847547	0.0714611	0.139273	0.00671445	0.00213436	0.0245394	0.00177202	0.000698558	0.02333	0.0121338	0.158052	0.486623	0.00996776	0.211161	0.0138115	0.0966669	0.0637155
NULL	0.0907086	0.254289	0.0734686	0.100349	0.139936	-0.00104268	0.0189124	0.140092	0.201549	-3.87619e-05	0.0111927	0.196276	0.00290505	-0.000997213	0.0131372	0.117037	-0.000217561	-0.000178719	0.0765428	0.155546	0.0420657	0.0745782
NULL	0.10501	0.00482001	0.0419324	0.1871	0.188712	-0.000999837	0.497886	0.0438338	0.179435	-0.000127364	0.101258	0.0105545	0.248036	0.0768429	0.0338709	0.297443	-0.000998713	0.181054	0.108621	0.215482	0.0484646	0.0395826
NULL	0.0258675	0.195627	0.0569952	0.0447911	0.00322806	-5.54233e-05	0.211996	0.243236	0.0632443	0.144316	0.0706194	0.056053	0.00314526	0.0945389	0.022408	0.01974	0.177911	0.00607614	0.488391	0.000698057	0.128528	0.0824178
NULL	0.254967	0.266741	0.0470106	0.0454353	0.00791292	0.0856953	0.231148	0.0129276	0.402309	0.366743	0.00915128	0.49447	0.0586333	0.00170332	0.0177818	0.659658	0.245181	0.0535356	0.321086	0.336263	0.328139	-0.00103287
NULL	0.0998567	0.182706	0.0253382	0.00501575	0.00206962	0.00765608	0.545009	-0.000686567	0.00807666	0.154869	0.0651209	0.195755	0.00413617	0.254781	0.00785404	0.428692	0.0025072	0.0267173	0.142696	0.0344134	0.200883	0.0363097
NULL	0.0192904	0.385586	0.0453091	0.0326899	0.126293	0.000223239	0.00960901	0.143938	0.0525557	0.0195484	-0.00102572	0.192192	0.0316218	-0.000785578	0.0168727	-0.000612503	0.576978	0.0184293	0.212727	0.0432853	0.0891828	0.350492
NULL	0.0590506	0.101559	0.0111897	0.00767393	0.578773	0.245315	0.0631902	0.00139038	0.0147949	0.137973	0.00586923	0.00997422	0.09605	0.234443	0.0140161	0.58683	0.117037	0.00790021	0.248117	0.32419	0.344686	0.268335
NULL	0.583804	0.516815	0.093729	0.0698066	0.00146417	0.145954	0.0414624	0.248544	0.0244682	0.127064	0.000280615	0.00625721	0.131744	0.0395523	0.00931089	0.0457026	0.260897	0.0275697	0.145102	0.124806	0.321374	0.0104625
NULL	0.0229004	0.00664613	0.259882	-0.000997851	0.321293	-0.00102112	0.00592825	0.0219175	0.335423	7.54016e-05	0.131682	-0.000778995	0.123231	0.214655	0.00666453	0.600069	-0.00088468	0.0165388	0.359821	0.029355	0.301764	0.13923
NULL	0.0820034	0.0484474	0.539862	-0.000409045	0.0845978	0.040347	0.00938083	0.0566771	0.0603485	0.052457	-0.000749827	0.0142834	0.0227645	0.168476	0.0206069	0.362299	0.426762	0.153969	0.00620478	0.00873728	0.0642811	0.0571444
NULL	0.20795	0.0102128	0.113944	0.0830332	0.061312	0.0152505	0.00721405	-0.00101925	0.0845221	0.439934	0.0332027	0.00177202	0.276784	0.0229724	0.00460776	0.0552519	0.168722	0.137217	0.430777	0.00495879	0.283116	0.0416715
NULL	0.0858366	-0.000496609	0.199665	0.000561252	0.365379	0.00116497	0.215315	0.223703	0.100055	0.201964	0.012471	0.0122441	0.142953	0.0440072	0.0111927	0.0313982	0.484352	0.000133861	0.27545	0.00100087	0.12284	0.117322
NULL	0.0101165	0.0546866	0.0988097	-0.000649525	0.149932	0.374779	0.0014615	0.100435	0.161341	0.0626108	0.0700608	0.196905	0.14828	0.253551	0.0263446	0.622445	0.0729207	3.07989e-05	0.245677	0.0124378	0.216798	0.0240745
NULL	0.0818795	0.000256181	0.0289979	0.0449164	0.209284	0.00761655	0.0870981	0.0333226	0.00795506	0.211233	0.0233561	0.0503584	0.111031	0.0666019	0.0102518	0.0722189	0.287909	0.019635	0.254086	0.0659651	0.00220748	0.440964
NULL	0.257171	0.156326	0.439251	0.0105012	0.142366	0.0275953	0.0192661	0.0230954	0.133192	0.0893567	0.00055607	0.0168072	0.111156	0.121194	0.00742939	0.207455	0.00140024	0.0351908	0.308522	0.000152107	0.291849	-0.000742018
NULL	0.162379	0.000578385	0.0023655	0.00649211	0.161805	0.00052398	0.298586	0.0240717	0.000475739	0.0324664	0.0478775	0.33586	0.0315831	0.0348111	0.210428	0.154623	0.146266	0.0139684	0.262204	0.0516216	0.125669	0.198735
NULL	0.165672	0.156254	0.0658956	0.180606	0.412141	0.274699	0.183071	0.0008464	0.0955866	0.304443	-0.00102799	0.0357978	0.0665828	0.00769911	0.0420279	0.29796	0.0803485	0.0015557	0.254776	0.320251	0.17864	0.064537
NULL	0.135018	0.0597426	0.0720305	0.00929495	-0.00110805	0.0128461	0.322793	0.200206	0.0179942	-0.00101194	0.0234328	0.0382573	0.00850149	0.0867893	0.0130749	0.0172794	0.207322	0.00658659	0.189869	0.0257708	0.00525853	0.180977
NULL	0.33404	0.115607	0.0586662	0.00960051	0.0218837	0.0016484	0.46353	0.0678724	0.00484689	0.0797799	0.0492089	0.533265	0.279406	0.207719	-0.00101888	0.567184	0.26504	0.188553	0.0118128	0.313275	0.0522504	0.0191722
NULL	0.0460266	-0.00100913	0.0671182	-0.000954151	0.0747014	-2.70649e-05	0.214778	0.0803285	0.499494	0.133131	0.0172005	0.106864	0.0658653	0.300383	0.0196651	0.0269718	0.00930403	0.185362	0.129394	0.0362188	0.00478033	0.0309061
NULL	0.0812603	0.448099	0.231836	0.00193677	0.0173351	0.0054263	0.396708	0.0867845	0.242093	0.113209	0.0034429	0.203422	0.00627051	0.344228	0.0102518	0.486323	0.194203	0.121681	0.00271451	0.0676977	0.0132561	0.05534
NULL	-0.000493038	0.00540686	0.189427	0.223448	0.123695	-0.000202508	0.141931	0.0949007	0.00286076	0.0246863	0.0309091	0.0687772	-8.55794e-05	0.0768543	0.147493	0.137066	0.0823998	0.182253	0.0517206	0.136153	0.062868	0.0806826
NULL	0.0155972	0.233007	0.0139954	0.198249	0.0209284	-0.000744885	0.254869	0.0159908	0.104759	0.446109	-0.000756711	0.103204	0.0858975	0.0290348	0.0102209	0.263634	0.24587	0.240956	0.159874	0.023515	0.342579	0.0574029
NULL	-0.000853143	0.000492618	0.192898	0.0054009	0.181885	-0.00041055	0.259611	0.0272434	0.173388	0.0336178	0.0568263	0.0695905	0.0823163	0.148247	0.0215488	0.23149	0.0780184	0.109578	0.127771	0.203971	0.184027	0.307513
NULL	0.325727	0.0183231	0.135822	0.000417582	0.0264875	0.000753241	0.117201	0.212448	-0.00107324	0.107516	0.0050224	0.310971	0.0733067	0.130284	0.00472879	0.110266	0.265393	0.091629	0.0952531	0.271913	0.0215941	0.351218
NULL	0.106055	0.259139	0.0152468	0.0579354	0.0449948	0.0666971	0.110666	0.150314	0.0472467	0.030738	-0.00106471	0.201237	0.238818	0.226882	0.569077	0.311659	-0.000117058	0.0870832	0.13004	0.159003	0.184483	0.268601
NULL	0.0129061	0.219329	0.153708	0.0200063	0.209687	0.00375552	-0.00109146	0.0170521	0.0493013	0.255405	0.0168727	0.219417	0.131941	0.230943	0.0130749	0.459112	0.260265	0.0516578	0.0589463	0.0150555	0.0240814	0.138089
NULL	0.0492348	0.37859	0.263387	0.0880353	0.00584106	0.000203653	0.28101	0.142092	-0.000810318	0.306915	0.0215488	-0.000556089	0.00282932	0.143278	0.0103491	0.0269855	0.371318	0.00116233	0.150133	-0.000351698	0.0857077	0.100681
NULL	0.000841222	0.233007	0.40683	0.164621	0.0486456	0.0510456	0.115132	0.23762	0.278567	-0.00103351	0.0522971	0.46466	0.0682943	0.0747961	0.0140161	0.031522	0.682768	0.109281	0.134181	0.400011	-0.000417049	0.0586929
NULL	0.151309	0.0650259	0.0218606	0.238025	0.0796888	0.157012	0.268512	0.0343199	0.277324	0.0564172	0.00653516	0.0626181	0.0258361	0.198585	0.0291034	0.426762	0.260825	0.0289467	0.229067	0.103584	0.00571013	0.133606
NULL	-0.000147437	-0.000945301	-0.000552869	0.0803031	0.212832	0.0239824	0.392836	0.13252	0.373002	0.138018	-0.000205843	0.0582112	0.00579578	0.149937	0.00460776	0.0435289	0.252109	-0.000958553	0.180846	0.0377899	0.0320706	0.208373
NULL	0.0860662	0.162162	0.00729365	0.141218	0.00617754	0.000572053	0.0352406	0.54521	0.331511	-0.000772181	0.00766323	-0.00041867	0.00614666	0.00959532	0.0121338	0.0365141	0.000678188	0.0525673	0.0981286	-0.000308027	0.139297	0.095865
NULL	0.00176193	0.0249976	0.273159	0.118421	0.322407	0.01423	0.200418	0.0752304	0.26263	0.479814	-0.000956526	0.45411	0.00773585	0.0437479	0.168123	0.014276	0.000339374	0.261701	0.000347493	0.148255	0.00010567	0.327662
NULL	0.00262835	0.0471352	0.0873307	0.0839971	0.383105	0.00216501	0.118046	0.0980474	0.122593	0.222312	0.0196828	0.409283	0.172285	0.115256	0.00424313	0.0930523	0.131485	0.169428	0.229783	0.200818	0.0687576	-0.000902077
NULL	0.316973	0.405571	0.0236929	0.0145973	-0.00088393	0.104329	-0.000349362	-0.00100214	0.558372	0.118166	0.0290869	0.143247	-0.000455739	0.0329241	-0.00102052	0.040292	0.0144654	0.0739213	0.420106	0.0933079	0.283892	0.283726
NULL	0.28962	0.0212644	0.0185175	0.396365	0.0406356	0.00602055	0.497626	0.215815	0.0114917	0.00119399	0.0300295	0.323469	0.239022	-0.000633696	0.0102518	0.586341	0.218425	0.0303465	0.264542	0.00841134	0.000931015	0.0230464
NULL	0.158452	0.00347911	0.415443	0.163293	0.0674193	0.0270327	0.281557	0.154563	0.0321725	0.0748319	0.0846237	0.249853	0.215621	0.12171	0.590244	0.205757	0.192459	0.0274421	0.142696	0.0542196	0.0115012	0.118959
NULL	0.106211	0.163759	0.216351	0.048115	0.0292961	0.0661841	0.11139	0.163869	0.398029	7.54016e-05	0.0163598	0.0649788	0.00981286	0.0147198	0.086404	0.00462527	0.162646	0.0998551	0.135445	0.0536402	0.235485	0.249625
NULL	0.169384	-0.00108425	0.013803	0.00311515	-0.00100326	0.0037198	0.00326999	0.0834687	0.225416	0.183591	0.111753	0.0748425	0.219222	0.274137	0.0149574	0.000581078	0.234498	0.00169564	0.385655	0.176635	0.0588852	0.0198662
NULL	0.00058465	0.0378352	0.0172001	0.00277854	0.284028	0.0145957	0.235568	0.101444	0.052002	0.0884645	0.0215488	0.0102729	0.00386011	0.324345	0.00460776	0.264411	0.00234814	0.0499451	0.139029	-0.00109964	0.195163	0.0327289
NULL	0.320981	0.306389	0.00371089	0.201925	0.117283	0.0137855	0.0150997	0.223586	0.0473002	0.00104005	0.0297964	0.101948	0.0928815	0.020396	0.152006	0.101494	0.0219799	0.125706	0.00289522	0.133968	0.0448187	0.0261053
NULL	0.114309	0.00617412	0.173189	0.0054685	0.436708	0.0106429	0.553191	0.00251517	0.0363832	0.177533	0.025481	-0.000443714	0.254352	0.130074	0.0215488	0.152407	0.00640795	0.00458698	0.468558	-0.000359593	0.00275507	0.460942
NULL	0.18769	0.136134	0.0368919	0.194175	0.164397	0.000552923	0.0693068	0.173146	0.265072	0.0622189	0.0196651	0.119549	0.0971865	0.0301432	0.00931089	0.470164	0.553207	0.000904819	0.079165	0.0459983	0.170428	0.176368
NULL	0.332894	0.0160956	0.0171101	0.0565644	0.0565948	0.0555564	0.129275	0.134415	0.00100228	0.131398	0.0192062	0.0103154	0.21443	0.110198	0.0494389	0.0297271	0.497736	0.00571798	-0.00104206	0.0478967	0.0104732	0.144278
NULL	0.0335283	0.00759785	0.140241	0.126798	0.0394518	0.00740171	0.0765132	0.152094	0.0829865	0.391904	0.14531	0.0671623	0.0222771	0.000751007	0.0242983	-0.00107472	0.00340026	0.0123892	0.19311	0.101946	0.111787	0.0412134
NULL	0.512686	0.522118	0.0941734	0.016353	0.673687	0.0242485	0.112472	0.0651113	0.150441	0.367001	0.0532247	-0.000778995	0.0268174	0.12176	0.0108347	0.176967	0.0697134	0.104698	0.271726	0.00855206	0.171618	0.0166941
NULL	0.0139792	0.179872	0.0619633	0.0668596	0.00355224	0.0135752	0.320604	0.259838	0.131557	0.0870524	0.00798221	0.0167161	0.0607722	0.120725	0.132215	0.156679	0.0224827	0.000225935	0.00356191	0.374105	-0.000995336	0.0173145
NULL	0.121712	0.128545	-0.000743473	0.0828063	0.0744674	0.111022	0.392836	0.23735	0.0362191	0.165934	0.0253172	0.236379	0.137447	0.234104	0.00942347	0.0497197	0.389125	0.2024	0.201946	0.232356	0.0596762	0.106038
NULL	0.0308902	0.0024048	0.0702607	0.0244257	0.119305	0.0208537	0.00496936	0.134459	0.149674	0.0766006	0.0252433	0.220625	0.0182599	0.0943151	0.0140695	0.165778	0.444873	0.000102544	0.0531919	0.401883	0.14651	0.115647
NULL	0.43606	0.175264	0.186407	-0.000788297	0.0807468	0.0766779	0.285154	0.232883	0.00584756	0.0729797	0.022498	0.029833	0.00948924	0.299641	0.00742939	0.00315091	0.411517	-0.000427635	0.211613	0.147449	0.391655	0.144288
NULL	-0.000445762	0.467091	0.0297277	0.0923949	0.0893134	0.0318008	0.251373	0.376338	0.237339	0.0861508	0.0978001	0.0335975	0.00327077	0.061732	0.00850044	0.118597	0.105955	0.0139713	0.0146185	0.0423592	0.0039864	0.0711529
NULL	-0.000999914	0.229315	0.0136123	0.0244888	0.00804192	0.0253826	0.343315	0.267442	0.405885	0.507981	0.0224172	0.341087	0.0300099	0.210651	0.0232737	0.229283	-0.000117058	0.338774	0.00363637	0.117365	0.0753015	0.27032
NULL	0.0655919	-0.000954001	0.0258503	0.0294183	0.0653786	0.04863	0.0819362	0.265179	0.225812	0.00823328	0.0272019	0.0847522	0.228688	0.00980118	0.0851174	0.573274	0.586066	0.011279	0.129257	0.00348432	0.097371	0.102909
NULL	0.0299482	0.017313	0.202089	0.00389789	0.032641	0.0405408	0.273415	0.150251	0.252929	0.109876	0.0168402	0.523467	0.177498	0.00664494	0.0149574	0.0138874	0.520524	0.26211	0.151575	0.135599	0.152455	0.170444
NULL	0.21869	0.0184885	0.0139096	0.0159946	0.141328	-0.00102719	0.0452554	0.236713	0.289225	0.182276	0.0317968	0.0488353	0.0936153	0.0228102	0.141263	-0.000915602	0.0269855	0.139224	0.357535	0.001078	0.254835	0.408689
NULL	0.321617	0.257156	0.0737167	0.00521925	0.141579	0.00587922	0.0680041	0.108952	0.269097	0.429259	0.116808	0.00574279	0.0101679	0.139276	0.0271329	0.196662	0.29456	0.0700194	0.0440803	0.000318462	0.00396706	0.00105064
NULL	0.196073	0.21975	0.106478	-0.0010181	0.0292702	0.00165917	0.471322	0.00394431	0.00854886	0.301223	0.0124768	0.203422	0.0586199	0.0314901	0.0328004	0.426762	0.569258	0.0330776	0.0447729	0.0797367	0.0947097	0.19677
NULL	0.438802	0.317247	0.068656	0.0801229	0.0850636	0.137551	0.208414	0.0581652	0.082132	0.0681665	0.0978076	0.0368421	0.0688375	0.0640436	0.0168402	0.484352	0.172347	0.0181965	0.162905	0.28777	0.000640193	0.362718
NULL	0.173042	0.0557436	0.0086114	0.0215388	0.207869	0.000960627	0.0161358	0.00852697	0.292625	0.238839	0.0910886	0.00625721	0.204964	0.285664	0.1132	0.017867	0.20866	0.0722388	0.18194	2.42117e-05	0.189718	0.00557051
NULL	0.405632	0.308333	0.0948192	0.0697163	0.00163707	0.0826133	0.10009	0.0815709	0.212506	0.189382	0.0282669	0.318475	0.129259	0.0511557	0.0111927	0.100933	0.0411757	0.175673	0.0723024	0.329831	0.192412	0.180249
NULL	0.162281	0.267119	0.220734	0.119473	0.137323	0.00307716	0.552241	0.194033	0.117954	0.190287	0.0807197	0.00573676	0.00770874	0.115893	0.0168402	0.294052	0.253727	0.0655642	0.169506	0.113933	0.0837822	0.0195737
NULL	0.121092	0.0895613	0.214835	0.0480525	0.0232802	0.0429165	0.188318	0.0750716	0.0582318	0.556125	0.0103491	0.237347	0.038098	0.221409	0.00306789	0.487919	0.507252	0.026036	0.000645374	0.389475	0.131877	0.0140722
NULL	0.0740269	0.072119	0.306999	0.039897	0.365011	0.0158759	0.449815	0.126975	0.194934	0.0750919	0.0187234	0.242669	0.189887	0.0242893	0.000153538	0.0141054	0.26549	0.0562001	0.0578147	0.0225596	0.0933282	0.0173582
NULL	0.115269	0.0285718	0.0368783	0.0613244	0.0305362	0.0152957	0.335847	0.221404	0.0091479	-0.000504028	-0.000172244	0.0197843	0.00232589	0.482836	0.0159374	0.488596	0.2224	0.0928275	0.251646	-0.000792776	0.152794	0.101372
NULL	0.151617	0.156693	0.0144206	0.0619231	0.16207	-0.000772614	0.277847	0.126608	0.00298173	0.290786	0.0178947	0.147423	0.0399319	0.384404	0.0083701	0.229378	0.127422	0.323934	0.0623989	0.0218922	0.0550511	0.0302763
NULL	0.275132	0.0941265	0.00268549	0.00348992	0.15751	0.0464892	0.187364	0.105283	0.23818	0.134231	0.0121338	0.0465261	0.00189084	0.206603	0.0102518	-0.000892687	0.459069	0.00150642	0.322503	0.251169	0.224892	0.301869
NULL	0.121089	0.135065	0.139979	0.0152434	-0.000992087	0.134875	0.210434	-0.000226237	0.224352	0.0620178	0.0281443	0.10657	0.328845	0.214681	0.0187234	0.232604	0.0162295	0.149668	0.0930647	0.0843387	0.0528313	0.321776
NULL	0.133725	0.00562692	0.183425	0.0145408	0.273348	0.0575655	0.00035119	0.0144861	0.105419	0.0223716	0.0640916	0.116329	0.149788	0.0790974	-0.000250604	0.243944	0.294046	0.00773238	0.11819	0.137012	0.216436	0.148554
NULL	0.405051	0.00451532	0.0734686	0.26943	0.00168511	0.107463	0.0562297	0.168024	0.0214094	0.308689	0.0197384	0.000393904	0.226168	0.0440172	0.00631096	0.522098	0.0143171	0.0197867	0.00348165	0.208561	0.0110781	0.00129299
NULL	0.0762798	0.335237	0.155009	0.175443	0.0276889	0.018084	0.234651	0.000265075	0.119325	0.359501	0.0200902	0.281845	0.105705	-0.000371977	0.28963	0.014684	0.194236	0.227998	0.216113	0.137121	0.0639906	0.021452
NULL	0.20755	0.205961	0.0371492	-0.000762457	0.106185	0.000910849	-0.000555661	0.0206926	0.198624	0.387373	0.0379959	0.105128	0.0405628	0.00192086	0.0130749	0.180791	0.167964	0.00997139	0.000441092	0.295032	0.397239	0.00573625
NULL	0.00075328	-0.00100806	0.234646	-0.00106352	0.241388	0.153799	0.0695434	0.442885	0.00390382	0.0318384	0.0167825	0.101933	0.276172	0.119129	0.012937	-0.000770842	0.0114328	0.0296949	0.0582499	0.0629929	0.184027	0.00843535
NULL	0.248637	0.137097	0.135378	0.101036	0.526384	0.0146518	-0.00060778	0.119368	0.238468	0.0606137	0.00975084	0.133273	0.106602	0.179023	0.0719869	0.0221298	0.117037	0.0813923	0.0114434	0.067728	0.0672281	0.25656
NULL	0.0840854	0.0387607	0.137582	0.0492888	-0.000291679	0.0220135	0.228208	0.0146681	0.225204	0.0200063	0.0630175	0.00880828	0.0515777	0.0502624	0.0111927	0.681733	-0.00095297	0.233291	0.263165	0.149815	0.168521	0.00767184
NULL	0.000239917	0.470714	0.0015956	0.0224854	0.0140027	0.000119274	0.0540168	0.231505	0.00077983	0.0626278	0.028652	0.0899474	0.00259575	0.13715	0.0157839	0.28444	0.107752	0.0594576	0.0283406	0.115208	0.0171168	0.1658
NULL	0.121797	0.0276782	0.198948	0.0649061	0.157896	0.0682745	0.00573957	0.0479569	0.128331	0.0866794	0.258046	0.150273	0.084437	0.0744228	0.0177818	0.0109668	0.00675135	0.162718	0.0542275	0.0513451	0.237453	0.126443
NULL	0.0029048	0.0150038	0.117713	0.0443211	0.306989	0.000431418	0.149187	0.181037	0.0067084	0.331897	0.0187234	0.0808295	0.0119438	0.461732	0.0149574	0.0620873	-0.000541242	-0.000612099	0.236857	0.184347	0.204149	0.072705
NULL	0.202181	0.040944	0.0349457	0.0613583	0.0325969	0.00072027	0.382047	0.0197484	0.287012	0.0422094	-0.000238992	0.0548862	0.536981	0.0900007	0.0149574	0.584032	0.571792	0.092886	0.146632	0.285823	0.145329	0.214611
NULL	0.567892	0.333777	0.0680807	0.0145939	0.0205794	0.0226897	0.460845	0.000995685	0.00178011	0.189343	0.0271329	0.230064	0.169072	0.0950018	0.0665179	0.070456	-0.00105391	0.00903701	0.129946	0.0305641	-0.000594655	0.00113977
NULL	0.532716	0.0388452	0.0523254	-0.00102926	0.0144873	0.0603783	0.0972178	-0.000656043	0.12714	0.371283	0.163979	0.255057	0.225237	0.00436682	0.320001	0.103095	0.451715	0.0171955	0.326083	0.290544	0.0410507	0.0533981
NULL	0.142871	0.0441603	0.0311285	0.00713179	0.390129	0.0287814	0.0649051	0.0205876	0.229399	0.071718	0.0539131	0.0393261	0.0311587	0.0235105	0.0158988	0.0515559	0.0270095	0.0708912	-0.00100711	0.130175	0.024379	0.175128
NULL	0.0994654	0.0259624	0.000528838	0.103077	0.510319	0.00656747	0.0759929	0.254677	0.0315341	0.385627	0.0168896	0.415428	0.0317074	0.0718939	0.00648876	0.201261	0.0627836	0.00379671	0.108661	0.00986525	0.166975	0.0756926
NULL	0.675884	0.0120882	0.0128108	0.00478483	0.00258354	0.0241145	0.10156	0.319534	0.2412	0.165828	0.0605553	-0.000492239	0.00163179	0.00849876	0.0130749	0.0340499	0.0374787	0.0695851	0.133986	0.232095	0.0458281	-0.0001714
NULL	0.0693008	0.145207	0.308543	0.00129343	0.00774204	-0.000975931	0.24491	0.00896358	0.00124566	-0.00089658	0.00327222	0.154223	0.0730613	0.173801	0.110163	0.542362	0.582022	-0.00098409	0.0172467	0.00958882	0.14727	0.21942
NULL	-0.000264544	0.0338474	0.0035667	0.03226	-0.000326931	0.00284491	0.278079	0.019862	0.0594828	0.32671	0.165406	0.031076	0.180115	0.00437977	0.0234328	0.121665	0.458247	-0.00100384	0.0948234	0.00516122	0.0132642	0.107615
NULL	0.0909075	-0.000449426	0.219727	0.115788	0.129914	0.00698042	0.117222	0.118942	0.0498322	0.0650507	0.116479	0.255489	0.248217	0.102559	0.415618	0.532556	0.134342	0.20485	0.0121421	0.0600204	0.182214	-0.000953753
NULL	0.0112907	0.31182	0.0148173	0.0237945	0.117757	0.0490582	0.160612	0.104494	0.00980215	0.0606926	0.0177818	0.165775	0.204146	0.313406	0.024375	0.133267	0.260594	0.186444	0.00533401	0.0503524	0.183573	0.019939
NULL	0.376842	-0.000572244	0.10728	0.0475173	0.0406963	0.0184376	0.268859	-0.000199809	0.0334704	0.0335591	0.0248792	-0.000376039	0.00405605	0.149156	0.00464163	0.32442	0.229936	0.0974851	0.307359	0.105127	0.00483768	0.2671
NULL	0.13669	0.328626	0.0293712	0.0888154	0.00115897	0.00119942	0.00337985	0.00881933	0.186071	0.357415	0.0215591	0.324118	0.211072	0.103964	0.00931089	0.196704	0.520521	0.0498374	0.357292	0.201684	0.0911372	0.0922315
NULL	0.173352	0.025166	0.0181467	0.122403	0.0395947	0.192899	-0.00026374	0.00209363	0.00528656	0.000344871	0.0209175	0.00194571	0.0103115	0.0983015	0.0140161	0.0823998	0.162646	0.0943025	0.0459935	0.00940843	0.0725295	0.159277
NULL	0.0214083	0.139807	0.0248787	0.0346716	0.187457	0.00217386	0.103754	0.0868416	0.00338666	0.0414381	0.0289241	0.139411	0.206237	0.0469416	0.00460776	0.302271	0.632715	0.077472	0.391077	-0.000884513	0.148284	0.0454104
NULL	0.100382	0.187015	-0.00023059	0.0128468	0.092623	0.0814475	-8.16848e-05	-0.00091488	0.124742	0.00707445	0.147689	0.482001	0.14206	0.0230475	0.332464	0.00363042	0.507456	0.00555723	0.0400022	0.214523	0.000151365	0.090537
NULL	0.1323	0.120539	0.0709264	0.0297567	0.0335326	0.180733	0.430809	0.12549	0.49166	0.288512	0.0206069	0.285981	0.0913749	-7.79853e-05	0.0252433	0.602933	0.560598	0.0563937	0.0239545	0.0278001	0.0128577	0.0819707
NULL	0.0777953	0.0642986	0.0511854	0.0421402	0.576146	0.0273125	0.0274344	0.141598	-0.00105315	0.377054	0.0102518	0.122663	0.153856	0.00723021	0.043628	0.00728773	0.016744	0.00559086	0.479963	0.00138934	0.142214	0.173551
NULL	0.21314	0.00759845	0.277357	0.0210371	0.14192	0.00295886	0.236225	0.171389	0.243533	0.402102	0.0234328	0.147635	0.0251949	0.00754461	0.0355605	0.265393	0.545469	0.432786	0.321086	0.00378724	0.0677377	0.117108
NULL	0.106708	-0.000779159	0.0732963	0.30653	-0.000900351	0.0239697	0.144297	0.139984	0.122559	0.20675	0.0196828	0.074232	0.268036	0.295769	0.00412025	0.556	0.0613823	0.077517	0.234973	0.25085	-0.00077516	0.00658753
NULL	0.0246198	0.151238	0.113231	0.0688836	0.103131	0.000429466	0.0660276	0.0037821	0.121873	0.0041029	0.00895971	0.104094	0.00360176	0.00191352	0.0187234	-0.000559711	0.0562792	0.040604	0.0451504	0.00131084	0.39587	0.25038
NULL	0.00254975	0.253958	-0.000820294	0.00428581	0.0475361	0.00477376	0.000363708	0.0717189	0.110457	0.487262	0.025317	0.0298909	-0.000935475	0.0848678	0.166928	0.0499395	0.491654	0.0593016	0.0854831	0.336501	0.0452527	0.311719
NULL	-0.000892999	0.169496	0.0317162	0.198417	0.305878	0.00782435	0.302706	0.0705663	0.0274472	0.00422364	0.041244	-0.00015386	0.00703519	0.0410979	0.360693	0.0703504	0.000581078	0.0475565	0.209106	0.231176	0.0896504	0.14711
NULL	0.0205221	0.166639	0.170954	0.0448184	0.247486	0.124334	0.328135	0.174738	0.00165426	0.139445	0.0206069	0.442411	0.00155408	0.00794439	0.0185264	0.0805726	0.057236	0.127126	0.367575	0.0946449	0.224892	0.245653
NULL	0.111826	0.0651446	0.113124	0.0715219	0.183626	0.00906479	-0.000544848	0.0788838	0.0153905	0.00128729	0.0466231	0.518116	0.108817	0.13777	0.00459303	0.612504	0.277337	0.122733	0.0460543	-0.000669226	0.0384986	0.0264065
NULL	0.254691	0.196049	0.00232352	0.0908172	0.199393	-4.47794e-05	0.0932891	0.018378	0.0279612	0.00131491	0.0309637	0.0562422	0.0740398	0.000314689	0.0102518	0.0901197	0.117037	0.128634	0.0805433	0.0300221	0.0762262	0.0101797
NULL	0.0747783	0.107898	0.168995	0.294477	0.13921	0.0292858	0.0929384	0.145158	0.3023	0.308828	0.0177818	0.580092	0.0477871	0.0430068	0.0130749	0.292857	0.603995	0.190562	0.138873	0.0843068	0.0233767	0.123693
NULL	0.0112635	0.04595	0.00411609	0.140432	0.113905	0.018715	0.225301	0.0749272	0.122162	0.386813	0.0281443	0.401848	0.0749296	0.144269	0.0233533	0.052441	0.0781545	0.0937952	0.0192244	0.0505221	0.126616	0.147634
NULL	0.233335	0.129632	0.0295768	0.0170815	0.504996	0.00822914	0.150732	0.220298	0.1225	0.100814	0.0365268	0.429257	0.0233675	0.0619888	0.119513	0.0189851	0.111454	0.0412268	0.217144	0.01267	-0.000817504	0.0122664
NULL	-0.000843356	0.13389	0.0135715	0.0186037	0.0492203	0.0281854	0.0147839	0.190996	0.00124554	0.000652402	0.0140161	0.0105461	0.174231	0.355863	0.0158988	0.15327	0.0585847	0.0656444	0.443262	0.193806	0.00429518	0.151901
NULL	0.286698	0.030245	0.436426	0.0977964	0.105442	0.027478	0.024396	0.00133529	0.000792536	0.192778	0.0266849	0.02714	0.000294466	0.0104258	0.0148358	0.090457	0.167943	-0.000342202	0.111559	0.120373	0.09704	0.0770949
NULL	0.197547	0.325134	0.139021	0.241479	0.301817	0.00247288	0.0754231	0.148425	0.0382462	0.0586496	0.022408	0.0409915	0.273689	0.0155224	0.0261168	0.222278	0.478068	0.030004	0.00106346	0.239061	0.0142459	0.224352
NULL	0.162379	0.159143	0.0140983	0.0300257	0.0575004	0.0187445	0.265633	0.000477836	0.00898718	0.0418786	0.049361	0.198873	-0.000818422	0.110068	0.761342	0.188203	0.0409927	0.0202702	0.19738	0.0731805	0.155861	0.0039766
NULL	0.318193	-0.000270012	0.0146203	0.0723732	0.178131	0.0476138	0.00566026	0.0194788	0.262946	0.250727	0.024375	0.0136617	0.100337	0.290845	0.0486878	0.0661162	0.260594	-6.95878e-05	0.213121	0.17335	0.0334132	0.0247916
NULL	0.0798428	0.00408018	0.0729609	0.015825	0.0331007	0.0377173	0.369684	0.0428069	0.108052	0.25429	0.0233533	0.00758954	-0.000281404	0.0220248	0.00742939	0.00675461	-0.000696224	-0.000968988	0.0298961	0.333161	0.156007	0.257019
NULL	0.00594073	0.116849	0.23837	0.0656649	0.0839849	0.0346327	0.292339	-0.000797093	0.00123442	-0.00028714	0.0735907	0.0492237	0.0112918	0.134819	0.0196651	0.12442	0.486532	0.0518304	0.181907	0.211454	0.320036	0.0220426
NULL	0.0240802	0.188475	0.153951	0.00164727	0.000209601	0.000911027	0.382604	0.10062	0.472591	0.0919224	0.0281443	0.130118	0.127702	0.0697654	0.0140161	0.275716	0.230774	0.0174655	0.151975	0.059423	0.184713	0.180934
NULL	0.300915	0.045177	0.115869	0.0587018	0.184944	0.00546101	0.393479	0.0812693	0.125128	0.025961	0.00523227	0.279994	0.0440765	0.0710401	0.0168402	0.127148	0.00483163	0.103776	0.0254736	0.155631	0.00233716	0.0395055
NULL	0.271016	0.0541881	0.0460814	0.00442065	0.465193	0.0132053	0.203159	0.0149301	0.429609	0.390477	0.0116799	0.0783747	0.0835486	0.0841461	0.0083701	0.132284	0.503947	0.00605676	0.181098	0.0635832	0.368336	0.25593
NULL	0.0780376	0.473105	0.0118631	0.2898	0.395372	0.0110949	0.279438	0.0157281	0.052002	0.000260717	0.0112175	0.197995	0.186009	0.202443	0.0196651	0.170169	0.188087	0.0020524	0.454039	0.203723	0.0278148	0.0323913
NULL	0.040015	0.0029015	0.09449	-0.000623047	-0.000852157	0.0100823	0.0041445	0.190032	0.00464757	0.00956035	0.274645	0.374333	0.251087	-0.000131487	-0.000959936	0.587385	0.246079	0.0148477	0.0955258	0.0074859	0.000529598	0.0088187
NULL	0.227951	0.00225145	0.00605327	0.0974514	0.00964829	-0.000321467	0.190084	0.0228767	0.106915	0.175815	0.0158988	0.093506	0.0609017	0.119073	0.00457401	0.334862	0.198652	0.0141713	0.0014207	0.0194471	0.251207	0.0269726
NULL	0.0120549	0.308333	0.00547656	0.246476	0.128243	0.0164829	0.0101822	0.204193	0.141232	0.463938	0.0196651	0.0547962	0.214725	0.0791061	0.0186249	0.121671	0.0283765	0.0131224	0.00128033	0.104433	0.114493	0.0232864
NULL	0.0502488	0.0238949	0.111041	0.0161713	0.140558	0.108696	-0.000369613	0.0244525	-0.000992258	0.0255105	0.00272709	0.152744	0.000235966	0.0415016	0.0183463	0.0113502	0.0629104	-0.000398469	0.183247	0.0712642	0.475558	0.0197159
NULL	0.0309467	0.0101509	0.144651	0.0119085	0.0439181	0.00441154	0.00865612	0.0360834	0.224257	0.0433733	0.0289652	0.0733789	0.276151	0.00496062	0.251618	0.0360982	0.0201499	0.0112483	0.195925	0.00604478	0.11211	0.111789
NULL	0.386414	0.0955179	-0.000652055	0.0102999	0.0502762	0.103862	0.0932891	0.0320991	0.254308	0.0257963	0.00577806	0.219326	0.47707	0.129237	0.00178688	0.496557	0.0257998	0.0279544	0.30556	0.0233165	0.069463	0.290298
NULL	0.197094	-0.000774571	0.211278	0.00115771	0.111205	0.060364	0.261852	0.268095	0.24564	0.00452986	0.0242983	0.000811703	0.0269714	0.153466	0.364079	0.0461001	0.539917	0.169428	0.0209036	0.288794	0.423738	0.0604984
NULL	0.20926	0.0398028	0.0350503	0.0442337	0.150508	0.0735391	0.0986717	0.251961	0.0291204	0.000816369	-0.00103251	0.299961	0.0585639	0.0336601	0.0111927	0.392763	0.062271	0.194686	0.198301	0.155176	-0.0010208	0.0577121
NULL	0.579017	0.0190149	0.0333259	0.0197675	0.0271345	0.0218547	0.160612	0.0204486	0.161341	0.244915	0.00115366	0.0284009	0.127702	0.240128	0.0102518	0.00499277	0.0515617	0.0885138	0.162394	0.0832613	0.0483334	0.0436301
NULL	0.108923	0.249978	0.228356	0.219418	0.164397	0.0190391	0.282909	0.297437	0.297137	0.0603045	0.0199162	0.0501627	0.262542	0.271208	0.360693	0.015546	0.431182	0.0639471	0.0437323	-0.000882754	0.0645484	0.228166
NULL	0.382382	0.223215	0.0714762	0.108699	0.367892	0.00141304	0.14931	0.260151	0.208471	0.0209221	0.0261168	0.0501464	0.0290352	0.206135	0.0769237	0.0400939	0.560402	0.263356	0.164348	0.0265561	0.21435	0.20461
NULL	0.233335	0.151011	0.0780874	0.306374	0.0105442	0.0831032	0.168684	0.178387	0.0409881	0.282742	0.0640578	0.0343882	0.433065	0.0540527	-0.00111098	0.171074	0.0721284	0.149027	0.11819	0.0497521	0.190188	0.254262
NULL	0.19019	0.0179676	0.0853882	0.316583	0.123144	0.0713266	0.25041	0.246085	-0.000276164	0.157038	0.0309637	0.442811	0.000173606	0.182366	0.0159374	0.248141	0.146266	0.0148678	0.175192	0.209515	0.408504	0.212817
NULL	-5.57465e-05	0.0251715	0.13624	0.0143387	0.336977	0.0057362	0.391498	0.072463	0.27445	0.197651	0.0309114	0.346184	0.263525	0.00251511	0.217789	0.243975	0.294055	0.0140939	0.122511	0.0410189	0.187253	0.125754
NULL	0.419152	0.0022663	0.0277489	0.109969	0.116801	0.0334072	0.0497064	0.0440213	0.120232	0.199814	0.000359631	0.493369	0.0333332	0.0341546	0.337946	0.000620573	0.0515559	0.0130665	0.0824906	0.0269547	0.201974	0.000275541
NULL	0.00261245	0.0438431	0.0130386	0.0507497	0.00307146	0.06117	0.28906	0.259838	0.000176046	0.031413	0.00235528	0.0121816	0.000663479	0.0680952	0.000633009	0.0166831	0.252589	0.0974949	0.335006	0.298669	0.029713	0.0146991
NULL	0.319487	0.198009	0.0346483	0.00880895	0.115057	0.125922	0.308535	0.0387001	0.256418	0.0634564	0.0542562	0.27902	0.26799	-0.000587759	0.0130749	0.0502043	0.12626	0.0458561	-0.000530745	0.111897	0.251048	0.116022
NULL	0.452794	0.147348	0.123918	0.00498097	0.582311	0.00121462	0.455817	0.317222	0.00955619	0.13259	0.00835732	0.0264599	0.137209	0.0514408	0.0329508	0.195666	0.082211	0.126786	0.194856	0.0611208	0.0493681	0.0179927
NULL	0.199236	0.0162823	0.0791777	0.266695	0.105357	0.0254204	0.249781	-0.000505588	0.0397249	0.102053	0.0019854	0.00132022	0.143624	0.1423	0.0263206	0.497736	0.254987	0.00878166	0.00209143	0.0141052	0.073854	0.0631173
NULL	0.207811	0.164599	0.0734686	0.00657221	0.189315	0.00140638	0.215241	0.0452303	0.037443	0.177444	0.0346895	0.101642	0.00555086	0.14766	0.00460776	0.0363514	0.0934875	0.214803	0.29503	0.12301	0.370385	0.00191807
NULL	0.165026	0.0192919	0.187242	0.0269724	0.190922	0.0417655	0.258822	0.0194067	0.0169401	0.333956	0.00462663	0.114248	-0.000669477	-0.000807388	0.0107568	0.126635	0.00249801	0.123737	0.0828052	0.0125999	0.012412	0.130595
NULL	0.481043	0.0223843	0.112798	0.00162145	0.0350036	0.00576515	0.262542	-0.000542756	0.0573855	0.16895	0.0158988	0.0453657	0.0839366	0.0307046	0.0130749	0.151302	0.00246022	0.0064226	0.0701683	-0.000104754	0.308608	0.00450136
NULL	0.00391582	0.128619	0.0375099	0.00227909	0.137416	0.074689	0.27088	0.100224	0.236271	0.0279994	0.0308505	0.249623	0.268875	0.554832	0.0122062	0.0516564	0.0171512	0.10693	0.0807772	0.0363008	0.0593506	0.0720441
NULL	0.043882	0.13707	0.0125524	0.00121593	0.0355056	0.00577749	0.223707	0.01967	0.0728713	0.445356	0.042817	0.0126431	0.183906	0.0960246	0.0318559	0.012594	0.12915	0.0223538	0.259338	0.26662	0.00703245	0.0499387
NULL	0.0787646	0.108343	0.220735	0.0455654	0.314922	4.8056e-05	0.146581	0.349528	7.54472e-06	0.0430411	0.0115577	-0.000723414	0.153224	0.00812351	0.0215591	0.378993	0.124298	0.00728524	0.190822	0.151547	0.0199539	-0.00104819
NULL	0.113348	0.00157182	0.02434	0.0072971	0.0134987	0.0121538	0.144259	0.0573456	0.117604	0.0910862	0.0612986	0.1923	0.179094	0.361066	0.0100795	0.0650966	0.455631	0.0954448	0.238833	0.104328	0.303864	0.137082
NULL	0.0182191	0.424618	0.140845	-0.000416318	0.061312	-0.000951521	0.203205	0.443277	0.0861794	0.389691	0.0145406	0.00132022	0.162844	0.0727829	0.0128029	0.197016	0.114251	0.0956798	0.0096042	0.118725	0.00409635	0.0307943
NULL	0.236091	0.0157688	0.0101133	0.0711735	0.0266317	0.0202186	0.298296	0.26533	0.00174427	0.494342	0.0606484	0.0140199	0.0698556	0.163157	0.0330242	0.068696	0.000704321	0.014736	0.622871	0.283474	0.11302	0.026982
NULL	0.335914	0.0388693	0.191721	0.0061059	0.453134	0.018541	0.0766151	0.00826429	0.0805594	0.0682856	0.0168402	0.000503322	0.149229	0.0107774	0.0177818	-0.000681115	0.0231822	0.0930118	0.123668	0.0463307	0.00240047	0.0359552
NULL	0.00384919	0.111616	0.14592	0.00461103	0.0389498	0.0461142	0.0762805	0.137141	0.0796286	-0.00101889	0.0290222	0.00688222	0.0210537	0.214844	0.0149574	0.166857	0.218721	0.0498476	0.0621669	0.00355407	0.261879	0.025915
NULL	0.0903939	0.0271454	0.025274	-0.00090587	0.311054	0.10049	0.0616904	0.22935	-0.000948454	0.02421	0.0337449	0.100827	0.00652019	0.352157	0.235906	0.244913	0.280559	0.00290706	0.00915815	0.157064	0.133103	0.0167891
NULL	0.177719	0.127873	0.0684277	0.023479	0.0158913	0.0450991	0.00241928	0.109577	0.1584	0.306866	-0.000976444	0.247061	0.269491	-0.000928863	0.0158988	-0.000608643	0.206247	0.0288403	0.136191	0.0154233	0.138369	0.101713
NULL	0.0775582	-0.000449068	0.00950569	0.0815634	-0.000879459	-0.000921628	0.277386	0.0879	0.193725	0.205022	0.00249801	0.32223	0.0326963	0.194955	0.218432	0.0440128	0.0117394	0.00637816	0.0201504	0.00285173	0.136607	0.0727012
NULL	0.231956	0.309381	0.191298	0.0484152	0.00390365	0.0851701	0.214435	0.0458744	0.0203945	0.192282	0.0272019	0.00160521	0.0580187	0.0451702	0.0818349	0.0491557	0.0138962	0.0291149	0.110511	0.24893	0.229284	0.000170974
NULL	0.141833	0.278131	0.0448299	0.0863331	0.491387	0.000293153	0.0127544	0.365401	0.0514186	0.0228203	0.0162357	0.482505	0.132071	0.0270052	0.0168402	0.17718	0.107952	0.18877	0.075938	-0.000855253	0.11423	0.0618997
NULL	0.199445	0.170134	0.46211	0.383582	0.133551	-0.000628723	0.534611	0.0321132	0.201549	0.357223	-0.000727258	0.132866	0.17312	0.0675487	0.527773	0.215403	0.00733711	0.174457	0.0296222	0.307997	0.0710514	-0.000533694
NULL	0.042108	0.14253	0.213889	0.0227897	0.0481012	0.0293729	0.00388313	0.231159	0.019651	0.174548	0.0257419	0.00212625	0.173434	0.00155887	0.00287281	0.0277904	0.0134514	0.00740863	0.134321	0.0148176	0.00662661	0.0128933
NULL	0.212185	0.0740885	0.00421173	0.0263343	0.00184979	-0.00107626	0.211798	0.103883	0.241101	0.245582	0.0309114	0.0907305	0.335863	0.102067	0.0102518	0.0477994	0.298238	0.0702262	0.00995903	0.195683	0.0985464	0.158455
NULL	0.141034	0.0460605	0.218087	0.154764	0.00173542	0.0190249	0.0814846	0.157006	0.00228283	0.157283	0.0224908	0.482001	0.0160741	0.020236	0.0149574	0.662107	-0.00048062	0.00308667	0.413855	0.154812	0.220483	0.121068
NULL	0.0790202	0.00163517	0.00907156	0.043875	0.0298513	0.00381341	0.536387	-0.00104526	0.150304	0.0495654	0.0260454	0.492033	0.231558	0.0631545	0.0140161	0.426762	0.586862	0.218102	0.0153677	0.0475348	0.0487436	0.346241
NULL	0.290449	0.0497672	0.194608	0.0271854	0.00519982	0.00850894	0.366612	0.0900319	0.0629449	0.226122	0.0203677	0.203045	0.00229454	0.018911	0.0159374	0.284658	0.153515	0.177758	0.0578704	0.203645	0.185326	0.180302
NULL	0.295251	0.083827	0.025109	-0.000819185	0.000841494	-0.000116357	0.0246038	0.251446	0.0269817	0.329806	0.00856984	0.496147	0.0404728	0.0982136	0.0121338	0.407036	0.178122	-0.000215528	0.0264355	0.101781	0.14324	0.213331
NULL	0.0518185	0.0240086	0.0389137	0.0546906	0.000807766	0.0299981	0.401969	0.350209	0.111075	0.0604783	0.0261881	0.422241	0.0599502	0.0454499	0.00325426	0.0510334	0.0620054	0.0776042	0.221835	0.0256063	0.0425744	0.199622
NULL	0.223439	0.208892	0.21288	0.034599	0.0215057	-0.00094428	0.0999351	0.000785934	0.00702835	0.357744	0.022498	0.482001	0.0148246	0.00879229	0.0121338	0.295264	0.452157	0.190362	0.285378	0.113994	0.0394991	0.279585
NULL	0.552396	0.0213668	0.142557	0.0550509	0.00429806	0.0123889	0.00415721	-0.000758119	0.438416	0.178908	0.194773	3.71364e-05	0.345705	0.0890745	0.0121338	-0.00071601	0.0138874	0.0465856	0.0147037	0.00163514	0.0395759	0.232832
NULL	0.0834034	0.0842	0.185005	0.0281662	-0.000819013	0.0746532	0.28471	0.0465288	0.0636414	0.0492039	0.0111549	0.0253972	0.148011	0.0440816	0.00850044	0.0644185	0.608373	0.146339	0.491475	0.0179299	0.109033	0.168252
NULL	0.119309	0.0324523	0.0031527	0.0366718	0.00613948	0.0684193	0.107807	0.254705	0.0104047	0.546443	0.0196651	0.30658	0.0169856	0.134809	0.00931089	0.00251984	0.0434829	0.0929554	0.000274567	0.00771557	0.00427364	0.15826
NULL	0.0448701	0.103895	0.173706	0.136604	0.0499435	0.000176103	0.388972	0.162366	0.003792	0.427029	0.013834	-0.000674712	0.0134235	0.0689207	0.0196651	0.26709	0.520949	0.0342219	0.101258	0.0547567	0.00274588	0.00573625
NULL	0.196217	0.17485	0.0115273	0.277022	0.000988285	0.017349	0.00897394	0.233508	0.256019	0.37405	-0.000395353	0.0284649	0.0177429	0.0399848	0.0130749	0.0658874	0.272826	0.119825	0.173514	0.231152	0.0251418	0.0291937
NULL	0.0230111	-0.00100241	0.220735	0.166522	0.170747	0.0325967	0.158558	0.126608	0.266053	0.0537113	0.0429544	0.0529716	0.0100258	0.181659	0.0121338	0.484352	0.59595	0.121527	0.0380074	0.0165286	0.308275	0.0701305
NULL	0.440351	0.18112	0.096722	0.115231	0.240422	0.0100003	0.195773	0.197263	0.0105217	0.152862	0.0232737	0.0569247	0.11387	0.0258616	0.0907209	0.227236	0.039777	0.0362678	0.0589463	0.0351845	0.0364222	-0.000325894
NULL	0.106211	0.134146	0.222007	0.0201924	0.0193513	-0.000905456	0.0705469	-0.000718052	0.0248638	0.0433733	0.0177818	0.147635	0.152261	0.165306	0.0167314	0.592211	0.0007307	0.0994892	0.133986	0.14631	0.311525	0.222932
NULL	0.0214188	0.281263	0.0473514	0.00957259	0.150508	0.0028394	0.336684	0.142091	0.0978092	-0.000321567	0.0290222	0.0531496	0.142953	0.146111	0.0206207	0.483339	0.205505	0.0409926	0.172424	0.357172	0.140233	0.108091
NULL	0.253099	0.0615287	0.17804	0.206227	0.142486	0.102159	0.0814846	0.305362	0.00109609	0.272169	0.0262595	0.58989	0.234636	0.454531	0.214149	0.153123	0.105489	0.030602	0.137926	-0.000861506	0.244609	0.165738
NULL	0.0277594	0.0434339	0.122248	-0.000824669	0.0355056	0.146197	-0.00060778	0.0299025	0.136154	0.111711	0.0234328	0.577175	0.215452	0.027767	0.289509	0.155146	0.0828704	0.233046	0.0894245	0.0166889	0.00363627	0.0616245
NULL	0.0758829	0.0304121	0.209339	0.0177687	0.0492022	0.00391808	0.20455	0.0782115	0.208499	0.151495	-0.00021094	0.0398909	0.149935	0.0407325	0.0549249	0.309472	-0.000642837	-0.00094918	0.248799	0.214656	0.0956715	0.0527123
NULL	0.315729	0.0160946	0.00471704	-0.00063274	0.0309582	0.0018303	0.152487	0.0937201	0.0674097	0.0446876	0.0242369	0.289382	0.00323855	0.166993	0.0130749	0.0417447	0.152861	0.110649	0.0715651	0.317866	-0.00102138	0.0473104
NULL	0.387744	0.0843291	0.203073	0.223347	0.40722	0.0047757	0.210374	0.0349793	0.0300006	0.360205	0.0290222	0.179813	0.0444292	0.0953655	0.0224908	0.052716	0.0124969	0.0800323	0.154004	0.00319851	0.0375905	0.0168975
NULL	0.123931	0.00109865	0.100694	0.20196	0.12437	0.00500051	0.136586	0.0186612	0.170966	0.341715	0.0206069	0.0576185	0.15375	0.0368692	0.024375	0.0911564	0.246079	0.0374531	0.199729	0.00604618	0.0959039	0.103747
NULL	0.0156542	0.0192537	0.267669	0.0108319	0.0560889	0.0289309	0.125221	0.0338876	0.294243	0.455442	0.0455401	0.060981	0.184388	0.311848	0.0196651	0.391193	0.01823	0.048373	0.175192	0.141943	0.102608	0.00851029
NULL	0.368358	0.0646812	0.00323485	0.227611	0.0557579	0.00608553	0.161671	0.408462	0.246549	0.170648	0.0347331	-0.000778995	0.0408644	0.00149056	0.102896	0.0620257	0.0147206	-0.000832043	0.0410593	0.00196752	0.0359676	0.0689392
NULL	0.00189461	0.281982	0.209612	0.0665914	0.112642	0.057123	0.216274	0.0999698	0.0855772	0.0106522	0.033689	0.00694218	0.143755	0.0440072	0.0102518	0.565459	0.281529	0.0781657	0.349015	0.00428538	0.0920184	0.0954285
NULL	0.00884305	0.231828	0.0661756	0.226879	0.0025807	0.0331396	0.403458	0.0343199	0.0773653	0.0109228	0.0158988	0.0501464	0.110535	-0.00113624	0.0140161	0.167964	0.245877	0.146871	0.0200065	0.0475309	0.0639556	0.0474253
NULL	0.175614	0.27312	0.213153	0.0250434	-0.00100336	0.0663854	0.0912583	0.0223748	0.0469745	0.138776	0.0337449	0.000393904	0.126101	0.0819469	0.31482	-0.00096151	0.0269718	0.0148483	0.180303	-0.000332827	-0.00077516	0.00390619
NULL	0.0994654	0.00567603	0.020931	0.00544297	0.199475	0.00666687	0.261566	3.40378e-05	0.0209886	0.00726317	0.0177818	0.114825	0.157601	0.272023	0.0187234	-0.000823417	-0.00106061	0.0222934	0.0630985	0.0851735	-0.000338146	0.234937
NULL	0.221372	0.023348	0.0109909	0.0733862	0.129655	0.107047	0.464606	0.215889	0.00226089	0.274153	0.00868585	0.585522	0.246165	0.0196351	0.0102518	0.639164	-0.000164605	0.134826	0.323826	0.306835	0.0873401	0.31524
NULL	0.120881	0.0406068	0.0497474	0.0883187	0.0389498	-0.00065904	0.414027	-0.00102387	0.188293	0.265429	0.0177818	0.262339	0.528463	0.0230773	0.0130282	-0.000969213	0.0141743	0.0130665	0.239843	0.00486609	-0.00102806	0.164274
NULL	0.205015	0.279532	0.00296888	0.0829227	0.00443016	-0.00102308	0.345455	0.00817702	0.246056	0.103984	0.0134749	0.0259865	0.0179733	0.0158231	0.00931089	0.0374787	0.00105092	0.0135494	0.0703019	0.226873	-0.000920532	0.0452091
NULL	0.168896	0.00677694	0.024398	0.280177	0.0210181	0.0013937	0.515298	0.00382214	0.290808	0.0228142	0.0186249	0.179698	0.0269651	0.440773	0.0686975	0.423605	0.499789	0.0200131	0.339787	0.362529	0.00127257	0.068807
NULL	0.0670407	0.0250934	0.0453664	0.00356026	0.0402687	0.0374396	0.0884507	0.291216	0.00149687	0.0703499	0.0290222	0.00171439	0.154442	0.00104855	0.0149574	0.00706641	0.0326788	0.107736	0.549331	0.131412	0.0701132	0.00613046
NULL	0.14888	0.311777	0.0151332	0.172895	0.171505	0.0417836	0.267545	0.136617	0.290448	0.0398454	0.00272709	0.0325806	0.109186	0.0262702	0.168818	0.014684	0.0142338	0.203607	0.155336	0.0923962	0.22634	0.0242296
NULL	0.00520112	0.0481339	0.0525738	0.0574836	0.00043955	0.0776864	0.0505509	0.196334	0.084349	0.0147898	0.0824679	-0.000965916	0.188555	0.0383445	0.523481	0.353692	-0.000892687	0.0671428	0.0517206	0.196091	0.000817642	0.065925
NULL	-0.000779457	0.228823	0.0379466	-0.00048064	0.159771	0.0430494	0.0757194	0.10043	0.0603485	0.120302	0.163177	0.128811	0.0375526	0.313201	0.0224908	0.127301	0.391935	0.00992606	0.117351	0.270178	0.274697	0.293172
NULL	0.0162044	0.314607	0.129234	0.015361	0.567823	-0.000743831	0.0475088	0.0019608	0.290788	0.220514	0.0135943	0.147635	0.0649088	0.0602056	-7.22342e-05	0.54516	-0.000881664	0.109656	0.0207311	0.178039	0.126328	0.0131797
NULL	0.238833	0.16388	0.216799	0.173511	0.428353	0.00478375	0.491545	0.0496934	0.192361	0.0159279	0.024375	0.0726214	0.207798	0.0953201	0.0664716	0.287338	0.0121548	0.0751711	-0.000609788	0.370289	0.199299	0.209569
NULL	0.0716641	0.249523	0.0797399	0.00862561	0.00114007	0.0147728	0.113616	0.0197484	0.254308	0.00213436	0.0121338	0.516893	0.0213876	0.0189934	0.0149574	0.535229	0.149201	0.148492	0.127281	0.00670846	-0.000833549	0.0320953
NULL	0.124029	0.0117749	-0.000129407	0.0757366	0.215815	0.00619481	-0.000851632	0.116173	0.426629	1.37348e-06	0.02272	0.10423	0.0528585	0.000138743	0.0168402	0.596867	0.0744801	0.0808099	0.208607	0.0142376	0.0898806	0.0982433
NULL	0.353132	0.0604727	0.0123486	-0.000863524	0.0506712	0.0431174	0.387369	0.290532	0.338477	0.162897	-0.000198646	0.274546	0.0772753	0.128378	0.0121338	0.572798	0.378792	0.136113	0.355605	0.00426538	0.25406	0.0121665
NULL	0.193054	0.125554	0.00603867	0.0158368	0.00519982	-0.000930479	0.0631846	0.000941369	0.111705	0.046605	0.0276097	0.16072	0.111478	0.22958	0.31669	0.00437989	0.459112	0.0757755	0.0167336	0.0421279	0.521465	-0.000696252
NULL	-0.000575364	0.0950403	-0.000669604	0.018627	0.0902635	0.0902034	0.211483	0.0365141	0.0263735	0.357392	0.0328004	0.498352	0.0373269	0.0189668	0.000912715	0.0746533	-0.00105835	0.0148567	0.205566	0.0439607	0.169307	-0.000541179
NULL	0.142953	0.239517	0.0200561	0.0359814	0.0501892	0.0839781	0.0697949	-0.00036479	0.0634547	0.0704967	0.0735529	0.0943011	0.0723194	0.0623053	0.0110337	-0.000289207	0.414585	0.0330627	0.135098	0.088425	0.47283	0.0144197
NULL	0.369485	0.100082	0.232063	0.00567031	0.00264193	0.0207369	0.389546	0.146589	0.2276	0.192628	0.0356871	0.653647	0.10121	0.177332	0.0177818	0.277144	0.00159084	0.00225026	0.371408	0.0906085	0.337931	0.18444
NULL	0.0498988	0.130389	0.244724	0.0466933	0.0218837	0.0203953	0.507146	0.0425063	0.0169408	0.330619	0.00159705	0.448616	0.156975	0.00925902	0.00931089	-0.000982369	0.517752	0.22329	0.00341525	0.0985292	0.00474127	0.161296
NULL	0.103946	0.339746	0.225541	0.16873	0.0801956	0.00358681	0.0226063	0.127459	0.356065	0.136655	0.0743057	0.159721	0.00353497	0.183202	0.0386687	0.000166248	0.573274	0.0318774	0.0988127	0.00409109	0.0639022	0.274748
NULL	0.00176657	0.0142963	0.00784869	0.315659	0.0218837	0.000895479	0.249767	0.0141117	0.0027795	0.0624295	0.0366191	0.0570832	0.0013239	0.174989	0.0294947	0.0870863	0.162646	0.0429342	0.0118128	0.0455942	0.00828161	0.00382313
NULL	0.096353	0.00834296	0.154086	0.176657	0.0653786	-0.000110498	0.000681956	0.01947	0.00623419	0.140139	0.0292711	0.31752	0.0478863	0.0934252	0.0121338	0.447925	0.110995	0.00101955	0.280102	0.0524991	0.0979702	0.228447
NULL	0.159413	0.0943559	0.0200735	0.299662	0.145939	0.0213278	0.126805	0.0504393	0.207911	0.102008	-0.00101124	0.0568862	0.180161	0.117013	0.00719969	0.0822223	0.302663	-0.00102442	0.295956	0.223199	0.263245	-0.000115391
NULL	0.0031953	-0.000838196	0.249589	0.353957	0.101456	0.113274	0.220408	0.344811	0.0304179	0.250902	0.00222848	0.0357978	0.0707955	0.303148	0.302087	0.598687	0.24587	0.00727158	0.011043	0.289745	0.151278	0.0122375
NULL	0.186504	0.0471283	0.0106677	-0.000984854	0.321243	0.0547498	0.0109363	0.510293	0.142073	-0.00076743	0.0209105	0.449772	0.139061	0.358873	0.00128027	0.00628945	0.065832	0.0294049	0.461076	-0.000915989	-0.000952884	0.0402567
NULL	0.235667	0.0162546	-0.000640234	0.0406423	0.0813343	0.00100266	0.148436	0.00254604	0.262481	0.0594954	0.0196651	0.132866	0.127494	0.242998	0.0195711	0.0489522	0.0683454	0.207848	0.0195519	-0.00106378	0.308526	0.011929
NULL	0.000301888	-0.000921076	0.389953	0.105514	0.00284147	0.0445849	0.185865	0.0845114	-0.000496673	0.198247	0.182385	-0.000674712	0.0928922	-0.000392682	0.0272019	0.40582	0.536022	0.00906471	0.223858	0.0395278	0.0739943	0.0665602
NULL	0.000963433	-0.000299863	0.0321301	0.00768697	0.326393	-0.000874226	0.122809	0.231739	0.0206953	0.0801453	0.00118757	0.238124	0.171653	0.255251	0.0168402	0.178385	0.0695487	0.226817	0.371408	0.103518	0.225558	0.0279968
NULL	-0.000697692	0.165451	0.235515	0.182572	0.0276801	0.103245	0.234203	0.0144568	0.0769282	0.00307787	0.020517	0.230302	0.170492	0.187471	0.00121927	0.0630706	0.266737	0.153085	0.0665452	0.0593527	0.0112742	0.0572535
NULL	0.114626	0.178002	0.239319	0.000969033	0.00578617	0.105624	0.0789515	0.0151881	0.0619022	0.173703	0.0346895	0.122341	0.0929974	0.566138	0.00931089	0.0806598	0.112361	0.0682607	0.349574	0.0103446	0.00458351	0.261313
NULL	0.0541178	0.368446	-0.00102896	0.00446851	0.074932	0.00167821	0.0492906	0.0330397	0.0102016	0.0606137	0.00422572	0.0943011	0.0181581	0.0705677	0.0117235	0.554279	0.220697	0.155559	0.0221189	0.0350091	0.00526237	0.166171
NULL	0.0974513	-0.000823155	0.21843	0.17247	0.00912432	-0.000969122	0.0464831	0.108616	0.63379	0.0457014	0.0337677	0.225405	0.391569	0.019129	-0.000448539	0.230774	0.0166831	0.0306881	0.377614	0.0201016	0.0263463	0.297015
NULL	0.00182031	0.196627	0.184783	0.00868757	0.303081	0.0710417	0.0211796	0.354405	0.0537352	0.385791	0.0142248	0.118123	0.213545	0.0527267	0.0195711	0.0166831	0.0071317	0.0268053	0.465542	0.0096808	0.217882	0.109778
NULL	0.0109077	0.382906	0.00647279	0.0119445	0.113905	0.00951263	0.0543735	0.0425063	0.130199	0.268753	0.0373332	0.504745	0.0407819	0.0296877	0.00554822	0.0505416	0.296076	0.0173949	0.203175	0.0318962	0.00938645	0.200193
NULL	0.0683225	0.0624286	0.19532	0.0388023	0.0545106	0.194456	0.416597	0.0074603	-0.000946707	0.0419049	0.0730729	0.179192	0.131361	0.0326484	0.0020621	0.435949	0.421182	0.0963028	0.411859	0.00297481	0.0099775	0.148224
NULL	0.0303402	0.00725535	0.00249134	0.0220183	0.177935	0.0686678	0.0347185	-0.000402156	0.137359	0.0523244	0.0375736	0.0961363	0.0950199	0.0775336	0.0178087	0.361913	0.12626	0.0185903	0.0887135	0.00320165	0.307224	0.116411
NULL	0.0969255	0.0160436	0.0588786	0.224981	0.230352	0.00761031	0.00791512	0.00990346	-0.000252832	0.00693438	-0.000748723	0.0555904	0.203177	0.238684	0.0344432	0.434284	0.0688511	0.319738	0.0373655	0.0142154	0.252699	0.330998
NULL	0.0175648	0.00345704	0.0650505	0.396919	0.162098	0.136683	0.17235	0.197382	0.160132	0.285727	0.00631947	0.101642	0.162705	0.0967969	0.306504	0.304954	0.12915	-0.000631541	0.0381056	0.31009	0.0870284	0.00420188
NULL	0.492116	0.403428	0.015926	0.142181	0.00367589	0.0359843	0.238528	0.256758	0.126392	0.0924971	0.0261168	0.0871491	0.0114523	0.0163897	0.0149574	0.315323	0.0935372	0.16456	0.174204	-0.000224215	-0.000475805	0.00495002
NULL	0.291668	0.347664	0.38067	0.0124416	0.317851	0.000221168	0.278501	0.166575	0.277105	0.14514	0.00587356	-0.000193173	0.0127418	0.0282523	0.0110337	0.443547	0.0162107	0.0749572	0.206725	0.130796	0.132599	0.0100421
NULL	0.0083253	0.308333	0.0851272	-0.00103247	0.00149401	0.0433085	0.0445043	0.0394631	0.0818507	0.138308	0.0560401	0.144973	0.277154	0.0723399	0.104127	0.016744	0.614447	0.215264	0.203409	0.0123544	0.429768	0.102041
NULL	0.3089	0.0239948	0.343593	0.0131639	-0.000435184	0.0136667	0.0832068	-0.000912414	0.194787	0.247089	0.00257155	0.0229778	0.0584393	0.140332	0.00554822	0.18891	0.00742694	0.169451	0.227243	0.118676	0.0243807	0.239347
NULL	0.346553	0.0295279	-0.000547262	0.0176401	-0.000587247	0.0558396	0.244246	0.128423	0.066112	0.243702	0.0525299	0.463426	0.153226	0.135999	0.267028	0.0697194	0.677258	0.0100705	0.0928918	0.135655	0.150631	0.054028
NULL	0.282412	0.101531	0.00227207	0.101131	0.111322	0.0400579	0.14931	0.0103528	0.215639	0.106847	0.0272019	0.14246	0.0471589	0.00622617	0.017575	0.0217345	0.320332	0.000407598	0.285378	0.0837642	0.032321	0.00520321
NULL	0.00459072	0.00170546	0.0168456	0.00150095	0.129914	0.0324077	0.0798841	-0.000435886	0.0275243	0.28508	0.0262595	0.0073678	0.0205373	0.0722272	0.0177818	0.408918	0.000407548	0.0790968	0.34417	0.0209586	0.341329	-0.000885357
NULL	0.121674	0.261905	0.00250666	0.0135795	0.0693187	0.11679	0.306834	0.051678	0.156721	0.147187	0.00397992	0.0656694	0.00128307	0.112176	0.0204271	0.536165	0.584475	0.0489948	0.0811847	0.00401885	0.418825	0.0172621
NULL	0.393366	0.211998	0.00805777	0.0505517	0.0841111	0.00835045	0.106257	0.00197704	0.00687396	0.0320752	0.096302	0.0314313	0.0839177	0.0277572	0.0253172	0.0189851	0.0277904	0.0318691	0.0161792	0.171633	0.0587126	0.0639382
NULL	-0.000886998	0.0184885	-0.000754965	0.0271443	0.183252	0.00645462	0.152245	0.0195795	0.104201	0.00491269	0.022498	0.0262912	0.295903	0.11316	-0.0006083	0.116878	0.658754	0.0295231	0.349808	0.134153	0.132906	0.18185
NULL	0.122123	0.0843708	0.146478	0.0697467	0.145175	0.0184974	0.137049	0.158903	0.0214508	0.0956534	0.0233533	0.176565	0.177577	0.376717	0.0140161	0.264411	0.5786	0.0408623	0.00440178	0.00141118	-0.00101618	0.168859
NULL	0.00734013	0.0628976	0.0548912	0.119049	0.042863	0.0737087	0.172131	0.147611	0.0636414	0.0466397	-0.000723824	-0.000720815	0.043928	0.00165228	0.00931089	0.052441	0.0733721	0.0465716	0.0499508	0.0456227	0.245557	0.482716
NULL	0.0130046	0.00095005	0.0607798	0.0121526	0.0302178	0.111928	0.000202743	-0.000931984	0.126606	0.0318804	-0.000781097	0.0970596	0.0263084	0.0018115	0.0215488	0.012594	0.408918	0.0434131	0.248772	0.141149	0.434162	0.0513034
NULL	0.14703	-0.000797688	-5.98746e-05	0.110873	0.0108309	0.00310637	0.314416	0.223551	-0.000941236	0.0990628	0.00631947	0.00177202	0.422486	0.0469416	-0.000324354	0.00630204	0.00169692	0.120137	0.109562	0.443043	0.0962653	0.201292
NULL	0.296662	0.349453	0.183581	0.00488547	0.0359463	0.140751	0.326891	0.271358	0.479357	-0.00105486	0.084502	-0.000604095	-7.24365e-05	0.180309	0.0196651	0.369224	0.51137	0.00654565	0.10685	0.237985	0.0357196	0.0984443
NULL	0.0233661	0.0398028	0.270085	0.024777	0.0784874	0.087353	0.142752	0.0852776	0.283979	0.0253214	0.0347439	0.0289376	0.0720226	0.292132	0.0190062	0.0593543	0.598084	0.077825	0.280658	0.317866	0.247875	0.0050436
NULL	0.129373	0.0113298	0.246135	0.0192805	0.346761	0.0520969	0.305684	0.0893473	0.176484	0.0305504	0.00971625	0.488756	0.184403	0.0451702	0.849254	0.00273072	0.602677	0.0378834	0.0510332	0.00683038	0.092869	0.063413
NULL	0.190893	0.0939601	-3.26689e-06	0.000554362	0.00741721	0.00698229	0.21332	0.116921	0.0400736	0.0309376	0.033689	0.156965	0.105149	0.206633	0.142913	0.427151	0.139192	0.00850223	0.40921	-0.000928616	0.0501569	0.0499302
NULL	0.204338	0.111849	0.0610647	0.00609624	0.137662	0.010854	0.556094	0.224971	0.187388	0.157027	0.0158988	0.000811703	0.0453579	0.110285	0.0039543	0.0464852	0.607747	0.135307	0.233238	0.00593359	0.0242068	0.0617455
NULL	0.247612	0.0380563	0.287779	0.0171893	0.0344763	0.00396672	0.0837837	0.152332	0.0484674	0.350007	0.0310604	0.0366284	0.0455376	0.356198	0.0215488	0.0108817	0.00733711	0.154525	0.0894199	0.0168253	0.00516779	0.148711
NULL	0.111812	0.0277624	0.00472152	0.0325097	0.00647927	0.0447879	0.270038	0.292004	0.0994832	0.138495	0.0187234	0.196299	0.161818	0.066165	0.00974656	0.248864	-0.000802288	0.0173129	0.317972	0.218911	0.239006	0.168361
NULL	0.00125934	0.226778	0.00451093	0.00336224	0.145175	0.00987165	0.343124	0.0954529	0.208434	0.176482	0.0646651	0.572068	-0.00100449	0.110427	0.00648876	0.221974	0.426762	0.101538	0.22049	0.132217	0.178379	0.143647
NULL	0.098873	0.0913994	0.0216211	0.108876	0.026064	0.00200841	0.149892	0.0349361	0.141299	0.0204263	0.0092512	0.0962783	0.00233864	0.174527	0.0130749	0.162646	0.0307951	0.0934205	0.0822995	0.00033538	0.00742834	0.408689
NULL	0.216331	0.207631	0.235515	0.0061456	0.0694395	-0.000693185	0.468393	0.0106829	0.0863303	0.133333	0.0279614	0.0384133	-0.000166711	0.0945389	0.0149574	0.586341	0.629841	0.0362225	0.00421608	0.0819475	0.0796153	0.030329
NULL	0.0725392	0.342121	0.116528	0.122646	0.00712265	-0.000293003	0.306658	0.121274	0.348065	0.0112727	0.0207937	0.20022	0.032718	0.216101	0.191367	0.221405	-0.00101461	0.00184083	0.249754	0.0404799	0.0601025	0.0015426
NULL	0.053235	0.106327	-0.000498458	0.0422858	0.0810155	0.0144749	0.0830202	0.149858	0.0211152	0.448678	0.0346895	0.0688381	0.213128	0.208745	0.215416	0.061459	0.209486	-0.00108036	0.242665	0.162553	0.135317	0.220303
NULL	0.162063	0.226805	0.217096	0.347736	0.101415	-0.000570235	0.157273	0.00228161	0.226198	0.0604188	0.0196651	0.00994282	0.152977	0.00714075	0.0442475	0.300554	-0.000951947	0.131689	0.105947	0.00032684	0.0833949	0.11236
NULL	0.0353973	0.0971713	0.155341	0.0260365	0.0970673	0.021717	0.346467	0.134427	0.0166912	0.133953	-0.000391903	0.193889	0.00140103	0.306279	0.0665318	0.402887	0.0166831	0.00286857	0.0465251	0.0571324	0.193656	0.139608
NULL	0.379716	0.0110099	-0.000843489	0.2674	0.102235	0.00125015	0.00929649	0.24522	0.0150107	0.0217317	0.0589167	0.0562556	0.0104822	-0.000605408	0.0177818	0.0140419	0.0150533	-0.000671444	0.0334339	0.0640536	0.0229018	0.0277818
NULL	0.258566	0.301265	-0.000689119	0.00105159	0.471373	0.117546	0.143153	0.0745567	0.00467466	0.0166758	0.0281443	0.136468	0.0968734	0.0430295	0.332437	0.242987	0.245877	0.387225	0.114802	0.000318462	0.0558556	0.0305567
NULL	0.443058	0.094867	0.167112	0.0615639	0.00640144	0.0182726	0.244679	0.313255	0.00628476	0.00177166	0.0051517	0.326792	0.0512076	0.0232542	0.0110337	0.00283692	0.00983354	0.0662895	0.207654	0.304846	-0.00103163	0.0037151
NULL	0.126187	0.108439	0.0466179	0.0374133	0.0546676	0.0914399	0.169323	0.213366	0.263741	0.15332	0.0189233	0.196029	0.139397	0.227379	0.00942347	0.000210299	0.0386022	0.0343753	0.00113261	0.339981	0.0741082	0.00401981
NULL	0.30269	0.0596037	0.00938528	0.275001	0.00757012	0.0145068	0.315341	0.321628	0.0874884	0.235548	0.00704201	0.186724	0.168968	0.207691	0.0083701	0.113447	-0.000613312	0.0547885	0.0069593	0.0112964	0.0872141	-0.000907262
NULL	0.00256191	0.116519	0.205085	0.0219439	0.0396071	0.0174793	0.0152807	0.142519	-0.00102771	0.10339	0.00222279	0.202358	0.115211	0.25871	0.0121338	0.0146715	0.0381084	0.0244354	0.156287	0.2933	0.0191683	0.273256
NULL	0.124932	0.00873422	0.0195947	0.0267218	0.491512	0.0615302	0.159084	0.0792199	0.0544537	0.0343186	0.098402	0.133214	0.0433618	0.0968619	0.00806945	0.0318147	0.515676	0.0205087	0.000471273	0.129853	0.130898	0.000584103
NULL	0.18494	0.0602826	0.093134	0.0422877	0.156358	0.0209671	0.0258514	0.259705	0.265837	0.261956	0.10723	0.26158	0.233439	0.0247188	-0.000655297	0.226168	0.264647	0.0796585	0.182306	0.320239	0.0349284	0.0266542
NULL	0.00102607	0.0485657	0.203974	0.03134	0.0936156	0.0909588	0.0451818	0.00754713	0.0805534	0.0222401	0.000951835	0.526294	0.100282	0.0496263	0.266947	0.253727	0.00167725	0.0173877	0.237419	0.0941231	0.0470996	0.284343
NULL	0.339225	0.181415	0.00547396	0.139704	0.022224	0.000636916	0.0404892	0.061957	0.0102618	0.0052126	-0.000881	0.126795	0.151252	0.0898268	0.0196651	0.102047	0.497736	-8.00881e-05	0.000565153	0.168622	0.344522	0.288722
NULL	0.208947	0.259119	0.0243517	0.0937464	0.164949	0.00365788	0.144228	0.12373	0.00060699	0.364369	0.0224908	0.00997422	0.335863	2.71579e-05	0.0083701	0.123136	0.262193	0.231231	0.318733	0.0377343	0.0742203	0.00746496
NULL	0.230854	0.0464683	0.0289507	0.173824	0.333227	0.00772983	0.236225	0.0094901	0.224771	0.180085	0.0083701	0.117425	0.0517631	0.107466	0.436893	0.540893	0.266104	0.0535356	0.179964	0.136153	0.0825161	0.211381
NULL	0.00984709	0.017313	-0.000965599	0.0291655	0.323134	0.0523908	0.0161545	0.00867599	0.142086	0.00042035	0.0111927	0.109679	0.108979	0.00443754	0.00433327	0.196097	0.392205	0.0349748	0.322259	0.119062	0.0896723	0.0110149
NULL	-0.000561762	0.0585195	0.0140173	0.028769	0.198482	0.0142772	0.00137198	0.120168	0.0297028	0.0484308	0.0262595	0.220876	0.0774886	0.157268	0.0140161	0.0225786	0.443547	0.165611	0.0458717	0.00222802	-0.00104653	0.011444
NULL	-0.00102913	0.0492959	0.185061	0.0551509	0.0374867	0.283794	0.481139	0.243473	0.342665	0.0973	0.0177818	0.0943011	0.143019	0.27933	0.0149574	0.00830231	0.000581078	-0.000886144	0.17539	0.047306	0.00277833	0.020939
NULL	0.00637637	-0.000392131	0.0497474	0.250623	0.00607979	0.111004	0.625901	0.184013	0.0890154	0.00119399	0.0117667	0.00094806	0.0465723	0.0248701	0.0138869	0.483056	0.152359	0.09074	0.164657	0.23597	0.125231	0.288261
NULL	0.347189	0.287936	0.00314054	0.0204785	0.118108	0.0291089	0.248055	0.124116	-0.00103144	0.584574	-0.000984158	0.105128	0.0319882	0.00448527	0.0733431	0.049124	0.256247	0.0978276	0.102175	0.107377	0.0632553	0.0362356
NULL	0.0614443	0.0959549	3.03537e-05	0.0265041	0.155867	0.0369538	0.0381928	0.278157	0.106903	0.00248828	0.0546779	0.147643	0.114819	0.0174107	0.0111927	0.487784	0.278312	0.1685	0.175549	0.350024	0.443274	0.108658
NULL	0.0596609	0.198713	0.00546415	0.0618106	0.00360405	0.0846	0.337597	0.114809	0.0833381	0.181089	0.020517	0.00993895	0.189664	0.08213	0.0196651	0.00900315	0.00480982	0.00901434	0.00566647	0.0142997	0.130285	0.255109
NULL	0.0140181	0.337477	0.218057	0.0640224	0.0186254	0.0210486	0.0422319	0.129327	0.0428487	0.0411265	0.0253172	0.0106054	0.0725568	0.134757	0.0121338	0.0138874	0.15327	0.00717056	0.0862542	0.022584	0.0796746	0.135723
NULL	0.233127	-0.000341828	0.00221912	0.0182027	0.111151	0.000699323	0.0589114	-0.00104526	0.0862123	0.0976651	0.0562756	0.296421	0.203657	-0.000802792	0.000148026	-0.000946303	0.0150533	0.104377	0.0468892	0.0364456	0.167533	0.359113
NULL	0.0714157	0.03829	0.073833	-0.000628776	0.0364501	-0.00104633	0.0837608	0.0607727	0.0730062	0.459621	0.0242983	0.53469	-0.000911639	0.120576	0.00491444	0.253727	0.000358524	0.0316225	0.404044	0.0457189	0.13502	0.165634
NULL	0.0909122	0.230829	0.00138265	0.034607	0.00163707	0.147485	0.30065	0.178746	0.00287868	0.206241	0.0187234	0.000393904	0.0163502	0.0247188	0.0121338	0.201345	0.230774	0.444309	0.119149	0.00619657	0.0775054	0.01405
NULL	0.0269607	0.119563	0.0179794	0.0336691	0.0755379	0.000775371	0.193902	0.2673	0.137359	0.150567	0.0177818	0.419509	0.0775793	0.0934047	0.0215591	0.0528122	0.252109	0.0985488	0.0255106	0.160017	0.0723435	0.170973
NULL	0.233547	0.26446	0.225618	0.0749799	0.1748	0.180458	0.0429751	0.0695487	0.215823	0.159615	0.0214626	0.452339	0.189841	0.083899	0.0529311	0.117037	0.28883	0.305749	0.0947464	0.014804	0.0680306	0.228081
NULL	0.0368348	0.0101509	0.0483114	0.0750374	0.0246281	0.03597	0.216498	0.0144006	0.00872364	-0.000612202	0.00856984	0.301415	0.258661	0.0631436	0.0177818	0.110317	0.160573	0.00398402	0.157997	0.023281	0.201363	0.129513
NULL	0.0147494	0.234319	0.10656	0.0365337	0.0499435	0.034355	0.00232157	0.0389032	0.124753	0.0518774	0.0206207	0.197538	0.203177	0.405246	0.0196651	0.078086	0.151242	0.0405882	0.0264355	0.0176287	0.000316708	0.000359135
NULL	0.053219	0.022471	0.236681	0.0399471	0.0470291	0.00346881	0.0471284	0.0337815	0.162572	0.0334139	-0.000603309	0.00890436	0.0578486	0.031566	0.172336	0.294842	0.17882	0.161618	0.212852	0.351942	0.00150303	0.0334549
NULL	0.17963	0.00477526	0.00859964	0.000605683	0.0322846	0.00899192	0.331074	0.252311	0.0566878	0.152908	0.0308505	0.225011	-0.000686676	0.0297747	0.0110337	0.522098	0.000581078	0.0205595	0.230212	0.0114897	0.114493	0.334583
NULL	0.037026	0.36063	0.155009	0.0091061	0.121682	0.165272	0.0320407	-0.000656043	0.129049	0.561923	0.00411706	0.243568	0.152246	0.00152232	0.0158988	0.0138874	0.111454	0.102974	0.175688	-0.000830991	0.141555	0.0658233
NULL	0.218799	0.178305	0.0270776	0.103077	0.217912	0.122437	0.0102875	0.340393	0.139857	0.110071	0.0290869	0.328258	0.135037	0.00580759	0.0922502	0.00114143	0.51804	0.101778	0.155644	0.0640805	0.0715805	0.017646
NULL	0.214193	0.310579	0.0630985	0.0638489	0.19952	0.00207977	0.0232007	0.0651056	0.0181846	0.0172299	0.011744	0.159897	0.258066	0.113339	0.0140695	-0.00012051	0.410495	0.0115495	0.0543363	0.0680754	0.0682072	0.109885
NULL	0.13558	-0.000549631	0.187653	0.0259131	0.182111	0.0199609	0.439885	0.00222556	0.206771	0.0587802	0.0357834	0.0046689	-0.000636447	-0.00090314	0.515423	0.277262	0.280559	0.167035	0.342737	0.105904	0.000890267	0.0210117
NULL	0.118837	0.0165235	0.164986	0.0286339	0.377213	0.281132	0.293573	-0.000860496	0.00199644	0.28257	0.0215488	0.332291	0.116295	0.173576	0.0888112	0.0955467	0.0269863	0.104816	0.140796	0.0396822	0.453516	-0.00103182
NULL	0.111067	0.0643533	-0.000312098	0.00475296	0.00126416	0.0221164	0.140619	0.0332264	0.331511	0.00564116	0.0388174	0.00177202	0.0115035	0.285213	0.00742939	0.0702906	0.290558	8.61758e-05	0.142729	0.0638367	-0.000941411	0.0421317
NULL	0.0148119	0.0623209	0.194723	0.0901573	0.025793	0.00232197	0.0414502	0.0240057	0.163067	0.2462	0.0680688	0.469283	0.0414391	0.0781758	0.0168402	0.00214287	0.254078	0.000101928	-0.000445001	0.0232987	0.280085	0.112402
NULL	0.0798428	0.0900982	0.144804	0.0385368	0.138724	0.0245421	0.00379266	0.219625	0.111573	0.341715	0.00315107	0.286504	0.16183	0.0421634	0.0215488	0.00947029	0.522257	0.203532	0.406514	0.237659	0.0595984	0.14114
NULL	0.0386968	0.0294298	0.166879	0.00145748	0.054229	0.0129519	0.426902	0.129056	0.0812336	0.00737393	0.00952699	0.235811	0.0262827	0.002482	0.0121338	0.0920001	0.0172748	0.0597831	0.140796	0.194472	0.298721	0.0719005
NULL	0.195454	0.208945	0.235402	0.186972	-0.000976295	0.0653084	0.122047	0.492619	0.0384046	0.524042	0.0161461	0.245202	0.223453	0.206633	0.304228	0.0580087	0.59465	0.00222261	0.0766026	0.00396489	0.04224	0.113864
NULL	0.376909	0.153104	0.0731725	0.104793	0.059595	0.0149732	0.0283821	0.00344499	0.0384046	0.152613	0.025317	0.281845	0.00426226	0.0247146	0.0215488	0.075038	0.346222	0.00396432	0.053422	0.346122	0.105904	0.000514543
NULL	0.038585	0.129678	0.221064	0.0894696	0.217587	0.111022	0.577378	0.0187486	0.026343	0.0660413	0.149375	0.505785	0.257158	0.025265	0.295274	0.0104037	0.174603	0.0129467	-2.39721e-05	0.16635	0.00528918	-0.000872351
NULL	0.0486352	0.0373705	0.182637	0.135434	0.201636	0.0349771	0.0780595	0.0780679	0.0310156	0.217177	0.0118947	0.474054	0.09124	0.0440172	0.103329	0.0391708	0.256685	0.0895623	0.016082	0.138625	0.0510922	0.159524
NULL	0.248817	0.107845	0.192877	0.147952	0.405274	0.0416976	0.0185544	0.0194788	0.141568	-0.00094455	0.0149574	0.0420847	0.240693	0.165317	0.126698	0.0438209	0.000166248	0.0440921	0.0683034	0.253864	0.418326	0.021054
NULL	0.063045	0.0115356	0.229504	0.0293004	0.0301603	0.043261	0.0980666	0.495628	-0.0010156	0.0702958	0.0186249	0.273625	0.0693706	0.180644	0.0280776	0.686973	0.0139075	0.0327759	0.080377	0.00978883	0.311323	0.00166373
NULL	0.19309	0.183137	0.00076339	-0.000398713	0.0178882	0.00577362	0.0198369	0.222414	0.256398	0.0944979	0.0394605	0.281845	0.0689246	0.43908	0.0360126	0.11042	-0.00076497	0.211557	0.0350845	0.370145	-0.000905045	0.00923186
NULL	0.116028	0.0592319	-0.000493206	0.0929724	-0.000835719	0.0129241	0.272227	0.000426447	0.0951222	0.0520736	0.0150606	0.279124	0.0729083	0.111876	0.0158988	0.000632159	0.207862	0.287035	0.149248	0.279159	0.245423	-0.000682202
NULL	0.0732746	0.142807	0.140941	0.13694	0.00921863	0.30343	0.25638	0.11901	-0.000627223	0.0676943	0.0530012	0.333942	0.0963865	0.00813567	0.0187454	0.245877	0.0113502	0.0268215	0.00414642	0.134036	0.0611966	0.0320242
NULL	0.0666896	0.231828	0.0703698	0.00840088	0.0980315	0.0396617	0.000202743	0.0243463	-0.000554908	0.183922	0.0281443	0.169455	0.11238	0.0785296	0.0224908	0.0515559	0.253727	0.0831572	0.209464	0.0634343	0.261111	0.224554
NULL	-0.000229837	0.0101086	0.375376	0.00357207	0.311483	0.221544	0.122581	0.121274	0.242957	0.330027	0.142029	0.0504225	0.210714	-0.00100072	0.00648876	0.0229519	0.0228732	0.13376	0.0192244	0.0357733	0.0466995	0.00095559
NULL	0.212766	0.00298519	0.114364	0.0172652	0.065922	0.00734427	0.0296506	0.00383741	0.000290606	0.37965	0.0262595	0.0575518	0.060148	0.0424435	0.0103491	0.195269	0.0674058	0.0045915	0.0639665	0.00192842	0.0554877	0.134449
NULL	0.14656	-0.000104643	0.248754	0.028356	0.101093	0.0125426	0.113616	0.0267517	0.25734	0.37543	0.0234328	0.347171	0.00102696	0.2166	0.0233533	-0.000892687	0.0628964	0.00322588	0.0326823	0.00502356	0.183308	0.00902003
NULL	0.191556	0.365113	0.00569289	0.169721	0.132359	0.046447	0.406942	0.0645881	0.58999	0.0133864	0.0127533	0.226472	0.211797	0.258433	0.0243101	0.277144	0.0522064	0.0271338	0.12739	0.0900105	0.0201962	0.147889
NULL	0.0888705	0.257387	0.0672363	0.0561253	0.0885038	0.125334	0.439151	0.107552	0.243085	0.12382	0.185848	0.0590086	0.0727133	0.139861	0.1936	0.09555	0.0288423	0.127371	0.572806	0.00875047	0.227571	3.06565e-05
NULL	0.123464	0.0432092	0.0275072	-0.00103231	0.34803	-0.000923002	0.00659298	0.128166	0.141591	0.123124	0.0636933	0.364478	0.159679	0.0740013	0.0121338	0.0293243	-0.000672264	0.0304874	0.228161	0.190696	0.0443815	0.428192
NULL	0.073726	0.139133	0.172303	0.0385221	-0.000835719	0.0129876	0.154743	0.262577	0.183982	0.0012779	0.0262595	0.0149464	0.0243844	0.327482	0.0149574	0.16827	0.252109	0.113509	0.386499	0.0297029	0.0501902	0.0572195
NULL	0.0364738	0.0308506	0.197742	0.0518596	0.195506	0.0596727	0.0397865	0.05263	0.124518	0.0316249	0.0342019	0.0508076	0.0726954	0.28213	0.041588	0.0150533	0.47451	-0.000798429	0.0735148	0.0143714	0.224567	0.130267
NULL	0.376068	0.0284511	0.013874	0.00416545	0.228127	0.0208109	0.000310567	0.0736201	0.00194627	0.104129	0.023794	-0.00041867	0.0239871	0.00865556	0.0121338	0.316233	-0.000672264	0.0407552	0.122682	0.283519	0.216829	0.0122086
NULL	0.17021	0.0487346	-0.000798975	-0.000105675	-0.000984736	0.039161	0.0980803	0.000787702	0.114764	0.0335903	0.0501732	0.109679	0.204349	0.0458638	0.0636664	0.0222026	0.0452717	0.011449	0.0440987	0.0582	0.202699	0.15058
NULL	0.0406285	0.318341	0.0155069	0.0661446	0.218185	0.0205044	0.064894	0.215189	0.243658	-0.000915823	0.00331477	0.217208	0.013253	0.016405	0.015003	0.0238783	0.102182	0.0132087	0.0436064	0.000586613	0.171618	0.0581507
NULL	0.170013	0.324015	0.00303853	0.0277583	0.127531	0.00110194	0.0175943	0.0459799	0.0717783	0.0806789	0.0337958	0.105945	0.179126	0.06069	0.0083701	0.136	0.528283	0.226723	0.240811	0.086075	0.342181	0.273397
NULL	0.0576342	0.199352	0.0273893	0.137049	-0.000369998	0.0809525	0.519781	0.110629	0.128599	0.155727	0.0284398	0.0603166	0.146704	0.0148037	0.0039543	0.0296775	0.293089	0.208265	0.578207	0.0280934	0.000987486	0.0880607
NULL	0.230214	0.09977	0.237336	0.0978812	0.202325	0.00658578	0.268512	0.0327346	0.0699868	0.00261915	0.0206069	0.297809	0.0715429	0.109143	0.0039525	0.0459394	-0.00092965	0.0466953	0.0545354	0.0112085	0.00326412	0.00814107
NULL	0.227682	0.0897309	0.0294788	0.0112535	0.0226575	0.107253	0.435499	0.288473	0.101569	0.232393	0.0232737	0.116501	0.161167	0.100374	0.0168402	0.0171512	0.546127	0.0318553	-0.000785495	0.0473653	0.154429	0.400413
NULL	0.0381698	0.0306579	0.0994819	0.16272	-0.000967216	0.0226675	0.261579	0.20635	0.199014	0.00265836	0.00513088	3.71364e-05	0.0466076	0.0267139	0.0135418	0.175917	-0.000881715	0.0126211	0.00161472	0.0792454	0.293844	0.213068
NULL	0.223549	0.214311	0.0156485	0.0863132	0.025793	0.00230948	0.000310567	0.145168	0.100453	0.11924	0.0357073	0.033383	0.0221712	0.143852	0.00931089	0.030198	0.214371	0.118738	0.151393	0.0549031	0.207637	0.0517843
NULL	-0.000185218	-0.000566904	0.00358884	0.0786806	0.326682	0.0743962	0.0400127	0.204218	0.288028	0.309276	0.0187454	0.317835	0.00408885	0.0446404	0.0262595	0.248864	0.123519	0.198253	0.117095	0.128867	-0.000545808	0.00673772
NULL	0.00748543	0.169947	0.0534169	0.100228	0.33021	-0.000804113	0.432458	0.0392431	0.306538	0.272125	0.0617981	0.305241	0.152236	0.0688362	0.0206207	0.0269855	0.0642916	0.0690695	0.349009	0.0148718	0.0273737	0.249931
NULL	0.065616	0.169466	0.0103164	0.115043	0.0570749	0.0152393	0.2218	0.0165881	0.168748	0.383304	0.0233533	0.00573676	0.0938268	0.242588	0.0168402	0.196465	0.577391	0.00361206	0.267259	0.0296233	0.0303095	0.113012
NULL	0.0641832	0.377836	0.0275859	0.221459	0.242516	0.00119644	0.115789	0.0537526	0.102904	-0.000815976	0.0910886	0.0190568	0.223611	0.0112245	0.0083701	0.398449	-1.12414e-05	0.0270366	0.0503662	0.0571276	0.099835	-0.000452616
NULL	-0.000779457	0.0134245	-0.000812024	0.000848813	0.129914	0.0238582	0.0191938	0.154858	0.011183	0.0544982	0.0264503	-0.000517386	0.0139797	0.00252734	0.0186249	-0.000688129	0.277337	0.163113	-0.000967214	0.0832942	0.188109	0.0103223
NULL	-0.000309682	0.0549381	0.138835	0.126101	0.0112664	0.00524003	0.401592	0.115263	0.248092	0.441308	0.0252433	0.213951	0.136521	0.0478094	0.00742939	0.222529	-0.000823417	0.203732	0.00044357	0.0449266	0.152351	0.0772959
NULL	0.0947558	0.00725535	0.0350052	0.0674126	0.017511	0.0058499	0.0082015	0.00336399	0.115762	0.10451	0.0149574	0.0212945	0.0307922	0.0198405	0.0287097	0.0322481	0.000685926	0.00894762	0.176737	0.0893804	0.324077	0.253302
NULL	0.0191861	0.0762508	0.0390738	0.126486	0.0328816	0.0368883	0.132299	-0.000106188	0.0538146	0.0119342	0.000868303	0.0197788	0.0537463	0.0266506	0.0272019	0.0141743	0.0176225	0.0525188	0.157997	0.102482	0.0568177	0.0197004
NULL	0.133774	0.0451178	0.0187834	0.0640266	0.0789566	0.0152505	0.0981734	0.162729	0.062779	0.313579	0.0855937	0.198066	0.252485	0.0888913	0.000828087	0.12451	0.168788	0.110048	0.0132054	0.215533	0.246263	0.0532349
NULL	0.00329542	0.0398028	0.181367	0.00142764	0.209284	0.0192958	0.234189	0.133793	0.14194	0.0704487	-0.000821075	0.0417533	0.284208	0.162265	0.156289	0.556021	0.052441	0.00270794	0.00233815	0.0422717	-0.000189725	0.253364
NULL	0.213699	0.108463	-0.000622915	0.030742	0.18254	0.0308595	0.195901	0.053368	0.172893	0.0279082	0.0149574	0.225882	0.0304394	0.2549	0.0149574	0.0249088	0.294842	0.00150282	0.226666	-0.000657796	-0.000378676	0.0201481
NULL	0.387254	0.43969	0.138015	0.0816485	0.059595	0.0155037	0.364979	0.122492	0.319545	0.287611	0.00707817	0.289825	0.137209	0.315521	0.0119861	0.235063	0.146266	0.0390322	0.124018	0.304398	0.00209206	0.13232
NULL	-0.000978705	0.00365627	0.139116	-0.00083343	0.153391	-0.000899055	0.0658294	0.226489	0.0392323	0.184378	0.0121338	0.122302	0.039186	0.093939	0.368163	0.151138	0.127245	0.0345552	0.247395	0.142502	0.0177302	0.101383
NULL	0.00150825	0.00536828	0.144739	0.0775102	0.110977	0.318382	0.0406472	0.0294576	-0.000606357	0.010229	0.0798497	0.281602	0.225787	0.101718	0.00544585	0.188309	0.0190535	0.0542484	0.177636	0.0263292	0.0775398	0.0993862
NULL	0.0667141	0.286467	0.114751	0.12932	0.0146663	0.000757831	0.00460553	-0.000945857	4.41922e-05	0.0122579	0.0713144	0.0113881	0.0586414	0.11988	0.0214626	0.15108	0.247315	0.0345821	0.00160593	0.205457	0.201727	0.0027313
NULL	0.180395	0.00347137	0.0248026	0.170503	0.164573	0.00173939	0.262843	-0.000815468	0.0523958	0.0179456	0.00591776	0.00445744	0.00963667	0.140328	0.0115633	0.0172748	0.0793388	0.000115176	0.0321666	0.0341073	0.429143	0.241101
NULL	0.27718	0.152744	0.132583	0.0377543	0.12656	0.00317414	0.0439078	0.020659	0.267542	0.106387	0.000977223	0.057242	0.0557617	0.0193716	0.00534013	0.520524	0.517752	0.0238519	0.335035	0.0207615	0.00118772	0.0907202
NULL	0.0315876	0.202129	0.00480449	0.0513728	0.0119313	0.0375411	0.00865612	0.0999698	0.343432	0.186003	0.0863235	0.00563092	0.135969	0.372449	0.0140161	0.560986	0.0943609	0.0148138	0.0528564	0.0887139	0.0368126	0.266956
NULL	0.0344541	0.106364	0.0018403	0.0561722	0.0239979	-0.00102261	0.117784	0.167067	0.318146	-0.000504028	0.112168	0.130118	0.0863726	0.165042	0.0157839	0.262812	-0.000672264	0.0330563	0.0762324	0.0526614	-0.000947947	0.0198662
NULL	0.0197579	0.154864	0.199261	0.0191702	0.127451	0.0275078	0.29436	0.0206926	0.125068	0.351895	0.00467032	0.147394	0.266012	0.0482935	0.0775227	0.218721	0.340622	0.0548142	0.300473	0.318937	0.292317	0.000658176
NULL	0.120213	0.0309031	0.0020831	0.0743006	0.286592	0.00109569	0.240216	0.100119	0.140095	0.323834	0.0308505	0.0568862	0.131902	0.0358705	0.00931089	0.0154363	0.252109	0.19308	0.000354601	0.21384	0.0395812	0.119814
NULL	0.0551163	0.145975	0.173977	0.0769312	0.00455963	0.00994992	0.00298105	0.00772024	0.299989	0.174629	0.024375	0.193889	0.0123916	0.0426244	0.432362	0.0478065	0.306416	0.110316	0.228452	0.0797495	0.0398356	0.116338
NULL	0.107151	0.0682849	0.0330279	0.0650452	0.310915	0.0475296	0.00824439	0.0012693	0.130803	0.368802	0.0488061	0.0112305	0.0403343	0.0084947	0.0167314	0.0137656	0.405889	0.166705	0.473208	-0.000307806	0.0506562	0.0347249
NULL	0.00401472	0.0185897	0.140745	0.19915	0.250191	0.00593485	0.0470156	0.0103528	0.256458	0.319305	0.0233533	0.17934	0.0654468	-0.000905651	0.0130749	0.270471	0.565459	0.00542366	0.10421	0.159099	0.24355	0.0332204
NULL	-0.000942322	0.263266	0.17268	0.0826111	0.164397	0.021908	0.217522	-6.85673e-05	0.0774909	0.165934	0.069705	0.316667	0.000301972	0.00361353	0.00931089	0.461829	0.401601	0.00026957	0.0422256	0.0252687	0.461495	0.0582091
NULL	0.0242516	0.000390974	0.0406637	0.0138325	0.0854551	0.00685856	0.48896	0.0439812	0.265434	0.0350922	0.0253172	0.266801	0.110864	0.108276	0.00053151	0.0219799	-0.000920035	-0.00102928	0.454039	0.0119046	0.167255	0.00157768
NULL	0.00568127	0.137741	0.0315221	-0.000272551	0.126794	0.0118541	0.0863509	0.28902	0.518189	0.0200227	0.0272019	0.0284895	0.00535287	0.372632	0.024375	0.253727	0.165778	0.00858304	0.0238925	0.074162	0.0448882	0.160636
NULL	0.0649603	0.0359499	0.022803	0.0442337	0.302905	0.0110798	0.00254849	0.224542	0.0919808	0.227788	0.00133888	0.00764032	0.0853181	0.422421	0.305389	0.240668	0.244733	0.0112657	0.00246143	0.0636201	0.345	0.143636
NULL	0.201235	0.0171727	-0.0010497	0.125529	0.00908416	0.113418	0.0793663	-0.000733403	0.360529	0.174057	0.0130749	0.15902	0.0748618	0.0849203	0.0234328	0.228242	0.58133	0.0182224	0.00720417	0.210973	0.0863829	0.00898211
NULL	0.0509469	0.384238	0.00244361	0.061891	0.116119	0.0687602	0.00661138	0.155272	0.343432	0.0455464	0.0198262	0.500344	0.0980483	0.237294	0.0168402	0.0217345	0.520521	0.021377	0.0436644	0.287566	0.328073	0.0314263
NULL	0.0931039	0.00855783	0.0742265	0.0234408	0.117313	0.1713	0.101115	0.11893	-0.00026317	0.539066	0.0676731	0.386046	0.22284	0.0872581	0.0111927	0.0757838	0.343797	0.161431	0.0332259	0.00683835	0.0900886	0.0727574
NULL	0.376741	0.0878657	0.0397848	0.104218	0.0393635	0.0178877	0.461929	0.0262629	0.316356	0.007277	0.0272019	0.227851	0.0503476	0.119156	0.0253172	0.0658345	0.593061	0.0280185	0.241984	0.0745893	0.0104339	0.253392
NULL	0.229384	0.149795	0.0867386	0.0472403	-0.000619605	0.022461	0.0452554	0.0366729	0.191726	0.315549	0.00673544	0.0103654	0.0039074	0.14851	0.141773	0.218425	0.00466115	-0.000792631	0.206457	0.266115	0.00225187	0.0829023
NULL	0.162873	0.0305264	0.108002	0.0884935	0.0331509	0.0745681	0.28471	0.226335	0.0454565	0.0300756	0.0262595	0.074232	0.0870215	0.077788	0.0223253	0.0732835	0.0244239	0.028869	0.00823949	0.0536536	0.446906	0.0108682
NULL	0.0608912	0.417742	0.200974	0.0464512	0.164397	0.172072	0.00260073	0.0771544	0.217502	0.296134	-0.000956526	3.71364e-05	0.0420452	0.0186388	0.0130749	0.174267	0.224368	0.0110738	0.351695	0.0474092	0.133714	0.0602481
NULL	0.076876	0.0388452	0.00227207	0.0643014	0.000557047	0.00449046	0.31729	0.201715	0.130175	-0.000496288	0.0177818	0.162938	0.00450776	0.124677	0.0187234	0.446445	0.105474	0.0749665	0.0191896	0.0165865	0.116482	0.208401
NULL	0.14113	0.257261	-0.000689119	-0.00104601	0.287675	0.00441817	0.125213	0.142288	0.13833	0.0200063	0.0676731	0.00856778	0.0517327	0.118504	0.0177818	0.000233516	0.0862452	0.00836741	0.255987	0.145545	0.0015098	0.0480061
NULL	0.00376228	0.0617514	0.0683537	0.0900404	0.142548	0.0372979	0.0211099	0.102627	0.0281714	0.224432	0.0308505	0.0680604	0.286897	0.298093	0.0233533	-0.000186997	0.221206	0.019045	0.0560487	0.0423783	0.215208	0.00946311
NULL	0.0859338	0.00567603	0.106238	0.133221	0.198997	0.000286821	0.275524	0.193575	0.068933	0.000344871	0.0029033	0.0175692	0.0107373	0.0591763	0.000846756	0.00638232	0.0143991	0.0719993	0.316604	0.133103	0.0397867	0.357788
NULL	0.0392493	0.326936	0.0413778	0.0216182	0.167604	0.000108274	0.0100713	0.229204	0.202254	0.0489991	0.00315029	0.422241	0.0917306	0.0557737	0.00811663	0.047914	0.297474	-0.00106197	0.00268496	0.166021	0.137911	0.187099
NULL	0.00657521	0.252355	0.196774	0.253353	0.53193	0.0135119	0.107088	0.0337742	0.293794	0.37405	0.0214626		0.00355103	0.0903201	0.0224908	0.190112	0.15108	0.252178	0.253528	0.196019	0.0411906	0.595984
NULL	0.059343	0.0950729	0.0131227	0.0494161	0.0309873	0.32204	0.0702015	0.000177157	0.123576	0.0141138	0.027557	0.57872	0.335685	0.000953323	0.0254764	0.20905	0.501228	0.0836119	0.0521405	0.248494	0.00269261	0.0566841
NULL	0.101976	0.013405	0.073804	0.000975181	0.0225379	0.0261268	0.0334387	0.00406215	0.127504	0.305445	0.0680518	0.57872	0.0724698	0.109254	0.0021685	0.214371	0.00196382	0.0604162	0.265056	-0.000812604	0.42464	0.209251
NULL	0.0031811	0.0355077	0.0965937	0.000868325	0.0167275	0.0093243	-0.00103297	0.00109816	0.303443	0.0148762	0.0215488	0.401855	0.229767	0.0101411	0.0102518	0.162549	0.0579814	0.00248721	0.22886	0.296443	0.0597604	0.0236832
NULL	0.21745	0.0303056	0.09192	0.344719	0.199848	0.0450548	0.285461	0.0631611	0.119866	0.0102304	0.048507	0.248722	0.119429	0.0215093	0.00931089	0.0502717	0.0506616	0.165904	0.108723	0.128314	-0.000582052	0.048372
NULL	0.273436	0.179052	0.0799014	2.54959e-05	0.0167769	0.105585	0.174553	0.375141	0.205594	0.0341614	0.0337449	0.198695	0.0724799	0.0582542	0.0111927	0.402559	0.0937261	0.15892	0.0141598	0.0655952	0.10281	0.267033
NULL	0.20121	0.0571402	0.0550459	0.0258867	0.219004	0.0562194	0.0368416	0.00375672	0.276247	0.000167905	0.0772927	0.196029	0.0824317	0.0715709	0.0214626	0.128551	0.535285	0.26211	0.0330079	-0.000684083	0.337842	0.167576
NULL	0.57097	0.0398593	0.00268549	0.0557383	0.191483	0.0530829	0.081393	0.00660592	0.230242	0.147002	0.0357834	0.186724	0.11053	0.00358879	0.00800324	0.22639	0.252109	0.212934	0.265063	0.00467573	0.310443	0.137651
NULL	0.028516	0.0185407	0.0784699	0.21486	0.165361	0.0132178	0.358087	0.0123648	0.00201223	0.010816	0.116244	0.0360722	0.0755828	0.303259	0.0997321	0.271134	0.275774	0.0899157	0.00425501	0.223611	0.127406	0.00532424
NULL	0.0925492	0.00167978	0.201061	0.0201042	0.133007	-0.00108446	0.0347254	0.0438338	0.17063	0.178872	0.0262595	0.28443	0.00617563	0.114798	0.23787	0.00492218	0.510369	0.056026	0.00150414	0.178104	0.0413018	-0.0001932
NULL	0.0585261	0.0586135	0.146507	0.0326247	0.159946	0.000150518	0.320018	0.0614568	0.268254	0.37405	0.0261881	0.108844	0.00353497	0.254027	0.00912294	0.56646	0.0559427	0.0609475	0.114835	0.0293054	0.354729	0.234448
NULL	0.0472916	0.220429	0.196209	0.0401127	0.173132	-0.00107727	0.149653	-0.00091488	0.428106	0.0474049	0.0469558	0.0357978	0.0770632	0.260809	0.00053151	0.105959	0.568345	0.0288992	0.146701	-0.000666644	0.0034361	0.11766
NULL	-0.000249031	-0.00100344	0.0419324	0.0158964	-0.00103791	0.00637272	0.226754	0.146625	0.599723	0.197812	-0.000199934	0.352161	0.284911	0.230943	0.00135661	0.0653802	0.239453	0.192116	-0.000445001	0.047983	0.00978135	0.220814
NULL	0.0447399	0.290601	0.091399	0.00329667	0.166848	0.00691338	0.214128	0.239953	0.153031	0.0123056	0.0052619	3.71364e-05	0.0135986	0.152669	0.0149574	0.0207268	0.650248	0.211232	0.037559	-0.000804821	0.204731	0.161359
NULL	0.00911956	0.111737	0.00698046	0.194326	0.192299	0.0140081	0.0293557	0.0374495	0.128182	0.182276	0.031915	0.533225	0.0809465	-0.000700473	0.0121338	0.333292	0.0117716	0.00267698	0.0742378	0.0109882	-0.000245936	0.0554288
NULL	0.395154	0.32799	0.204935	0.100158	0.0794308	0.0046423	0.00267313	-0.000880003	0.125517	0.000668516	0.0145924	0.00207239	0.0590516	0.409217	0.0149574	0.216336	0.351123	0.00271071	0.0177628	0.0466768	0.0292656	0.0729304
NULL	0.454937	0.0360356	0.00771158	0.012582	0.103131	0.0029779	0.149959	0.261087	0.142545	0.024456	0.00318125	0.258045	0.254917	0.0530675	-0.000430438	0.522311	0.665872	0.131333	0.0757009	0.317921	0.0105969	0.206428
NULL	0.51175	0.00970981	0.547589	0.0913612	0.19952	0.04439	0.0109395	0.238617	0.124113	0.0784997	0.0318526	0.268097	0.115366	0.196755	0.0290228	0.0521701	0.0627547	0.171851	0.0544414	0.288989	-0.000582052	0.199204
NULL	0.0160761	0.0584562	0.000949715	-0.000731771	0.148073	0.0214608	0.241976	0.121997	0.189493	0.294515	0.00176962	0.512982	0.0490162	0.04512	0.0992034	0.260265	0.111869	0.140121	0.00198069	0.294198	0.0170235	0.109252
NULL	0.234874	0.0624541	0.08758	0.101422	0.135124	0.00858681	0.443581	0.164948	0.108442	0.399958	0.0168402	0.00112667	0.132224	0.00904836	0.0168402	0.00398459	0.0709384	0.0913605	0.0527313	0.0399677	0.241138	0.00537357
NULL	0.0845124	0.473036	0.0253352	0.00322623	0.268295	0.042521	0.000714738	0.00666324	0.253012	0.0179641	0.0196828	0.440595	-0.00092692	0.177545	0.00168358	0.0211275	0.0264028	0.210811	0.00120774	0.376801	0.0361786	0.00173448
NULL	0.00545744	-0.000792918	0.149102	0.103642	0.218933	0.0802927	0.0320632	0.00488409	0.0711672	0.519146	0.0252433	0.289309	0.28916	0.273904	0.0157839	0.320122	0.0314921	0.0628919	0.313407	-0.000976121	0.00113951	0.0615261
NULL	0.263626	0.120014	0.0505689	0.0111562	0.0139085	0.122981	0.158084	0.173147	0.212461	0.129584	0.0111549	0.0711423	0.0440638	0.0201967	0.00666453	0.165778	0.0374787	0.0135766	0.252682	0.000236574	0.0144786	0.189319
NULL	0.0697526	0.0485843	0.20241	0.02692	0.437884	0.0653755	0.386596	0.00132582	0.107065	0.368369	0.0300219	-0.0010872	0.233086	0.272296	0.0176784	0.540226	0.296076	0.0139215	0.0717798	0.0770201	0.0995087	0.0837816
NULL	0.447965	0.0248961	0.228202	0.17576	0.056483	0.0431383	0.184178	0.0754575	0.232427	0.00787649	0.0328579	0.0553842	0.0759813	0.135266	0.0884292	0.676386	0.167964	0.0576124	0.48489	0.0403916	-0.000638015	0.0989289
NULL	0.000897988	0.360529	0.00385669	0.125081	0.330241	-0.000132067	0.0116355	0.446203	0.154114	0.382339	0.01178	0.106409	0.00260659	0.00955988	0.0215488	0.166368	-0.000941034	0.215106	0.254367	0.0313963	0.334616	0.00095559
NULL	0.17988	0.0594231	0.0138067	0.0465331	0.0898444	0.00372352	0.483796	0.00806265	0.0283585	-0.000163091	0.0356871	0.12948	0.00302298	0.00975261	0.434558	0.18687	0.497736	0.00543599	0.0228138	-0.00078142	-0.000874187	0.0741332
NULL	0.0349828	0.329604	0.00458215	0.00245775	0.00239184	-0.00104692	0.00197742	0.00545754	0.241737	0.211601	0.0234328	0.226627	0.065812	0.215704	0.0121338	0.000909658	0.15327	0.0975775	0.241256	0.020119	0.0263245	0.00794678
NULL	0.229392	0.276843	0.0534037	0.0503127	0.0362063	0.0367648	0.0977661	0.266857	0.291174	0.329259	0.0261881	0.0610955	0.254367	0.0943151	0.0215488	0.188309	0.253727	0.0234051	0.189117	0.0168131	0.0645484	0.000192018
NULL	0.0367869	0.280506	0.301064	0.219091	0.0407775	0.00279103	0.528089	0.0788928	0.194835	0.0209221	0.0215591	0.105202	0.0342602	-0.000695761	0.00695494	0.520524	0.300554	-0.00088562	0.250238	0.000599891	0.0207421	0.116195
NULL	0.10744	0.218544	0.0432294	0.00506769	0.217579	0.00278344	0.00254849	0.000993734	0.0154777	-0.000243055	0.0273276	0.133086	0.00967284	0.283087	-0.000746313	0.00613592	0.0191523	0.225456	0.207914	0.0132295	0.0393069	0.228514
NULL	0.00201572	0.359648	0.126318	0.0112728	0.0210995	0.00278344	0.0889926	0.341971	0.0623333	0.00506143	0.0234328	0.0760381	0.276886	0.257205	0.17502	0.140145	0.127257	0.0190369	0.102059	0.0309301	0.0907675	0.130835
NULL	0.0293056	0.141326	0.00109941	0.082594	0.101817	0.10063	0.378194	0.184462	0.133915	0.00349233	0.182419	0.0523643	0.0821859	0.0222901	0.189044	0.139665	0.447568	0.019635	0.242763	0.0179898	0.0508494	0.0939001
NULL	0.309433	0.0367489	0.097026	0.00622704	0.212169	-0.000843079	0.198738	0.00907071	0.0614955	0.150069	0.0206069	0.309302	0.00121075	0.233294	0.0168402	0.537526	0.0515559	0.00392791	0.0805433	0.440557	0.344706	0.0186901
NULL	0.0259453	0.232039	0.00373886	0.00227909	0.271724	0.0513585	0.156219	0.00947592	0.136435	0.111896	0.0596403	0.0792933	0.155459	0.0270124	0.00931089	0.244913	0.567546	0.00751697	0.297884	0.159584	0.232311	0.202738
NULL	0.098873	0.33251	0.167686	-0.00020371	0.274355	0.00984275	0.0868114	0.0299727	-0.000715524	0.00849268	0.00264431	0.0542281	0.0278729	0.00661166	0.0187234	0.301567	0.00605627	0.00660878	0.0382412	0.0742474	0.256733	0.0667519
NULL	0.247447	0.0297015	0.250227	0.0329994	0.0809513	0.0243722	0.415326	0.219297	0.161607	0.121684	0.031915	0.00233876	0.137532	0.0640561	0.00648876	0.301757	0.176971	0.264184	0.538287	0.00804722	0.0385133	0.117292
NULL	0.120229	0.0220201	0.0935779	0.0219986	0.136154	0.104402	0.114207	-0.000721688	0.285792	0.250727	0.0347331	0.132866	0.132214	0.0869703	0.0149574	0.226288	0.387312	0.027766	0.000110376	0.0365623	0.482204	0.00122507
NULL	0.290449	0.118109	0.00487632	0.00308588	0.0465394	-0.000750462	0.0143585	0.0136699	0.215114	0.16358	0.0234328	0.137105	0.295408	0.178108	0.0143119	0.630911	0.016744	0.165678	0.167924	-0.000830991	0.000592561	0.314803
NULL	0.140568	0.025554	0.0862767	-0.000845331	0.42441	0.0219716	0.132479	-0.00109101	0.18517	0.281149	0.0280776	0.00445744	0.00166558	0.323501	0.0224908	0.00214287	0.284629	-0.000901732	0.228606	0.0085274	0.0772478	0.253264
NULL	0.482787	0.222811	0.00337078	0.104913	0.0721942	0.0246217	0.268977	-0.000771413	0.231225	0.487414	0.00160068	0.564126	-0.000908021	0.285443	0.0214626	0.0935372	0.0444152	0.088557	0.144758	0.34911	0.185031	0.0219829
NULL	0.370583	0.0232042	0.143639	0.0048664	0.00249198	0.00807849	0.277134	0.228573	0.142114	0.106089	0.015003	0.201319	0.139214	-0.000951235	0.00742939	0.596867	0.00620347	3.36515e-05	0.00665105	0.0380975	0.00322545	0.010693
NULL	0.0239268	0.154334	0.00513328	0.147806	0.0746114	0.0170245	-0.000397296	0.243312	0.405198	0.0411372	0.00259324	0.310959	0.0721407	0.190872	0.0112768	0.104258	0.0587838	0.00480949	0.0867888	0.183684	0.00383981	0.0788842
NULL	0.0116294	0.115663	0.224311	0.0164359	0.549106	0.0108653	0.356576	0.137489	0.0943166	0.132936	0.0257527	0.490267	0.0284372	0.0739441	0.000127509	0.0830413	0.205505	0.253441	0.296603	0.0448387	0.196663	0.248256
NULL	0.41261	0.136981	0.0294183	0.0354174	0.0449948	0.0889693	0.0219797	0.0240717	0.00278849	0.0319465	0.00957016	0.212805	0.0145877	0.127733	0.631328	0.393668	0.00115452	0.0172088	0.057724	-0.000117308	0.34868	0.0146227
NULL	0.142187	0.0690995	0.0076008	-0.000970625	0.056725	0.0474688	0.062192	-0.000915993	0.207487	-0.000801669	0.0199328	0.0193678	0.106124	0.19133	0.0308505	0.105709	0.0774601	0.0173536	0.13306	0.166961	0.101146	0.0170756
NULL	0.0240785	0.185992	0.24137	0.223097	0.127276	-0.000941723	0.290795	0.187937	0.321012	0.0661776	0.0186249	0.0393261	0.0486194	0.066165	0.0140161	0.0515559	0.66313	0.00113338	0.285721	0.129753	0.0647424	0.0341539
NULL	0.377932	-0.000945301	-0.000654254	0.00491265	0.115678	0.0667469	0.34069	0.00158188	0.106915	0.307565	-0.00100546	0.270139	0.0774886	0.0887698	0.0149574	0.0173152	0.0124432	0.0453586	0.102447	0.153694	0.00731404	0.0813116
NULL	0.0471663	0.169383	0.154356	0.0457533	0.0659607	0.0123889	0.123642	0.0279966	-0.000635329	0.151538	0.0311297	0.0255336	-0.00098755	0.0718991	0.0140161	0.567512	0.0822223	0.110115	0.0162649	0.052517	0.0453142	0.0837816
NULL	0.103231	-0.000839488	0.0768865	0.061136	0.145219	0.0146792	0.282098	0.113186	0.21245	0.0363354	0.0308726	0.0728226	0.0345694	0.0437762	0.0148358	0.0587335	0.0180544	0.0926872	0.181216	0.16499	0.0358653	-0.00103108
NULL	0.0760767	0.0612822	0.00115134	0.102957	0.0588609	0.0897248	0.297382	0.0397524	0.231432	0.0438739	0.023955	0.217208	0.018606	-0.00101864	0.0158432	0.0521994	0.064411	0.03171	0.10685	-0.000649475	0.116548	0.0193252
NULL	0.260254	0.0776023	0.15109	0.0291003	0.00163707	0.000906282	0.0558811	0.287304	0.353376	0.00283739	0.0396413	-0.000517386	0.00610744	0.420461	0.0102518	0.174603	0.240159	0.0349052	0.0103164	0.0901896	0.0349842	0.083465
NULL	0.191007	0.032556	0.0273209	0.048411	0.330928	0.0477901	0.0631902	0.0962613	0.0146201	0.0356326	0.00613454	0.198849	0.130539	0.281221	0.00718608	0.00612352	0.0409877	0.00471934	0.23243	0.0112369	0.269067	0.366352
NULL	-0.000558096	0.418645	0.17551	0.0537543	0.0183418	0.130423	0.0501566	0.207503	0.00124566	0.362642	0.104586	0.0688381	0.0867447	0.0843762	0.0951466	0.166746	0.634952	0.170497	0.0879277	0.110372	0.017803	0.15028
NULL	0.10712	0.327918	0.050688	0.0340631	0.0309369	0.0670744	0.515392	0.112299	0.0523958	0.00244399	8.84019e-05	0.000393904	0.0247193	0.0363791	0.0215488	0.359201	0.484548	0.0123977	0.0115628	0.000898158	0.0985613	0.00814986
NULL	0.166895	-0.000991801	0.0699997	0.0867122	-0.000834764	0.00364612	0.190222	0.00065438	0.0622945	0.140423	0.0337449	0.0590589	0.266438	0.178396	0.000513638	0.0722805	0.300171	0.0682482	0.124018	0.0202009	-0.000404285	-0.000343864
NULL	0.00160044	0.0658734	0.0209373	0.00259685	0.539772	7.23592e-05	0.132299	0.2116	0.300876	0.0919976	0.0271668	0.508612	0.0066959	0.0490519	0.0657006	0.0697637	0.0267509	-0.000520787	0.52761	0.192706	0.0766571	0.246143
NULL	0.153024	0.015459	0.0186297	0.0265478	-0.000919968	0.00460292	0.0765132	0.229334	0.0202688	0.12092	0.0234328	0.0103003	0.0160594	0.132095	0.0513191	0.246832	0.662242	-0.000940333	0.0540042	0.00575722	0.0140706	0.00473296
NULL	0.208947	0.0244616	0.214822	0.123995	0.0452619	0.0661841	0.0832068	0.15016	0.0726221	0.129289	0.00124444	0.0279507	0.00929759	0.314011	0.207285	0.0206607	0.064363	0.162783	0.623036	0.0463527	0.14353	0.183012
NULL	0.00329542	0.232735	0.127905	0.286761	0.0256862	0.0106403	0.210961	0.0315533	0.192818	0.0587802	0.020517	0.140805	0.12166	0.140424	0.0149574	0.457655	0.0614386	0.0321738	0.130607	0.0283566	0.0900886	0.0914164
NULL	0.23762	0.0345258	0.00502607	0.0574229	0.0111002	-0.000840283	0.231153	0.040193	0.0425103	0.0859115	0.0284494	0.212286	0.242809	0.0171228	0.0157839	-0.000887184	0.0351389	0.0817847	0.126952	0.0512886	0.364382	0.138166
NULL	0.0249535	0.192679	0.0397374	0.0549713	0.449109	0.00249949	0.461762	0.130336	0.284362	0.174046	0.00104069	0.147709	0.176405	0.0456928	0.0094178	0.295264	0.60006	-0.000413244	0.183247	0.397747	0.110033	0.0579137
NULL	0.0157621	0.035879	0.174023	0.04288	0.338256	0.0392882	0.0148382	0.481253	-0.000999938	0.0207558	0.0216751	0.0263646	0.0826432	0.45752	0.0720199	-0.000570147	0.296076	0.0139625	0.0169874	0.226587	0.00964923	-0.000586821
NULL	0.279021	0.0945573	0.0349453	0.0169518	0.350901	-0.000275087	0.211492	0.212621	0.522016	0.334985	0.0173535	-0.000916138	0.0867447	0.117882	0.0177818	0.253727	0.477684	0.0808678	-0.00103576	0.0991501	0.00201877	0.308348
NULL	0.375293	0.273286	0.00174516	0.00786134	0.0669836	-0.000841961	0.000885887	0.109563	0.126119	0.00358171	0.0234328	-0.000714059	0.0853181	-0.00090314	0.0168402	0.229076	0.134342	0.0377935	0.247931	0.358466	0.0930332	0.289245
NULL	0.478124	0.0473451	0.0920251	0.0265999	0.169998	0.00353284	0.147328	0.0518621	0.011183	0.00306851	0.0187234	0.00681972	0.124936	0.0198598	0.0119861	0.0145633	0.469609	0.0217594	-0.000952835	0.036543	0.133695	0.0729063
NULL	0.175912	0.132595	0.101028	0.000574647	0.0726459	0.0116048	0.119922	0.00288324	0.175527	0.106355	0.0140161	0.386046	0.215621	0.0504116	0.0121338	0.284629	0.0276728	0.0964491	0.0149675	0.0100444	0.173274	0.00121828
NULL	0.00636588	0.0684632	0.249577	0.00254483	-0.000160839	0.0620178	0.0636173	0.243466	0.20731	0.000524658	0.0196651	0.237648	0.15613	0.00839145	0.0158988	0.263299	0.192046	0.0289327	0.169341	0.233338	0.20295	0.00347469
NULL	0.113089	0.138071	-0.000257194	0.0232921	0.237516	0.00509809	0.224257	0.0490608	0.167408	0.246625	0.0152196	0.00650097	0.0296116	0.142669	0.0250955	0.176411	0.0796669	0.146283	0.209879	-0.00103134	0.00598206	0.021332
NULL	-3.62151e-05	0.0158734	0.211783	0.00221392	0.0367043	-0.000999467	0.404368	0.504786	0.00970387	0.0104082	0.032019	0.0365418	0.0699421	0.211522	0.0121338	0.0154485	0.0174215	0.0685225	0.189575	0.0438481	0.131877	0.155474
NULL	0.275601	0.0465276	0.21288	0.149595	0.303081	0.0439644	0.262699	0.0300519	0.073663	0.232248	0.0272019	0.0207452	0.05149	0.292352	0.220842	0.00700685	0.42771	0.0974178	0.256841	0.196536	0.147719	-0.000496072
NULL	0.426632	0.0204205	0.129813	0.145731	0.121198	0.000176103	0.0496754	0.0874108	0.0463901	0.610464	0.0169547	0.0175926	0.151583	0.0926029	0.0158988	0.259723	0.0363593	0.0949329	0.0996027	-0.000478769	0.0123657	0.0660896
NULL	0.0585261	0.229705	0.1791	0.0288472	0.0648094	0.00776291	0.224719	0.0262684	0.0275327	0.412921	0.0338009	0.0310852	0.053118	0.0635218	0.220842	0.253727	0.0273352	0.274113	0.00292968	0.0588229	0.227571	0.109704
NULL	0.0200427	0.164107	0.232529	0.041907	0.0355644	-0.000756355	0.0679098	0.114904	0.0464443	0.0895696	0.000830272	0.519015	0.0945999	0.00550949	0.00743921	0.392205	0.0294992	0.028757	0.196259	0.0843816	0.104861	0.0873536
NULL	0.11065	0.212209	0.0160178	0.0851575	0.19952	0.0394998	0.159084	-0.00100775	0.104676	0.187255	0.0196651	0.237551	0.149609	0.560252	0.0007232	0.0207815	0.252109	-0.000544051	0.0571735	0.100649	0.00400705	0.176639
NULL	0.662352	0.0460605	0.0169309	0.190119	0.236346	0.0572561	0.13852	0.120199	0.345434	0.0106488	0.00200682	0.248722	0.144515	0.12597	0.00814167	0.10688	0.571495	0.00827924	0.213611	0.112821	0.424389	0.0136783
NULL	0.0213751	0.137544	0.108733	0.114995	0.00556118	0.00177225	0.0808155	0.0140605	0.230521	0.0112931	0.099155	0.2198	0.0116949	0.225865	0.00742939	0.570312	0.0711493	0.0538634	0.235505	0.0537046	0.143263	0.19211
NULL	0.0606546	0.00541233	0.161252	-0.00102896	0.399349	7.81069e-05	0.117294	0.00399483	0.0470681	0.0469499	0.0196651	0.544573	0.31776	0.268366	0.0289575	0.283438	0.251104	0.0280193	0.177202	0.141112	0.0102992	0.256788
NULL	0.129956	0.107222	0.423555	0.265951	0.0320207	0.08378	0.0500971	0.16319	0.0157469	0.0719382	0.0280042	0.129226	0.175441	0.0959854	0.110051	0.362299	0.266737	9.79595e-07	0.00865164	0.0723044	0.00128745	-8.48391e-05
NULL	-0.00105754	0.000321284	0.171721	-0.000652031	0.140672	0.0112334	0.0304433	0.239953	0.0502484	0.137244	0.0433056	-0.000388139	0.134478	0.0706957	0.0121338	0.0129561	0.216336	0.241947	0.202184	0.00120492	0.00573667	0.132986
NULL	0.503712	0.183462	0.00137416	0.00445507	0.0824927	0.0130922	0.234651	0.146761	0.0728713	0.0543305	0.0187234	0.0133348	0.0113694	4.35721e-05	8.39878e-05	0.402887	-0.00107978	0.00126536	0.0119941	0.0665814	-0.000751687	0.251786
NULL	-0.000799493	0.0693018	0.063707	0.036384	0.0313254	0.0347323	0.01901	0.27162	-9.60012e-05	-0.000380965	0.0261881	0.144973	0.0138355	0.214519	0.0167314	-0.000892687	0.0121464	0.201074	0.0218294	0.0229969	0.155658	0.024103
NULL	0.161093	-7.33784e-05	0.208435	0.00418362	0.178417	0.00256959	0.252521	0.371247	0.0654312	0.0435513	0.075879	0.00546808	0.235531	0.0212129	0.0102518	0.111275	-0.00102717	-0.000428423	0.163999	0.0404347	0.0107662	0.0939231
NULL	0.0406297	0.288661	0.00898829	0.0738386	-0.000687542	-0.000626669	0.0609669	0.0343645	0.0483999	0.320706	-0.000438162	0.227851	0.103192	0.0564546	0.0206069	0.414093	-0.000383152	0.0812628	0.0327144	0.00426538	-0.000138749	0.165027
NULL	0.00789149	0.163759	0.0837076	0.0187148	0.124624	0.00357106	0.188417	0.0779524	0.424342	0.392338	0.0177818	0.00909571	0.0327803	0.0946517	0.0196651	0.196097	0.484677	0.0256519	-0.000952835	0.0106471	0.0073244	0.242429
NULL	0.06099	0.137779	0.218087	0.00889656	0.126442	0.0390284	0.0342573	0.241479	0.00837998	0.110295	0.0271371	-0.000957656	0.121788	0.593993	-0.000947003	0.0122004	0.168692	0.0148669	0.0228503	0.00687701	0.214486	0.195966
NULL	0.0206257	0.00747637	0.190614	0.056802	0.203395	0.00261304	0.0306906	0.00269635	0.302156	0.0055113	0.0262595	0.228879	0.224364	0.126805	0.00474684	0.0235232	0.205472	0.0258434	0.128136	0.105949	0.0388975	0.226717
NULL	0.0204607	-0.00100806	0.322292	0.0756067	0.0345003	0.00734784	0.212568	0.260749	0.195284	0.359409	0.00197839	0.0496931	0.261805	0.0384386	0.0140161	0.176913	0.299686	0.0245557	0.0233021	0.0944358	0.185467	0.230215
NULL	0.280212	0.127873	-0.000383379	0.0403078	0.430027	-0.000459478	0.290063	0.158617	0.0601303	-0.000743299	0.0227103	0.197898	0.0986922	0.318779	0.0196651	0.577404	0.0398455	0.103725	0.0854831	0.0269171	0.117448	0.106054
NULL	0.076062	0.227057	0.248754	0.00585228	0.410198	0.0668492	0.0143585	0.00423253	0.0368341	0.311739	0.0221069	0.482001	1.83081e-05	0.0665966	0.455674	0.294842	0.0105762	0.114704	0.330939	-0.000470029	-0.000914101	-7.1007e-05
NULL	0.376842	0.198556	0.249987	0.00998419	0.140259	0.0449536	0.0279451	-0.000891024	0.103314	0.314386	0.0039543	0.0943011	0.115224	0.0100451	0.0121338	0.0134722	0.0141743	0.110009	0.105177	0.317779	0.0104819	0.241652
NULL	0.00317036	0.0382225	0.0927043	0.130369	0.0539642	0.0944732	0.224719	0.0471194	0.045011	0.0723602	0.0272019	0.0548819	0.250757	0.00156438	0.0134833	0.000234608	-1.12414e-05	-0.000451891	0.0954245	0.018204	0.177368	0.0637017
NULL	0.01992	-0.00015541	0.00147034	0.170292	-0.000835719	-0.000865974	0.0278546	0.247853	0.229462	-0.000873846	0.0168402	0.129062	0.0665403	0.00351781	0.187914	-0.00098066	0.108838	0.0379876	0.0453118	0.224968	0.240389	0.0161438
NULL	0.0919889	0.00365738	0.0688166	0.348063	0.142548	-0.000853157	0.138272	0.000253983	0.0750339	0.265601	0.0272019	0.0360722	0.260844	0.0369913	0.00931089	0.0199247	0.0134722	0.157909	0.493226	0.0492939	0.0475163	0.106865
NULL	0.00112477	0.222803	0.0490306	0.0540378	0.156418	0.280629	0.108002	0.0602719	0.0727074	0.100185	0.107983	0.0357978	0.227693	0.128443	0.0110337	0.216336	0.059258	0.0191088	0.0523493	0.00739033	0.0235965	0.024488
NULL	0.0468014	0.267593	0.0143141	0.223882	0.0225106	0.0506936	0.126849	0.068215	0.129253	0.000495882	-0.000821075	0.139835	0.237	-0.000832896	0.0111927	0.431182	0.252109	-0.00105061	0.0826793	0.126895	0.0910061	0.0244243
NULL	0.0757944	-0.000941421	0.0157981	0.0189886	0.0628148	0.0308113	0.124246	0.130287	0.457484	0.00376351	0.0331682	0.045241	0.134332	0.00875571	0.108069	0.639164	0.000620573	0.0364385	0.526116	0.020036	0.00330381	0.0636294
NULL	0.208934	0.127787	0.0122216	0.0274062	0.598685	0.0124197	0.11269	-6.92658e-05	0.0785818	0.0281063	0.00409751	0.0951424	0.0086135	0.268629	0.0158988	0.0137656	0.106	-0.000942748	0.225309	0.226065	0.2515	0.011968
NULL	0.0677538	0.00722311	0.0583413	0.115145	0.149751	0.0405061	0.48706	0.0738961	0.27819	-0.00103411	0.0262595	-0.00104698	0.367039	0.201748	0.0119861	0.128423	0.297474	0.00464695	0.126833	0.100526	0.384733	0.0133298
NULL	0.140366	0.0348413	0.233354	0.00149116	0.320261	0.0550438	0.506661	0.00210866	0.166047	0.0648778	0.11524	-0.00026216	0.0145299	0.307077	0.0020621	0.496059	0.191045	-0.00104994	0.163864	0.294977	0.283518	0.0618997
NULL	0.0402195	0.0280345	0.146682	0.0634687	0.0140037	0.0239771	0.150351	0.0512247	0.23524	0.0117055	-0.000988722	0.123687	0.271855	0.000253541	0.0196651	0.264997	0.117037	0.0455107	0.0241794	0.141149	0.0349244	0.0231489
NULL	0.0190984	0.15077	0.00664429	0.00709112	0.020947	0.0131667	0.185865	0.0478271	0.199679	0.0124245	0.0281443	0.404238	0.00371604	0.0729946	0.0158988	0.484352	0.5786	0.0689329	0.00559441	0.0416361	0.232838	0.000245958
NULL	0.0274004	0.18118	0.00742939	0.00322623	-0.000291679	0.00228395	0.396296	0.241835	0.123383	0.0197789	0.000116077	-0.000709157	0.0313473	0.0458193	0.340654	0.128463	0.133267	0.00436859	0.402591	0.0872517	0.0365466	0.315424
NULL	0.00285349	0.307797	0.00190803	0.105878	-0.000833923	0.052808	-0.00103926	0.113455	0.261185	0.0632958	0.0234372	0.00445744	0.0712564	0.021051	0.0187234	0.000179819	0.0652287	0.235317	0.539882	0.103821	0.00144206	0.05865
NULL	0.0248913	0.132469	0.356	-0.000324073	0.021088	0.0162233	0.403351	0.358908	0.000534103	-0.000851965	0.0370047	0.554184	0.20759	0.0147482	0.0215488	0.102047	-0.000971096	0.155159	0.210373	-0.000987628	0.262283	0.0221382
NULL	0.024369	0.107115	-0.00041777	-0.000916472	-0.000627735	0.0324618	0.0497237	0.0107996	0.215066	0.176488	0.0262595	-0.000810822	0.336446	0.166158	0.00931089	-0.000608643	0.00630204	0.069475	0.233238	0.0261371	0.0637746	0.0996297
NULL	0.189374	-0.00080779	0.229952	0.0322489	0.0300641	0.00188492	0.305235	0.0188007	0.00123827	0.29063	0.0284398	0.232351	0.0788293	0.281498	0.022408	0.0120203	0.067948	6.93835e-05	0.576493	0.103674	0.107048	0.16599
NULL	0.286674	0.0423536	0.103835	0.022435	0.458036	0.00576652	0.114173	0.198562	0.0145796	0.0310661	0.0300295	-0.00110327	0.0355397	0.0247188	0.00444084	0.15223	0.0869845	0.0282168	0.0138206	0.0816126	0.092537	0.0138172
NULL	0.290446	0.128825	0.138336	0.00200935	0.381389	0.00223718	0.00382732	0.0392431	0.190904	0.038892	0.0790358	0.203565	0.0493937	0.023369	0.0840357	0.280559	0.0795932	0.174443	0.00106576	0.056867	0.0840662	-0.000699849
NULL	0.102062	0.117685	0.135092	0.00402549	0.0345123	0.0569649	0.552241	-0.00100277	0.00436923	0.00219022	0.0149574	0.0308626	0.282374	0.399421	0.0239055	0.183351	0.0143812	0.0024166	0.535417	0.0575717	0.0519037	0.154414
NULL	0.0012063	0.170319	0.122072	0.00226056	0.0812266	0.0679454	0.0796295	0.186422	0.00221927	0.130331	0.0187454	0.0274569	0.132995	0.0264612	0.0140161	0.00619093	0.0286144	0.0414656	0.369383	0.00180898	0.00956011	0.346511
NULL	0.0116119	0.527899	0.0372746	0.117267	0.131875	0.000444075	-0.00099139	0.272453	0.0111935	0.102008	0.0356871	0.0501464	0.0053684	0.0396794	0.0178087	0.0890422	0.0151	0.171545	0.26339	0.242617	0.201667	-0.00102021
NULL	0.00217192	-0.000449426	0.0540735	-0.000833454	0.108367	0.00215171	0.0414624	0.175115	0.0252599	0.013728	0.0370604	0.00112667	0.201998	0.00913378	0.0121338	0.177119	0.002948	0.157174	0.227542	0.00718407	0.133331	0.119226
NULL	0.318383	0.000318641	0.347231	0.12213	0.108743	0.202759	0.118895	0.261547	0.134886	0.369828	0.0375736	0.188337	0.309802	0.131379	-0.000823908	0.240159	0.0138874	0.0347962	0.0165979	0.0598049	0.00414055	0.059265
NULL	0.0685558	0.316264	0.134175	0.000211192	0.172601	0.00822699	0.281346	0.200959	0.249607	-0.000915511	0.0150536	0.0736652	0.0011445	0.0567295	0.0149574	0.49557	0.0795289	0.0215885	0.034908	0.029355	0.248985	0.024621
NULL	0.156817	-7.91947e-05	0.00429838	0.0424012	0.163071	0.0543832	0.0445674	0.000198343	0.049129	0.0661776	0.0300295	-8.87237e-05	0.131217	0.00161446	0.0111927	0.192113	0.268064	0.0133155	0.321089	0.0730374	0.220665	0.123507
NULL	0.0348434	0.00869879	0.000143799	0.0941401	0.157526	0.0708186	0.183331	8.21051e-05	0.42009	0.287835	0.0242983	0.147635	0.280077	0.118971	0.227591	0.211381	0.00333143	0.00478135	0.253269	0.123904	0.000774915	0.0026976
NULL	0.233975	0.0385436	0.332458	0.0910926	0.0711818	0.0330256	0.00181527	0.00748525	0.00338573	-0.00095766	0.0338009	0.0686411	0.0279143	0.187172	0.380515	0.245877	0.138337	0.155537	0.11497	0.0555868	0.0168103	0.0588804
NULL	0.067278	0.168858	0.206441	0.1242	0.1463	0.0210671	0.237069	0.152783	0.335621	0.000816369	0.106936	0.0279536	0.14342	-0.000870639	0.00182551	0.229283	0.245877	0.531417	0.228606	0.0645638	0.153781	0.0705109
NULL	0.227685	0.0591996	0.0316587	0.159865	0.173143	0.0880537	0.151846	0.00989658	0.247633	0.0317334	0.0112348	0.233665	0.221817	0.258172	0.362572	0.374711	-0.000941034	0.00435022	0.105956	0.0539381	0.0070378	0.0963259
NULL	0.139831	0.167188	0.00770667	0.147806	0.364608	0.0711676	0.0261822	0.00209363	0.259904	0.157283	0.0205458	0.00274943	0.163188	0.0402346	0.0149574	0.300214	0.497736	0.0232397	0.0152842	0.105647	0.231593	0.148795
NULL	0.028516	0.166922	0.0127618	-0.000644268	0.128095	-0.000995125	0.191777	0.265735	0.324728	-0.000986607	0.0120429	0.239161	0.207798	0.253527	0.0048196	0.0114088	0.301567	0.167467	-0.000539625	0.10432	0.0586084	0.241113
NULL	0.0948894	0.0110455	0.0516136	0.02448	0.100609	0.0155582	0.0906263	0.23931	0.0138355	0.0370325	0.0195711	0.0134019	0.233121	0.100115	0.0214626	0.605719	0.165778	0.040728	0.126431	0.0874392	0.171214	0.0295053
NULL	0.0032562	0.00042085	0.0584425	-0.000125146	-0.000579509	0.0344646	0.12503	0.0454062	0.210695	0.266789	0.0176664	0.13928	0.177089	0.0652955	0.295274	0.134342	0.0228732	-0.00106357	0.0104274	0.0158444	-0.00103339	0.0788176
NULL	0.192506	-0.000945301	0.198074	0.0137922	0.049649	0.0480751	0.144119	0.0368783	0.226198	0.442727	0.0300295	0.452528	0.0993493	0.207527	0.0220461	0.00249437	0.309424	0.000249393	0.136355	0.354236	0.274366	-0.000903714
NULL	0.190877	0.0338126	0.0402769	0.0334457	0.33459	0.15371	0.0665712	0.0218389	0.0807518	0.138754	0.0553897	0.108746	0.0710598	0.00562097	-0.00096886	0.064976	0.0287955	0.109817	-0.000914978	0.225382	0.0817276	-0.000622046
NULL	0.0560725	0.132598	0.00946948	0.123092	0.164286	0.0190914	0.0290909	0.0111848	0.158566	0.000492928	0.0245394	0.00714569	0.230464	0.000993795	0.00718608	0.0127473	0.241442	-0.00103364	0.246275	0.00167244	0.240237	0.241699
NULL	0.180959	0.158571	0.00603511	0.041161	0.0598515	-0.000949433	0.116074	0.0209255	0.21524	-0.000630255	0.0226499	0.00328549	0.0290665	0.0469416	0.0234328	0.0117741	0.0133579	0.000951597	0.0250727	0.216685	0.136661	0.190413
NULL	0.301042	0.0326586	0.00619863	0.192296	0.17202	0.0188478	0.520666	0.168572	0.208486	0.533571	0.00975084	0.221868	0.0772378	0.30239	0.0215488	0.30044	0.28347	0.0165407	0.000129893	0.228864	0.0604319	0.0025045
NULL	-0.00075628	0.410916	0.509694	0.0161713	0.239195	0.0604223	0.260399	0.00653748	0.610115	0.0591616	0.0290869	0.0284809	0.00592041	0.00968043	0.0116621	0.0145889	0.526771	-0.00111636	0.207651	0.00386968	0.0498887	0.288315
NULL	0.103897	0.019862	0.257861	0.0173245	0.17123	0.0377263	0.142141	0.0894703	0.0483999	0.434497	-0.000893007	0.0019607	0.226082	0.00611017	0.00264902	0.000589642	0.195662	-0.000447215	0.0555224	0.0338546	0.000181944	0.0545582
NULL	0.0321076	-0.0010202	0.0607798	-9.36115e-05	0.341737	0.0206188	0.063042	0.0903613	0.124425	0.236029	0.0357603	0.180723	0.0224668	0.0303905	0.012937	0.296076	0.200669	0.00499521	0.164663	0.103098	0.115355	0.14705
NULL	0.061201	0.00106449	0.203993	-0.000760778	0.172962	-0.000947287	0.103391	-0.000607427	0.162526	0.265336	0.00568831	0.0382573	0.135122	0.205383	0.0111927	0.00917378	0.506346	0.186787	0.11055	0.041667	0.048834	-0.000219413
NULL	0.00619863	0.125293	0.0080058	0.000354146	0.0708702	0.00290688	0.0854672	0.482269	0.280158	0.183792	0.0413017	0.194981	0.0144997	0.200372	0.075547	-0.000884839	-0.000998713	0.176008	0.199982	0.249246	0.099439	0.245125
NULL	0.256258	0.0458958	0.013758	0.315681	0.00708522	0.0508068	0.0741985	0.424383	0.00733486	0.0981796	0.024375	0.209711	0.0180562	0.0245705	0.0309722	0.0243665	0.175686	0.222271	0.0295476	0.0201232	0.0711997	0.0781963
NULL	0.124029	0.0570865	0.00501791	0.0398293	0.437884	0.017611	0.226677	0.0721876	-0.000696752	0.0623892	0.029326	0.52018	0.00770874	0.000156412	0.227181	0.25962	0.0935372	0.0195573	0.0862205	0.26019	0.171337	0.23
NULL	0.0345921	0.000744733	0.211951	0.349555	0.602238	0.0117643	0.0020953	0.00122781	0.0585821	0.0101115	0.0308505	0.00994282	0.226133	0.312544	0.0130749	-0.000892687	0.201261	0.124301	0.0869696	0.00857451	0.31218	0.129604
NULL	0.0163921	0.0132396	0.187367	-0.00105399	0.164763	0.00960047	0.124246	0.0225639	0.0593713	0.215394	0.0290869	0.274132	0.165774	0.0504477	0.0196651	-0.000433024	0.0105007	0.0611441	0.000830289	-0.00103134	0.0326243	0.00193133
NULL	0.00732657	0.325616	0.0741976	0.00118581	0.136113	0.0335594	0.0477692	0.205766	0.229975	0.129718	-0.000814046	0.00265198	0.0460355	0.225202	0.0299041	0.0564704	0.245877	0.0385436	0.290414	0.253586	0.119439	0.0457998
NULL	0.194785	0.0947403	0.0437485	0.00953104	0.399697	0.048329	0.247074	0.147611	0.0934559	0.00329868	0.008388	0.0581848	0.118967	0.394231	0.000181063	0.0043285	0.17842	0.00223727	0.205331	0.0492939	0.0517974	0.0173188
NULL	0.241039	0.363104	0.0103164	0.203576	0.123895	0.049243	0.188212	0.0182171	0.0368341	0.00932382	0.0195711	-0.000556089	0.230471	0.31289	0.0149574	0.0579366	0.0715416	0.212464	0.0845769	0.158053	0.0714834	0.153457
NULL	0.00335307	0.107652	0.00501791	0.00365756	0.00185695	0.0213957	0.319302	0.019862	0.324774	0.00594946	0.0234328	0.0818192	0.00268535	0.153035	-9.8337e-05	0.0381917	0.163927	0.118314	0.332741	0.22957	0.0381285	0.22256
NULL	0.0922445	0.00855783	0.0994164	0.231386	0.0148107	0.0178678	0.27526	0.00233596	0.258932	0.400635	-0.000395389	0.156106	0.0829793	0.0300751	0.117677	0.0690415	0.017222	-0.000185339	0.00868777	0.3016	0.0552319	0.0248569
NULL	0.16733	0.0456214	0.149215	0.0435652	0.031936	0.0375784	0.205438	-0.000967225	0.0728713	0.401799	0.00859686	0.00176062	0.00831513	0.222968	0.0214826	0.422124	0.175894	0.013458	0.367575	0.0850069	0.241851	0.147055
NULL	0.0406571	0.155318	0.032711	0.078278	0.00216247	0.000346706	0.0379143	0.239041	0.181825	0.02663	0.0447766	0.168186	0.0837297	0.300976	0.0149574	0.416809	0.0718173	0.102686	0.236599	0.0564651	0.180191	0.105359
NULL	0.160192	0.000280092	-0.000577337	0.0198856	0.0325998	0.0285894	0.194222	0.143771	0.124576	0.101653	0.0116621	0.0995669	0.108035	0.0351488	0.0177818	0.197969	0.00638232	0.146028	0.353846	0.0568575	-0.000696995	0.0449593
NULL	0.117515	0.322039	0.0536538	0.0359007	0.722766	-6.75428e-05	0.00421923	0.115263	0.00390382	0.0172466	0.0290869	0.132894	0.0129788	0.0659357	0.00719969	0.117037	0.00918788	0.104233	0.0711909	0.018996	0.325626	0.267974
NULL	0.243891	0.278562	0.169109	0.117323	0.00643696	0.112617	0.1216	0.2514	0.129391	0.126387	0.0234328	-0.000674712	0.234973	0.227011	0.0111927	0.545042	0.0161347	0.000123203	0.138458	0.0726426	0.317035	0.0169995
NULL	0.0961605	0.308333	0.0108319	0.0507801	0.0368609	-0.000471938	0.513398	0.0824103	0.0244569	0.273148	0.0355809	0.317952	0.403518	0.00821261	0.027311	0.516218	-0.000831939	0.0506663	0.0965473	0.0106111	0.103591	0.0235003
NULL	-0.00107282	0.0150679	-0.000680776	0.0336691	0.459985	0.0364607	0.11718	0.00158472	0.0824498	0.222197	0.0246783	0.00437425	-0.000849777	0.128271	0.0158988	-0.000953424	0.0435795	0.200432	0.0396368	0.0703428	0.109899	0.105487
NULL	0.20136	0.019273	0.38721	0.00862561	0.0276889	0.00100178	0.422044	0.207475	0.386568	0.0158116	0.0316376	0.166738	0.0366421	0.141146	0.00355966	0.162646	0.266503	-0.000522933	0.0707825	0.0990754	0.314314	0.0291937
NULL	0.020056	0.353121	0.094717	0.0195777	0.0967537	0.014651	0.0756279	0.0284546	0.154478	-0.00105401	0.0253172	0.452528	0.0222006	0.068178	0.0261946	0.000581078	0.33723	0.208887	0.432392	0.00939546	0.00998678	0.00848682
NULL	0.00129789	0.0973781	0.217096	0.0752282	0.145277	0.0321849	0.37959	0.07993	0.341752	0.144209	0.0853851	0.00666511	0.175963	0.0114543	0.203646	0.366314	0.0691024	0.0627537	0.11511	0.000756716	0.0709045	0.0165499
NULL	0.0697705	0.183451	0.0200735	0.0318546	0.065546	0.0244358	0.191595	0.109777	0.135241	0.0299671	0.0224265	0.0891692	-0.000636447	0.065906	0.0262595	0.0562457	0.00338954	0.102331	0.592811	0.185014	0.0700456	0.171385
NULL	0.0551163	0.00585227	-0.00018282	0.0268144	0.448217	0.126616	0.239405	0.0343199	0.106356	0.00306393	0.0293588	0.0666079	0.18677	0.0991508	0.00133068	0.00521893	0.329212	0.00770181	0.000516367	0.177458	0.103168	0.112139
NULL	0.0448701	0.00408124	0.00526866	-0.00105885	0.216781	0.0235864	0.122217	0.0452303	0.0851285	0.337189	0.00931089	0.184115	0.110725	0.29079	0.0140161	0.261253	0.604642	9.79595e-07	0.623036	0.115446	0.0327477	-0.00102386
NULL	0.408385	0.198763	0.16883	0.0449235	0.125834	0.00555024	0.00402234	0.0991087	0.155437	0.110835	0.0233533	0.0546665	0.0487555	0.245214	0.0214626	0.0650966	0.304822	0.0460831	0.381391	0.3309	0.0574827	0.190032
NULL	0.0714573	0.0187437	0.0581859	0.23204	0.512734	0.00659669	-0.00111249	-0.000849092	0.286837	0.131323	0.0177818	0.557757	0.00808509	0.0012159	0.0100795	0.264411	0.295264	0.111718	0.171093	0.0415793	0.023701	0.0245013
NULL	0.000966518	0.0874737	0.248898	0.00166402	0.00403491	0.159567	0.419192	0.0386651	0.0124881	0.294295	0.0907448	0.0736652	0.218957	0.496752	-0.000824142	0.242849	0.598084	0.0244677	0.121131	-0.000905418	0.0873671	0.00692356
NULL	0.595312	0.249098	0.1841	0.0282617	0.180719	0.0766336	0.468209	0.181009	0.0368369	0.030738	0.00279003	0.158855	0.0267671	0.052553	0.00130353	0.000326103	0.235071	0.150202	0.0945504	0.0384566	0.00249607	0.259753
NULL	0.06593	0.00529322	0.201823	0.0594705	0.139863	0.00282156	0.569942	0.112415	0.0157469	0.197034	0.0142823	0.0389621	0.177555	0.0117606	0.0158988	0.141118	0.027029	0.0402	0.158118	0.0991188	0.170428	0.0106213
NULL	0.300461	0.188795	0.0478919	0.0043557	0.075716	0.00734027	0.122709	0.0573908	0.110999	0.0380653	0.020517	0.0943011	0.359345	0.293239	0.0215488	0.179638	0.194724	0.187156	0.0585551	0.111264	0.163661	0.0315737
NULL	0.182081	0.00377165	0.14348	0.123707	0.0984406	0.035238	0.0152807	0.174747	0.195198	0.215702	0.022408	0.469588	0.100337	0.0959854	0.0075485	0.254078	0.0381084	0.0898902	0.242703	0.180825	0.295667	0.237635
NULL	0.0131328	0.000943301	0.226298	0.0256627	0.00979519	0.0944556	0.0246851	0.0887908	0.0196435	0.000432008	0.0288807	0.034763	0.204801	0.409086	0.142913	0.0308719	0.2626	0.221701	0.0689444	0.13426	0.291354	0.00284746
NULL	-0.00103632	0.0281832	0.00986894	0.238594	0.135951	0.0612432	0.0608709	0.224235	0.0194153	0.339723	0.144611	0.378651	0.319746	0.15689	0.304318	-0.000232075	0.116979	0.0483232	0.372158	0.0191107	0.0783525	0.289846
NULL	0.155596	0.0076003	0.038022	0.126612	0.0414913	0.0026302	0.0618673	0.0172889	0.0354813	0.0488598	0.027588	0.257162	0.111156	-0.000855105	0.00985579	0.00500328	0.195269	-0.000709844	0.0756929	0.217091	0.030612	0.0112984
NULL	0.0627399	-0.00098429	0.00245881	0.0278808	0.0139902	0.0125778	0.0287874	0.0187382	0.106739	0.00163198	0.0811896	0.386046	0.0483212	0.0611541	0.0664716	0.0260613	0.000234608	0.0613736	0.0838458	0.075098	0.116744	0.063094
NULL	0.110378	0.373177	0.00133194	0.0569296	0.00329604	0.187316	0.080592	-0.000475952	0.181704	0.0154921	0.0369058	0.399529	0.0674326	-0.000546071	0.0243101	0.0133579	0.166746	0.0155633	0.508755	0.329324	0.000574227	0.251755
NULL	0.100356	0.00624956	0.070086	0.038798	0.01958	0.0830032	0.235178	0.145498	0.10615	0.149911	0.00956025	0.105128	0.137209	0.313905	0.0140161	0.00267552	0.568229	0.18887	0.401908	0.308683	0.132968	0.0344762
NULL	0.204152	0.0158289	0.0547791	0.0603521	0.315612	0.12448	0.288148	0.215915	0.0673129	0.212089	0.0271329	0.349345	0.0141101	0.254536	0.171024	0.251266	-0.00100915	-0.000424193	0.33349	0.268477	0.491064	-0.000138421
NULL	-0.000922708	0.174537	0.00734311	0.102362	0.0652902	-0.00094258	0.526514	0.0564781	0.00651486	0.00150497	0.0005751	0.00177202	0.00613582	0.0649375	0.0012746	0.013743	0.654721	0.176012	0.228637	0.0951909	0.0764066	0.0928065
NULL	0.0270809	0.124827	0.00335651	0.0836747	-0.00102699	0.29316	0.101517	0.0739441	0.204371	0.350128	0.020517	0.0576185	0.00769843	1.96704e-05	0.0168402	0.0773633	0.0236411	0.210015	0.343281	0.104764	0.00577394	0.022607
NULL	0.161319	0.0948421	0.03786	0.0396371	-0.000414421	0.00655499	0.128744	-7.84136e-05	0.275115	0.0123487	0.0233348	0.199735	0.0599683	0.371262	0.000117648	0.0143812	0.173047	0.00907133	0.162885	0.0402177	0.368027	0.138166
NULL	0.0790202	0.000947875	0.115695	0.0710057	0.0121448	-0.000937294	0.596511	0.249479	0.0398036	0.138027	0.1041	0.130976	0.0248588	0.113303	0.0253172	0.484548	0.565459	0.239024	0.0379002	0.364355	0.200734	0.53336
NULL	0.0736383	0.072013	0.0747238	0.0642554	-0.000448874	0.0253499	0.233576	0.00113617	0.599723	0.193994	0.0742654	-0.000218016	0.0207109	0.107026	0.000158476	0.0202863	0.0974978	0.117741	0.0144489	0.305732	0.0013205	0.0287594
NULL	0.0681014	-0.000550389	0.0187834	0.00125197	0.102609	0.0145785	0.218311	0.0284439	0.0911289	0.0115378	0.00386887	0.352383	0.0995283	0.121477	0.0138869	-0.00101461	0.0491045	0.0182197	0.171877	0.143722	0.271105	0.00762306
NULL	0.12039	0.00246346	0.190398	0.00163445	0.0294265	0.0396746	0.00240623	0.0723385	0.0514799	0.434039	0.0215591	0.000328438	0.118361	0.000781888	0.0187234	0.0428239	0.0515559	0.217032	0.00228565	0.00821803	0.300791	0.165856
NULL	0.53482	0.158136	0.00898097	0.225007	0.256568	0.00197075	0.12979	0.042691	0.313204	0.109069	0.0233533	0.0125146	0.0103528	0.0197237	0.0569944	0.267349	0.0633835	-0.000102592	0.0711909	0.0108459	0.0383112	0.151442
NULL	0.214334	0.0594277	0.0215229	0.399762	0.00330117	0.0042346	0.157553	0.029973	0.266207	0.355433	0.0318559	0.531715	0.000613919	0.0117813	0.0157839	0.611442	0.294842	0.000797166	0.117288	0.165422	0.105904	0.0805507
NULL	0.0592779	0.0180485	0.199053	0.0692945	0.100839	0.0797766	0.1711	0.00990223	0.092908	0.177304	0.000795199	0.280518	0.136103	0.19779	0.0039543	0.00174578	0.205519	0.194417	0.280561	0.00871039	0.0314838	0.0853006
NULL	0.367547	-7.27935e-05	0.126644	0.0379967	0.350901	-7.99056e-06	0.512898	0.0445818	0.0080333	0.343972	0.0328113	0.665543	0.00403388	0.302972	0.0215488	0.0195666	-0.000617179	0.201109	0.00106765	0.0110673	0.295541	0.199801
NULL	0.401862	0.239517	0.0210059	0.197314	0.086593	0.00530396	0.426902	0.00222556	0.125019	0.00490039	0.236428	0.00207343	0.256122	0.118392	0.146284	0.537018	-0.000559711	0.0168062	0.0371888	0.0725167	0.131107	0.322701
NULL	0.0803891	0.32963	0.187097	-0.000187814	-0.000579509	0.040864	0.122595	0.10784	0.119188	0.155617	0.0308505	0.10423	0.225582	0.101838	0.0167314	0.27098	0.0393044	0.00559086	0.433958	0.105185	0.165091	0.0680351
NULL	0.327974	0.00218888	0.0212093	0.189253	0.119305	0.195758	0.156241	0.11444	0.10264	-0.000817091	0.0997488	0.0289748	0.179517	0.120127	0.0697897	0.131632	0.105474	0.110009	0.174204	0.191672	0.0985514	0.0793387
NULL	0.240818	0.0465145	0.392494	0.0473336	0.0819463	0.018109	0.103391	-0.000890001	0.00199644	0.0415135	0.072705	0.0586016	-0.000441211	0.083899	0.0121338	0.253727	0.515502	0.00861911	0.134196	0.0792789	0.000257351	0.0818315
NULL	-0.000974296	0.0896977	0.0356744	-0.000882541	0.211376	0.0307341	0.0129315	0.156222	0.0728713	0.0395509	0.024375	0.134088	0.0767529	0.00157136	0.00942347	0.573215	0.639164	0.162309	0.324817	0.0108258	-0.00051745	0.0544274
NULL	0.0080179	0.0542412	-0.000268823	0.0818689	0.0227963	-0.000268434	0.15047	0.280174	0.128431	0.0278025	0.0103214	0.0576185	0.151271	0.111935	0.0130749	0.00460692	0.0741422	0.186787	0.139076	0.0223225	0.0126547	0.26308
NULL	0.00143476	0.0141473	0.0220139	0.00206026	0.151884	0.0520361	0.283326	0.0428069	0.0608102	0.0052126	0.0346895	0.608779	0.0376977	0.0235383	-0.000853736	0.171177	0.387758	0.0493768	0.0153666	0.000682518	0.323925	0.234658
NULL	0.0417839	0.0115313	0.0375549	0.082594	0.326941	0.00744935	0.154504	-0.000951794	0.191799	-0.000952013	0.0233533	0.502086	0.270295	0.119921	0.0254485	0.0149185	0.24815	0.0296553	0.0781369	0.00811505	0.273819	0.006964
NULL	0.0254719	0.227212	0.103184	0.203469	0.189487	0.0136487	0.0689717	-0.000915993	0.0407313	0.077488	0.0150459	0.186357	0.114903	0.0327258	0.0149574	0.409311	0.17882	0.109048	0.0707825	0.0557139	0.0584767	0.0738062
NULL	0.376842	0.343849	0.467424	0.177639	0.0347753	0.00268426	0.0147839	0.0548454	0.529367	0.322796	0.0351483	0.169583	0.534211	0.0237337	0.043628	0.569423	0.175294	0.0024766	-0.000450109	0.142366	0.187264	0.00914889
NULL	0.126919	0.22157	0.00268549	0.133391	0.177757	-0.000916147	0.363333	0.0147762	0.00215288	0.139604	0.015787	0.101933	0.221946	0.255144	0.00742939	0.425252	0.00601496	0.187936	0.0517206	0.00163688	0.00831098	0.236731
NULL	0.172534	-0.000696878	0.0683887	0.276901	0.294453	-0.00105331	0.0854344	0.107345	0.0643194	0.0681665	0.00862616	0.509148	0.00165943	0.0070869	0.00742939	0.0682285	0.190112	0.0454095	0.00301753	0.0837467	0.258037	0.01405
NULL	0.161614	0.197014	0.036677	0.214634	0.0108783	0.0348129	0.0458525	0.137871	0.30728	0.114351	0.0261317	0.203951	0.0305626	0.11127	0.0111927	0.2796	0.113199	0.0372315	0.259338	0.00255778	0.025253	0.202153
NULL	0.46764	0.441141	-0.000898754	0.0199331	-0.000973931	0.0614652	0.0330916	0.157006	0.0794314	0.327847	0.0206069	0.134646	0.0188833	0.0861928	0.00931089	5.93119e-05	-0.00095297	0.150631	0.24973	0.143023	0.298811	0.103342
NULL	0.462068	0.0120881	0.114989	0.00366749	0.0715085	0.119291	0.306872	0.0006466	0.126119	-0.000459587	-0.000158579	0.0393261	0.145809	0.0534523	0.198084	0.152273	0.281003	0.197869	0.21542	0.071361	0.0480241	0.0185228
NULL	0.0927447	0.151477	0.017475	0.0141733	0.136626	-0.000902575	-0.0006192	0.0497264	-0.000183641	0.00672284	0.0443753	0.244753	0.25785	0.263213	0.0122062	0.0154363	0.288308	0.204002	0.271953	-0.000179566	0.00446205	0.0699884
NULL	0.227961	0.155975	0.150269	0.0616903	0.613016	0.000672263	0.00619177	0.0862917	0.0124847	0.0313428	0.0323116	0.000328438	0.0196965	0.180309	0.0177818	0.130539	-0.000984884	0.0572816	0.0891028	0.0539105	0.0857754	0.0061151
NULL	0.142871	0.0221556	0.0931221	0.280177	0.19229	0.0131667	0.140444	0.0861912	0.152055	0.0594718	0.00934764	0.00144372	0.082824	0.0161854	0.00634681	0.303748	0.0661345	0.00237377	0.250996	0.011464	0.122819	0.0452091
NULL	0.00367381	0.0192232	-0.00101054	0.14019	0.0172098	0.0198923	0.0876861	0.183279	0.0191755	0.159723	0.0243769	-3.53371e-06	0.00675764	0.275882	0.0786019	0.169952	0.0733631	0.0851711	0.165745	-0.00106336	0.0263133	0.366224
NULL	0.535979	0.159256	0.0722581	0.0111006	0.196032	0.0414957	0.204519	0.35077	0.0420866	0.15478	0.0186249	0.0170746	0.10121	0.271782	0.0158988	0.0344537	0.010699	0.0335111	0.109136	0.217867	0.0731001	0.253358
NULL	0.00582574	0.173082	0.232098	0.00300295	0.00221951	0.00985259	0.00868611	0.228124	-0.000984723	0.0797799	0.0234328	0.031076	0.0323145	0.234182	0.0083701	0.166307	0.0887577	0.010186	0.305808	0.0130555	0.0575304	0.197927
NULL	0.0551163	0.153174	-0.000328143	0.0476379	0.404497	0.00305177	0.0529309	0.0571704	0.0444933	0.140528	0.0281443	0.29023	0.107053	0.110137	0.00931089	0.573215	0.504292	0.117555	0.00524718	0.0991501	0.108334	0.175408
NULL	0.125539	-0.000253181	0.225208	0.00162562	0.175868	0.0116059	0.140596	0.00356464	0.0794314	0.0521505	0.040357	0.0783747	0.125213	0.0320942	0.020517	0.000810692	0.245877	0.204811	0.0305882	0.0572378	0.00263636	0.0757135
NULL	0.00102607	0.0575349	0.334952	0.0151639	0.00255487	-0.00033345	-0.000418788	0.0680525	0.33543	0.116277	0.0267902	0.0616525	0.0840012	0.134036	0.0111927	0.509529	0.117037	0.00396617	0.206429	0.250849	0.0363498	0.0282339
NULL	0.00949125	0.0939601	0.1026	0.113207	0.226293	0.00403916	0.335847	0.0168031	0.084429	-0.000817091	0.0299668	0.169159	0.112466	0.177339	0.00648876	5.29303e-05	0.474513	0.000693162	0.25305	0.0318414	0.408504	0.00172674
NULL	0.00330207	0.203355	0.0392442	0.000990706	-0.000835719	0.010738	0.0041676	0.0141891	0.0578383	0.0179579	0.104038	0.291979	0.0438808	0.152821	0.00258057	0.0354307	0.123641	0.182173	0.0249514	0.0789684	0.119273	0.0905224
NULL	0.0424996	0.0744104	0.0349255	0.0132246	0.0784318	0.116446	0.217986	0.00883822	0.129152	0.559538	0.0567915	0.378281	0.00608813	0.0602322	-0.000972384	0.259599	0.233974	0.150316	-0.000377564	0.295411	0.17095	0.0557673
NULL	0.030546	0.0183049	0.212179	0.0578892	0.0340228	0.0422409	0.281611	0.0199189	0.114332	0.00576772	0.0300295	0.195248	0.231558	0.122452	0.00742939	0.135629	0.0162295	0.0432413	0.00228565	0.0344593	0.0354352	0.172905
NULL	0.618067	0.122396	0.102985	0.0312129	0.148496	0.0209291	0.0397465	0.0002422	0.00721878	0.00981044	0.00691471	0.00573676	0.180225	0.128492	0.170482	0.00535788	0.604557	0.193464	0.354393	0.0365313	0.0268404	0.28003
NULL	0.192942	-0.000372165	0.0432521	0.0740878	0.00254233	0.00460785	0.119368	0.21667	0.0805534	0.289806	0.0602486	0.238586	0.0998134	0.173147	0.0187234	0.274402	0.117037	0.191696	0.0243811	0.00476974	0.346156	0.0588804
NULL	0.00728714	0.0669644	0.0021556	0.00167649	0.00260875	0.032998	-0.00107554	0.176935	0.0083319	0.185569	0.00802961	0.0279427	0.213519	0.247429	0.0138869	0.401377	0.374768	0.453352	0.171503	0.130614	0.210049	0.000802276
NULL	0.219084	0.0391536	0.0473119	0.110257	0.168152	0.238424	0.104816	0.107151	0.0100118	0.322867	0.0309722	0.00180382	0.0178892	0.031146	0.00306789	0.175875	0.133676	0.018182	0.104215	-0.000192275	0.0286692	0.00153793
NULL	0.279528	0.0105025	0.0705832	0.020578	0.0320207	0.0963012	0.146128	0.129028	0.0717783	0.24307	0.0148358	0.402007	0.0456647	0.00104855	0.0686058	0.0133348	0.139208	0.190983	0.27175	0.0183173	0.413503	0.26132
NULL	0.13457	0.339746	0.0642433	6.18763e-05	0.0139085	0.00491832	0.217351	0.0877192	0.240483	0.237614	0.031565	0.0290989	0.0759813	0.135236	0.0177818	0.598404	0.134602	0.0101183	0.147503	0.235741	0.767196	0.0904114
NULL	0.138587	0.0745895	0.0326276	0.0897304	0.393982	0.00493844	0.0620587	-0.000730159	0.0837576	0.289578	0.0243769	0.180934	0.263339	0.131228	0.136778	0.651321	0.149128	-0.00111829	0.219357	0.0428048	0.0443901	-0.000762962
NULL	-0.00101448	0.259293	0.031458	0.0540537	0.154789	-0.000253507	0.00959937	0.0719239	0.0266149	0.316775	0.0361439	0.0740583	0.0828715	0.162038	0.0176784	0.052441	0.228317	0.1066	0.203114	0.0609393	0.269613	0.111376
NULL	0.00442014	0.196162	0.1036	0.0674497	0.0819092	0.0205256	0.101738	0.118865	0.00691169	0.122108	0.0252433	0.108801	0.00555977	0.10601	0.0149574	0.0459113	0.114288	0.0284515	0.000967744	0.185305	0.120071	0.0150782
NULL	0.196364	0.16141	0.00465042	0.0520957	0.150941	0.00388977	-0.00108192	-0.000814047	0.00780966	0.0117055	0.0300295	0.00212625	0.0117503	0.171527	0.00535936	0.103497	0.0202863	0.0969019	0.172424	0.00155578	0.346927	0.0206189
NULL	0.158452	0.0936751	0.141174	0.0160678	0.173382	0.00484755	0.286419	0.0289129	0.030166	0.158958	0.0177223	0.0485867	0.116224	0.16647	0.207074	0.0471854	0.0827128	0.0224114	0.0947735	0.00409109	0.165091	0.121478
NULL	-0.00098779	0.0868538	-0.00102241	0.0737376	0.0899024	0.000137663	0.113225	0.139108	0.00382622	0.120719	0.0338696	0.463514	0.255926	0.123084	0.0110337	0.0219799	0.0189851	0.0365567	0.401401	0.0630086	0.202928	0.0537
NULL	-0.000766013	0.118517	0.0568216	0.000354858	0.265252	0.0134927	0.226687	0.130287	2.07148e-05	0.192797	0.00250369	0.056976	0.0118013	0.0475355	0.013606	0.092852	-0.00101461	0.110983	0.293199	0.0320937	0.139391	0.0847803
NULL	0.00793771	0.311281	0.141394	0.0451322	0.00325412	0.0356623	0.00708507	0.171432	0.355576	0.420004	0.0301192	-3.53371e-06	0.0182113	0.065044	0.337946	0.568229	0.0267509	-0.000793562	0.0666656	0.293316	0.304148	0.0028806
NULL	0.182086	0.431633	0.0408924	-0.000535524	0.129914	0.0240797	-0.000288462	0.0299025	0.0650751	0.0168277	0.0370047	0.0389621	0.00485827	0.252218	0.0168402	0.188463	0.0626226	0.161806	0.163044	0.0181169	-0.00041581	0.19436
NULL	0.0115956	0.139395	0.169024	0.283801	0.00205012	0.0037068	0.284038	0.125379	0.0893998	0.516335	0.0206069	0.549726	0.219096	0.199125	0.0100795	0.332881	0.197634	0.0566972	0.0204447	0.0916163	0.0223797	0.0255468
NULL	0.26208	0.107009	0.0293712	0.168397	0.223665	0.0262285	0.25638	0.278871	0.102131	0.124021	0.00641488	0.0345057	0.143082	-0.000278232	0.0121338	0.0282952	0.0385543	0.0501906	0.352886	0.153441	0.0236272	0.0296302
NULL	0.107247	0.120663	0.102903	-0.00105377	0.0168817	0.129791	-0.00107725	0.0177424	0.391566	0.104297	0.0257678	0.281845	0.115686	0.216936	0.00942347	0.208413	0.273021	0.0191146	-0.000504432	0.061965	0.0386586	0.0992249
NULL	0.011646	0.0296817	0.0615774	0.250483	0.141328	0.144899	0.360423	0.0455169	0.0194612	0.262272	-0.000158579	-0.000130642	0.0434604	2.71579e-05	0.234908	-0.000892687	0.195118	0.188255	0.144103	0.0998168	0.0384986	0.415566
NULL	0.004246	0.256418	0.14089	0.0186553	0.146429	0.19652	0.236334	0.25424	0.145581	0.0113164	0.0282136	0.0346442	0.046528	0.231249	0.00457401	0.585013	0.071651	0.240956	0.228606	0.230121	0.105405	0.0264543
NULL	0.326624	0.0394384	0.00243033	0.0364768	0.0431824	0.0340448	0.618528	0.0789042	0.0813267	0.000933115	0.034215	0.315268	0.227693	0.418154	0.0102518	0.426762	0.106	0.0114767	0.00108516	0.0454481	0.00129625	0.166441
NULL	0.00795364	0.13389	0.41473	0.0250475	0.150508	0.130728	0.265463	0.457736	-0.00091012	0.368718	0.00102244	0.108844	0.067498	-0.000998174	0.0262595	0.0140169	0.0620873	0.0389116	0.0672859	0.0786862	-0.000716717	0.0469485
NULL	0.0301906	0.179568	0.114392	0.125133	0.0843038	0.285461	0.318614	0.027388	0.260107	0.315578	0.00871579	0.0883622	0.0219158	0.0334901	0.0111927	0.287338	0.567014	0.0725602	0.0138139	0.00144892	0.00228327	0.0556592
NULL	0.0142691	0.000591635	0.0297086	0.139817	0.076229	0.16433	0.275646	-0.00108852	0.240483	0.0123926	0.015003	0.246828	-0.000582697	0.290991	0.00258057	0.236108	0.415372	0.0911375	0.123619	0.177537	0.0413341	0.00507413
NULL	0.216519	-0.000398055	0.0233308	0.270668	0.162751	0.00356693	0.0420267	0.116236	0.00368146	0.336951	0.0140161	0.489414	0.0270913	0.00804574	0.00631096	0.167964	0.229444	0.0590141	0.000782557	0.0384874	0.0516447	0.0107064
NULL	0.193382	-0.000995241	0.0255715	0.205656	0.158107	0.0373226	0.152789	0.0906947	0.0580124	0.0611787	0.00335942	0.181043	0.211884	0.0928387	0.156359	0.0216658	0.294134	0.0114371	0.36616	0.0126766	0.10562	0.308024
NULL	0.0302298	0.0264664	0.108703	-0.000493688	-0.000305764	0.0278906	0.198045	0.212455	0.00795117	0.0429236	0.125902	0.0654143	0.0771996	0.0590516	0.0102518	0.245877	0.179052	0.00999847	-2.18698e-05	0.00016386	0.0111285	0.233924
NULL	0.0940525	0.243849	0.249636	0.0835999	0.00232026	0.00369863	0.262549	0.341915	0.0929236	0.584122	0.019119	-0.000416292	0.220905	0.267287	0.0290784	0.242987	0.120718	0.0518985	0.00848539	0.00667169	-7.51733e-05	0.228514
NULL	0.131112	0.313257	0.166043	0.000201007	0.0149076	-0.000938357	0.0940138	0.00554936	0.0292326	0.343917	0.0224908	0.193231	0.0953279	0.0541765	0.0140161	0.577474	0.658141	0.0268326	0.0228794	0.00899963	0.0914098	0.117262
NULL	0.230923	0.00263244	0.210026	-0.0010192	-0.000943888	0.00337261	0.0252177	0.049711	0.174339	0.00443436	0.000353362	0.00573676	0.0821086	0.216056	0.0177818	0.221405	-0.000642837	0.0514535	0.0302408	0.22444	0.000681088	0.260072
NULL	0.273008	0.0527521	0.321388	0.000751932	0.168603	0.0631147	0.517078	0.210106	0.350497	-0.00101674	0.0158988	0.134829	0.0112617	0.17062	0.0242983	0.398449	0.00930403	0.0611589	0.0958398	0.152777	0.120087	0.0352481
NULL	0.107843	0.00587204	0.0946614	0.0506543	0.291448	0.0823522	0.024799	0.236689	0.228461	0.0791171	0.0262595	0.15853	0.0783981	0.250981	0.0083701	0.245877	0.0393352	0.231844	0.319858	0.0922949	0.025955	0.247012
NULL	0.187242	0.329758	0.0304062	0.0152489	0.177757	0.0114448	0.116658	0.0898134	0.0477916	0.269567	0.274639	0.114708	0.274765	0.0853952	0.0798293	0.149543	0.0960941	0.127952	0.0875735	0.000645566	0.00488293	0.00218036
NULL	0.113477	0.0568949	3.84214e-05	-0.000282242	0.0552175	0.0145957	0.208847	0.03726	0.110866	0.02421	0.0224908	0.148074	0.133232	0.177846	0.00931089	0.292653	0.406161	0.182357	0.234973	0.0384566	0.0199052	0.124851
NULL	0.302271	0.0145116	0.21745	0.0121951	0.549358	-0.000953227	0.065469	0.00368034	0.0470681	-0.000165565	0.0196828	-0.000238749	0.132071	0.279174	0.22312	0.419973	0.016744	0.00851308	0.136532	0.0805025	0.310223	0.000413737
NULL	0.240274	0.141328	0.00619863	0.0534687	0.190105	0.0112438	-0.000518884	0.169425	0.0577084	0.361607	0.0311297	0.230235	0.196809	0.00780022	0.0149574	0.068696	0.0267509	0.0115903	0.142653	0.0894807	-0.000941411	0.0685411
NULL	0.379716	0.114274	0.0346483	0.269031	0.10645	0.0537997	0.183588	0.109955	0.0520869	0.20508	0.0392842	0.219803	0.208982	0.0675487	0.121681	0.0614907	0.603995	-0.000556568	0.0161811	0.180908	0.00529266	0.00489677
NULL	0.00371226	0.0119471	0.242861	0.000417582	0.0446625	0.00835963	0.00958035	-0.000614374	0.0651186	0.270066	0.0328004	0.0342325	0.0609217	0.00376011	0.00613454	0.484548	-0.0011539	0.12545	0.178129	-0.000661162	0.180851	0.31007
NULL	0.357853	0.281291	0.0259854	0.0588267	0.103672	0.00278059	0.59211	0.0186612	0.257263	0.000816369	0.0261881	-0.000556089	0.0523538	0.386474	0.0194771	0.253099	0.448399	0.167152	0.142603	0.000186098	-0.00017461	0.0710406
NULL	0.227189	0.0595769	0.0471193	0.0164342	0.000253172	0.0160645	0.0701363	0.233508	0.430665	0.00458254	0.0224908	0.127681	0.00360331	0.0555801	0.315565	0.000581078	0.0128885	0.0953697	0.0523339	0.00940843	0.0343234	0.224471
NULL	0.0654579	0.292112	0.174569	-0.000458889	0.0209284	0.0127018	0.623616	-0.000581766	0.233939	0.0911127	0.0119769	0.452528	0.144266	0.277775	0.0108746	0.0508364	0.271134	-0.000792146	0.109573	0.0173089	0.0115788	0.191786
NULL	0.195016	0.158998	0.122072	0.164834	0.0214109	0.050902	0.546076	0.000466908	0.0353546	0.000189181	0.0630287	0.0347912	0.0217025	0.00634452	0.0111927	0.0667493	0.379758	0.00251488	0.117919	0.155983	0.00114057	-0.000598561
NULL	0.0551163	0.254087	0.0285513	0.00683644	0.00575882	0.0106948	0.00298789	0.146434	0.00118201	0.202648	0.0233533	0.587216	0.278197	0.22721	0.0503235	0.245877	0.117971	-0.000830916	0.0054153	-0.000920753	0.41327	0.0892629
NULL	0.043324	0.0247889	0.181629	0.0131033	0.00374119	0.0676324	0.186921	0.0688354	0.139042	0.102808	0.022498	0.0680604	0.480281	0.203565	0.00718608	0.113727	0.0266555	0.00313298	0.0208534	0.0889116	0.0219165	0.00313734
NULL	0.0111199	0.00480936	-0.000489108	0.140995	0.151591	0.000783627	0.397388	0.105937	0.0164766	0.0640969	0.0252433	0.00161742	0.00726074	0.175733	0.024375	0.0225934	0.0286144	0.0209137	0.465982	0.0489628	0.180465	-0.000798115
NULL	0.0367869	0.0481339	0.144423	0.015825	0.162751	0.052103	0.28161	0.117567	0.0427018	0.00225164	0.0157839	0.00269292	0.0464275	-0.00090314	0.0102518	0.261253	0.196097	0.164091	0.0913745	0.0797367	0.183354	-0.000642808
NULL	0.122619	0.295574	0.0777839	0.0964247	0.137245	-0.00104761	0.239296	0.0271341	0.0892539	0.428801	0.0251694	0.078915	-0.000195628	0.0447042	-0.000947003	0.0626887	0.0179217	0.143705	0.0161862	0.0436596	0.00941751	0.0234764
NULL	0.117293	0.195174	0.0665788	-0.000904747	0.0502762	0.0286761	0.0335322	0.0651056	0.300876	0.297423	0.0299668	0.00276036	0.110984	0.575806	0.0158988	0.226185	0.00169706	0.07471	0.183036	0.0307665	0.143996	0.0696905
NULL	0.0144259	0.0542084	0.13726	0.0190722	0.061822	0.0611323	0.50319	0.161795	0.00216047	0.0912209	0.0189345	0.248617	-0.000998293	0.230951	0.0271329	0.0385097	0.475401	0.0173725	0.000347493	0.0613706	0.0400214	0.0402011
NULL	0.244117	0.045717	0.0295955	0.119837	0.126708	0.194712	0.0494501	0.152332	0.226302	0.235114	0.0178087	0.105128	0.137209	0.0431108	0.0102518	0.0589562	0.0733365	0.0120264	0.166854	0.118107	0.043096	0.00724119
NULL	0.040015	0.0381366	0.203431	0.0914872	0.136113	0.0201186	0.309314	0.0754575	0.0272819	0.26892	0.0251083	0.0191462	0.184251	0.201467	0.0234328	0.00545073	0.255581	0.0536695	-0.000373814	0.270173	0.00152172	0.0636887
NULL	0.0375784	0.0212644	0.00123363	0.00525082	0.246	0.0238172	0.0711384	0.154582	0.0715861	0.125651	0.0262595	0.367138	0.166539	0.0456708	0.0121338	0.110524	0.611442	0.141153	0.00996113	0.309112	0.132446	0.155761
NULL	0.140522	0.312297	0.217933	0.176747	-0.000834038	0.0826777	0.31729	0.00356464	0.0742617	0.00902448	0.00132584	0.0263646	0.0643368	0.0951966	0.0111927	0.00576609	0.0364461	0.0928275	-0.000749857	-0.000624343	0.00596007	0.0994455
NULL	0.0305404	0.0677431	0.00283945	0.193091	0.033127	0.016961	0.249781	-0.000970334	0.0887058	0.0284139	-0.000949353	0.27743	-0.000559494	0.11103	0.0140161	0.0862143	0.0697637	0.0712037	0.142696	0.0874	0.00297546	0.199831
NULL	-0.00102494	0.448099	0.141394	0.0824546	0.10858	0.0376413	0.312615	0.208299	0.0198691	-0.000841688	0.120426	0.000436456	0.128145	0.0690987	0.012937	0.173646	0.0658345	0.187703	-0.000875578	0.00299765	0.116308	0.302638
NULL	0.0669188	0.0992924	0.273687	0.0118333	0.103519	0.00114417	0.165366	0.118558	0.00119497	0.00259635	0.0187234	0.209671	0.111401	0.0274461	0.0118004	0.379238	0.029383	0.00291193	0.0343716	0.00871039	0.27691	0.0673139
NULL	0.116317	0.0519228	0.106928	0.00704669	0.0424944	0.0168872	0.0489903	0.105292	0.00918281	0.556125	0.147617	0.0128656	0.556216	0.0149364	0.00742939	0.052441	0.271134	0.184354	0.0219476	0.104578	0.126486	0.012969
NULL	0.0774292	0.0157434	0.153117	0.0502531	0.0260252	0.000485015	0.644481	0.123779	0.102352	0.128629	0.028065	0.0227181	0.05264	0.217094	0.00811663	0.0138261	0.24684	0.0568403	0.122499	0.0615428	0.285586	0.0287094
NULL	0.0784255	0.0667047	0.208754	-0.00053108	0.092623	0.00847224	0.258545	0.100891	-0.00107503	0.197559	0.0130949	0.0555242	0.0179733	0.0652429	0.0110337	0.0211727	0.230146	0.105152	0.0036318	-0.000704153	0.271522	0.259753
NULL	0.0182121	0.033088	0.115704	0.063063	0.241245	0.0204009	0.0394281	0.0516512	0.0828244	0.390631	0.0656973	0.000393904	0.0180644	0.148294	0.0206069	0.109627	0.0515559	0.289133	0.284578	0.134662	0.0299656	0.0636632
NULL	0.0479461	0.0275083	0.0588786	0.0948162	0.344698	0.0663581	0.417446	0.0269501	0.0024412	0.212653	0.0390747	0.0654142	0.00738404	0.032241	0.0061841	0.0712905	0.0870023	0.0318774	0.0280826	0.02537	0.0116384	0.255957
NULL	0.0570021	0.0149046	0.136974	0.068437	0.502771	0.0727862	0.137098	0.0672452	0.265434	0.0110201	0.0121067	-0.00107977	0.539099	0.0126224	0.0158988	0.245877	0.0134819	0.00617844	0.0977971	0.0503524	0.002789	0.149393
NULL	0.167807	0.00277936	0.023761	0.0105036	0.0607818	0.0381179	0.00205728	0.183255	0.137147	0.515145	0.00497226	0.0360961	0.239714	0.00965155	0.357382	0.503662	0.111454	0.0865394	0.00321366	0.0201079	0.211006	0.012003
NULL	0.39286	0.00812037	0.0875265	0.129607	0.0349408	0.0341978	0.409939	0.14191	0.0467295	0.219499	0.0346895	0.279007	0.00630979	0.38047	0.00272709	0.167322	0.0156086	0.144649	0.0592802	0.153095	0.0376491	0.0282828
NULL	0.0269607	0.00260959	0.0698132	0.00865851	0.0351783	0.0385352	0.00771365	0.0505927	0.0012818	0.279184	0.000265071	0.000200844	0.207666	0.1246	0.00325426	0.0221298	0.387195	0.0740015	0.286647	0.0504943	-0.000945002	0.238321
NULL	0.0686739	0.0898917	0.0977932	0.148299	0.246	0.068103	0.552241	0.151378	0.137147	0.0676943	0.0314833	0.152744	0.0301147	0.0976506	0.0175071	0.184147	0.138633	0.118542	0.405654	0.0490591	0.0850719	0.065617
NULL	0.447702	0.00807708	0.00727469	0.0054009	0.200617	0.011037	0.404924	0.178192	0.0772636	0.0825748	0.0196651	0.484205	0.155583	0.290696	0.123702	0.170081	0.170169	0.0905815	0.000516367	0.0156352	0.152608	0.0767076
NULL	0.0186201	0.109236	0.0136332	0.0641277	0.401081	0.00490097	0.0658332	0.219459	0.237033	0.373408	0.0299098	-0.000674147	0.212375	0.0216687	0.244102	0.0141656	0.0173747	0.00191976	0.310935	0.310549	0.185317	0.235247
NULL	0.305715	0.0374302	-0.000977481	0.335847	0.162763	0.0371933	0.0404441	0.0135983	0.217984	0.0105694	0.000330855	0.0483183	0.21574	0.370317	0.0903433	0.414068	0.575201	0.00157915	0.0567473	0.00315568	0.247137	0.215492
NULL	0.226312	0.0585683	0.0460939	0.121252	0.0190971	0.0502495	0.0938135	0.0862663	0.585687	0.00258469	0.0360319	0.124344	0.00664811	0.0665966	0.0962751	0.110426	0.0706369	0.197266	0.384001	0.0113317	0.192872	0.0911675
NULL	0.0803087	0.0802172	0.0878809	0.0372017	0.181144	0.0105598	0.122587	0.0634685	-0.000405704	0.268237	-6.12329e-05	0.00177202	0.136595	0.260064	0.0148358	0.0197085	0.0830413	0.0483402	0.0466085	0.00496054	0.0844926	-0.000223718
NULL	0.619929	0.306065	0.363661	0.159931	0.00474287	0.0634169	0.00290283	0.216018	0.185864	0.353089	0.0242983	-0.000672535	0.105067	0.12845	0.0234328	0.281529	0.499789	0.198152	0.341815	-0.000165474	0.3115	-0.00106468
NULL	0.222863	0.262233	0.0843374	0.24417	0.00447879	0.0553733	0.177104	0.00388025	0.131981	0.00240255	0.0266481	0.060981	0.0448396	0.00466373	0.0548251	0.0138874	-0.0003762	0.192874	0.00904094	0.294999	0.33146	0.0441185
NULL	0.0466674	0.00371544	-0.000643464	0.00182458	0.0182794	0.0142832	0.0195423	0.106249	0.265831	0.205692	0.0230884	0.217208	0.0674023	0.0916445	0.494182	0.378993	0.0985035	0.207225	0.137008	-0.000685591	0.0361852	0.0332471
NULL	0.112135	0.230798	0.268361	0.0657934	0.184835	0.040443	0.00482039	0.404951	0.0213861	0.0329613	0.0149077	0.127681	0.00569678	0.205566	0.020517	0.0748584	0.00451676	0.247859	0.122122	0.0624436	0.0116869	0.147152
NULL	0.411884	0.287097	0.0214761	0.00649598	0.102103	0.0836429	0.442677	0.265598	0.267659	0.0229584	0.0175726	0.0563033	0.0145299	0.0323289	0.0167314	0.000239587	0.0872108	0.0210061	0.071913	0.304426	0.0732878	0.0257497
NULL	0.0190574	0.214778	0.147843	0.290878	0.254495	0.0246217	0.151846	0.0645101	0.127399	0.122299		0.0576185	0.0225971	-0.000469185	0.0757055	0.493208	0.0562792	0.0392074	0.0558443	0.0977075	0.00161407	0.0227322
NULL	0.0583398	0.126625	0.0223502	8.09486e-05	0.146605	0.0188478	0.198377	0.159471	0.229462	-0.000735209	0.101722	0.198066	0.0888658	-8.49866e-05	0.0111927	0.0796669	0.244913	0.178082	0.236466	0.0251963	0.26972	0.349822
NULL	0.00475833	0.231994	0.204717	0.0605004	0.0649184	0.00426992	0.549736	0.145116	0.199895	0.00321169	0.024375	0.186901	0.021797	0.0320507	0.0111927	-0.000982369	0.0166779	0.000272167	0.469706	0.269888	0.0106843	0.122861
NULL	0.142917	0.262305	0.104571	0.0621008	0.113905	0.00163872	0.120119	0.0119496	0.221221	0.239541	0.027588	0.19361	0.14824	0.156116	0.0121338	0.529731	0.00153122	0.0274999	0.0796474	0.0864638	0.457927	0.175256
NULL	0.471343	0.150532	0.190956	0.103653	0.0313317	0.00855239	0.140654	0.00426781	0.209357	0.059235	0.033689	0.0227062	0.014063	0.033187	-7.22342e-05	0.626627	0.0254628	0.026735	0.211161	0.0838318	0.0610824	0.0820758
NULL	0.166682	0.00216381	0.0143141	0.0675951	0.146527	0.0616723	0.188212	0.241479	0.0658778	0.0886996	0.0272019	0.543937	0.251218	0.0403711	0.0177818	0.059334	0.567569	-0.000368613	0.0955086	0.00490912	0.115324	0.0635014
NULL	0.218763	0.0183448	0.18847	0.172796	0.00280957	0.0222478	0.245077	0.208811	-0.000765472	0.242785	0.0347439	0.00101766	0.108927	0.0542752	0.0121338	0.00141134	0.0533013	0.224533	0.000166016	0.0338205	0.198706	0.269575
NULL	0.198186	0.124179	0.00136042	0.119862	0.268942	0.016293	0.265019	0.0980069	0.0645647	0.0490873	0.0122062	0.00207808	0.144034	0.0185192	0.0140695	6.61284e-05	0.0138874	0.00265529	0.071913	0.0533636	0.27015	0.200628
NULL	0.142187	0.0108763	-0.00103601	0.0765859	0.133437	0.0240735	0.0414624	-0.000996692	0.217541	0.380481	0.0158988	0.055349	0.180557	0.0771759	0.0121338	0.00138075	0.571302	0.1371	0.0799477	0.00347557	0.0162024	0.262304
NULL	0.371379	0.308369	0.07858	0.0547575	0.182635	0.00317624	0.331635	0.538676	0.0416419	0.326404	0.161127	0.150687	0.203317	0.0101206	0.141866	0.0928578	0.0792803	0.14277	0.123619	0.0271074	0.0873977	0.0381048
NULL	0.333853	0.0548523	0.0921289	-1.47229e-05	0.0338928	0.0204251	0.0958548	-0.0002449	0.0777757	0.0234826	0.0620068	0.53875	0.0872149	0.148985	0.0522316	0.230774	-0.000904728	0.092617	0.00549533	0.000941805	0.110477	0.27315
NULL	0.119395	0.0162981	0.0773778	0.00342694	0.376167	-7.98769e-05	0.208847	0.158811	0.00129382	0.280636	0.035634	0.26428	0.0162256	0.192052	0.00700014	0.571016	0.513339	0.0674962	0.000516367	0.0273617	0.0250692	0.00848682
NULL	0.019628	0.111876	0.142684	0.0760263	0.126045	-0.000992298	0.0832068	0.212676	0.128288	0.17179	0.00641488	0.00999532	0.048678	0.125045	0.012937	0.00466115	0.0928578	0.0751566	0.263622	0.0532877	0.121831	0.055243
NULL	0.153656	0.171306	0.0611187	0.343391	0.106534	0.0216026	0.254786	0.0283784	0.0575442	0.25301	0.00957016	0.0308626	0.0696625	0.000812426	0.329597	0.0166831	0.0491753	0.0663838	0.20546	0.142939	0.222055	0.100538
NULL	0.255643	0.0202576	0.00829608	0.240448	0.0770184	0.00811621	0.129432	0.277436	0.464254	0.389489	0.0187234	0.281845	-0.00057106	0.000950095	0.135234	0.199756	0.00545073	0.170387	0.0831236	0.00355407	0.16342	0.420884
NULL	0.0215807	0.386862	0.180961	0.1369	0.15575	0.0174105	0.142752	0.223637	0.025395	0.128163	0.0359565	0.126407	0.426278	0.215293	0.00948214	0.270946	0.482161	0.0114124	0.0711909	0.0116629	0.0286783	0.00357523
NULL	0.372736	0.198763	0.184717	0.217218	-0.00102945	0.0808293	0.119764	0.00561472	0.115521	0.0471504	0.024375	0.0382573	0.0645482	0.206702	0.0158988	0.426762	0.0367688	0.00345413	0.120817	0.000806442	0.125753	0.0458338
NULL	0.0869865	0.0118693	0.377322	0.00202399	0.0780393	0.00589237	-0.00103265	0.54936	0.149209	0.0982443	0.0667178	-0.000674712	0.188583	0.370179	0.00544585	0.539917	0.0577497	0.0380572	0.100107	0.179748	0.344175	0.182648
NULL	0.20026	0.21522	0.0663645	0.285891	-0.000930493	0.0827607	0.322371	0.0294544	0.0658043	0.522134	0.000818728	0.120318	0.0251086	0.110048	0.0140161	0.168186	0.425252	0.000559517	0.150585	0.0539763	0.0240934	0.301563
NULL	0.011962	0.0390905	0.208834	0.0926891	0.0269437	0.0121168	0.421597	0.119368	0.161049	0.268753	0.167671	0.115072	0.23275	0.252198	0.0290869	0.144698	0.028403	0.238967	0.20569	0.02537	0.0818201	0.0029239
NULL	0.0424695	0.0939644	0.173402	0.163006	0.00436837	0.105535	0.00753333	0.0355046	0.0820437	0.0389415	0.0308505	0.0148419	0.492354	0.177174	0.0149574	0.092363	0.0837509	0.104986	0.23237	0.0297795	0.0099775	0.0438437
NULL	0.142917	0.259045	0.00843416	0.0373871	0.07623	-0.000725454	0.342156	0.00864034	0.17383	0.000816369	0.0272019	0.600808	0.200834	-0.000415191	-0.000597147	0.0690812	0.217246	-0.00102573	0.0841508	0.140539	0.319638	0.198487
NULL	0.0262546	0.0630086	0.229952	0.0228027	0.0362063	0.0147434	0.309802	0.00716497	0.175887	0.437927	0.0610163	-0.000778995	0.254902	0.000216908	0.00541971	0.191781	0.0150095	0.10831	0.153465	0.167825	0.00201877	0.016777
NULL	0.0472718	0.0197398	0.0583864	0.0135429	0.111676	0.022762	0.410236	0.150504	0.228481	0.526381	0.0331715	0.317952	0.158896	0.209545	0.0102518	0.496376	0.484548	0.144129	0.309527	0.00615981	0.0905607	0.237394
NULL	0.432395	0.000229289	0.190874	0.00146219	0.0517228	0.104196	0.366322	0.0955834	0.200669	0.0651394	0.0137153	0.340408	-0.000603692	0.580191	0.182193	0.259206	0.267158	0.120024	0.144368	0.0303906	0.081138	0.217329
NULL	0.175817	0.0287	0.0183616	0.116165	0.262823	0.209311	0.452625	0.264954	0.0136812	0.0220285	0.00568831	0.482001	0.113567	0.266623	0.224293	0.0367688	0.00203926	0.016359	0.0964855	0.0209965	0.0515198	0.238276
NULL	0.0551163	0.341006	0.198074	0.00541819	0.0691038	0.0119393	0.27422	0.0524263	0.0109454	0.169151	0.00543062	0.624275	0.109792	0.158231	0.0177818	0.0829929	0.520521	0.00696945	0.154271	0.040609	0.0112921	0.014842
NULL	0.0337083	0.0389293	0.0975113	0.237084	0.0335008	0.0358734	0.136195	0.249876	0.0502484	0.329971	0.0177818	0.255921	0.0158396	0.49434	0.0083701	0.00203395	0.208502	0.0304215	0.0733554	0.118107	0.0211328	0.226899
NULL	0.130032	0.170925	0.0709264	0.0920644	0.0712936	0.0225084	0.092886	0.178754	0.091756	0.0509714	0.000887631	0.194253	0.0109858	0.207691	0.0100795	0.0172748	0.0467696	0.186542	0.0445309	0.011266	0.00340854	0.0137439
NULL	0.187678	0.173932	0.193757	0.00162562	0.146108	0.000245485	0.0711614	0.181667	0.113519	0.159237	0.0680807	0.00160833	0.0213824	0.112234	0.11328	0.603991	0.0169461	0.0111652	0.101521	0.333834	0.211429	0.074563
NULL	0.414122	0.04274	0.033189	0.0249626	0.0339353	-0.000797893	0.135125	0.113637	0.18483	0.0932054	0.00819535	0.123646	0.0285873	0.219988	0.0429418	0.21141	0.0150533	0.115078	0.249885	0.0840104	0.00375446	0.216833
NULL	0.196808	0.00612607	0.00230078	-0.000272551	0.149932	0.00816309	0.0144829	0.0160408	0.311044	0.0434209	0.103314	0.0397947	-0.000949763	0.0122823	0.0176784	0.108882	0.134505	0.0128795	0.411573	0.111352	0.00641706	0.00061465
NULL	0.148821	0.353032	0.0415595	0.0543235	-0.000491669	0.0101601	0.115488	0.00346502	0.00233358	0.0395028	0.0295614	0.0199291	0.126363	0.187335	0.00931089	-0.00103693	0.572815	0.0337326	0.283257	0.000142363	0.0985464	0.162231
NULL	0.397015	0.307521	0.14348	-0.00106825	0.0746114	0.184643	0.285361	0.00186869	0.0871111	0.0430622	0.040393	0.235162	0.00268	0.00819281	0.0130749	0.323177	0.31351	0.0307592	0.200031	0.0905493	0.0432525	0.121841
NULL	0.197668	0.00279858	0.108967	0.018627	0.274724	-0.000244929	0.601949	0.0510437	0.0605185	-0.000801325	0.0328004	0.130538	0.179517	0.00142449	0.0281443	0.296076	0.476473	0.0177798	0.338537	0.0787528	0.022855	0.0061538
NULL	0.0592779	0.0688951	0.117794	0.00403148	0.189654	0.00190783	0.106658	0.0468026	0.000411375	0.0456063	0.0579192	0.386046	0.191573	0.00723085	0.171024	0.0317618	0.0267509	0.18502	0.00154769	0.00132718	0.340144	0.00566947
NULL	0.189464	0.199217	0.165476	-0.00105929	0.00683961	-0.000999467	0.11269	0.182258	0.25108	0.136365	0.000401204	0.510818	0.0181051	0.275121	0.166548	0.226185	0.0100464	0.0193439	0.035079	0.000487838	0.137915	0.0226929
NULL	0.0671294	0.00146435	0.019557	0.0206291	0.00667649	0.0218623	0.0629942	0.163829	0.0180386	0.133173	0.103883	0.0969092	0.0352756	0.314142	0.0121338	0.633644	0.120718	0.0837266	0.0805433	0.0289616	0.00354015	0.00263141
NULL	0.0926199	0.344642	0.00132579	0.0894803	0.0615203	0.00970114	0.220243	0.0771544	0.24122	0.165764	0.0365785	0.0530795	-0.000420525	0.124624	0.199704	0.0515559	0.413937	0.0341596	0.0589729	0.0185835	-0.00100284	0.0484492
NULL	0.0278202	0.222393	0.0126052	0.0669531	0.0119989	7.09095e-05	0.251103	0.0915472	0.0397914	0.0214712	0.0528396	0.0501464	-0.000212969	0.163774	0.0102518	0.241503	0.227236	0.0101134	-0.00081348	0.0687726	0.155957	0.279696
NULL	0.264374	0.21715	0.18261	0.00809956	0.139015	0.0175149	0.224257	0.0339482	0.0227068	0.217342	0.00577806	0.0656694	0.0682943	0.234323	0.188108	0.597937	0.00159084	0.187926	0.257843	0.0331942	0.303887	0.0169995
NULL	0.00738248	0.279183	0.00602174	0.00483479	0.10571	0.014699	0.100083	0.682173	0.242853	0.151538	0.0159374	0.157392	0.0724837	0.0200422	0.0168402	0.628083	0.284112	0.218553	0.193353	0.412248	0.0601092	0.0926895
NULL	0.137761	0.0004622	0.0392811	0.013591	0.0214292	0.0406796	0.132129	0.00252246	0.0511306	0.0603793	0.0122296	0.15757	0.426685	0.245355	0.0143119	0.0269451	0.394439	0.154981	0.158845	0.096495	0.00139646	0.00667376
NULL	0.145025	0.0526246	0.0177587	0.00358609	0.510205	0.00307761	0.0648016	0.15269	0.319948	0.0195433	0.0923913	0.282291	0.0381147	0.311287	0.00806945	0.134958	0.139315	0.015184	0.0228617	0.209128	0.0327326	0.000755206
NULL	0.430684	0.0333782	0.113533	0.0131399	0.0708702	0.158355	0.129432	0.0859746	0.135099	0.00429449	0.0242983	0.00875186	0.292086	0.335692	0.0168402	0.0702906	0.598084	2.02021e-06	0.00498899	0.182851	0.240476	0.105941
NULL	0.064578	0.329631	0.0214307	0.0599623	0.267114	0.0682137	0.140972	0.0105819	0.316	0.0215058	0.00076902	0.225405	0.0129046	-0.000907803	0.0507491	0.492528	0.0695487	0.0160747	0.204163	0.117754	0.118665	-8.37344e-05
NULL	0.0563108	0.121691	0.0215997	0.465144	0.167815	0.00370766	-0.00108491	0.181667	0.270095	0.0848656	0.0214626	0.045737	0.0937219	0.174474	0.0140695	0.304393	0.503947	0.0335743	0.61057	-0.00102586	0.0269847	0.165369
NULL	0.0684455	-0.000275836	0.0946614	0.0197346	0.0503956	0.00550626	0.0112799	0.000303702	0.0497718	0.199783	0.0926082	0.060981	0.0878663	0.0848231	0.0115633	0.0473017	0.409389	-7.11337e-05	0.321814	0.0105496	0.0135166	0.0035723
NULL	0.207811	0.221339	0.10763	0.000489365	0.303081	0.0287762	0.175036	0.115114	0.230242	0.0401732	0.0250955	0.512982	0.033821	0.281219	0.0121338	0.560686	0.116006	0.0351735	0.0886907	0.0244309	0.0574358	0.108649
NULL	0.20599	0.0988905	0.131276	0.0219986	0.150729	0.260192	0.343012	0.00428986	0.242394	0.158805	0.0215488	0.0664156	0.117638	0.129482	0.00931089	0.361913	0.218721	0.0112657	0.20992	4.79416e-05	0.452444	0.0270733
NULL	0.0946186	0.0192768	0.179961	0.0806313	0.0713317	0.0683297	-0.000516154	0.0430162	0.11916	0.279233	0.207637	-0.00101399	-0.000958392	0.0440072	0.0158988	0.00222618	0.0949349	0.213152	0.488391	0.142998	0.0476369	0.0497333
NULL	0.00812958	0.127499	0.0734882	0.00896272	0.140223	0.118187	0.235768	0.183033	0.0275327	0.211006	0.0281391	0.322634	0.035986	0.303389	0.0149574	0.583307	0.603995	0.230587	0.0931848	0.000180852	-0.00051276	0.0144413
NULL	0.0804622	0.0281832	-0.000826335	0.15008	0.420503	0.0130665	0.0932891	0.0231814	0.0972688	0.197568	0.0234328	0.0820755	0.0825	0.0994213	0.0103491	0.133267	0.253364	0.0950633	0.175332	0.0329031	0.00263852	0.0186594
NULL	0.168547	0.389235	0.0412017	0.0356603	0.262042	-0.00103368	0.135982	0.25939	0.030615	0.0799939	0.024375	0.165775	0.00624062	0.0191835	0.0149043	-0.000975075	0.0830167	0.0299939	0.0391449	0.231361	0.0341145	0.0799726
NULL	0.0547012	0.19964	0.0606654	0.022565	0.0151016	0.00366383	-0.000998749	0.333199	0.298401	0.0294708	0.0665123	0.000363775	0.00547888	0.0501596	0.0149574	0.625448	0.107952	0.00179632	0.114484	0.00371639	0.0125515	0.00999343
NULL	0.281378	0.0508911	0.0419412	0.00481396	0.00078957	0.00417511	0.0053305	0.0749871	0.0653266	0.0363561	0.0261443	0.00546808	0.204535	0.0608543	0.0177818	0.264839	0.569423	0.0795712	0.343558	-0.000970395	0.0493681	0.0269894
NULL	0.00101934	0.0813162	0.0734686	0.0378034	0.066329	0.204569	0.135064	0.0108613	0.115962	0.234604	0.000343555	0.228873	0.228669	0.00394584	0.0599342	0.22329	0.0131963	0.00558008	0.125417	0.0960629	0.297785	0.126963
NULL	0.191772	0.294044	0.0455608	0.0875953	0.17636	0.0290866	0.060932	0.00899666	0.198033	0.0797799	0.0375736	0.168279	0.0695423	0.120491	0.00648876	0.0249693	0.00326305	0.0763487	0.00198918	0.332113	-0.000801718	0.134434
NULL	0.143084	0.0354963	-0.000268823	0.0137141	0.00578617	0.0690355	0.15323	0.043282	0.163862	0.0224594	0.0124768	0.0885578	0.0630881	0.000323861	0.0140161	0.00620618	0.054262	0.218142	-0.000769136	0.189966	0.00130858	0.183036
NULL	0.0807157	0.326656	0.158513	0.1654	0.0226758	0.0042346	0.0560719	0.00639719	0.126723	0.551471	8.82599e-05	0.0402325	0.0116402	0.0929369	0.0187234	0.00317713	0.127161	0.00913783	0.404918	0.290544	0.0604652	0.0373601
NULL	0.206262	0.0881363	0.328496	0.0946718	0.0565599	0.103747	0.153646	0.000664594	0.244967	0.27005	-0.000400926	0.194937	0.101552	0.118999	0.0158432	0.000581078	0.00316558	0.000360392	0.582578	0.108813	0.0584545	0.175272
NULL	0.0827834	0.300408	-0.00104889	0.0731139	0.183861	0.0910836	0.269653	0.000390109	0.0226591	0.289245	0.137363	0.386046	0.118247	0.0169067	0.00410801	0.174603	0.244913	0.14383	0.000829595	0.00122171	0.00722311	0.0571738
NULL	0.201235	0.138928	0.133394	0.0775366	0.0299498	0.293458	0.00167207	0.115776	0.309802	0.0264933	0.0118171	0.473938	0.0541127	0.020227	0.0209461	0.00393627	0.606583	0.000243333	0.0796837	0.162694	0.0662368	0.215287
NULL	0.00714037	0.229132	0.15544	0.0222931	0.00582314	0.0815867	0.170133	0.223586	0.250624	0.154251	0.0177818	0.194427	0.0207603	0.0397437	0.0234372	-0.000933936	0.315674	0.0987259	0.267666	0.0250694	0.0216978	0.0899753
NULL	0.361073	0.345332	0.134102	0.0398148	3.50044e-05	0.0450672	0.153804	0.0367886	0.100055	0.266485	0.0214626	0.483616	0.0294124	0.265401	0.0121338	0.284942	0.117037	0.057621	0.250481	0.205423	0.238575	0.187127
NULL	0.189961	0.166917	0.0486858	0.00345934	0.134496	0.00267508	0.07358	0.00697509	0.052268	0.0221636	-0.000581654	0.568803	0.000719271	0.00389698	0.00942347	0.196097	0.602323	0.0229499	0.210489	0.0405724	0.267261	0.0208641
NULL	0.101828	0.0698898	0.261328	0.112707	0.338663	0.0209252	0.216498	0.0796762	-0.00102907	0.390331	0.000795199	0.525717	0.011355	0.27311	0.239777	0.0794914	0.0515559	0.0166493	0.232561	-0.00075826	0.0437356	0.310668
NULL	0.202762	0.176037	0.0367302	0.00157879	0.00112528	0.0408314	0.261132	0.219843	0.429308	0.251563	0.0262595	0.552154	0.106202	0.279336	0.0140695	0.374922	0.0142725	0.0416056	0.0396364	-0.00096809	0.0839214	0.00102944
NULL	0.130466	0.197787	0.219071	0.0101668	0.0221318	0.0578107	0.0140781	0.119368	0.122559	0.00267578	0.0199162	0.190604	0.0929974	0.296324	0.0215488	0.567726	0.63738	0.0455661	0.310775	0.0862975	0.272495	0.138166
NULL	0.0923082	-0.00100305	0.207829	0.00132105	0.0114132	0.00697862	0.0175111	0.0239306	-0.000667719	-0.00102245	0.0158988	0.452528	0.242602	0.127071	0.0196651	0.0172748	0.460613	0.0148419	0.360373	0.0876112	0.017251	0.0577611
NULL	0.0539583	0.0145539	0.0422675	0.112415	0.031936	0.00204837	0.0228666	0.192163	0.125992	0.0189786	0.0319057	0.093506	0.121336	0.0613589	0.160846	0.0955467	0.0249088	0.0472181	0.267179	0.0394563	0.127868	0.0288469
NULL	0.14727	0.00598025	-0.000888974	0.110218	0.129827	0.00630108	0.0155099	0.224881	0.124407	0.157038	0.0153438	0.0293149	0.0268241	0.164873	0.0140695	0.264411	0.340563	0.00214308	0.102115	0.0111262	0.0110694	0.00209876
NULL	0.23516	0.0379589	0.000577124	0.000650868	0.0152642	0.123396	-0.00103693	0.0278522	0.295116	0.449348	0.0206069	0.460495	0.18304	0.551646	0.0187234	0.00283692	0.441864	0.0976838	0.181084	0.0772318	0.0343064	0.0134911
NULL	0.180706	0.239348	0.0120624	0.15309	0.0378082	0.0951797	0.203481	0.145168	0.0728713	0.11322	-0.00097948	0.0357978	0.269867	0.0973202	0.0158988	-0.000117058	0.244733	0.113967	0.376392	0.278239	0.0499798	-0.000496072
NULL	0.200098	0.21296	0.0140384	0.046337	0.0566523	0.0204029	0.0279451	0.00702381	0.0244272	0.00577083	-0.000642024	0.166519	0.0539377	0.000515159	0.00358268	0.195666	0.654721	0.0853848	0.500642	0.324661	0.162747	-0.000845759
NULL	0.331162	0.0884179	0.0773132	0.00416368	0.358639	0.0132866	0.00748848	0.482639	0.356611	0.175089	0.00902637	0.191533	0.0197099	0.0546062	0.555052	0.00795304	0.0244239	0.0630359	0.549331	0.0340919	0.0424791	0.0134562
NULL	0.175694	0.183224	0.00647955	0.0114174	0.0300641	0.00671924	0.27242	0.00300628	0.216314	0.258834	-0.000603309	-0.000840787	0.22719	0.288025	0.0121338	0.0482933	0.252109	0.0461027	0.153124	0.0551334	0.000882688	0.0316384
NULL	0.355727	0.0298706	0.18843	0.0108319	0.0294265	0.0362444	0.30116	0.414376	0.276212	0.0303878	0.0167825	0.658059	0.0397313	0.146116	0.0168402	-0.00104677	0.627085	-0.000675502	0.549967	0.0432382	0.257084	0.0911675
NULL	0.104434	0.109866	0.313666	0.174815	0.0217429	0.108307	0.245674	0.00626646	0.00159928	-0.00106929	0.0366303	0.0289748	0.0169099	0.113905	0.0212051	0.00728773	0.565459	0.0619008	0.0133575	0.147449	0.0653418	0.00771008
NULL	0.447061	0.0963063	-0.000971118	0.1353	-0.00107431	0.00444311	0.0889926	0.0357879	0.328279	0.0624862	-0.000997234	0.451562	0.142563	-0.0010291	0.00931089	0.297245	0.479809	0.101718	0.00370842	-0.000956918	0.327613	0.0228799
NULL	0.0541087	0.217173	0.0181888	0.0243092	0.15751	0.0222823	0.330912	0.156378	0.302316	0.288537	0.0196651	0.510818	-0.00105213	0.0171189	0.0158988	0.0227737	0.131778	0.00724983	0.184575	0.297271	0.0566681	0.0931352
NULL	0.00976372	0.120359	0.00299614	0.0196572	0.166848	0.041873	0.0497447	0.064957	0.179396	0.0636432	0.0281443	0.000811703	0.00122571	0.184216	0.0300295	0.0385543	0.583139	-0.000877875	0.0105889	0.0165475	0.0334333	0.00233531
NULL	0.154968	0.0299205	0.0780692	0.270357	0.020937	0.0132091	0.173716	0.0284001	0.0633965	0.297516	0.020517	0.00276036	0.103118	0.222968	0.024763	-0.000654623	0.254078	0.105456	-6.70006e-05	0.211496	0.034661	0.310327
NULL	0.275837	0.0456156	0.1017	-0.000794536	0.267125	-0.00106431	0.361705	0.0671694	0.552184	0.162132	0.0253172	-0.000525047	0.24514	0.220283	0.0111549	0.634594	0.295264	0.147497	0.0379689	0.0372445	0.0917369	-7.91947e-06
NULL	0.186938	0.0141763	0.19137	0.18405	0.147372	0.0642368	0.00187463	0.0470927	0.0085949	0.135111	0.0272019	0.0352748	-0.0008506	0.125147	0.0471104	-0.00095297	0.30165	0.00255272	0.251752	0.184369	0.056799	0.0127194
NULL	0.0700507	0.269697	0.00708488	0.047466	0.150508	0.0858875	0.0422319	0.00707803	0.217275	0.427688	0.0443552	0.00177202	0.0491416	0.00729026	0.0140161	0.0947649	0.00900315	0.00524911	0.309034	0.0602505	0.0416866	0.228398
NULL	0.393153	0.179146	0.0306983	0.114037	-0.000974474	0.00972623	0.0119177	0.472037	0.172139	0.0317643	0.00663619	0.443168	0.0288481	0.114798	0.0140161	0.520524	0.0274766	0.0302647	0.24652	-0.00101604	0.00574798	0.0880967
NULL	0.359783	0.0228227	0.00377779	0.11218	0.124881	0.0291509	0.622245	0.219792	0.163421	0.0745248	0.0272019	0.00177202	0.0225085	0.0729946	0.0168727	0.0661162	-0.000881664	0.0808678	0.189423	0.280483	0.0719396	0.128313
NULL	0.024594	0.279887	0.36367	0.0944324	0.150819	0.0434057	0.425643	0.194118	0.0725014	0.138212	0.0272019	0.320021	0.1712	0.00204001	0.0093345	0.168722	0.0614907	-0.000677658	0.00274642	0.318599	0.0932546	0.00046833
NULL	0.173519	0.263101	-0.0010185	0.0985757	0.117757	0.0379321	0.0959894	0.0769966	0.252341	0.178958	0.00104566	0.386046	8.74314e-05	0.0331021	0.0102518	0.0690812	0.0278565	0.0178489	0.07934	0.302604	0.327838	0.214102
NULL	0.104567	0.117283	0.0134358	0.0629973	-0.000939516	0.102923	0.0952884	0.198591	0.131817	0.00585375	0.0177818	0.0285682	0.311302	0.15926	0.0108347	0.00687757	0.578312	0.0604162	0.270857	0.120282	0.0362545	0.265572
NULL	0.25693	-0.00102409	0.0536978	0.0151248	0.00697328	0.0902031	0.00163865	0.0814229	0.0111466	0.0548325	0.0005751	0.559253	-0.000896554	0.233273	0.0130282	0.220999	0.212369	0.0623132	0.107818	0.162789	0.0310692	0.121068
NULL	0.0638389	0.0358002	0.0828938	0.227479	0.549154	0.0481126	0.236162	0.000359951	0.00338614	0.0620178	0.0641325	0.223599	0.0432932	0.10815	0.0299668	0.512651	0.136638	0.00247632	0.0218413	0.0131382	0.0964225	0.169852
NULL	0.227951	0.321546	0.126504	0.0404791	0.0190411	-0.00023397	0.208961	0.0477624	-0.000728768	0.219137	0.0060403	0.466277	0.00110844	0.0185091	0.0121338	0.0637169	0.0628956	0.150449	0.00653043	0.0680544	0.0129838	0.274613
NULL	0.208934	0.0398516	0.141174	0.0115224	0.0985004	-0.000983677	0.00126295	0.00202199	0.14512	0.283379	0.0168402	0.200652	0.149686	0.121049	0.384034	0.315869	0.0394842	0.0420913	0.0443956	0.0786208	0.499564	0.0730697
NULL	0.113477	0.0667781	0.105583	0.0305727	0.179819	0.0957513	0.00175751	0.0300043	0.296225	0.209816	0.0354081	0.279275	0.0384569	0.0201019	-0.000324354	0.362425	0.00133444	0.0562278	0.103818	0.126142	0.348108	0.0945565
NULL	0.53482	0.246586	0.101166	0.00090371	0.133078	0.0453728	-0.000491232	0.0639148	0.0273941	0.0298485	0.0468987	0.325432	0.27318	0.151022	0.0112768	0.606384	0.0046666	0.0536195	0.00235829	0.193511	0.0349839	0.362718
NULL	0.376842	0.0115856	0.0147429	0.00587236	0.0973046	0.0136827	0.224028	0.0454319	0.139755	0.406687	0.0280776	0.230064	0.23428	0.0897648	0.0148358	0.0333921	0.248141	0.0206786	0.0599383	0.00167674	0.157777	0.437879
NULL	0.213629	0.178333	0.0140384	-0.000992447	0.056463	0.00462707	0.0258948	0.00600291	0.314918	0.139446	-0.000496068	0.00573676	0.00200507	0.00761596	0.0233533	0.349164	0.0145889	0.156131	0.240543	-0.00103376	0.23419	0.149181
NULL	0.369088	0.133033	0.00266358	0.0394846	0.0313205	0.0265715	0.153646	0.0743118	0.00280437	0.00811795	0.0127533	0.198939	0.207798	0.0489536	-0.000540937	0.5308	0.0273352	0.0017628	0.0216387	0.00739005	0.113853	0.158379
NULL	0.00138955	0.309549	0.00619863	-0.000509408	0.0109423	0.025697	-8.16848e-05	-0.000226293	0.00218219	0.311149	0.0158988	0.298853	0.212188	0.184129	0.0140161	0.175048	0.599003	0.175963	0.00432202	0.273172	0.346169	0.0549961
NULL	0.220346	0.324029	0.132583	0.00520155	0.0631603	0.00292963	0.00221468	-0.000325472	0.346458	0.280394	0.0271329	0.0346538	0.182023	0.0269812	0.0215488	0.598084	0.401186	0.237914	0.0826793	0.212341	0.090851	-0.000540848
NULL	0.0803401	0.00438759	0.114392	0.0458898	0.196032	0.00798142	0.150492	0.025797	0.113055	0.0124245	0.0224908	0.0389621	0.0521843	-0.00112049	0.0140161	0.0254581	0.0343722	0.026558	0.127308	0.0129121	0.00536074	0.131538
NULL	0.172167	0.0568687	0.00227207	0.0860133	0.000209601	0.0589002	0.552241	0.0518621	0.0505038	0.114019	0.0149574	0.0331315	0.405466	0.254144	0.0177818	0.0988054	0.593527	0.0211753	0.0170193	0.24009	0.00832781	0.00362517
NULL	0.0127679	0.266457	0.0756509	0.030047	0.0221921	0.0735391	0.0177972	0.0209685	0.119943	0.382925	0.0234328	0.396903	0.273042	-0.000689245	0.0253133	0.0171412	0.271881	0.115019	0.409927	0.104231	0.3026	0.014577
NULL	0.320774	0.226237	0.120269	0.101301	0.231495	0.109913	0.00477239	0.264439	0.210532	0.359939	0.0158988	0.625987	0.0784062	0.291464	0.0140161	0.230774	0.491255	0.110844	0.0510247	0.0657566	0.0755152	0.134217
NULL	0.0662547	0.0257992	0.031564	0.118594	0.181477	0.0291246	0.293574	0.38953	2.23377e-05	0.0534106	0.0204271	0.143426	0.357735	0.0773658	0.00700014	0.0535833	0.284362	0.06459	0.0139628	0.106252	0.245659	0.173428
NULL	0.41425	0.0612831	0.0420467	0.128175	0.0615187	-0.000409418	0.0920687	0.538676	-0.000728481	0.0426478	0.0215488	0.407346	-0.000810538	0.0793396	0.00929183	0.0808378	0.289381	0.0432977	0.120082	0.1601	0.000685291	0.184438
NULL	0.00142691	-0.000123091	0.115447	0.123092	0.158228	0.00393576	0.471323	0.000265075	0.176505	0.119197	0.024375	0.383483	0.0845431	0.0445928	0.0262595	0.306731	0.114737	0.11535	0.0552324	0.0244017	0.0113158	0.0298293
NULL	0.113702	0.0388651	0.164573	0.133835	0.00629689	0.207491	0.306658	0.149205	0.0158209	0.299881	0.0309722	0.386046	0.0300099	0.118551	0.00648876	0.000234608	0.00714963	0.202442	0.145615	0.3555	0.06326	0.055397
NULL	0.293401	0.0772999	0.199096	0.0424064	0.110913	0.00693603	0.0440781	0.0379765	0.429005	0.0923055	0.0186249	0.125105	0.026272	0.0739122	0.0158988	0.0148361	-0.000117058	0.0536695	0.0726186	0.00292817	0.187264	0.00101251
NULL	0.136267	0.246232	0.0680247	0.0729834	0.0405627	0.158241	0.0201889	0.14191	0.0778738	0.174035	0.0256685	-0.000197942	0.0477698	0.00271093	0.00994508	0.0956972	0.239453	0.0812784	0.188807	0.0916163	0.0770903	0.132276
NULL	0.0411952	0.24702	0.208854	0.0186673	0.0504134	0.0176299	0.268222	0.049728	0.127399	0.508729	0.0253172	0.012499	0.133657	0.237249	0.0187234	0.237319	0.0138874	0.00487009	0.321563	0.207313	0.00977244	0.0339761
NULL	0.130459	0.314904	0.0629038	0.00136963	0.522291	0.0466457	0.0477692	0.228153	0.46651	-0.000875391	0.0342387	0.17012	0.0160706	0.0104876	0.0162357	-0.00106593	0.300251	0.0500568	0.063757	0.0020438	-0.00051276	0.0158076
NULL	0.00664588	0.123759	0.0569465	0.0859454	0.348391	0.162475	0.000744297	0.0031587	0.147049	0.0206634	0.0253172	0.559253	0.0131328	0.200609	0.0150601	0.567184	0.301567	0.0349322	0.00127355	0.0469962	0.124939	0.114302
NULL	0.234564	0.153478	0.0891695	0.0271905	0.316669	0.185103	0.216224	0.168548	0.262109	0.152608	0.0211246	0.318636	0.181363	0.151239	0.0130749	-0.000998713	0.236795	0.0505437	0.0150856	0.13479	0.054626	0.0170315
NULL	0.112194	0.178143	0.0200534	0.0706624	0.00609623	0.0218333	0.37441	0.0301303	0.185444	0.230388	0.0267902	0.0798522	0.101795	0.0101897	0.0807665	0.590192	0.175129	-0.000871822	0.380089	0.0536536	0.200818	0.063858
NULL	0.218763	0.0484474	0.00643071	-6.42094e-05	0.157898	0.0295582	0.122809	0.000822597	0.128509	0.310577	0.033689	0.48893	0.199687	0.215579	0.085676	0.0673882	0.0757838	0.0116686	-0.000130899	0.011858	0.0998459	0.00767197
NULL	0.0187972	0.280475	0.20256	0.000980294	0.13565	0.0009731	0.14709	0.0703147	0.0506691	0.00068682	-0.000857613	0.159969	0.0431685	0.136448	0.0187234	-0.000770842	0.205404	0.0256519	0.2369	0.116436	0.00616491	0.0362383
NULL	0.162017	0.0232111	0.000270888	0.0107254	0.0350036	-0.000125884	0.175605	0.234383	0.14916	0.154933	0.0114727	-0.00100618	0.00426493	0.113573	0.00617969	0.0508364	0.179196	0.0348119	0.0410593	0.460799	0.00567644	0.0442478
NULL	0.0774292	0.424034	0.00106334	0.080642	0.0240606	0.0508532	0.0934224	0.158353	0.0409881	0.130768	0.0286258	0.350491	0.117742	0.288415	0.0149574	0.13336	0.0172748	0.238609	0.124103	0.0818614	0.130898	0.150104
NULL	0.0320945	0.286073	0.204395	0.00890456	0.000611219	0.067998	0.166849	0.288643	-0.000183641	0.255822	0.0234328	0.00589304	0.00352287	0.00896198	0.0140161	0.0446288	0.230774	0.175209	0.00233906	-2.83832e-05	0.000854433	0.0543495
NULL	0.247103	0.2004	0.0358242	0.0711758	0.00756183	0.00139961	0.198788	0.165776	0.190881	0.380039	0.111648	0.0548862	0.18308	0.0891141	0.0195711	0.422124	0.0203721	-0.000628145	0.0118128	0.0140332	0.00807392	0.18699
NULL	0.102645	0.0155031	0.00266358	-0.00081436	0.0527876	0.00903074	0.262098	0.18748	0.0374016	0.0802763	0.0154916	0.045283	0.0725568	0.32888	0.0215488	0.000326103	0.20057	0.0681766	0.0852465	0.0047981	0.185705	0.130884
NULL	0.00693936	0.0116771	0.0175675	-0.000373107	0.177757	0.0744286	0.0629942	0.268202	-0.000393224	0.0106473	0.0599138	0.00177202	-0.000836106	0.271543	0.0262595	0.0365141	0.486927	0.00226061	0.089623	0.0738934	0.0088127	0.317981
NULL	0.0754103	0.0276889	0.107069	0.0722562	0.0545106	0.103729	-3.08407e-05	0.0586907	0.0159159	0.238257	0.0253172	0.0563033	0.0103746	-0.000632377	0.0148358	0.00481376	0.071375	0.0426469	0.077212	0.0555578	0.00609089	0.102847
NULL	0.243212	0.442177	0.0419324	0.07526	0.0309369	0.0382713	-0.000969382	0.00755786	0.16871	0.137011	0.0206069	0.0935039	0.00607606	0.0289006	0.0168402	0.010939	0.195662	0.137541	0.191792	-0.000148138	0.150738	-0.00100386
NULL	0.304636	0.04789	0.141734	0.0432698	0.103131	0.340321	0.00376641	0.071206	0.0612991	-0.00103818	-0.000591155	0.117874	0.00272193	0.0241615	0.020517	0.196097	0.110112	0.0732145	0.159827	0.254026	0.130901	0.00404483
NULL	0.00401472	0.0667047	0.144739	0.0573841	0.00078957	0.0144845	-0.000245161	0.0119602	-0.000882744	0.0395028	0.0460257	0.00733053	0.0327711	0.0350261	0.0643616	0.252109	0.0160821	-0.000323324	0.320954	0.0142506	0.44029	0.0335904
NULL	0.421219	0.0084969	0.212179	0.0221137	0.234557	0.057123	0.00496936	-0.000729101	0.247722	0.00152522	0.0145924	0.290694	0.0862873	0.192953	0.00806945	0.0608625	0.571048	0.0384161	-0.00049572	0.00773709	0.058074	0.0477794
NULL	0.0709432	0.00109903	0.0188687	0.385533	0.0907727	0.00203668	-0.000547572	0.192713	0.147258	0.260802	0.0647764	0.205858	0.163874	0.276445	0.0317968	0.299986	0.0621574	-0.000765536	0.409807	0.0202264	0.0701019	0.292359
NULL	0.103981	0.31494	0.0177789	0.0232221	0.171038	0.0222679	0.30526	0.182016	0.0334178	0.110773	0.0188629	0.580744	0.242664	0.0144516	-0.000540937	0.207146	-0.00097549	0.210982	0.607058	0.0796958	0.210238	0.00836003
NULL	0.0514527	0.24525	-0.00101625	0.0153386	0.130673	0.0477699	0.210668	0.0288884	0.0387206	0.310511	0.045948	0.0357978	0.177498	0.0650019	0.0985235	0.262615	0.00918491	0.107559	0.105851	-0.000949988	0.0198278	0.0368384
NULL	0.143711	0.0497121	0.27495	0.015209	0.0927506	0.00658578	0.0955029	0.0172085	0.0168164	0.144157	-0.000603309	0.527458	0.0185404	0.303906	0.0140161	0.513187	0.503662	-0.00106357	0.14403	0.114103	0.0244591	0.0286176
NULL	0.152233	0.000301916	0.219098	0.0317016	0.280842	0.0412154	0.134902	0.209038	0.276212	0.177249	-0.000395389	0.263595	0.00662347	0.155047	-0.000208122	0.020911	0.0037673	0.125285	0.0837254	0.171356	0.0353127	0.191795
NULL	0.132344	0.063423	0.0134337	0.0302107	0.0181353	0.0619426	0.000423136	0.0997251	0.00762265	0.11603	0.0187234	0.000328438	0.0579711	0.148032	0.00260258	0.110524	0.0105007	0.0342219	0.10674	0.00176609	0.141595	0.0621444
NULL	0.105433	0.0747268	0.209744	0.00291905	0.210042	0.100613	0.0218068	0.293197	0.0921767	0.0279526	0.0187234	0.0288656	0.00669756	0.204581	0.0130749	0.281512	0.131515	0.0352234	0.0123812	0.209783	0.10605	0.242429
NULL	0.00195189	-0.000965002	0.0225368	0.00976106	0.520975	0.265699	0.0710824	0.000646644	0.00109609	0.0168284	0.000498363	0.237551	0.279594	0.0286186	0.00816336	0.17222	0.0150533	0.0600909	0.0796215	0.025304	0.1563	0.0107623
NULL	0.0865775	0.227057	0.315303	0.155348	0.00840489	0.137058	0.00260073	0.0833329	0.336835	0.215043	-0.00111673	0.15853	0.151373	0.00204725	0.0119861	0.0171412	0.016744	0.00362288	0.0734501	0.0492	0.0427882	0.028519
NULL	0.0189934	0.0341135	0.103911	0.210859	0.00205951	0.0628216	0.0114116	0.142591	-0.0003214	0.191414	0.0975809	0.483685	0.0382891	0.0859583	0.0463112	0.0433113	0.0229519	0.0402057	0.146801	0.0297691	-0.000743775	0.175711
NULL	0.0495713	0.299612	0.0012867	0.310026	0.181443	0.0178909	0.0219227	0.136132	0.0455249	0.128272	0.0137153	0.0576185	0.227693	0.342989	0.0216048	0.074642	0.0132683	0.212593	0.346926	0.0214819	0.0200593	0.00965083
NULL	0.0900113	0.0104681	0.212892	0.0767848	0.058589	0.0339989	0.241968	0.187886	0.232006	0.0906258	0.0923135	0.132894	0.035812	0.136405	0.00223587	0.0456251	0.0287734	-0.00104872	0.248492	0.0300221	0.000380894	0.19956
NULL	0.233571	0.265045	-0.000526976	-0.00104601	0.010094	0.00619231	0.00703274	0.139372	0.288059	0.314794	0.024375	0.503106	0.0544987	0.0300702	0.325638	0.15223	0.117037	0.0670749	0.278516	0.00117969	0.0186434	0.0689572
NULL	0.00114933	0.0311246	0.11539	0.0506892	0.0397676	0.168488	0.0392766	0.314406	0.233744	0.300825	0.0972875	0.216174	0.0704885	0.00732188	0.0167314	0.00190992	0.0974978	0.0728774	0.0411328	0.0139888	0.447445	0.230404
NULL	0.129792	0.308333	-0.00100911	0.0991585	0.395772	0.0270623	0.25386	0.143428	0.00641021	0.000455731	0.00942347	0.326756	0.0432258	0.0580579	0.0178087	0.0297255	0.416809	0.00410509	0.0286278	0.0748997	0.27691	0.197733
NULL	0.0604879	0.142798	0.0143406	0.200063	0.0705712	0.100162	-0.000796552	0.121067	0.105923	0.290225	0.0339643	0.00694218	0.193825	0.0999112	0.0158988	0.471233	0.183572	0.0767585	0.00483217	-0.000200254	0.0265671	0.0134887
NULL	0.00411826	0.0656379	0.173606	0.0814234	0.13912	0.0511642	0.0214488	0.255319	0.164781	0.0896803	0.0177818	0.0335065	0.347587	0.289751	0.00742939	0.00493595	0.0726164	0.0482468	0.0389894	0.328313	0.408886	0.0727841
NULL	0.0622603	0.511987	0.213006	0.00200464	0.136551	0.0204029	0.0897884	0.10017	0.156721	0.134255	0.0206069	0.387849	-0.000674038	0.000875875	0.00648876	0.137803	0.261656	0.0333003	0.209879	0.00810655	0.129503	0.184511
NULL	0.154179	0.157448	0.102026	-0.000100965	0.129879	0.000845726	0.0435742	0.15607	0.161045	0.160286	0.0261946	0.059345	0.228666	0.00719285	0.0233681	0.213348	0.452157	0.00352927	0.00361429	0.0672321	0.18934	0.0384827
NULL	0.0334462	0.303325	0.227086	0.0690298	0.00739368	0.00814268	0.597565	0.225679	0.00384531	0.16305	0.0272019	0.221621	0.00948924	0.120795	0.0242674	0.267093	0.0414726	0.0036551	0.143165	0.466557	0.0606071	0.0472038
NULL	0.0417077	0.196049	0.0150248	0.159557	-0.000925929	-0.000893038	0.430537	0.17007	0.00395964	0.00965069	0.00582885	0.459502	0.0763629	0.0736731	0.0185264	0.441637	0.0766138	0.0467747	0.0986922	0.00624668	0.433046	0.0940625
NULL	0.0985537	0.221918	0.169896	0.0139181	-0.00105683	0.00822699	0.0889428	0.0600386	0.280838	0.229819	0.00040523	0.0283391	0.00134723	0.139787	0.00587626	0.117037	0.296076	0.0035225	0.28061	-0.000675087	0.0749614	0.243327
NULL	0.137978	0.0438151	-0.000526976	0.323914	-0.000329398	0.0628145	0.0798606	0.0971523	0.0462996	0.0591063	0.0187234	0.0279427	0.269038	0.166993	0.0250955	0.208764	0.175146	0.0798348	0.1634	0.0475314	-0.000714141	0.0842131
NULL	0.0406297	0.166922	0.218182	0.0377161	0.00837692	0.00978135	0.0214921	0.0165899	0.128431	-0.00076743	0.0281443	0.0234962	0.0195641	0.0424971	0.0119047	0.359284	-0.000672264	0.22221	0.059794	0.239674	0.202967	0.144653
NULL	0.00429966	-0.000701383	0.249814	-0.000916472	0.0679808	0.0340294	0.561799	0.086098	0.0194502	0.258335	0.0749032	0.00747709	0.0645482	0.067471	0.012937	0.131485	0.0274766	0.114156	0.0149675	0.0835999	0.19766	0.23554
NULL	0.117539	0.247306	0.0529057	0.156208	0.129246	0.0700644	0.00270644	0.124244	0.417564	-0.000738441	-0.000603309	0.374333	0.0306045	0.313374	0.0177818	0.406058	0.116689	0.140858	0.034929	0.140229	0.0757201	0.0647562
NULL	0.0448357	0.03903	0.2529	0.42292	0.0836333	0.0044564	0.00532135	0.000435022	0.00390382	0.195488	0.0334479	0.000112334	0.0324718	0.0296877	0.2376	0.201917	0.2825	0.027939	0.349574	0.0924898	0.311516	0.0211464
NULL	0.260797	-0.000937418	0.0129832	0.000348381	0.119431	0.021586	0.00496936	0.322559	0.306236	0.0136372	0.0178596	0.30927	0.151527	0.0982158	0.0101505	0.426762	0.0128146	0.231661	0.0106429	0.0169801	0.123115	0.109565
NULL	0.0109001	0.000341774	0.0402889	0.00585228	-0.000960001	0.0800116	0.136407	0.252568	0.0614955	0.0923055	0.0130749	0.00177202	0.102412	0.266623	0.0187234	0.0729233	-0.000946303	0.187156	0.067458	0.115598	0.00477775	0.097401
NULL	0.221111	0.0967098	0.0319742	0.0912916	0.120349	0.000591274	0.343012	-0.000641503	0.559353	0.333354	0.000139396	-0.00103298	0.0125825	0.223462	0.0190062	-0.000962501	0.155918	0.00597645	0.421724	0.00833353	0.293368	-0.000835604
NULL	0.0332585	0.0596064	0.00484304	0.00917702	0.196717	0.00116969	0.0370667	0.0490532	0.00382622	0.000640771	0.015003	0.176565	0.0289512	0.206891	0.0407932	0.0974978	0.480684	0.00713642	0.37487	-0.000437525	0.215839	0.00985303
NULL	0.104218	0.179752	0.00398503	0.0321778	0.12665	0.0164829	0.151846	0.0394901	0.017675	0.143076	0.0146757	0.297197	0.159456	0.222246	0.0158988	0.260265	0.082211	0.189621	0.133216	0.0260052	0.00282154	0.217244
NULL	0.0186232	0.237402	0.104845	0.0860152	0.0829734	-0.000919432	0.172127	0.156972	0.0601171	0.0376014	0.042198	0.1961	0.0109289	0.206633	0.0140161	0.0614218	0.49829	0.000348922	0.410942	0.175858	0.00299497	0.185482
NULL	0.34852	0.00144594	0.208834	0.00308228	0.00187921	0.0150066	0.00693042	0.0175754	0.0830433	0.176284	0.0272893	0.167587	0.0813627	0.306478	0.075547	0.150705	0.48693	0.114558	-0.000897837	0.0452609	0.0133204	0.097387
NULL	0.307832	0.128262	0.0840245	0.040353	0.0183418	0.0170241	0.286789	0.176935	0.0785227	0.248183	0.072705	0.347162	0.223561	0.114346	0.0667277	0.654721	0.493118	-0.000941474	0.118805	0.295318	0.00985448	0.223786
NULL	0.0600579	0.00955313	0.0862124	0.0842744	0.0153511	0.00568095	0.397746	0.255859	0.221019	0.0491956	0.0144862	0.00242936	0.251499	0.0902636	0.0886283	0.0176959	0.0615231	0.0338634	0.0372968	0.0869341	0.000958508	0.0388339
NULL	0.104999	0.0263486	0.0190836	-0.000961072	0.132394	0.0442998	0.636075	0.130287	0.0671985	0.512928	0.0175983	0.00192305	0.0229263	-0.00090314	0.0176784	0.00214287	0.685383	0.0214078	-0.000597792	0.0204071	0.0545135	0.041793
NULL	0.250594	0.01238	0.158814	-0.000248717	-0.000784407	0.00121814	0.00337985	0.00113617	0.0144725	0.234786	0.0262595	0.413754	0.000977926	0.06751	0.0196651	0.222518	0.0166831	0.00794519	0.095637	0.0494655	0.0905087	0.0572517
NULL	0.00968246	0.0395858	0.0734686	0.0224983	0.33743	0.0282387	0.00161922	-0.000940954	0.481663	0.00636763	0.0345008	0.276897	0.00705226	0.0753172	0.087316	0.0772953	-1.12414e-05	0.0241101	0.51864	0.155405	-0.000898701	0.120688
NULL	0.487202	0.0744104	-0.000185633	0.000719979	0.00952894	0.0409684	0.148581	0.000307907	0.00256203	0.00868092	0.00483294	0.367138	0.233959	0.2552	0.0195711	0.580912	0.243998	0.028818	0.0422256	0.0442571	-0.00100347	0.171377
NULL	0.24557	0.07477	-0.000702671	0.0563365	0.0545678	0.121545	0.464388	0.187704	0.501838	0.00882844	0.040357	0.00398048	0.0119454	0.106464	0.0215488	0.287338	0.0322911	0.213672	0.060871	0.0705318	0.002789	0.0539718
NULL	0.239456	0.21746	0.000398967	0.00947735	0.0727541	0.101677	0.00891667	0.00322748	0.263741	0.305445	0.0178179	0.00177202	0.183085	7.68031e-05	0.033689	0.0972168	0.0191328	0.000223147	0.229869	0.100301	0.0174881	0.234108
NULL	0.0992249	0.18546	0.136819	0.0248246	0.180857	0.121419	0.59375	0.367507	-0.000526988	0.0603045	0.0487894	0.00891401	0.128136	0.28213	0.00279053	0.172991	-0.00108613	0.32871	0.124103	0.121504	0.0923591	0.248202
NULL	0.0467352	-0.000945301	0.0139322	0.0238081	0.0939811	0.118625	0.202744	0.240924	0.0198665	0.349149	0.022408	0.43876	0.0108534	0.00195521	0.184524	0.0515559	0.0515559	0.0620422	0.143237	0.0737521	0.0106353	0.0422368
NULL	0.170208	0.0500179	0.00132605	0.118782	0.26805	0.00232666	0.345065	0.116084	0.428106	0.291422	0.000572869	0.0134087	0.0359156	0.0139066	0.0186249	-0.000544648	0.305848	0.0158769	0.133492	-0.000833872	0.0829647	0.436663
NULL	0.099376	0.111329	-0.000294058	0.109126	0.577152	0.000822095	0.0818513	0.0620651	0.082812	0.184937	0.0213764	0.0812655	0.0102699	0.295228	0.0168402	0.460613	0.054262	0.00747289	-0.000942605	0.0336586	0.345506	0.171268
NULL	0.0532792	0.196129	-0.000932367	0.0476465	0.26803	0.0260207	0.28101	0.398199	0.011183	0.210131	0.0279441	0.56401	0.213425	0.0665966	0.00931089	0.319114	0.012594	0.0678524	0.00111706	0.0350091	0.169699	0.00211591
NULL	0.135432	0.206229	-0.000689119	0.0113272	0.228523	0.00134253	0.102103	0.00216848	0.125517	0.221402	0.00232493	0.0755363	0.0219132	0.200092	0.0121338	0.285348	0.0391708	0.249917	0.211095	-0.000201891	0.00179581	0.0192236
NULL	0.18071	0.0659188	0.0421904	0.160537	0.0670627	0.0963375	0.279081	0.142997	0.302863	0.0596961	0.00613237	-0.000815287	0.1874	0.135524	0.103188	0.0106191	0.00196864	0.00468913	0.0491452	0.114384	0.0852993	0.0172621
NULL	0.00728513	0.0123877	0.0127291	0.154995	0.123601	0.00180655	0.465534	0.0163925	0.217328	0.0121893	0.092135	0.220787	0.0145816	0.121692	0.325638	0.522098	0.403279	0.0385077	0.0430106	-0.00040506	0.0186834	0.0334337
NULL	0.0770606	0.0086177	0.136069	0.205321	0.0453469	-0.000123941	0.179804	0.0579632	0.210376	0.161948	0.018189	0.0340022	-0.000236983	0.00240558	0.0083701	0.131515	0.499954	0.0334018	0.37129	0.298193	0.00436207	0.0485937
NULL	0.149426	0.28484	0.000704126	0.0293696	-0.000220414	-0.00103102	0.216638	0.00324657	0.0988262	0.263238	0.000538682	0.237551	0.180115	0.045924	0.284989	0.270946	0.0409825	0.0575941	0.176182	0.0453152	0.0748945	0.0101913
NULL	0.102785	-0.000945301	0.153084	0.140662	0.0448095	0.00282501	0.0729346	0.21542	0.323735	0.0151731	0.146778	0.0347826	0.0741854	0.0551747	0.157645	0.516053	0.00333646	0.0278185	0.0524272	0.148619	0.306561	-0.000946292
NULL	0.00392573	0.0243239	0.223558	0.0323874	0.0093886	0.129791	0.0894065	0.0636466	0.0331526	0.511074	0.0253172	0.0548862	0.0819685	0.141098	0.00448748	0.151302	0.191107	0.018013	0.0828052	0.000914804	-0.000997627	0.0829178
NULL	0.12039	0.171735	0.103975	0.0260221	0.0186039	0.0291089	0.627826	0.344811	0.0551369	0.150034	0.0284398	0.545381	0.254071	0.024916	0.0148358	0.220288	0.174603	-0.000887884	0.165719	0.126102	0.00384823	0.114121
NULL	-0.000658732	0.025492	0.00147506	0.068703	0.164397	0.0381044	0.100836	-0.00016741	0.0812379	0.0212807	0.00204211	0.183825	0.312905	0.00935216	0.0111927	0.0572463	0.243488	-0.000328313	0.370463	0.00426538	0.0225066	0.0533907
NULL	0.00219626	0.238115	0.00353302	0.133241	0.00296489	0.0465314	0.144239	0.0604566	0.0920299	0.051235	0.0224908	0.0393261	0.249861	0.0331933	0.0119861	0.500972	0.295264	0.0518487	5.6691e-05	0.333931	0.368852	0.0964238
NULL	0.0447433	0.0201029	0.106388	0.146136	0.00903355	0.0324879	0.455817	0.00645935	0.0516476	0.118342	0.000748331	0.00194571	0.126689	0.00990621	0.0130749	0.00133444	0.0504262	0.183288	0.0746038	0.0859527	0.0757201	0.0677478
NULL	0.144582	0.0392646	0.0253352	0.00414053	0.122633	-0.000842997	0.375407	0.0278611	0.0557664	-6.78447e-05	0.0233135	0.00733053	0.0607722	0.170328	0.0149574	0.188818	0.68396	0.0580228	0.106028	0.269516	0.00529266	0.0217758
NULL	-0.000405393	0.0212139	0.0202105	0.113457	0.163947	0.00429074	0.196427	0.477569	0.135099	0.034362	0.031915	0.00329075	0.0672923	0.01819	0.0158988	0.230774	0.0333921	0.0690491	0.0101029	0.0666002	0.315552	0.0732757
NULL	0.478369	0.130565	0.232759	0.0670779	0.000736911	0.0120182	0.375807	0.0566172	0.0796286	0.0656374	0.0849666	0.0665804	0.188555	0.0877287	0.0429945	0.0411757	0.00252751	0.0151673	0.0767503	0.122101	0.216754	0.194743
NULL	0.132565	0.0598093	0.00487758	0.219937	0.000459963	0.074351	0.356703	0.213457	0.0467159	0.00444703	0.0131372	0.263821	0.141168	-2.20462e-06	0.00279053	0.580097	0.149351	0.00352183	0.141938	0.0134691	0.266696	0.0792343
NULL	0.0971373	0.330402	0.182402	0.0870522	0.147752	0.000879861	0.493316	0.0142931	0.0892584	0.41978	0.0295189	0.0115947	0.019962	0.0315558	0.0195711	0.257922	0.449085	0.0173817	0.125535	0.0440675	0.154202	0.122328
NULL	0.0167846	0.0436838	0.0219261	0.0370358	0.0969005	0.0376533	0.157595	0.228839	0.00946243	8.91824e-05	0.0324285	0.481418	-0.000987056	-0.000846504	0.0224908	0.15327	0.217576	0.235874	0.0937668	0.0207347	0.023722	0.113837
NULL	0.000319053	0.0161685	0.00366841	0.0272123	0.00126416	0.249053	0.261132	0.0223748	0.0419317	0.23713	0.0329583	0.483616	0.0155566	0.0242945	0.0370624	0.0221298	0.131485	0.0303714	0.00166076	-0.00045233	0.0411906	0.167178
NULL	0.0673786	0.235703	0.486434	0.0581964	-0.000870486	0.0365419	0.00159468	0.140207	0.125068	0.0376534	0.0337449	0.453638	0.0135835	0.0664432	0.00306789	0.12802	0.0271159	0.233407	0.354887	0.0165925	0.054626	0.000962906
NULL	-0.000897395	0.27022	0.118428	0.061136	0.123695	-0.000763654	0.153804	0.0493041	0.126199	0.000605233	0.148262	0.225405	0.100634	0.124068	0.0149574	0.672326	0.369279	0.0274352	0.471577	0.025606	0.0102899	0.0904114
NULL	0.0256895	0.252888	0.000466509	0.0388385	0.000121085	0.0247545	0.00610611	0.140182	0.00830918	0.0134761	0.0313437	0.150666	0.152264	0.000967019	0.0215488	0.218721	0.0558304	0.18321	0.20699	-4.40936e-05	0.154113	0.285572
NULL	0.3529	0.254283	0.000499356	0.143447	0.00225458	0.0595764	0.142141	0.326181	0.113044	0.16254	0.00267666	0.04635	0.0789531	0.0892479	0.00482422	0.00169706	0.0110983	0.0223295	0.173296	0.0432382	0.0212399	0.0884213
NULL	0.426442	0.172968	0.0794559	0.18026	0.0709869	0.0484308	0.299175	-0.000955612	0.0914412	0.16082	0.0380109	0.267011	0.00283692	-0.000393053	0.0152621	-0.00046676	0.58176	-0.000526554	0.263837	0.00461766	0.00117958	0.00381317
NULL	0.00620559	0.0548446	0.0552854	0.00878842	0.144102	0.00660048	0.266482	0.0082009	0.196382	0.125691	0.00455409	0.441608	0.1356	0.0657704	0.00648876	0.167964	0.0738062	0.00401003	0.250051	0.112097	0.0235204	0.0592827
NULL	0.0741196	0.0593735	0.0570107	0.0833339	0.146359	0.0347411	0.00143602	0.0104916	0.159638	0.185734	0.0720788	0.386046	0.110112	0.0888913	0.0140161	0.100646	0.0552175	0.0270736	0.00272832	0.126445	0.0678684	0.187043
NULL	0.0242516	0.0969911	0.188512	0.0447441	0.05114	-0.000890874	0.296086	0.275448	0.0416092	0.385033	0.0234372	0.252361	0.0539927	0.0267139	0.0110337	0.385107	0.0855057	0.0678688	0.159626	0.0226415	0.12151	0.0783375
NULL	0.00155484	0.0151348	0.000506889	0.0485038	0.072514	0.0097013	0.288671	0.146625	0.070585	-0.00101813	0.017853	0.399056	0.0186924	0.288256	0.0158988	0.192113	0.245877	0.236507	0.202178	0.111815	0.00826948	0.242853
NULL	0.31228	0.462534	0.218182	0.14307	0.228587	0.00602948	0.0116637	0.0955162	0.346717	0.256268	0.0271329	0.488644	0.145714	0.0450778	0.0037425	0.176644	0.0166831	0.0550546	0.129156	0.201611	0.353206	0.152757
NULL	0.0841968	0.0646812	0.127821	0.0251818	0.0840249	-9.78016e-05	0.0859328	0.114197	0.00360338	0.186913	0.00526662	0.0357978	0.0954453	0.313388	0.0194771	0.0267509	0.264406	0.00233835	0.328421	0.137033	0.187988	0.430114
NULL	0.324385	0.12839	-0.000997527	0.185902	0.135124	0.153158	0.243589	0.064957	0.171813	0.308956	0.00770645	0.62327	0.56133	0.0158356	0.306504	0.556	0.558766	0.000467943	0.138261	-0.000303877	0.0194886	0.0651877
NULL	0.0774292	0.0174445	0.203595	0.00297072	0.00209379	-0.000840283	0.195184	0.200566	0.168026	0.0599001	0.0262595	0.267011	0.03511	0.00403361	0.0239055	0.122252	0.00121494	0.00169564	0.00397291	0.318599	0.229147	0.0329592
NULL	0.243854	0.145131	0.0325162	0.0453229	0.161164	0.0299632	0.311691	0.222714	0.190908	0.0467419	-0.000958722	0.169828	0.0626753	-0.000415191	0.0039525	0.0697637	0.151448	0.055556	0.222538	-0.000950105	0.232344	-0.00105743
NULL	0.0187409	0.0659928	0.221841	0.163927	0.433656	0.0750446	0.0958037	0.348809	0.164885	0.206469	0.0261881	0.00578464	-0.000110166	0.0479672	0.0121338	0.0559846	0.361913	0.00951202	0.0965285	0.0649351	0.0365466	0.38342
NULL	0.12012	0.19939	0.0128528	0.014553	0.0237842	0.00575362	0.413904	0.0108253	0.132632	0.0766212	0.00902637	0.100485	-0.000905232	0.315521	0.00912294	0.602804	0.309953	0.0993435	0.147552	0.358477	0.0628747	-0.000577495
NULL	0.3885	0.0457194	0.21221	0.0495451	0.00433878	0.00258405	0.141095	0.0989499	0.271484	0.0537113	0.020517	0.167527	0.127268	0.00329969	0.0300705	0.0464852	0.127386	-0.00100586	0.0417486	0.141709	0.00649896	0.0347799
NULL	0.26123	0.229315	0.12705	0.0120791	0.127067	0.00116648	0.283233	0.0316059	0.319767	-3.87619e-05	0.00641488	0.00372095	0.263932	0.0757889	0.0215591	-0.0011181	0.0244239	0.110316	0.0637146	-0.000990362	0.010275	0.125256
NULL	-3.25547e-06	0.00781568	0.241422	0.0122684	0.01439	0.0407083	0.238409	0.0925996	0.196381	0.156828	0.0272019	0.0424303	0.0704795	0.0284653	0.00207088	0.0291523	0.133267	0.00525171	0.000516367	0.239061	0.0101588	0.000563207
NULL	0.0922273	0.322026	0.0421904	0.210819	0.00683961	0.190745	0.000310567	0.119368	0.130707	0.0046892	0.0261881	0.272327	-0.000200901	0.0359636	0.0157839	0.245877	0.00620618	0.149623	0.3549	0.0416616	0.12751	0.0763015
NULL	0.0131547	0.0145909	0.13088	0.0424064	0.0141579	0.00349498	0.0928642	0.107099	0.201473	0.254215	0.0116669	0.547235	0.00765956	0.0491762	0.0413302	0.0394842	0.0137656	0.286787	0.188654	0.0922078	0.0846924	0.211429
NULL	0.032418	0.172935	0.169917	0.00907252	0.0358412	0.0554339	0.168677	0.0300454	0.0544065	0.00565755	0.0601819	0.055349	0.101716	0.0633594	0.0911384	0.0403345	0.0238075	0.189143	0.297137	0.0240411	0.38369	0.0814388
NULL	-0.000316134	0.0547895	0.0487278	-0.00027982	0.0443485	0.131118	0.214435	0.263339	0.290019	0.293242	0.0293756	0.208025	0.12001	0.189883	-0.00096886	0.241196	0.0467696	0.0879196	0.263541	0.0721288	0.194177	0.0607139
NULL	0.371564	0.0728887	0.154458	0.087176	0.0741543	0.00693534	0.155327	0.000388643	0.00395381	0.332354	0.0271371	0.0562556	0.306988	0.0206922	0.00684097	0.0217345	0.266036	0.0255044	0.102447	0.374105	0.000994288	0.300143
NULL	0.0581061	0.0124381	0.0593171	0.0716386	0.00640389	0.0808161	0.346002	0.0357565	0.0658885	0.0962334	0.0128583	0.567718	0.02226	0.0136785	0.223094	0.0741386	0.634594	0.0265181	0.465855	0.00564073	-7.20291e-05	0.085261
NULL	0.297071	0.174091	0.0835834	0.000891068	0.59913	0.00714064	0.0912939	0.0240032	0.000868595	0.00601056	0.0163598	0.198873	0.100337	0.151805	0.0242983	0.282606	0.498523	-0.000964129	0.550845	0.0738174	0.237522	0.321011
NULL	0.0520149	-0.00100207	-0.000357789	-0.0010716	0.131875	0.10596	0.0932891	0.239194	0.132632	0.0675262	0.102854	-0.000674712	0.267012	0.0138933	-0.00110205	0.250109	0.0432795	0.0572472	0.0223819	0.341614	0.289559	0.115151
NULL	0.187478	0.0109023	0.282271	0.0345761	0.0294988	0.00557584	0.0102059	0.118951	0.0602455	0.2101	0.0186249	0.00847237	0.133582	0.126509	0.0111927	0.0429792	0.054262	0.0115903	0.326354	0.030854	0.0231927	0.0542001
NULL	0.393939	0.227428	0.177968	0.0116629	0.00639784	0.0889035	0.0160593	0.014779	0.0465235	0.171568	0.0167314	-0.00060747	0.0384569	0.161255	0.0140161	0.45625	-0.00104211	0.082075	0.0210334	0.124727	0.208059	0.0628607
NULL	0.102062	0.205272	0.00823888	0.160826	0.357764	0.0247738	0.127929	0.0485819	0.521397	0.183093	0.0243769	0.0562771	0.115139	-0.00092232	0.0224908	0.00675559	0.564401	0.140812	0.259519	0.0192528	-0.00084897	0.430626
NULL	0.142862	0.19137	0.200015	0.0156556	0.0362521	0.0572907	0.251582	0.228227	0.0414489	0.298125	0.0579192	0.53883	0.00353392	0.0946616	0.0575362	0.196097	0.0479155	0.10465	0.192938	0.00569412	0.0194793	0.00767184
NULL	0.155954	0.0561483	0.0471955	0.09256	0.0825474	0.109817	0.154743	0.00216536	0.240508	0.132667	0.0215488	0.452531	0.00596879	0.136031	0.00594082	0.00779388	0.444992	0.0152078	0.471577	-0.000993787	0.453423	0.200886
NULL	0.00212489	0.0477219	0.0214231	-0.000760081	0.145073	0.0180181	0.0125685	0.0703147	0.132152	0.344148	0.0127496	0.123067	0.12612	0.0619841	0.0121338	0.00280747	0.607747	0.0826077	0.110643	-0.00100531	0.132589	0.118818
NULL	0.0712305	0.106848	0.0417505	0.177215	0.0843038	0.0961502	0.294938	0.0493827	0.12548	0.273318	-0.000907606	0.181749	0.558596	0.0475057	0.00928536	0.0465482	0.281529	0.0312385	0.00111001	0.134673	0.123955	0.171089
NULL	0.0353203	0.000383751	0.00358884	0.0308966	0.207913	0.0456782	0.552244	0.132619	0.189626	0.241495	0.0233533	0.317473	0.0867384	0.264283	0.0177818	0.101494	0.56599	0.00381439	0.057724	0.0119554	0.0132947	0.153815
NULL	0.31774	0.180895	0.0189587	0.0541612	0.257715	0.0135869	0.0347625	0.153721	0.287809	0.0123823	0.109465	0.311729	0.0303994	0.0716227	0.0168402	0.572161	0.599085	0.104997	0.0875735	0.265281	0.00354861	0.259126
NULL	0.183593	0.0374332	0.0179074	0.0944324	0.123688	0.0318151	0.0870981	0.0410772	0.153215	0.0713432	0.182219	-8.87237e-05	0.032141	0.0217093	0.0643827	0.455691	0.266737	0.074882	0.169341	0.0532194	0.157123	0.208373
NULL	0.147499	0.41659	0.0150507	-0.000689098	-0.000982033	0.0239999	0.00396771	0.0726755	0.0903023	0.053147	0.0626116	-0.00105524	0.0102244	0.159218	0.0111927	0.488051	0.223311	0.0020524	0.038517	0.0568145	0.000553078	0.0201014
NULL	0.371379	0.271983	0.0761241	0.011516	0.395772	0.0126708	0.000197745	0.00377754	0.244967	0.0777874	0.0252433	0.104094	0.119179	0.0305871	0.00648876	0.0417865	0.0650966	0.0608583	0.255355	0.0761566	0.068588	0.000135983
NULL	0.0897415	0.069753	0.0322187	0.023125	0.00797122	0.0181137	0.0715549	0.00459411	0.14819	0.281518	0.0039543	0.102303	0.113447	0.00201015	0.0183463	0.484352	0.402887	0.076512	0.431711	0.042243	0.159391	0.0863224
NULL	0.255441	0.0233667	0.0647353	0.05478	0.0345777	0.0450511	0.0126518	0.206585	0.0187894	-0.000881551	0.0493938	0.0524265	0.0879165	0.297647	0.0130749	0.0195666	0.207322	0.047673	0.0546913	0.142998	0.110502	0.00693151
NULL	0.206563	0.166318	0.0604677	0.224861	0.133275	-0.0010522	0.000606548	0.0119602	0.279993	0.000909503	0.0281443	0.122201	0.418701	0.171206	0.0111927	-0.00095297	0.0576125	0.0611333	0.00191699	0.264983	0.208743	0.0191708
NULL	0.0214083	0.0759868	0.130768	0.0427309	0.0655918	0.221544	0.0398983	0.164948	4.41922e-05	0.0512907	0.0127533	0.288645	0.146404	0.0126906	0.10196	0.105996	0.0830369	0.202848	0.450506	0.0166908	0.13696	0.00503448
NULL	0.0031794	0.363563	0.000866798	0.36017	0.356203	0.0394094	0.183413	0.023221	0.121022	0.207086	0.0134431	0.374333	0.0122564	0.138338	0.0140161	0.287338	0.0391437	0.0258434	0.127957	0.275281	0.144255	0.0749241
NULL	0.22614	0.238745	0.142726	0.0554922	0.0681675	-0.000393594	0.358977	0.682173	0.000170974	0.12163	0.0158988	0.0920352	0.172343	0.137882	0.00925966	0.0150533	0.189978	0.225823	-0.000991636	0.32005	0.14366	0.0671217
NULL	0.213458	0.287681	0.205279	0.0238081	-0.000112114	0.0816629	0.00646983	0.06119	-0.000965023	0.0431393	0.0196651	0.00714569	0.0294824	0.228872	0.0102518	0.521245	0.433649	-0.000760938	0.120934	0.0480058	0.0637932	0.000339384
NULL	0.233975	0.123543	0.264796	0.0185711	-0.000925929	0.00330139	-0.00108147	0.0596884	0.1339	0.297885	0.00483499	0.00455271	0.196961	-7.64217e-05	0.0130749	0.263852	0.0579173	0.240212	0.0118128	0.00247182	0.0796752	0.055243
NULL	0.234374	0.32994	0.203722	0.0252414	0.0300641	0.192712	0.124246	0.0583173	0.0115133	0.00431587	-0.000645092	0.0320907	0.0126323	0.119847	0.0158988	0.01974	0.0391374	0.00791397	0.115577	0.000465236	0.21278	0.101677
NULL	0.188037	0.00727179	0.0164672	0.140142	0.00789829	0.000140437	9.6488e-06	0.234586	0.00598513	0.0915433	0.236604	0.453638	0.200179	0.00865926	0.0168402	0.600069	-0.000922205	0.21151	0.222373	0.00676281	0.092869	0.0479535
NULL	0.187678	0.442065	0.0080058	0.0126686	0.105975	0.00320466	0.0704081	0.0573404	0.24453	0.183164	0.0253172	0.566894	0.162219	0.277384	0.0196651	0.311927	0.165977	0.0994769	0.0934155	0.00238516	0.0202445	0.0180933
NULL	0.196994	0.0805743	0.117423	0.128175	0.349956	0.0948465	0.211958	0.183049	0.192843	0.0500765	0.00965996	0.00177202	0.160759	0.0121701	0.0121338	0.286816	0.0284069	0.0291191	0.444221	0.0847604	-0.000117946	0.022452
NULL	0.417004	0.184386	0.168055	0.0201773	0.020937	0.031005	0.248647	0.107666	0.026518	0.190614	0.0101589	0.245202	0.0919913	0.00528875	0.00980672	0.360451	-0.00104173	0.00581256	0.0493018	0.119192	0.108541	0.161079
NULL	0.329759	0.0926971	0.024398	0.00768245	-0.000633696	0.00385261	0.106658	0.0428069	0.190194	0.0813144	0.00931089	0.0420452	0.0199949	0.285995	0.00554822	0.0141364	0.0414726	0.0621405	0.24371	0.00994799	7.76796e-05	0.000560008
NULL	0.000286582	0.0184848	0.132583	0.0397066	0.153449	0.00106716	-0.000739411	-0.000308978	0.0554245	-0.000674673	0.136936	0.0402067	0.0267755	0.129052	0.0102518	0.511208	0.167964	0.0693057	0.291654	0.0188861	-0.000817902	0.0201105
NULL	0.00734013	0.0557927	0.0680247	0.122586	0.13983	0.00711615	0.161287	0.00249333	0.211368	0.227218	0.0232305	0.276056	0.0971314	0.0557737	0.0186249	0.0600695	-1.12414e-05	0.0152153	0.184518	0.0188814	0.00799102	0.24384
NULL	0.239942	0.0643637	-0.00103641	0.188265	-0.000925929	0.0585537	0.00899904	0.386485	0.0229804	0.174548	0.0234372	3.71364e-05	0.0503715	0.0677459	0.0083701	0.0138874	0.036906	0.0173298	0.331071	0.108262	-0.000293018	0.314944
NULL	0.203496	0.276677	0.00147506	-5.37411e-05	0.0869357	-0.000158052	0.295079	0.13396	0.00115229	0.00267384	0.0211911	0.219068	0.193868	0.0421015	0.112962	0.578345	0.563344	8.50728e-05	0.00305587	0.423209	0.0628087	0.0126805
NULL	0.189025	0.138851	0.00428712	0.0432286	0.234852	0.0118618	0.165814	0.024425	0.0185323	0.0652293	0.0446462	0.288339	0.138327	0.0390971	0.0495744	0.392763	0.415372	0.0473504	0.142696	0.191046	0.0129838	0.302807
NULL	0.185292	0.346123	0.1774	0.073215	0.0108309	0.047483	0.00222949	0.178353	0.0340365	0.0605038	0.0215488	0.00209714	0.139437	0.099466	0.0168402	-0.000900339	0.552546	0.154563	0.0128938	0.0585889	0.174052	0.0516756
NULL	0.0342794	0.300408	0.0456143	0.0286584	0.0042992	0.0363286	0.25708	0.00378209	0.000668324	0.00330401	0.0215488	0.0113644	0.0123916	0.0188304	0.00457401	0.253099	0.26802	0.0370639	0.107818	0.0925293	0.353851	0.00711867
NULL	0.00727171	0.157984	0.050572	0.00214826	0.00186489	0.107677	0.29369	0.3909	0.00477078	0.270066	0.0328004	0.0800223	0.0384784	0.00788539	0.0158988	0.568229	0.0142987	-0.000606661	0.177636	0.283335	0.154339	0.0920419
NULL	0.175182	0.297443	0.0835162	0.0137141	0.123066	0.04582	0.0489735	0.213326	0.128166	0.0879973	0.0300295	0.140108	0.065951	0.188254	0.015003	0.237648	0.00628945	0.0460903	0.0252699	0.040115	0.21311	0.11766
NULL	0.028678	0.0878115	0.000566953	0.00459632	0.154694	0.00846132	0.265459	0.00393126	0.241721	0.0532801	0.0178087	0.105945	0.171752	0.00737515	0.123102	0.0689807	0.150086	0.296649	0.228606	0.00793676	0.0742969	0.263242
NULL	0.231802	0.00018754	0.190499	0.018747	0.057034	0.00101235	0.479941	0.0321666	0.519614	0.127542	-0.000270613	0.159821	0.0196575	-0.000495117	0.00123821	0.0625624	0.0108817	0.0268857	0.0929993	0.236582	0.104295	0.116551
NULL	0.0210656	0.0327416	0.0848565	0.0144871	0.21983	0.0420737	0.331794	0.0271341	0.496297	0.0534966	0.0431911	0.0379565	0.24911	0.000953323	0.0290222	0.0914038	0.0154395	0.00479047	0.333737	0.0034549	0.00978135	0.00957819
NULL	0.00949125	0.11814	0.0306772	0.00692852	0.495585	0.0578774	0.0703419	0.189561	0.0818532	0.0960652	0.0318559	-0.000960313	0.00935107	0.068269	0.0168402	0.00579694	0.309472	0.306754	0.230124	0.153287	0.377792	0.114628
NULL	0.142871	0.00294473	0.0195663	0.0939802	0.0139902	0.0708069	0.2957	0.0943108	0.103549	0.126458	0.0014038	0.00177202	0.0758453	0.00378335	0.431914	0.19674	0.264411	0.219118	0.487899	0.0223231	0.258037	0.0318535
NULL	0.177221	0.0798518	0.0617137	0.0612577	0.00321145	0.00266443	0.037213	0.219127	0.597522	0.309979	0.00952699	0.401855	0.188537	0.00160464	0.0119861	0.425298	0.165778	0.18067	0.0360993	0.0565795	0.19942	0.289191
NULL	0.395704	0.0746556	0.146443	0.0939781	0.186565	0.0026302	0.385094	0.126199	0.0572517	0.37174	0.0204271	0.204796	0.123473	0.00350481	0.0170772	0.00351041	0.0781744	0.241152	0.379243	0.372644	-0.000527608	0.0412366
NULL	0.0787837	0.0169565	0.00380781	0.00448746	0.129914	0.0345369	0.0936486	0.136944	0.000481279	0.00152147	-0.000604906	0.0109194	0.00953749	-0.000986632	0.12519	0.198045	0.0150417	0.0257263	0.443073	0.00428209	0.022262	0.116872
NULL	0.00391582	0.0681002	0.0749007	0.00920038	0.0246743	0.0467446	0.23793	0.291728	-0.00099424	0.147187	-0.000865998	0.277997	0.0160741	0.0863747	0.190221	0.599762	0.287338	0.0203393	0.107796	0.0137864	0.437642	0.0459518
NULL	0.113283	0.31232	0.150988	0.117942	0.0197292	0.0434332	0.0914753	0.0726063	0.119431	0.0311472	0.153071	0.422241	0.224645	0.121949	0.0430543	0.00313223	-0.0010534	0.0210641	0.0144903	0.0145716	-8.03612e-05	0.456199
NULL	0.160019	0.242638	0.0962914	0.168768	0.042879	0.187416	0.00161922	0.0164123	0.00105316	0.114734	0.0308726	0.386046	0.115136	0.0149364	0.00784773	0.231001	0.680684	0.165847	0.103635	0.0892494	0.0312473	0.00894002
NULL	0.00159446	0.0427993	-0.00016203	0.00079308	0.0441578	0.0601056	0.29369	0.356485	0.241737	0.0417211	0.00781644	0.304933	0.0136014	0.0676095	0.117522	0.218721	0.158897	0.0311571	0.256911	-6.72414e-05	0.140728	0.171085
NULL	0.0031794	0.0152509	0.0570107	0.00390707	0.00649657	0.000319802	0.21165	0.00388025	0.110999	0.080893	0.0224908	0.0970596	0.226248	0.00260654	0.0140161	0.107898	0.0706555	0.00474051	0.00821989	0.0949679	0.109542	0.0867771
NULL	0.146189	0.121513	0.166153	0.152101	0.131875	0.00254151	0.620567	0.173819	0.0131711	0.207867	0.0272019	0.0541734	-8.55794e-05	0.0226793	0.0140161	0.0154485	0.0156832	0.0810389	0.237653	0.00199142	0.207253	0.192762
NULL	0.0546233	0.260501	0.114768	0.0296306	0.0644749	0.0564206	0.0931017	0.259801	0.327444	-0.00097584	0.019294	-0.00089885	0.00353497	0.0202838	0.0111927	0.0627888	0.586341	0.144708	0.0794582	0.0763706	0.0140839	0.0164054
NULL	-0.00101094	0.0617997	0.000726736	0.173994	-0.00102533	0.0219947	0.235409	0.0179559	0.0374891	0.282733	0.0308505	0.0452989	0.220962	0.00838918	0.0262595	0.00119673	0.23611	0.0120648	5.06181e-05	0.116852	0.0503187	0.206521
NULL	0.330366	0.111616	0.0476327	0.073215	0.289335	0.00101165	0.0214855	0.152989	0.221221	0.0969896	0.000460334	0.0469267	0.320908	0.0345837	0.00340554	0.277734	0.19674	0.0199977	0.15542	0.0018286	0.430275	0.0122915
NULL	0.176738	0.118816	0.0956484	-0.000247857	0.145073	0.00233769	0.0261231	0.136954	0.0250342	0.158805	0.0177223	0.0562422	0.131909	0.21931	0.12174	0.00939063	0.0830413	-0.00100569	0.0537574	-1.85551e-05	0.304721	0.232692
NULL	0.0439005	0.213667	0.287779	0.348063	0.384821	0.025496	0.187007	0.0252177	0.247633	0.0172466	0.0309091	0.0607679	0.0855638	0.273206	0.139514	0.0757119	0.301567	0.198641	0.405654	0.0118612	-0.000988178	0.254819
NULL	0.00353902	-0.000246621	0.0067709	0.0389752	0.140259	0.0231767	0.212625	0.546676	0.286497	0.293242	0.0883166	0.296421	0.153169	0.157074	0.102127	0.0659638	0.0287598	0.00558429	0.0086999	0.235741	0.0990896	0.216764
NULL	0.0507343	0.0379589	0.213889	0.0528175	0.0080974	0.164505	0.66259	0.0427702	0.022581	0.50919	0.0299659	0.0695905	0.179381	0.268287	0.0270456	0.0435795	0.106944	0.220455	0.391739	0.00885209	0.0362128	0.0332204
NULL	0.0671377	0.151141	0.0364432	0.0513562	0.0301164	0.0367696	0.217378	0.0108613	0.00195654	0.0587657	0.0149574	0.341087	0.365027	0.0868301	0.242301	0.298238	0.467595	0.131353	0.271791	0.133881	-0.000870175	0.0125613
NULL	0.0292219	0.0428572	0.186166	0.00185527	0.0783316	0.0397145	8.8653e-05	0.061961	0.11013	0.348121	0.0020621	0.0225603	0.00925347	0.330551	0.0140161	-0.000867943	0.00335561	0.01057	0.0239875	0.0492906	0.215792	0.0200333
NULL	0.432424	0.0285166	-0.000979524	0.0901826	0.111599	0.0176655	0.110072	0.0564889	0.101067	0.327241	0.0261881	0.131745	0.000641083	0.306061	0.0215488	0.402887	0.465365	0.353635	0.23237	0.0587378	0.0445584	0.0084596
NULL	0.142746	0.133463	0.137635	0.0829127	0.0080974	-0.000999403	0.00202175	0.0403309	-0.000992524	0.256342	-0.00063878	0.0105662	0.162499	0.0272938	0.000181063	0.324322	0.00045561	0.267957	0.493248	0.0829453	0.0290985	0.230727
NULL	0.20986	0.0301392	0.207197	0.0704578	0.303081	0.0064263	0.239405	0.18302	0.17632	0.306593	0.0800189	0.160957	0.228161	0.405738	0.0252433	0.00133444	0.475401	-0.000586891	0.0153784	0.00604478	0.300372	0.050543
NULL	0.225365	0.099771	0.0589679	0.0724483	0.159076	0.0113586	0.21531	0.0137038	0.145224	0.0504178	0.024375	0.214525	-0.000737425	0.153801	0.00484874	0.251453	0.48595	0.0768727	0.0249712	0.0154702	0.0106843	0.0186037
NULL	0.0506982	0.335377	0.239549	0.032397	-0.00100592	0.162728	0.119728	0.00428986	0.217711	0.107999	0.0719258	0.150446	0.173437	0.211164	0.295277	0.100754	0.121671	0.00506483	-0.000848522	0.0656943	0.0593016	-0.000770611
NULL	0.0182177	0.0647754	0.0918251	-0.00102896	0.328058	0.0138849	-0.000226667	0.182016	0.3839	0.0414381	0.175949	0.2198	0.0240137	0.350212	0.0310707	0.0145889	0.484548	0.124244	0.0713242	0.159747	0.190188	0.0781205
NULL	0.085118	0.0975382	0.00268549	0.112133	0.320591	0.153799	0.0682257	0.146449	0.025664	0.0153816	0.0143119	0.00465751	0.00242327	0.204503	-0.000853736	0.120797	0.00733711	0.00625349	0.109684	0.0555868	0.350767	0.236182
NULL	0.0655054	0.268102	0.0274111	0.166093	0.142235	0.0851586	0.00422761	0.020026	0.0263995	0.341635	0.0331715	0.43876	0.224591	0.0941948	0.174864	0.210944	0.00549105	0.063306	0.407844	0.02442	0.0132282	0.0309364
NULL	0.354584	0.0675263	0.0369586	0.138761	0.0954731	0.041285	0.311156	0.141114	0.348363	0.00940925	0.060307	0.220787	0.0691845	-0.000920447	0.0297428	0.0780184	0.226168	0.0350801	0.000838755	0.0419774	0.143743	0.00402491
NULL	0.18908	0.0716031	0.202089	0.0534365	0.159212	0.0083866	0.134359	0.106108	-0.000183641	0.00571173	0.0123165	0.553328	0.274196	0.0082597	0.0187234	0.041224	0.636081	0.0623453	0.202184	0.107608	0.000464881	0.17572
NULL	0.0541087	0.230154	0.0728512	-0.000909193	0.210767	0.0556943	0.048468	0.10138	0.247049	0.051595	0.0234328	0.580447	0.0404728	0.0230066	0.0613707	0.000564043	0.0156885	0.0482	-0.000995895	0.0206962	0.225432	0.00677882
NULL	0.192905	0.0345585	0.21605	0.131654	0.201463	0.0605812	0.0959894	0.234377	0.0106828	0.164915	0.011744	0.225859	0.0887256	0.104658	0.170078	0.486194	0.128057	0.107573	0.208957	0.241087	0.103878	0.00710534
NULL	0.404074	0.0943563	0.178186	0.0556475	0.431195	0.0628166	0.22549	0.279713	0.0505916	0.00437408	0.0956962	-0.00102064	0.0169522	0.0221434	0.000256272	0.0281357	0.0390228	0.0585697	0.107753	0.0169386	0.0110474	0.183716
NULL	0.00331722	0.0051227	0.000506889	0.0294183	0.0209892	0.0053455	0.149959	0.159073	0.064816	0.268237	0.0215488	0.0654143	0.0285873	0.216235	0.00460776	0.681733	0.287338	0.203839	0.104482	0.000699432	0.0496503	0.0396271
NULL	-0.00015011	0.00366738	0.331191	0.0892354	0.15659	0.00789088	0.0471988	0.0189931	0.0237854	0.00892923	0.0164035	0.422241	0.203639	0.10531	0.00931089	0.425298	0.108495	0.165952	0.197441	0.036774	0.394869	0.00940462
NULL	0.0418874	0.0486394	0.233076	0.0540087	0.00413883	0.109274	0.0720224	0.0166582	0.0442325	0.221718	0.00259324	0.104094	0.0750728	-0.00090314	0.0130749	0.000210299	0.497736	0.00435786	0.000959701	0.0200211	0.114825	0.0709611
NULL	0.184489	0.0663079	0.584275	-0.00102926	0.0393276	0.0235916	0.0964752	0.176607	0.047846	0.17629	0.0283202	0.0783747	0.149993	0.0609577	0.0196651	0.290667	0.101039	0.244348	0.231496	0.246025	0.0646231	0.0805131
NULL	0.413384	0.00170127	0.181367	0.0882455	0.249766	0.112693	0.129878	0.0405314	0.149147	0.0350922	0.00422572	0.406102	0.158488	0.0462201	0.0130749	0.0360022	0.128423	-0.0007212	0.0929993	0.243824	0.245722	0.105821
NULL	0.0944547	0.173665	-0.00103959	0.340949	0.050088	0.020086	0.18318	0.0807848	0.129225	0.0696225	0.0281391	0.0320907	0.127268	0.0793396	0.110218	0.417282	0.039368	0.075193	0.09148	0.00593675	0.0061472	0.100915
NULL	0.0212353	0.00572405	0.266399	0.0266335	0.164397	0.0259934	0.0446652	0.0165284	0.00721878	0.392684	0.148654	0.104094	-0.000892605	0.217731	0.0152621	0.253099	0.00459689	0.103787	0.363291	0.0632393	0.004327	0.00495295
NULL	0.0876075	0.017069	-0.00106772	-0.00103256	-0.00013854	0.000485015	0.244246	-0.000607427	0.0139324	-0.000790174	0.0261168	0.131825	0.0216848	0.378027	0.00631096	0.367367	0.252109	0.250956	0.0576108	-0.000102173	0.0426018	0.105575
NULL	0.0611827	0.0843759	0.00541046	0.0168232	0.00640144	0.0378333	0.238077	0.0906104	0.108447	0.00509215	0.0143992	0.0687525	0.236053	0.230204	0.0234328	0.137271	0.0797391	0.0075557	0.00138526	0.00521092	0.152175	0.0122971
NULL	0.0950362	0.225199	0.199759	-0.000616369	0.202886	0.11083	0.361705	0.194188	0.100453	0.173703	0.0234328	0.160137	0.0125665	0.00535157	0.0130749	0.0285574	0.220872	0.096726	0.0297204	0.038624	0.0754066	0.00817352
NULL	0.247283	0.0444093	0.236458	0.0640141	0.126794	-0.000969712	0.0279436	0.0135715	0.00808582	0.268101	0.034635	0.0346442	0.00322717	0.130553	0.00648876	0.0408865	0.173559	0.224725	0.229783	0.00328776	0.166247	0.00626019
NULL	0.116308	0.0159807	0.193204	0.0161638	0.0172098	0.000651246	0.236225	-0.000864328	0.0583442	0.0563294	0.00521309	0.164175	0.0100854	0.180683	0.0271705	0.0481269	0.00366917	0.206877	0.0148764	-0.000784788	0.075663	0.0640759
NULL	0.0147546	0.0056749	0.214692	0.15283	0.167971	-0.00108779	0.0444173	0.0169944	0.0545053	0.5833	0.0215488	0.208876	-0.000480897	0.00613592	0.0605998	0.0370779	0.0435795	0.0449702	0.0333527	0.225874	0.112111	0.17008
NULL	0.241283	0.232648	0.0928728	0.0800044	0.0173254	0.00299003	0.571457	0.0514746	0.295624	0.497232	-0.000910923	0.000328438	0.0290352	0.17649	0.00648876	-0.00048062	0.294488	0.00437359	0.119809	0.0136655	0.362308	0.063852
NULL	0.086954	0.00409747	0.054279	0.0155596	0.119178	0.0496093	0.12548	0.100511	0.033942	0.165252	0.0138712	0.280518	0.0104904	0.0118292	0.00541971	0.297806	0.0446448	0.0270366	0.0332075	0.296023	0.0743621	0.00327432
NULL	0.230197	0.287668	0.00444955	0.0139984	0.215654	0.0012502	0.59211	0.0854355	0.128343	0.00388381	0.0168989	0.179868	0.131377	0.0603726	0.0111927	0.280559	0.245877	0.134209	0.209106	0.0900394	-0.000749497	0.184511
NULL	0.145027	0.0423536	0.0906286	0.141582	0.391548	0.0429621	0.0608799	0.0714985	0.170966	0.00194857	0.0234328	0.274669	0.0586831	0.0160051	0.0130749	0.584032	0.110593	0.162356	0.0447729	0.343602	0.0217727	0.130325
NULL	0.207811	-0.000945301	0.514756	0.108238	0.161793	0.0961502	0.238183	0.24613	0.00124566	0.348182	0.0137153	0.102288	0.100156	0.096923	0.00147134	0.000778345	0.321954	0.0115798	0.274794	0.281211	0.265406	0.00241831
NULL	0.189511	0.145245	0.0501056	-0.000530387	0.00812292	0.00627327	0.00298789	0.0828158	0.0215554	0.0116126	0.00194522	-0.000477674	0.0310347	0.0845638	0.0168402	0.565459	0.0500052	0.17631	0.0247103	0.00650458	0.237522	0.000218601
NULL	0.160232	0.00383879	0.0153451	0.036669	0.510319		0.189102	0.169157	0.295032	0.0867883	0.0159247	0.0427509	0.116011	0.214531	0.0177818	0.00584237	0.296076	0.0324668	0.169506	0.0511311	0.0462735	0.256231
NULL	0.0189934	0.027081	0.242999	0.062264	0.199012	0.00566112	0.484857	-0.00080413	0.178202	0.36858	0.187536	0.164777	0.480172	0.0703585	0.0111927	0.0141088	0.407278	0.110393	0.114173	0.339559	-0.000833549	0.086983
NULL	0.0874902	-0.00108799	0.0222548	0.083848	-0.00010989	0.0180177	0.00984027	0.172472	0.00179017	0.372082	-0.00100788	0.250828	0.0749296	0.329001	0.0168727	-0.00100269	0.0533373	-0.000404377	0.416335	0.00637112	0.0570254	0.137037
NULL	0.152586	0.0378384	0.287779	0.00798315	0.0149076	-0.000824209	0.00158621	0.106096	0.0849008	0.00443042	0.0187234	0.0656694	0.0567139	0.00117526	0.012937	0.0121639	0.012594	0.0121569	0.0447288	0.0618917	0.293844	0.0693318
NULL	0.00585154	0.0241641	0.110613	0.14947	0.120378	0.00561795	0.113226	0.0206926	0.328937	-0.00089658	0.0232305	0.204796	0.210593	0.0031969	-0.000783781	0.0634523	0.529692	0.0830662	0.133367	0.0669938	-0.000213272	0.0903269
NULL	0.242648	0.0161628	0.0273646	0.0256183	0.0498953	0.00321128	0.128207	0.0811775	0.102158	0.0741209	0.0163748	0.178788	0.0548026	-0.00062083	0.0215488	0.60126	-0.00105391	0.14409	0.0363478	0.269784	0.0244591	0.0315576
NULL	0.00135792	0.0248969	0.0239509	0.0524793	0.0508476	0.0563559	0.225327	0.279713	0.0458618	0.339458	0.0328579	0.0133348	0.216288	0.0158375	0.000253838	0.00620618	0.196097	0.0164689	0.202534	0.137048	0.0460432	0.0215792
NULL	0.178692	0.0586315	0.00170577	-0.000511417	0.144786	0.010187	0.25831	0.00869913	0.00352538	0.107548	0.0290228	0.0170051	0.115993	0.0120467	0.00103545	0.0897802	0.0356676	0.0153026	0.21516	0.00139673	0.00915966	0.00417765
NULL	0.00504982	0.118035	0.0139288	0.292739	0.127397	0.00350439	0.31116	0.0870003	0.0493241	0.0370325	0.0261881	0.0357978	0.0781504	0.023369	0.173946	0.175198	0.0166831	0.0388197	0.23354	0.142939	0.186294	0.016793
NULL	0.0979039	0.291374	0.145638	0.271164	0.0303767	0.0270545	0.0275631	0.0524828	0.229061	0.02389	0.142074	0.135321	0.0164436	-0.00047551	0.194764	0.207238	0.150179	0.00021055	0.270526	0.110809	0.0354948	0.0725583
NULL	0.110123	0.259726	0.0981888	0.000845296	0.0381552	0.00397378	0.00277148	0.110489	0.0557732	0.000909503	0.0177818	0.0831131	0.0310596	0.0149341	0.0271329	0.564401	0.285954	0.11974	0.0204447	0.228129	0.00805771	0.234424
NULL	0.0588323	0.0117749	0.0997717	0.0750374	0.549358	0.271872	0.103391	0.08505	0.0643397	0.121493	0.00304195	0.0852662	0.28283	0.275121	0.0221154	0.23143	0.0235509	0.0630214	0.121859	0.161596	-0.000668925	0.114121
NULL	0.0807157	0.255407	0.19277	0.00891787	0.254671	-0.00103351	0.002268	0.248712	0.128512	0.138526	0.057307	0.164078	0.206314	0.0359636	0.0111927	0.0212031	0.0515559	0.135959	0.0266176	0.00422257	0.0205971	0.0381761
NULL	0.030522	0.237007	0.271127	0.0724189	0.0578889	4.18887e-05	0.00649505	0.0796088	0.0105351	0.0683837	0.0505565	0.521774	-0.000920517	0.060266	0.00554822	0.261441	0.491322	0.00584516	0.43166	0.0674792	0.00190857	0.111743
NULL	0.333671	0.0141982	0.0494086	0.205771	0.042863	0.00547559	0.291505	0.0119844	-0.000937577	0.368633	0.0112768	0.0229335	0.118361	0.112544	0.00850044	0.0368378	0.425298	0.175364	0.179094	0.0726055	0.0500336	0.0121922
NULL	0.0112988	0.229708	0.0614947	0.0416623	0.044006	0.0173553	0.173086	0.0829453	0.00282597	0.139927	0.0107568	0.175758	0.0234253	0.0923581	0.229906	0.0640513	0.0403775	0.124247	0.162905	0.120919	0.157403	0.098901
NULL	0.28189	0.0595974	-0.000995772	0.0052656	0.0350036	6.88857e-05	0.487056	0.406338	0.0283957	0.0833129	0.0234328	0.0125146	-0.000913861	0.111001	0.0196651	0.0133868	-0.000762019	0.130446	0.0035609	0.00193864	0.340224	0.0145615
NULL	0.0124269	0.000515825	0.0759946	0.00121168	0.117757	0.110511	0.356643	0.108311	0.0765923	0.00992626	0.027588	0.0346442	0.0322435	0.222354	0.00931089	0.0217288	0.0427953	0.0219142	0.000393698	0.0165413	0.0254773	0.160859
NULL	0.00200657	0.0417885	-0.000155707	0.111724	0.044788	0.104562	0.0724978	0.218783	0.0111057	0.466476	0.0187234	0.000507999	0.140817	0.0400893	0.02272	0.039368	0.576978	0.015184	0.0694887	-0.000523146	0.209408	0.410194
NULL	0.0799049	0.26158	0.00167994	0.143719	0.00387982	0.20294	0.184304	0.000534234	0.0475025	0.135322	0.00628027	0.00177202	0.246869	0.0017563	0.0103491	0.27857	0.284629	0.0423425	0.108654	0.0822958	0.166064	0.00369684
NULL	0.0609185	-0.000123091	0.0106046	0.159848	0.152776	0.245276	0.0037682	0.138132	0.539713	6.82239e-05	0.102672	0.217208	0.0486368	0.00770435	0.0697463	0.105996	0.0017994	-0.000863332	0.00491891	-0.000924081	0.0911335	0.165894
NULL	0.0416563	0.0443278	0.0398842	0.0859658	0.0271345	0.0219047	0.279845	0.0530363	0.0372143	0.415484	0.0181427	0.565364	0.243568	0.207691	0.0111927	0.50547	0.0351776	0.00212901	0.0378584	0.124424	0.235073	-0.00101546
NULL	0.108289	0.291515	0.0784063	0.0172311	0.0437184	0.104456	0.296043	0.160504	0.216559	0.0229777	0.0252433	0.0289376	0.253052	0.0547875	0.0272019	0.00630204	0.0828928	0.0258101	0.163736	0.25348	0.199972	0.00839037
NULL	0.149957	0.00905247	0.136996	0.173174	-0.000733883	0.0388426	-0.00109734	0.0710859	0.14385	0.00493567	0.0111927	0.236981	0.255345	0.0737892	0.0111927	0.551603	0.0931906	0.120763	0.545375	0.0151104	0.159904	0.189344
NULL	0.204356	0.0264317	0.0193711	0.132803	0.139029	0.199452	0.309607	0.0391961	0.0843593	0.180793	0.008685	0.285823	0.213519	0.10349	0.000398305	0.0964529	0.261136	0.0432737	0.0607259	0.00598791	0.00946206	0.0913797
NULL	0.102128	0.241335	0.0048243	0.00257936	0.541068	0.0584022	0.0485322	0.0315551	0.106309	0.00926975	0.0625912	-0.000778995	0.243792	0.065135	0.0233533	0.147984	0.316599	0.00746971	0.35085	0.109849	0.020915	0.0108049
NULL	0.022378	0.00567603	0.194404	0.00265669	0.0952531	0.0797676	0.182012	0.000575611	0.0443675	0.0280979	0.0347439	-0.000281818	0.0226013	0.260372	0.0102518	0.284112	0.216336	0.140876	0.000829595	-0.000261125	0.144746	0.193351
NULL	0.0228466	0.00940483	0.0180233	0.0535618	0.140246	-0.000985805	0.177542	0.0023978	0.253941	0.0484533	0.0346895	0.0695905	0.0407543	0.0242449	0.545054	-0.000998713	0.00251442	0.0139899	0.201949	0.00262418	0.0610575	0.0315576
NULL	0.0356496	0.183595	0.40364	0.032397	0.553462	0.0843751	0.154298	0.0263359	0.062804	0.00613906	0.0355763	-0.0010296	0.00212627	0.0708887	0.000633009	0.28444	0.0277904	0.00564685	-0.000718202	0.0717027	0.0635956	0.0305298
NULL	0.0803087	0.0930717	0.0144101	0.115894	0.172612	0.034796	0.055058	0.0386352	0.185493	0.0153816	0.0290222	0.511504	0.120759	0.208087	0.0149574	0.219228	0.512535	0.0877237	0.147503	0.146935	0.227869	0.182576
NULL	0.0799138	0.063659	-0.000970118	0.139306	0.10637	0.00414318	0.00181527	0.110128	0.326078	0.0470427	0.0215488	0.478177	0.0790539	0.000320837	0.0410404	0.0409903	0.0379123	0.0134991	0.565138	0.040643	0.260807	0.0611668
NULL	0.315834	0.0307047	0.0734686	0.00766534	0.0496657	0.0629186	0.13683	0.00290283	0.0863558	0.167822	0.0119861	0.0145934	0.00341821	0.00867555	0.432339	0.0638286	0.639164	0.0619996	0.391739	-0.000895852	0.00530651	0.297073
NULL	0.00443062	0.00525613	-0.000489108	0.00410987	-0.000788056	0.0595437	0.10476	0.236713	0.0113056	0.0748626	0.0659977	0.000393904	0.0973479	0.227892	0.0168402	0.0364367	0.141295	0.18877	0.136532	0.0167434	0.00617421	0.0491367
NULL	0.0916795	0.0484474	0.214125	0.269705	0.14846	0.0344206	0.00640662	0.0280674	0.019395	0.0915611	0.0108412	0.347712	-0.000681347	0.328116	0.0177818	0.497736	0.0733365	-0.00106104	0.0766026	0.0538079	0.0321119	0.00443615
NULL	0.367152	0.0178495	0.0590618	0.23536	0.000988285	0.00030401	0.148581	0.15784	0.0478055	-0.000743299	0.0261881	0.198446	0.127951	0.135899	0.284064	0.585102	0.284629	0.00739757	0.149383	0.0232294	0.000682396	0.0199135
NULL	0.0231956	0.417742	0.424532	0.10438	0.168591	0.0505022	0.252764	0.0319586	0.0151239	0.173337	0.0187234	0.238	0.190969	0.237469	0.135154	0.22612	0.254078	0.0234537	0.228642	0.0232135	0.0255126	0.0162504
NULL	0.373882	0.235187	0.00546415	0.075789	0.0659421	0.00459162	0.224257	-0.000764702	0.172253	0.118738	0.0233533	0.571012	0.012221	0.0602248	0.00140242	0.487803	0.472349	0.194217	0.177513	0.0483981	0.0893922	0.270075
NULL	0.0677957	0.0284864	0.0135516	-0.00105525	0.123641	0.0447077	0.0304433	0.0585365	0.306006	0.368645	0.0138869	0.572591	0.0186917	0.00334257	0.0121338	0.218789	0.681825	0.0585217	0.0333048	-0.00082648	0.0534238	0.122133
NULL	0.326144	0.108522	0.0186228	0.0595864	0.0735715	0.0964831	0.470489	0.182975	0.141789	0.00396475	0.0109277	0.316667	0.0278878	0.0396868	0.122872	0.00900315	0.682771	0.206826	0.248209	0.00472268	0.256546	0.278607
NULL	0.0604822	0.282191	0.00215366	0.0522467	0.0415978	0.0263631	-0.000299401	0.0628221	0.170747	0.361503	0.0253172	0.113072	0.221817	0.0563705	0.0101906	0.270946	0.422295	0.201464	0.0047282	0.0229969	0.218746	0.0870639
NULL	0.110566	0.312401	0.153249	0.0615666	0.424327	0.0193903	0.340291	0.395891	0.428106	0.356692	0.0168402	0.526915	0.00637668	0.0208233	0.0149574	0.291389	-0.000756464	0.0763487	0.0195463	0.0155812	0.135339	0.299735
NULL	-0.000704943	0.233945	0.0312451	0.0106109	0.10858	0.00756153	0.112662	0.105937	0.290432	0.00672284	0.0271371	0.055349	0.298198	0.0218353	0.00241259	0.448601	0.54431	0.234391	0.00592782	0.0341701	0.310814	0.407822
NULL	0.0841404	-0.000941931	0.14592	0.0145912	0.0405627	-0.000991039	0.262549	0.0369251	0.208035	0.108908	0.0205439	0.049766	0.0206807	0.00296718	0.0176784	0.111454	0.244215	-0.000287981	0.191696	-0.000773659	0.240092	0.0553576
NULL	0.0974513	0.249017	0.14304	0.00556771	0.0484185	0.0495348	-0.000483128	0.0575217	0.122484	0.0110625	0.0290804	0.188682	0.00152131	0.0314605	0.012937	0.283783	0.0134819	0.0109185	0.0153677	0.000547663	0.0123279	0.190793
NULL	0.0264416	0.010832	0.113416	0.0025952	0.0409426	0.0491922	0.495884	0.178395	0.0544632	0.152602	0.00800685	0.0712987	0.0134808	0.0396794	0.113763	0.218294	0.262071	0.199121	0.205017	0.00940843	0.177529	0.105575
NULL	0.0732746	0.201058	0.0199467	0.123829	0.0708702	-0.00102327	0.0929381	7.71955e-05	0.391425	0.372192	0.00280229	0.0075242	0.199365	0.023547	0.0153159	0.26639	0.473039	0.0407255	-0.000448672	0.066615	0.0124031	0.026244
NULL	0.00189461	0.0213775	0.1619	0.00548307	0.131875	0.000562807	0.174298	0.118026	0.129225	0.163528	0.0145924	-0.000337684	0.220757	0.0023373	0.0130749	0.0139018	0.00262464	0.015543	0.213269	0.000967261	0.371548	0.0146227
NULL	0.124841	0.301373	-0.000232474	0.0185684	0.00123748	0.130642	0.00249981	0.00276915	0.375624	0.0223914	0.0465379	0.485272	0.30862	0.291257	0.0083701	-0.000132983	0.0786534	0.0614221	0.0163366	0.0134287	0.392709	0.13526
NULL	0.297971	0.0022663	0.242635	0.237318	0.129824	0.0167646	0.10337	0.0451663	0.298958	0.31563	0.0338009	0.237551	0.332864	0.261095	0.0102518	0.175235	0.239112	0.0398416	0.129257	-0.000963325	0.00572929	0.0469144
NULL	0.0536168	0.244637	0.00421173	-0.000908198	0.0221554	-0.000142868	0.485229	0.275746	0.173218	0.318428	0.0649676	0.553162	0.14846	0.0268741	0.0131372	0.0116095	0.292659	0.16546	0.00838929	-0.000514321	0.0667055	0.113003
NULL	0.311973	0.0920122	0.0172395	0.00086152	0.0568052	0.0381819	0.0777942	0.138477	0.0943976	-0.00102983	0.0553784	0.0122441	0.444054	0.0126421	0.00600971	0.0269171	0.452638	0.090189	0.0118252	-0.000373904	0.123437	0.185202
NULL	0.0505148	0.0957168	0.232391	0.255233	0.00187921	0.0260542	-0.00098806	0.20757	0.0782166	0.180793	0.0196651	-0.000674712	0.165574	0.501486	0.0130749	0.633282	0.0690812	0.0908612	0.154933	0.00456197	0.385263	0.247739
NULL	0.00364646	0.0148309	0.0213229	0.0574606	0.235334	0.0381177	0.00220435	0.163714	0.172831	0.393913	0.0338009	0.0106054	0.00155774	0.285213	0.0197017	0.0234731	0.056494	0.0953697	0.12739	0.00391465	0.0153625	0.0654192
NULL	0.3529	0.246095	0.107659	0.13633	0.0641242	0.128969	0.00298105	0.144686	0.133192	-0.000990654	0.0168727	0.559253	0.0349446	0.00415132	0.0205439	0.142114	0.230774	0.118659	0.210373	0.0865253	0.199544	0.0980551
NULL	0.00127167	0.266993	0.00445516	0.127268	0.285963	0.038455	0.146796	0.0026401	0.000655659	0.000933115	0.0033273	0.00132022	0.00675364	0.222185	0.0083701	0.149351	0.483504	0.00164854	0.217144	-0.000522501	-0.000641282	0.000206283
NULL	0.0958248	0.0872469	0.0513181	0.0285827	0.0141579	-0.000892591	0.25831	0.00134918	0.01632	0.242586	-0.000937411	0.198873	0.11895	0.177545	0.0140161	0.427967	0.0576125	0.0162533	0.00492848	0.0173089	0.0077043	0.0441021
NULL	0.00314541	0.00448827	0.0672401	0.13264	0.354452	0.0120816	0.103391	0.197887	0.00743996	0.0830537	0.057307	0.142107	0.264826	0.12199	0.0206069	0.586066	0.568229	0.0979286	0.21445	0.117754	0.169273	0.276645
NULL	0.00155763	0.279506	0.0245107	-0.00104018	0.373519	0.118379	0.000204559	0.0999616	0.259333	0.144537	0.0215488	0.243571	0.164775	0.303184	0.187914	0.240781	0.000581078	0.00874169	0.162905	0.0106719	0.00175828	0.232951
NULL	0.517832	0.247245	0.021953	0.133563	0.0888306	0.0817313	0.0636984	0.103176	0.385481	0.170292	0.043103	0.055349	0.0171078	-0.00048013	0.0168402	0.586341	0.0515559	0.00109393	0.0395869	0.00598791	0.0337185	0.29914
NULL	0.0286924	0.13174	-0.000571105	0.00668327	0.107333	0.121232	0.123327	0.201913	0.279993	0.0497398	0.0127533	0.128811	0.0556861	0.0359608	0.0215488	0.00283654	0.0822267	0.0106672	0.195342	0.115616	0.00236577	0.000144557
NULL	0.193352	0.128527	0.138336	0.00166687	0.440912	0.123692	0.0805767	0.0580826	0.139755	0.163023	0.0140161	0.00212625	0.0116393	0.0158532	0.298698	0.0446448	0.300219	0.0377546	0.164801	0.0288906	0.0417984	0.0197891
NULL	0.0379572	0.0641069	0.0131883	0.00164727	0.420503	0.00502756	0.0757823	0.00152575	0.000537698	0.112919	0.0234328	0.000454391	0.0453695	0.208572	0.022408	0.264411	0.208317	0.0470161	0.557137	0.0423592	0.0970805	0.0269364
NULL	0.180296	0.0459808	0.00793649	0.00354975	0.264031	0.00410637	0.0558811	0.0178669	0.203737	0.431314	0.0288929	0.145278	0.00861953	0.00182454	0.12283	0.296076	0.67335	0.0160645	0.178129	-0.000915989	0.0422503	0.0593558
NULL	0.0773357	0.0407651	0.14084	0.012535	0.162833	0.0194504	0.0299462	0.00741439	0.261307	0.197069	0.000498363	0.0364782	0.0051729	0.000808999	0.173593	0.586341	0.202244	0.0746883	0.314992	0.342506	-0.000966932	0.0733945
NULL	0.0590506	0.0451178	0.0132566	0.109615	0.305281	0.0471353	0.526081	0.210019	0.378907	0.169499	0.0272019	0.00428143	0.0690487	0.0331578	0.000498363	0.244737	0.369224	0.111599	0.18603	0.00863391	0.0030168	0.24294
NULL	0.191007	0.0287	-0.000138178	0.0893645	0.431711	0.100732	0.171999	0.266475	0.0417054	0.384253	0.101523	0.0828159	0.10597	0.269126	0.133936	0.198283	0.262715	0.0373859	0.0803952	0.100974	0.0198212	-0.00091743
NULL	0.0711079	0.074389	-0.0010185	-0.00102034	0.123114	0.0124609	0.225793	0.230083	0.290836	0.250868	0.0699334	0.0284895	-0.000580303	0.0640473	0.101808	0.0202988	0.0404098	0.0403919	0.0348613	0.000157456	0.0206021	0.0073207
NULL	0.021458	0.033466	0.095159	0.0177782	0.517968	0.26744	0.0274129	0.2021	0.10191	0.370141	0.0140161	0.176308	0.0121244	0.00775773	0.0177818	0.240159	0.00261834	0.0230257	0.18603	0.126127	0.15438	-0.0010078
NULL	0.125758	0.0555935	0.104721	0.0333785	0.31111	0.164284	0.00444717	0.139877	0.288096	0.0461928	0.110203	0.159821	0.0789975	0.22451	-0.000660832	0.198717	0.216616	0.0622858	0.00720645	-0.000583601	0.213106	0.0438487
NULL	0.238577	0.228443	0.0703911	0.125245	0.0594257	0.0401567	0.309843	-0.000803277	0.0420866	0.419264	0.00576653	0.214525	0.0681468	0.028299	0.0261946	0.0323493	0.0150533	0.24388	0.31563	0.140625	0.00525001	0.00285021
NULL	0.0475117	0.0645778	0.0420991	0.0613187	0.0622181	-0.00100969	0.476727	0.0012693	0.0316396	0.584574	0.000116077	0.164965	0.00465367	-0.000999978	0.0111927	0.2463	0.0141054	0.223309	0.421782	0.0601874	0.0564632	0.259464
NULL	0.0812125	0.0418266	0.0678823	0.0094336	0.229393	0.0218552	0.239268	0.0636041	0.00464757	0.200183	0.0281443	0.000559794	-0.000910144	0.0518189	0.00931089	0.567184	0.280986	-0.000823674	0.055739	0.15465	0.227702	0.0972638
NULL	0.256728	0.0960594	0.0181581	0.103428	0.0360868	0.000885303	0.024175	0.0438186	0.205594	0.361607	0.0232305	0.0274569	0.213577	0.166993	0.0224908	0.460613	0.0697637	0.0229638	0.286409	0.129314	0.394867	0.0506224
NULL	0.160109	0.00379634	0.0382395	0.264519	0.226044	0.00887406	-0.000994092	0.0446457	-0.000118709	0.302993	0.0050224	0.11346	0.00194942	0.183024	0.014886	0.426762	0.0629335	0.18824	0.340947	0.138664	0.0611947	0.0539718
NULL	0.172393	0.0184404	0.19547	0.148195	-0.00092795	0.0215222	0.0215461	0.211556	0.0312422	0.204628	0.0102518	0.236379	0.126412	0.0859772	0.00648876	0.600112	0.195662	0.090029	0.0910982	0.0169301	0.0247585	0.123995
NULL	0.119265	0.0046819	0.169662	0.00776527	0.270629	0.0648336	0.102497	0.138071	0.195552	0.527073	0.0272019	0.0486522	0.0144173	-0.00100347	0.0111927	0.412725	0.0147629	0.0474833	0.152307	0.0993411	0.0569521	0.0781963
NULL	0.315434	0.33777	0.308618	0.01181	0.143423	0.0342451	0.0562007	0.00472655	0.146115	0.123447	0.000642314	0.0555904	0.081629	0.144035	0.0599824	0.404015	0.0360853	0.206813	0.0565648	0.0890985	0.174268	0.0328405
NULL	0.092757	0.311281	0.320926	0.0570184	0.138088	0.000439194	0.662106	0.0912637	0.242028	0.401702	0.0182626	0.00847237	0.0981559	0.236224	0.0611002	0.147245	0.0124235	0.251798	0.0143504	0.0213459	0.0465897	0.183904
NULL	0.0965044	0.122655	0.0617542	0.232104	-0.00092523	0.00053086	0.0440781	0.0261689	0.307797	0.0844377	0.0130749	0.0416118	0.199035	0.438628	0.0186249	0.122553	0.0653802	-0.00104636	0.0852131	0.0916163	0.0840518	0.0264524
NULL	0.00433285	0.151945	0.0326125	0.0266638	0.330943	0.0253904	0.315594	0.239097	0.00508989	0.0330421	0.0177818	0.114248	0.0304148	0.0104165	0.0119861	0.0814153	0.0651963	0.000377246	0.460765	0.087659	0.0891667	0.228106
NULL	0.139635	0.120839	0.190499	0.147293	0.00296005	0.0297693	0.000202743	0.228082	0.0633344	0.395063	0.109552	0.268467	0.0222435	0.00514042	0.12283	0.0278565	0.386716	0.135613	0.0733554	0.0857534	0.00733986	0.0031289
NULL	0.118479	0.0439026	0.00814281	0.118528	0.00078957	-0.000942393	-0.00107724	0.00400804	0.0794314	0.00335131	0.0516044	0.00573676	0.0788487	0.0142578	0.022408	0.426762	0.288308	0.1625	0.0016242	0.0220154	0.272696	0.0754452
NULL	0.0169757	0.0505014	0.00138265	0.125643	0.000406583	0.0375984	0.219259	0.0537154	0.240483	0.102724	0.0234372	0.404238	0.0779648	0.156298	0.0111927	0.477684	0.0243188	0.0810662	0.156784	0.0935799	0.24677	0.018518
NULL	0.0675527	0.0185407	0.187097	0.00760447	0.119152	0.0080101	0.0139431	0.016111	0.214314	0.034873	0.119452	0.0555904	0.0759126	0.0921621	0.0196651	0.0215255	0.591388	0.0401359	0.176338	0.0134895	0.0463674	0.0523955
NULL	0.0673111	0.197208	0.0331673	0.0777511	0.0562886	0.0414483	0.154041	0.0891987	0.0484674	0.341873	-0.000740767	0.30239	0.221688	0.276321	0.211816	0.0711156	0.470029	0.0448005	0.152644	0.108953	0.0324372	0.0912086
NULL	0.219127	0.234084	0.0168422	0.0084421	0.129836	0.00505449	0.176573	0.316981	0.00211297	0.203222	0.0233533	0.0987554	0.0219905	0.00851701	0.207612	0.234267	0.068696	0.0546459	0.0888971	0.166961	0.20153	0.0156865
NULL	0.0242471	0.307382	0.196617	0.0185844	0.0634786	0.105098	0.097214	9.32598e-05	0.0120215	0.0522504	0.0176664	-0.000519002	0.185167	0.0273109	-0.000854488	0.0193148	0.0621249	0.00751697	0.07934	0.216439	0.0474275	0.140114
NULL	0.0774292	0.318218	-0.000155707	0.040041	0.0389498	-8.83795e-05	0.0148677	0.196316	0.244854	0.000828097	0.0214626	0.0801948	0.131188	0.0663642	0.0130749	0.256262	0.0150533	0.00649878	0.175636	0.102261	0.123608	-7.91947e-06
NULL	0.117172	0.120279	0.0629816	0.0036479	0.248284	0.105882	0.285891	0.0823795	0.193743	0.310657	0.042501	0.0526204	0.170339	0.0416422	0.0111927	0.2946	0.197071	0.0511553	0.228102	0.0453454	0.195867	0.0356281
NULL	0.0215663	0.234084	0.00383101	0.0378082	0.112642	0.33567	0.546781	0.194118	0.0318027	0.0174864	0.0157839	0.300678	0.286685	0.0491095	0.0102518	0.019569	0.0290728	0.0557246	0.0047282	0.0972595	0.132755	0.227305
NULL	0.154311	0.226173	0.181019	0.0547541	0.00272274	-0.000791026	0.416135	-0.00103636	0.493809	0.00152257	0.0328579	0.195248	0.187869	0.0953201	0.0664716	0.0608625	0.22639	0.0362402	0.00314351	0.0511478	0.0320706	0.0963277
NULL	0.0784051	0.334209	-0.000210689	-0.000993073	0.0508476	0.0826931	0.101526	0.0908188	0.00103901	0.0117737	0.0290228	0.570113	0.0359752	0.24981	0.257005	0.0690812	0.0134771	0.13432	0.0565007	0.0833775	0.0657628	0.00831606
NULL	0.181152	0.113071	0.0111242	0.102072	0.0784874	0.119183	-0.000678267	0.0449119	0.312883	0.0171	0.0261946	0.00112667	0.038996	0.000669708	0.0158988	0.53761	0.000470872	0.141271	0.367575	0.0811991	0.0380186	0.0971941
NULL	0.00112468	0.0755714	0.207234	0.301537	0.210045	0.0105153	0.122809	0.0681441	0.00195955	0.00697371	0.000265071	-0.000556089	0.172924	0.0519362	0.00687586	0.310716	0.0150533	0.0219142	0.122136	0.235566	-0.00099771	-0.00104001
NULL	0.0757853	0.0318149	0.0660664	0.00972065	0.0365093	0.0193219	0.216387	0.299234	0.083514	0.29259	0.0346895	-0.000556089	0.138059	0.0783844	0.263931	0.449398	0.574491	0.336543	0.0108225	0.204296	0.0975422	0.149497
NULL	0.300461	0.0284511	0.221648	0.00268855	0.161176	0.0130032	0.0433244	0.0867845	0.17558	0.000614416	0.0262595	0.0128082	0.0730436	0.00135367	0.0149574	0.012594	0.579572	0.00506265	0.158423	0.026734	0.0413962	-3.05187e-05
NULL	0.39911	0.128023	0.0697203	-0.000746759	0.212737	0.0681003	0.572541	0.0743118	0.101561	0.192415	0.0281391	0.0118463	0.00214358	0.0661992	0.00178688	0.000413062	0.242462	0.0747279	0.0296933	0.0937188	0.180644	0.0867515
NULL	0.173518	0.00962517	0.144587	0.0414742	0.038094	0.0775762	0.0832068	0.183209	4.41922e-05	-0.00065701	0.0392679	0.11346	0.0695026	0.0362477	0.0149574	0.0131824	0.146055	0.0178625	0.00201275	0.137887	0.429245	0.000323679
NULL	-0.00095157	0.00678012	0.201038	0.296313	-0.0010189	-0.00102671	0.248345	0.0219089	0.0575442	0.076876	0.025317	0.316667	0.0386657	0.203383	0.0463112	0.159693	0.317591	-0.000148606	0.0477051	0.00640053	0.00285604	0.0811541
NULL	0.42171	0.316198	0.3744	0.156208	0.00226932	0.10264	0.287493	0.198944	0.0221264	0.322673	0.00946422	0.461517	0.148937	0.0834171	0.141762	0.197966	-0.000745201	0.152946	0.269364	0.0259102	0.0361852	0.04284
NULL	0.00433285	0.0182192	0.167556	0.0716889	0.0225236	-0.00103522	0.473469	0.250414	0.0645393	0.341648	0.00641122	0.0951003	0.0216848	0.0440914	0.0420279	0.0954472	0.241503	-0.000107331	0.0129268	0.00802616	0.13064	0.0611002
NULL	0.458505	0.0277904	0.0853817	0.000416676	0.086228	0.055395	0.110072	0.0228925	0.00948924	0.0183982	0.0111481	-0.000614005	0.0485045	-0.000478612	0.0187234	0.219282	0.0643787	0.0615401	0.153173	0.04436	0.386223	0.269538
NULL	0.0530925	0.261236	0.0147429	0.00895846	0.0946866	0.0298208	0.152021	0.0311183	0.115557	0.0692085	0.0234328	0.0542455	0.0345107	0.0164101	0.0158988	0.0543354	0.0255864	0.0372419	0.0623989	0.0946449	-0.000966117	0.189979
NULL	0.0937522	0.000139855	0.150954	0.316734	0.0270191	0.0679557	0.127351	0.0176708	0.301297	0.327876	0.025317	0.027345	0.238568	0.303906	0.0352661	0.29747	0.0111191	0.00572537	0.0127876	0.0339031	0.0254672	0.184511
NULL	-0.000779457	0.0612302	0.17348	0.0388385	0.120141	0.0903697	0.0250363	0.00878922	0.0452935	0.00745314	-0.000679604	0.646239	0.0695111	0.0922166	0.152066	0.0297271	0.521732	0.057971	0.252067	0.00654511	0.00085447	0.0593565
NULL	0.178692	0.0226827	0.0193045	0.0887129	0.00355172	0.0136487	0.376478	0.0466792	0.0390816	0.0911433	0.0224908	0.150446	0.122475	0.134668	0.0179776	-0.000905824	0.0451986	0.0149426	-0.000923356	0.0099735	0.33706	0.0369312
NULL	0.104248	0.0269003	0.115447	0.130751	0.316486	0.179569	0.0265654	0.0189364	0.00171996	0.00235287	0.0717659	0.260144	0.138481	-0.00101642	0.0158988	0.0411757	0.00401607	0.000323963	0.160849	0.00427179	0.0301816	0.153467
NULL	0.206262	0.0426491	0.212039	0.176919	0.138833	0.00586994	0.0565904	0.0695705	0.0236776	0.00245702	0.0611126	0.279172	0.104463	0.0073385	0.0102518	0.0111191	0.0517852	0.0283186	0.0200436	-0.000743368	0.0446715	0.293763
NULL	0.109025	-1.14028e-05	0.223854	0.012423	0.16378	-0.00012199	0.174947	0.0457931	0.182796	0.00605579	0.0281443	0.386046	0.128161	0.248206	0.0122062	0.0145633	0.0521701	0.0368062	0.0986522	0.0401935	0.00209749	0.209386
NULL	0.215685	0.306385	0.0894939	0.0714981	0.0755608	-0.000460528	0.0285299	0.0717255	0.000337885	0.0183703	0.0300177	0.0562771	0.0289785	0.0573152	0.0130749	0.206152	0.478462	0.00584829	0.280864	0.131499	0.0957711	0.168009
NULL	0.0325879	0.159352	0.152198	0.193122	0.220621	0.0834984	0.356703	0.195871	0.439583	0.00221966	0.010419	0.241864	0.093728	0.325091	0.0177818	0.0697637	0.244913	0.00143881	0.13831	0.341846	0.11337	0.00175474
NULL	0.315884	0.000494647	0.0932992	0.0855566	0.0684319	0.00915132	0.0675602	0.266988	0.0891455	0.00525483	0.0245394	0.158855	0.0284724	0.0104405	-0.000567053	0.114251	0.252109	0.110331	0.399522	0.103232	0.122006	0.0638965
NULL	0.0542865	0.233908	0.07812	0.00145409	-0.000104618	0.0142099	0.146898	0.458411	0.0374258	0.000655509	0.0177818	0.00132022	0.0267354	0.0586822	0.0111927	0.030894	0.0134722	0.0177464	0.000287023	0.506745	0.0417486	0.121672
NULL	0.274418	0.0391191	0.0117432	0.077854	0.265445	0.00254151	0.0444903	0.0912033	0.105505	0.0955874	0.0129746	0.52073	0.0574468	0.255546	0.00648876	0.0739083	0.436979	0.0174037	0.321086	0.321664	0.164702	0.0842131
NULL	0.0869666	-0.000945301	0.093745	0.0317352	0.209616	0.150533	0.0955688	0.102409	0.278707	0.0351986	0.0215488	0.340063	0.0650845	0.128473	-0.00105887	0.135327	0.587385	0.00197389	0.0036318	0.0171457	0.00706022	0.0276164
NULL	0.18071	0.00949661	0.0926544	0.0307822	0.354452	0.0278228	0.0272517	0.0671887	0.185931	0.158576	0.0196651	-0.00054451	0.109763	0.0017209	-0.000394802	0.0166508	0.199647	0.0687502	0.158408	0.00952251	0.0410438	0.00284879
NULL	0.033244	0.144091	0.0670053	-0.00103314	0.00706489	0.0757872	0.263138	0.020205	0.0614955	0.183207	0.00604666	0.0343384	0.0199908	0.0446935	0.0083701	0.501308	0.12802	0.00053165	0.197441	0.00916009	0.236287	0.270544
NULL	0.375023	9.91583e-06	0.0741927	0.0324315	0.100082	0.00772343	0.270398	-0.000937364	0.126123	0.00818	0.0334479	0.228833	0.107649	0.104053	0.00448748	0.38382	0.491322	0.0542278	0.0249514	0.150134	-7.96144e-05	0.00273315
NULL	0.0189934	0.365348	0.0221346	0.12022	0.151268	0.0225709	0.00315403	0.21841	0.189476	0.0475498	0.00356159	0.00355286	0.034443	0.101945	0.0130749	0.052441	0.0517852	0.00717056	0.00214851	0.0832601	0.059975	0.241144
NULL	0.00322155	0.225683	0.0152206	0.316518	0.263435	0.0180801	0.110072	0.223221	0.00239737	0.281824	0.045129	0.210468	0.00726074	0.165421	0.253437	0.0307951	0.219709	-0.00098409	0.213511	0.00670846	0.11211	0.0408856
NULL	0.0439936	0.062764	0.219969	0.00985472	0.117757	0.239629	0.01351	0.0356853	0.295156	0.175533	0.0315052	0.00177202	0.0391849	0.36551	0.00184191	0.368105	0.319148	0.00177411	0.155438	0.179478	0.0804738	0.00193133
NULL	0.473345	0.269697	0.0395095	0.07258	-0.000517549	0.0015054	0.0558811	0.229565	0.00277831	0.239483	0.0195711	0.350491	0.194509	0.0138333	0.220616	0.239544	0.169001	0.131568	0.332289	0.16367	0.094478	0.0421848
NULL	0.059723	0.187533	-0.000210689	0.0459477	0.327536	0.0324359	0.00245711	0.240834	0.161557	0.0306363	0.0272019	0.26158	0.192954	0.00746125	0.0102518	0.0644185	-0.00101461	0.0583067	0.0837625	0.00910337	0.327086	0.282317
NULL	0.0409886	0.180706	0.00741235	0.000374785	0.343733	0.0240133	-0.000369613	0.00797037	0.00186282	0.176031	0.01942	0.00212625	0.247143	0.015745	0.145166	0.253727	0.605066	0.111559	0.187423	0.0295835	0.00021423	0.165312
NULL	0.0205221	0.20927	0.170972	0.055072	0.158228	0.0243571	0.189247	-0.00105788	0.0820437	0.0343857	0.000139396	0.180308	0.192048	0.209399	0.0743264	0.0138874	0.301757	0.0963746	0.0990117	0.000636379	0.0127177	0.092027
NULL	0.36587	0.113969	0.0158163	0.118421	0.108719	0.00574886	0.00865612	0.0109563	0.161341	0.176482	0.0166219	0.531777	0.0223302	0.0740375	0.0149574	0.270707	0.112125	0.18905	0.241437	0.174045	0.0111323	0.0523754
NULL	0.000119369	0.201363	0.200233	0.00549185	0.0481015	-0.000874226	0.0315394	0.446738	0.126613	0.0417873	0.0440823	0.055349	0.0887899	0.0471325	0.0177818	0.0972168	0.195662	0.00731308	0.385655	0.00304892	0.0991321	0.0911186
NULL	0.155271	0.00127024	0.182355	0.312156	0.0292163	0.00762809	0.168697	0.0426654	0.094616	0.357498	0.0206069	0.394037	0.0963019	0.168972	-0.00066218	0.0282952	0.177259	0.0357578	0.263243	0.306125	0.0319944	0.103354
NULL	0.0417335	0.0394488	0.00951103	0.112629	0.0289295	0.0638028	0.198738	0.243473	0.0333349	0.000178679	0.0309722	0.0444282	0.0537326	0.311714	0.0366878	0.166787	0.497736	0.0103707	0.0228057	0.00342865	0.0306137	0.156391
NULL	0.142187	0.0803005	0.383233	0.00275903	0.0952695	0.0150636	0.48706	0.24513	0.252233	0.00725721	0.00418428	0.0112498	0.0446344	0.312296	0.0158988	0.15223	0.425298	0.0315556	0.316683	0.067585	0.254769	0.290435
NULL	0.0135826	0.168745	0.213169	0.154215	0.427661	0.0111498	-0.00108491	0.282883	0.00640127	0.0195484	0.00418428	0.117874	0.00938565	0.219416	0.0513191	0.154623	0.235166	0.0599285	0.222953	0.269199	0.259664	0.058886
NULL	0.520843	0.00114717	0.00309802	0.314516	0.119777	0.0514706	0.0244686	0.0194788	0.178617	0.0711197	0.0242983	0.236379	0.184403	0.310358	0.0158988	0.367322	0.0150922	0.0351639	0.011435	0.0287133	0.222273	0.0989024
NULL	-0.000812378	0.15602	0.00137562	0.195534	0.117757	0.00468386	0.375403	-0.000310804	0.00157174	0.134413	0.0159374	0.00445744	0.00441827	0.184513	0.00135661	0.315869	0.00337332	-0.000100219	0.22885	0.131055	0.00458351	0.0635892
NULL	0.300693	0.147117	0.00351808	0.00527471	0.00718668	0.00746393	0.250282	0.204506	0.436925	0.0920733	0.0309114	0.0287966	0.0653239	0.00169274	0.0447943	0.296076	0.000599506	0.019629	0.0211893	0.0470107	0.00587446	0.0228959
NULL	0.0384309	0.00959551	0.0898281	0.206094	0.27052	0.0372843	0.468061	0.0120128	0.157246	0.26736	0.0858753	0.528597	0.0943919	0.00891833	0.00985579	0.010341	0.149017	0.125261	0.00638232	0.132077	0.0697066	0.00622639
NULL	0.490943	0.0374332	0.0957824	-0.00104601	-0.000916611	0.0330893	0.0773456	0.113176	0.0283957	0.114061	0.0149574	0.516477	0.0631742	0.0564546	0.0884292	0.299894	0.494707	0.022821	0.000912342	0.250849	0.037128	0.0904114
NULL	0.0189934	0.092751	0.153202	0.0899986	0.0653171	0.00100717	0.294524	-0.000590833	0.0643582	0.194605	0.0539071	0.406606	0.0884039	-0.000961753	0.0140161	0.0164148	0.144823	0.0367849	0.563189	0.216644	0.0194428	0.244359
NULL	0.322116	0.16388	0.232939	0.172481	0.135475	0.168083	-0.000691278	0.17864	0.259685	0.00787649	-0.000806587	0.0303322	0.191832	0.0402192	0.0149574	0.0113502	0.0310171	0.0168612	0.0544071	0.004542	0.190975	0.0645442
NULL	0.297864	0.0175698	0.215084	0.0320887	0.265208	0.0191294	0.108545	0.0304913	0.244834	0.0337356	0.0466231	0.188061	0.0999541	0.0400859	0.00366738	-0.00116222	0.415372	-0.000885467	0.00146195	0.19394	0.000407705	0.312048
NULL	0.0980424	0.03072	0.00421173	0.114976	0.0457149	0.0916526	0.50067	0.00143207	0.111458	0.0282466	0.0682466	0.267011	0.143019	0.278698	0.548006	0.0627888	0.0690812	0.187197	0.232034	0.015632	0.0817701	0.280442
NULL	0.0760767	0.00705524	0.0297566	0.0191805	0.42271	0.0110627	0.217613	0.199357	0.342156	0.126718	0.0121338	0.0322997	0.069977	0.00562593	0.0102518	0.102441	0.150086	0.0308814	0.376129	0.0486647	0.0218122	0.117948
NULL	0.51341	0.351475	0.187258	0.00346977	0.078697	0.0475887	0.109548	0.0530698	0.0879564	0.00777697	0.000156885	0.0200597	0.0227673	0.115535	0.212963	0.194744	-0.00097549	0.201948	0.0926755	0.186537	0.0170235	0.06764
NULL	0.214701	0.101112	0.0665986	0.00147417	0.0431623	-0.000454041	0.000712924	0.118182	0.0787235	0.00250036	-0.000865998	0.248722	0.174128	0.321513	0.0215488	0.267977	0.0252178	0.0190813	0.174036	0.0191331	0.192872	0.165134
NULL	0.0547206	-0.000945301	0.00526866	0.0778169	0.0400124	0.00801654	0.149959	-0.00104825	0.132649	0.0620178	0.104244	0.241116	0.0546031	0.121225	0.0224908	0.66109	0.301352	-0.000875457	0.563189	0.00343137	0.0236272	0.0995516
NULL	0.0218644	0.219596	0.00112764	0.120468	0.0763326	0.047176	0.0859328	0.145077	0.610115	0.143076	0.078277	0.273625	0.38207	0.0279984	0.00616363	0.227236	0.00214287	0.0409926	0.0428461	0.0442571	0.0786151	0.290829
NULL	0.242558	0.439694	0.165476	-0.00101284	0.139208	0.000376081	0.279619	0.435549	0.0502484	0.00539962	0.0186625	0.00128002	0.048648	0.0645953	0.0177818	0.449391	0.121671	0.0814547	0.338049	0.204762	0.182214	0.222827
NULL	-0.000507923	0.00953746	0.044707	0.0541612	0.0520656	0.00465293	0.224728	0.166527	0.0202688	0.0661842	0.0140161	0.00377568	0.036792	0.0384244	0.0195711	0.0939091	0.0780847	0.237661	0.0143032	-0.000916535	-0.000553326	0.0652638
NULL	0.00609495	0.00543177	0.183137	0.378951	0.105391	0.230973	0.0409402	0.473419	0.412603	0.147901	-0.00098037	0.294976	-0.00063796	0.0612523	0.00060633	0.0150533	0.266737	0.0946752	0.188455	0.00308328	0.000165408	-0.000922622
NULL	0.0417077	0.0816336	0.106885	0.0176401	0.172539	0.0405536	0.0897825	0.210362	0.267064	0.0208433	0.00512934	0.173964	0.0137439	0.231283	0.0119861	0.0162202	0.537348	0.0121926	0.148526	0.00868485	0.202063	0.0515757
NULL	0.000701976	0.120884	0.0995751	0.0148235	0.000187291	0.146778	0.0805917	-0.00088621	0.137359	0.0995337	0.0409957	0.266002	0.0919928	0.0302513	0.0131372	0.0634523	0.0559427	0.236002	0.0395885	0.000164175	0.0174881	0.0514976
NULL	0.0447399	0.268796	0.248064	0.0841109	0.435436	0.0260028	0.60944	0.00337843	0.253034	0.0249104	0.0400718	0.0102727	0.126364	0.00133535	0.0140161	0.0939091	0.152929	0.0294618	0.198632	0.117884	0.0250834	0.259826
NULL	0.028516	0.0139375	0.0015245	0.348063	0.00771848	0.0219696	0.214462	0.0015698	-0.000804711	0.179966	0.0162357	0.148074	0.00322363	0.00834658	0.134508	0.294842	0.0356916	0.148609	0.0529613	-0.00100768	0.0139614	0.0248451
NULL	0.0411665	0.189102	0.0716014	0.0290175	0.00107171	0.0480718	0.135982	0.00620293	-0.00103377	-0.00069845	0.0713144	0.557944	0.00159644	0.0240194	0.0187234	0.14778	0.354932	0.0589259	7.44404e-05	0.120574	0.103767	0.372283
NULL	0.223804	-0.000797126	0.175495	0.00864239	0.0177339	0.00515868	0.256824	0.203178	0.249607	0.00922347	0.0528396	0.572064	0.293375	0.0545661	0.0111927	0.00250204	0.00584237	0.0301873	0.36616	0.0227182	0.0930332	0.0396647
NULL	0.28691	0.365531	0.104678	0.160746	0.00374123	0.0593566	0.0398202	0.0701912	0.00946243	0.0152262	0.0149574	0.277646	0.284413	0.0140117	0.0291034	0.253253	0.553611	0.00401412	0.232017	0.142893	0.123383	0.0248569
NULL	0.0257773	0.12294	0.208185	0.00389285	-0.000639737	-0.000994966	0.164213	0.124116	0.00957679	0.207211	-0.000744765	0.386046	0.0352756	0.0644441	0.0159374	0.537673	0.324954	0.0263463	0.105851	0.0259974	0.192872	0.000188691
NULL	0.0272061	0.22921	0.113722	0.0689559	0.0477184	0.0194254	0.0120843	0.143485	0.107065	0.278246	0.0252433	0.118153	0.0086512	0.166905	0.027311	0.303468	0.00851861	0.0219809	0.138261	0.168231	0.162168	0.0316804
NULL	0.210526	0.24143	7.35327e-05	0.084606	0.0389498	-0.00101469	0.0570919	0.00297315	0.278455	0.0998493	0.00706102	0.327819	0.172176	0.285995	0.00541971	0.106735	0.0304549	0.11766	-0.000342715	0.0174764	0.00477775	0.118838
NULL	0.105137	0.258106	0.00170586	-0.000692849	0.0545106	0.0129721	0.46062	0.254917	-0.0010664	0.00513547	0.0121338	0.0611376	0.350897	0.0721096	0.0149574	0.245877	0.603995	0.0592447	0.156958	0.139671	0.0269783	0.0268072
NULL	-0.000922708	0.115577	0.07934	0.00745823	0.118474	-0.000637168	0.138317	0.229334	0.101513	0.338143	0.0161561	0.0357978	0.0875564	0.178744	0.0117228	0.173299	0.500061	0.160396	0.211046	0.0277568	0.0323098	0.0681555
NULL	0.127098	0.0143757	0.00182612	0.0430865	0.151253	0.108618	0.0636984	0.0440213	0.00346241	0.0168088	0.0261881	0.528613	0.392991	0.158862	0.00931089	0.150179	0.0159035	0.00185733	0.172879	0.128788	0.353275	0.195546
NULL	0.068553	0.100274	-0.00106046	0.0135058	0.317851	0.0519235	0.189927	0.00243016	0.197542	0.00447069	0.0196651	-0.00015386	0.255926	0.106033	0.0204271	0.0385097	0.0734338	0.00142362	0.00117701	0.07788	0.00027927	0.0193252
NULL	0.0880086	0.0020814	0.150733	0.0639756	0.049287	0.0135635	0.100095	0.0532817	0.158158	0.0344386	0.0252433	0.145143	0.0844004	0.000191006	0.0177818	0.168722	-0.00101565	0.120157	0.471047	0.0127322	0.43893	0.132272
NULL	0.000107105	0.0839492	0.192139	0.0207687	0.192759	0.0374569	0.208354	0.0586907	0.21419	0.00226649	0.0328004	0.105128	0.0498921	-0.00103545	0.0244609	0.166746	0.150154	0.223874	0.0440987	0.244	0.0455231	0.0122664
NULL	0.181809	0.128438	0.064332	0.0994645	0.022762	0.0176655	0.00825604	-0.000313388	0.0027584	0.104482	0.05749	0.45411	0.0275897	0.514659	0.0177818	0.245877	0.0146166	0.0232702	0.0503392	0.163205	0.00396952	0.0660811
NULL	0.0221934	0.0582915	0.0342061	0.040087	0.0646045	0.082623	0.495141	0.0200947	0.028012	0.0372865	0.00144841	0.516247	0.0882089	0.336605	-0.000886025	0.489692	0.0757615	0.124379	0.247931	0.0265684	0.213604	0.0345006
NULL	0.0310307	0.0725886	0.00212347	0.0199121	0.121388	0.138823	0.2927	0.254284	0.0918761	0.0526258	0.0234328	0.2631	0.0415792	0.324072	0.0456514	0.265393	0.425252	-0.000826449	0.124805	0.0277194	0.0387575	0.0629064
NULL	0.315655	0.0295672	0.18262	0.050012	0.0369511	0.00996248	0.043979	0.248094	-0.00034053	0.410774	0.0019854	0.291461	0.0238705	0.00821261	0.0196651	0.450681	0.135084	0.000101928	0.254736	0.00725235	-0.000869784	0.00087331
NULL	0.0824556	0.0758554	0.651198	0.00116046	0.151106	0.00114586	0.46773	0.0472805	0.00129973	-0.000735209	0.0932015	-0.000960313	0.203078	0.000832394	0.0215591	0.245877	0.238537	0.0219783	0.0336443	0.00800701	0.058074	0.159735
NULL	0.016083	0.00783015	0.279168	0.0350342	0.127888	0.112853	0.126589	0.0362165	0.0189374	0.331759	-0.0010091	0.3334	0.000714599	0.369012	0.0168402	0.321586	0.217576	0.0223302	0.280665	0.0611827	0.291102	0.249824
NULL	0.561581	0.00879886	0.0139954	0.323791	0.0574518	0.0180557	0.0391803	0.0930055	0.276637	0.0596495	0.022408	0.551091	0.13103	0.112378	-0.000430438	-0.000672264	0.0562792	0.196637	0.112151	0.0121979	0.248363	0.0470803
NULL	0.00664588	0.00123039	0.0737167	0.00329193	0.0506712	-0.000811633	0.339828	0.120284	0.196027	0.122758	0.248924	0.0274569	0.0477813	0.194732	0.0119861	0.20866	0.286897	0.00635199	0.385947	0.214192	0.128868	0.056049
[truncated: 8,207 more rows]
