# Supplementary material for: Joint multi-ancestry and admixed GWAS reveals the complex genetics behind human cranial vault shape
Source: Nat Commun. 2023 Nov 16;14:7436. doi: 10.1038/s41467-023-43237-8 (PMC10654897; doi:10.1038/s41467-023-43237-8)
Supplement: Supplementary file 7 — Source Data [file 41467_2023_43237_MOESM7_ESM.zip › SOURCE DATA/s13a.xlsx]

## Sheet: Sheet1
CHR	POS_START	POS_END	FRACTION_EUR	FRACTION_AFR	FRACTION_AMR
1	13649	976215	0.795924	0.129061	0.0750148
1	976215	1016623	0.79681	0.128027	0.0751624
1	1016623	1020697	0.796958	0.12788	0.0751624
1	1020697	1089099	0.796958	0.127806	0.0752363
1	1089099	1140858	0.797623	0.127067	0.0753101
1	1140858	1169244	0.797549	0.127141	0.0753101
1	1169244	1254283	0.807369	0.119315	0.0733166
1	1254283	1290196	0.80759	0.119167	0.0732428
1	1290196	1393952	0.807664	0.118946	0.0733904
1	1393952	1434687	0.807664	0.119019	0.0733166
1	1434687	1473170	0.808476	0.119315	0.0722091
1	1473170	1488652	0.808402	0.119241	0.0723568
1	1488652	1541864	0.808402	0.119241	0.0723568
1	1541864	1582238	0.808402	0.119315	0.0722829
1	1582238	1631827	0.809141	0.119315	0.0715446
1	1631827	1656783	0.809288	0.119979	0.0707324
1	1656783	1673060	0.809214	0.120053	0.0707324
1	1673060	1697581	0.808919	0.120201	0.0708801
1	1697581	1768115	0.809657	0.120348	0.0699941
1	1768115	1913643	0.809657	0.120348	0.0699941
1	1913643	1961960	0.809584	0.120348	0.0700679
1	1961960	1969479	0.809731	0.120201	0.0700679
1	1969479	1971918	0.809657	0.120348	0.0699941
1	1971918	1983048	0.809436	0.120201	0.0703633
1	1983048	1988836	0.809436	0.120201	0.0703633
1	1988836	2008387	0.80951	0.120127	0.0703633
1	2008387	2017202	0.809214	0.120201	0.0705848
1	2017202	2043456	0.809805	0.120053	0.0701417
1	2043456	2103363	0.809731	0.120127	0.0701418
1	2103363	2137483	0.809805	0.120127	0.0700679
1	2137483	2214085	0.809879	0.120053	0.0700679
1	2214085	2285487	0.809731	0.120127	0.0701418
1	2285487	2288631	0.809657	0.120496	0.0698465
1	2288631	2370170	0.809879	0.120718	0.0694035
1	2370170	2413486	0.810027	0.121013	0.0689604
1	2413486	2433404	0.809953	0.121161	0.0688866
1	2433404	2833151	0.811429	0.120644	0.0679268
1	2833151	2846345	0.811429	0.120718	0.0678529
1	2846345	2886615	0.811429	0.120718	0.0678529
1	2886615	2961926	0.811651	0.120718	0.0676314
1	2961926	3092123	0.810986	0.120791	0.0682221
1	3092123	3152392	0.811134	0.120791	0.0680744
1	3152392	3193853	0.811725	0.120053	0.0682221
1	3193853	3233781	0.810913	0.120275	0.0688127
1	3233781	3250467	0.81047	0.12057	0.0689604
1	3250467	3348616	0.811134	0.119832	0.0690342
1	3348616	3353146	0.810765	0.120127	0.0691081
1	3353146	3377858	0.811503	0.119832	0.0686651
1	3377858	3421057	0.811429	0.119758	0.0688127
1	3421057	3434816	0.811651	0.119462	0.0688866
1	3434816	3489633	0.81202	0.119536	0.0684436
1	3489633	3497304	0.812315	0.119389	0.068296
1	3497304	3540855	0.812537	0.119241	0.0682221
1	3540855	3547887	0.812611	0.119167	0.0682221
1	3547887	3556628	0.812758	0.119019	0.068222
1	3556628	3570740	0.812537	0.119241	0.0682221
1	3570740	3575940	0.812685	0.118872	0.0684436
1	3575940	3595020	0.812906	0.119315	0.0677791
1	3595020	3664566	0.813128	0.119093	0.0677791
1	3664566	3666876	0.813349	0.119093	0.0675576
1	3666876	3685991	0.812537	0.11961	0.067853
1	3685991	3764092	0.812611	0.119093	0.068296
1	3764092	3866044	0.813128	0.118281	0.0685912
1	3866044	3867900	0.812832	0.11865	0.0685174
1	3867900	3940897	0.812611	0.118946	0.0684436
1	3940897	3943923	0.812094	0.119389	0.0685174
1	3943923	3950740	0.81202	0.119462	0.0685174
1	3950740	3957077	0.811282	0.119389	0.0693296
1	3957077	3996296	0.811282	0.11961	0.0691081
1	3996296	4049486	0.811356	0.119536	0.0691081
1	4049486	4094737	0.811356	0.119536	0.0691081
1	4094737	4223798	0.810617	0.120053	0.0693296
1	4223798	4237441	0.810765	0.119832	0.0694034
1	4237441	4295533	0.811503	0.119905	0.0685913
1	4295533	4307920	0.811651	0.119758	0.0685912
1	4307920	4320443	0.811577	0.119979	0.0684436
1	4320443	4456470	0.809953	0.120053	0.0699941
1	4456470	4483182	0.809288	0.120939	0.0697726
1	4483182	4572056	0.809288	0.121234	0.0694773
1	4572056	4580493	0.80951	0.121456	0.0690342
1	4580493	4613734	0.809731	0.121234	0.0690343
1	4613734	4637155	0.810027	0.121234	0.0687389
1	4637155	4691181	0.810027	0.121234	0.0687389
1	4691181	4712657	0.810913	0.121382	0.0677052
1	4712657	4794265	0.810839	0.121308	0.0678529
1	4794265	4872717	0.811356	0.121456	0.0671884
1	4872717	4941428	0.811208	0.121677	0.0671146
1	4941428	4961019	0.810986	0.122047	0.066967
1	4961019	4977991	0.811503	0.121604	0.0668931
1	4977991	5028988	0.812094	0.121382	0.0665239
1	5028988	5076136	0.812685	0.121456	0.0658594
1	5076136	5104762	0.812758	0.121382	0.0658594
1	5104762	5132966	0.812832	0.121234	0.0659333
1	5132966	5163815	0.812906	0.121161	0.0659332
1	5163815	5250520	0.81298	0.121234	0.0657856
1	5250520	5297013	0.813054	0.120939	0.0660071
1	5297013	5412955	0.812685	0.119979	0.0673361
1	5412955	5477513	0.812611	0.120053	0.0673361
1	5477513	5515098	0.812463	0.120127	0.0674099
1	5515098	5571636	0.814309	0.119536	0.0661547
1	5571636	5603635	0.814604	0.119389	0.0660071
1	5603635	5618723	0.814604	0.119462	0.0659332
1	5618723	5630076	0.814457	0.119536	0.0660071
1	5630076	5649168	0.814383	0.119684	0.0659333
1	5649168	5743679	0.812315	0.12153	0.0661548
1	5743679	5777375	0.812611	0.121161	0.0662286
1	5777375	5792981	0.812611	0.121161	0.0662286
1	5792981	5816148	0.812611	0.121234	0.0661548
1	5816148	5817673	0.812537	0.121308	0.0661548
1	5817673	5854555	0.812463	0.121382	0.0661547
1	5854555	6001588	0.81298	0.121013	0.0660071
1	6001588	6078563	0.81298	0.121013	0.0660071
1	6078563	6084423	0.813128	0.121087	0.0657856
1	6084423	6159003	0.813497	0.120496	0.0660071
1	6159003	6272849	0.813201	0.120718	0.0660809
1	6272849	6502578	0.812758	0.120496	0.0667454
1	6502578	6580601	0.813718	0.120791	0.0654902
1	6580601	6731326	0.813644	0.120422	0.0659333
1	6731326	6978956	0.813571	0.120496	0.0659333
1	6978956	7113274	0.813644	0.120496	0.0658594
1	7113274	7188495	0.813054	0.121087	0.0658594
1	7188495	7265596	0.814309	0.118576	0.0671146
1	7265596	7303439	0.814457	0.118429	0.0671146
1	7303439	7427689	0.814826	0.117838	0.0673361
1	7427689	7449685	0.815195	0.11769	0.0671146
1	7449685	7474936	0.81549	0.117469	0.0670407
1	7474936	7546191	0.815638	0.117247	0.0671146
1	7546191	7556550	0.815859	0.118503	0.0656379
1	7556550	7649018	0.816007	0.118355	0.0656379
1	7649018	7758671	0.813128	0.119832	0.0670407
1	7758671	7849313	0.813201	0.119758	0.0670407
1	7849313	7869926	0.813201	0.119684	0.0671146
1	7869926	7910188	0.813201	0.11961	0.0671884
1	7910188	8141067	0.81298	0.11961	0.0674099
1	8141067	8213332	0.812832	0.119536	0.0676314
1	8213332	8232411	0.812906	0.119462	0.0676314
1	8232411	8291551	0.812758	0.11961	0.0676314
1	8291551	8308462	0.811946	0.121234	0.0668193
1	8308462	8331191	0.81202	0.121161	0.0668193
1	8331191	8831066	0.812094	0.121087	0.0668193
1	8831066	8925891	0.81202	0.121161	0.0668193
1	8925891	8942510	0.812611	0.120201	0.0671884
1	8942510	9007083	0.812611	0.120201	0.0671884
1	9007083	9101016	0.810765	0.120644	0.0685912
1	9101016	9173419	0.810765	0.120644	0.0685912
1	9173419	9228453	0.810839	0.120496	0.0686651
1	9228453	9305034	0.810027	0.12057	0.0694034
1	9305034	9353349	0.810396	0.120053	0.0695511
1	9353349	9411922	0.810248	0.120201	0.0695511
1	9411922	9451333	0.810027	0.120053	0.0699202
1	9451333	9474964	0.810322	0.119979	0.0696988
1	9474964	9628454	0.80951	0.120939	0.0695511
1	9628454	9677373	0.809953	0.12057	0.0694773
1	9677373	9835574	0.810027	0.120718	0.0692558
1	9835574	9913718	0.809879	0.121161	0.0689604
1	9913718	9916041	0.8101	0.12153	0.0683697
1	9916041	10172526	0.809362	0.122047	0.0685913
1	10172526	10175909	0.809362	0.122047	0.0685913
1	10175909	10424052	0.809288	0.12212	0.0685912
1	10424052	10582826	0.809067	0.121973	0.0689604
1	10582826	10592488	0.808919	0.122268	0.0688128
1	10592488	10593571	0.808993	0.122194	0.0688127
1	10593571	10703758	0.808919	0.122268	0.0688128
1	10703758	10744162	0.809362	0.121456	0.0691819
1	10744162	10745411	0.809362	0.121087	0.0695511
1	10745411	10754017	0.811429	0.120791	0.0677791
1	10754017	10802266	0.811208	0.120939	0.067853
1	10802266	10812171	0.811282	0.120718	0.0680006
1	10812171	10828958	0.811282	0.120718	0.0680006
1	10828958	10869241	0.811282	0.120718	0.0680006
1	10869241	10906092	0.81106	0.120939	0.0680006
1	10906092	10933884	0.809657	0.121751	0.0685913
1	10933884	10966804	0.808328	0.122859	0.0688128
1	10966804	10995556	0.80855	0.122563	0.0688866
1	10995556	11110686	0.807664	0.123376	0.0689604
1	11110686	11267386	0.807738	0.123228	0.0690342
1	11267386	11325548	0.807738	0.123228	0.0690342
1	11325548	11378749	0.807738	0.12404	0.068222
1	11378749	11441545	0.807885	0.123893	0.0682221
1	11441545	11528689	0.808698	0.122933	0.0683697
1	11528689	11555594	0.808919	0.122711	0.0683697
1	11555594	11585541	0.808993	0.122637	0.0683697
1	11585541	11646734	0.808845	0.122785	0.0683698
1	11646734	11716858	0.811872	0.121308	0.0668193
1	11716858	11758686	0.81202	0.120939	0.0670408
1	11758686	11873085	0.811577	0.119979	0.0684436
1	11873085	11929818	0.811725	0.120644	0.0676315
1	11929818	11960355	0.811946	0.120422	0.0676314
1	11960355	12046507	0.81202	0.120348	0.0676314
1	12046507	12096411	0.811872	0.120422	0.0677053
1	12096411	12117277	0.811577	0.120865	0.0675576
1	12117277	12141026	0.811577	0.12057	0.0678529
1	12141026	12205019	0.811503	0.120127	0.0683697
1	12205019	12543232	0.813571	0.118872	0.0675576
1	12543232	12591460	0.812906	0.119684	0.0674099
1	12591460	12628886	0.81298	0.119462	0.0675576
1	12628886	12719558	0.813128	0.119536	0.0673361
1	12719558	13150192	0.813128	0.119389	0.0674838
1	13150192	13377204	0.813128	0.119389	0.0674838
1	13377204	13484081	0.813054	0.120127	0.0668193
1	13484081	13502502	0.813866	0.119241	0.0668931
1	13502502	13516186	0.813866	0.119241	0.0668931
1	13516186	13602490	0.814161	0.118872	0.066967
1	13602490	13623279	0.814604	0.118946	0.0664501
1	13623279	13801618	0.814604	0.119315	0.0660809
1	13801618	13844386	0.814383	0.119758	0.0658594
1	13844386	13907341	0.812463	0.120348	0.0671884
1	13907341	13954160	0.812611	0.120422	0.066967
1	13954160	14004561	0.812315	0.120791	0.0668931
1	14004561	14028002	0.812463	0.120718	0.0668193
1	14028002	14065195	0.812389	0.120791	0.0668193
1	14065195	14117066	0.812094	0.121161	0.0667454
1	14117066	14142062	0.81202	0.121308	0.0666716
1	14142062	14181336	0.811872	0.121382	0.0667454
1	14181336	14300300	0.812242	0.12153	0.0662286
1	14300300	14394166	0.812315	0.121604	0.0660809
1	14394166	14466956	0.813128	0.121161	0.0657117
1	14466956	14565480	0.813201	0.121604	0.0651949
1	14565480	14669897	0.814087	0.121677	0.0642351
1	14669897	14770931	0.814161	0.121604	0.0642351
1	14770931	14772994	0.814014	0.121973	0.0640136
1	14772994	14827160	0.814457	0.121677	0.0638659
1	14827160	14856813	0.814014	0.121825	0.0641612
1	14856813	14887189	0.812906	0.121456	0.0656379
1	14887189	14946872	0.812832	0.121456	0.0657117
1	14946872	14983405	0.812832	0.121382	0.0657856
1	14983405	14995095	0.812389	0.121677	0.0659332
1	14995095	15010224	0.812389	0.121604	0.0660071
1	15010224	15047623	0.812389	0.121677	0.0659332
1	15047623	15099159	0.81298	0.121087	0.0659332
1	15099159	15179593	0.811208	0.121825	0.066967
1	15179593	15243890	0.811208	0.121973	0.0668193
1	15243890	15291240	0.81106	0.121234	0.0677053
1	15291240	15361318	0.810617	0.121751	0.0676314
1	15361318	15421335	0.808919	0.121899	0.0691819
1	15421335	15726571	0.807664	0.123449	0.0688866
1	15726571	15758919	0.80759	0.123523	0.0688866
1	15758919	15798490	0.807073	0.12308	0.0698465
1	15798490	15800062	0.807221	0.122859	0.0699202
1	15800062	16052921	0.806778	0.123228	0.0699941
1	16052921	16072624	0.806704	0.123523	0.0697725
1	16072624	16093094	0.805966	0.124409	0.069625
1	16093094	16117787	0.805966	0.124335	0.0696988
1	16117787	16171457	0.806409	0.123819	0.0697726
1	16171457	16173418	0.805892	0.124335	0.0697726
1	16173418	16408089	0.805892	0.124335	0.0697726
1	16408089	16434846	0.805892	0.124335	0.0697726
1	16434846	16483831	0.805966	0.124262	0.0697726
1	16483831	16646756	0.805818	0.124335	0.0698464
1	16646756	16798975	0.808919	0.122416	0.0686651
1	16798975	16962071	0.808919	0.122563	0.0685174
1	16962071	17102690	0.808919	0.122563	0.0685174
1	17102690	17105123	0.808845	0.122637	0.0685174
1	17105123	17170282	0.808698	0.122859	0.0684436
1	17170282	17229592	0.808624	0.123228	0.0681483
1	17229592	17312182	0.809731	0.122047	0.0682221
1	17312182	17351933	0.809657	0.12212	0.0682221
1	17351933	17548912	0.810617	0.121382	0.0680006
1	17548912	17584205	0.811577	0.121087	0.0673361
1	17584205	17593092	0.811429	0.121013	0.0675576
1	17593092	17718741	0.813054	0.121013	0.0659333
1	17718741	17781365	0.813571	0.120865	0.0655641
1	17781365	17855345	0.813349	0.121161	0.0654902
1	17855345	17939077	0.813054	0.122047	0.0648996
1	17939077	17996157	0.812685	0.122416	0.0648996
1	17996157	18101299	0.812537	0.12153	0.0659333
1	18101299	18159330	0.812611	0.121456	0.0659332
1	18159330	18184585	0.813497	0.121161	0.0653425
1	18184585	18244867	0.81453	0.121161	0.0643089
1	18244867	18333801	0.812463	0.121825	0.0657117
1	18333801	18336856	0.812537	0.121825	0.0656379
1	18336856	18378169	0.812685	0.121382	0.0659332
1	18378169	18440587	0.812242	0.121677	0.0660809
1	18440587	18545328	0.812168	0.121899	0.0659332
1	18545328	18579093	0.812537	0.121382	0.0660809
1	18579093	18675517	0.811503	0.121751	0.0667455
1	18675517	18706460	0.811577	0.121751	0.0666716
1	18706460	18739292	0.811503	0.121899	0.0665978
1	18739292	18776015	0.809141	0.122416	0.0684436
1	18776015	18802390	0.809362	0.122194	0.0684436
1	18802390	18852250	0.809362	0.122194	0.0684436
1	18852250	18854899	0.809288	0.122785	0.0679268
1	18854899	18869457	0.809362	0.122342	0.068296
1	18869457	18880127	0.809436	0.122416	0.0681483
1	18880127	18913701	0.80951	0.122416	0.0680744
1	18913701	18914740	0.80951	0.122416	0.0680744
1	18914740	19014819	0.808624	0.123228	0.0681483
1	19014819	19055210	0.808698	0.123228	0.0680744
1	19055210	19310633	0.808402	0.123376	0.0682221
1	19310633	19354432	0.808476	0.123007	0.0685174
1	19354432	19485444	0.808624	0.122859	0.0685174
1	19485444	19650288	0.808476	0.123007	0.0685174
1	19650288	19734472	0.809436	0.122047	0.0685174
1	19734472	19813012	0.81047	0.120865	0.0686651
1	19813012	19821756	0.809953	0.121456	0.0685912
1	19821756	19923846	0.80951	0.121973	0.0685174
1	19923846	19956728	0.809288	0.122047	0.0686651
1	19956728	19976658	0.809214	0.12212	0.0686651
1	19976658	20110062	0.808771	0.122416	0.0688127
1	20110062	20139810	0.808771	0.12249	0.0687389
1	20139810	20142784	0.808698	0.122637	0.0686651
1	20142784	20228828	0.808181	0.122859	0.0689604
1	20228828	20280159	0.806852	0.122711	0.0704371
1	20280159	20436923	0.806409	0.122933	0.0706586
1	20436923	20557411	0.805744	0.123449	0.0708063
1	20557411	20684331	0.805892	0.122859	0.0712492
1	20684331	21241233	0.803751	0.123966	0.0722829
1	21241233	21259168	0.803751	0.12404	0.0722091
1	21259168	21265486	0.803825	0.123966	0.0722091
1	21265486	21268641	0.803825	0.123966	0.0722091
1	21268641	21331868	0.803898	0.123893	0.0722091
1	21331868	21410405	0.803972	0.123966	0.0720614
1	21410405	21520490	0.80567	0.123007	0.0713231
1	21520490	21576116	0.803825	0.123966	0.0722091
1	21576116	21600107	0.803972	0.123966	0.0720614
1	21600107	21610342	0.803898	0.124114	0.0719876
1	21610342	21651972	0.803825	0.124188	0.0719876
1	21651972	21659194	0.804194	0.123819	0.0719876
1	21659194	21678155	0.803972	0.123966	0.0720614
1	21678155	21816093	0.804194	0.124188	0.0716184
1	21816093	21959967	0.803308	0.125	0.0716923
1	21959967	22021163	0.803308	0.124926	0.0717661
1	22021163	22022094	0.803308	0.124852	0.0718399
1	22022094	22151000	0.803603	0.124705	0.0716923
1	22151000	22167179	0.803677	0.124705	0.0716184
1	22167179	22207554	0.804046	0.124188	0.0717661
1	22207554	22263632	0.803972	0.124188	0.0718399
1	22263632	22323156	0.803898	0.124557	0.0715446
1	22323156	22350545	0.805892	0.123523	0.0705847
1	22350545	22408848	0.805818	0.123449	0.0707324
1	22408848	22539797	0.808402	0.122933	0.0686651
1	22539797	22642486	0.808033	0.123893	0.0680745
1	22642486	22700468	0.807959	0.123966	0.0680744
1	22700468	22759948	0.808033	0.124335	0.0676315
1	22759948	22856637	0.806999	0.124483	0.0685174
1	22856637	22859717	0.806113	0.125369	0.0685174
1	22859717	22966110	0.807442	0.12596	0.0665978
1	22966110	23175281	0.807516	0.125886	0.0665978
1	23175281	23252867	0.807516	0.125886	0.0665978
1	23252867	23393218	0.80759	0.125738	0.0666716
1	23393218	23560358	0.807442	0.125665	0.0668931
1	23560358	23583025	0.807295	0.125886	0.0668193
1	23583025	23597175	0.807221	0.12596	0.0668193
1	23597175	23678023	0.809288	0.123671	0.0670407
1	23678023	23864729	0.809362	0.123597	0.0670408
1	23864729	24010736	0.809214	0.123523	0.0672622
1	24010736	24097119	0.809362	0.123376	0.0672623
1	24097119	24201837	0.8101	0.122563	0.0673361
1	24201837	24250559	0.810913	0.122268	0.0668193
1	24250559	24321387	0.811503	0.121604	0.0668931
1	24321387	24472555	0.81106	0.121825	0.0671146
1	24472555	24553471	0.810691	0.12212	0.0671884
1	24553471	24595565	0.811208	0.121604	0.0671884
1	24595565	24688513	0.811356	0.121456	0.0671884
1	24688513	24857989	0.811651	0.121013	0.0673361
1	24857989	24980071	0.811503	0.121234	0.0672623
1	24980071	25098192	0.809436	0.122194	0.0683697
1	25098192	25147096	0.809362	0.122268	0.0683698
1	25147096	25188917	0.80855	0.122859	0.0685912
1	25188917	25195430	0.808181	0.122859	0.0689604
1	25195430	25450402	0.808328	0.122785	0.0688866
1	25450402	25469748	0.808402	0.122711	0.0688866
1	25469748	25504408	0.808402	0.122711	0.0688866
1	25504408	25581750	0.807664	0.123154	0.0691819
1	25581750	25583951	0.80759	0.123228	0.0691819
1	25583951	25676610	0.807442	0.12308	0.0694773
1	25676610	25789024	0.807959	0.122933	0.0691081
1	25789024	25932053	0.804932	0.12404	0.0710278
1	25932053	26060932	0.804784	0.124262	0.0709539
1	26060932	26154619	0.805227	0.123819	0.070954
1	26154619	26202760	0.804784	0.124188	0.0710278
1	26202760	26390306	0.804932	0.123966	0.0711016
1	26390306	26420801	0.80508	0.124483	0.0704371
1	26420801	26578169	0.805301	0.124262	0.0704371
1	26578169	26659405	0.805523	0.124114	0.0703633
1	26659405	26860946	0.804563	0.124409	0.0710278
1	26860946	27072666	0.804563	0.124557	0.0708801
1	27072666	27212901	0.805892	0.123893	0.0702156
1	27212901	27372521	0.805818	0.123819	0.0703633
1	27372521	27635586	0.805818	0.12404	0.0701417
1	27635586	27659912	0.805744	0.124262	0.0699941
1	27659912	27858403	0.807073	0.122194	0.0707324
1	27858403	27953501	0.806704	0.122637	0.0706586
1	27953501	28095270	0.805301	0.123893	0.0708063
1	28095270	28129298	0.805006	0.124188	0.0708063
1	28129298	28305599	0.805375	0.123893	0.0707324
1	28305599	28783601	0.805227	0.124114	0.0706586
1	28783601	28854578	0.805227	0.124409	0.0703633
1	28854578	29304538	0.806113	0.123671	0.0702156
1	29304538	29355983	0.809657	0.122859	0.0674838
1	29355983	29408583	0.809584	0.122711	0.0677052
1	29408583	29439132	0.811799	0.121308	0.0668931
1	29439132	29458784	0.811134	0.121234	0.0676314
1	29458784	29467735	0.811134	0.121234	0.0676314
1	29467735	29524585	0.811134	0.121161	0.0677052
1	29524585	29551803	0.81106	0.121234	0.0677053
1	29551803	29574626	0.811134	0.12153	0.0673361
1	29574626	29687894	0.81106	0.121604	0.0673361
1	29687894	29808280	0.812537	0.120939	0.066524
1	29808280	29836791	0.813423	0.119979	0.0665978
1	29836791	29851119	0.813497	0.119979	0.0665239
1	29851119	29883544	0.813718	0.119905	0.0663763
1	29883544	29930121	0.813571	0.120053	0.0663763
1	29930121	30001989	0.813497	0.119832	0.0666716
1	30001989	30052508	0.813571	0.119832	0.0665978
1	30052508	30106380	0.813349	0.120127	0.0665239
1	30106380	30137424	0.814752	0.119241	0.0660071
1	30137424	30210189	0.8149	0.119167	0.0659333
1	30210189	30270944	0.815047	0.119019	0.0659332
1	30270944	30320213	0.815047	0.119093	0.0658594
1	30320213	30418370	0.814457	0.119536	0.0660071
1	30418370	30526195	0.813201	0.119684	0.0671146
1	30526195	30645115	0.814161	0.119462	0.0663763
1	30645115	30692767	0.813866	0.11961	0.0665239
1	30692767	30746868	0.813866	0.120201	0.0659333
1	30746868	30787116	0.814087	0.120201	0.0657118
1	30787116	30843453	0.814235	0.119832	0.0659332
1	30843453	30891529	0.813866	0.119758	0.0663763
1	30891529	31096975	0.811503	0.120644	0.067853
1	31096975	31169968	0.811282	0.120939	0.0677791
1	31169968	31214032	0.811356	0.121234	0.0674099
1	31214032	31329059	0.811429	0.121161	0.0674099
1	31329059	31432883	0.811503	0.121087	0.0674099
1	31432883	31474839	0.811651	0.120939	0.0674099
1	31474839	31550373	0.811651	0.120939	0.0674099
1	31550373	31578601	0.812094	0.120718	0.0671884
1	31578601	31688399	0.811799	0.120718	0.0674838
1	31688399	31693663	0.812168	0.121087	0.0667454
1	31693663	31800425	0.812168	0.121087	0.0667454
1	31800425	31858131	0.812242	0.121161	0.0665978
1	31858131	31973966	0.812168	0.121308	0.0665239
1	31973966	32257345	0.811725	0.121825	0.0664501
1	32257345	32275558	0.811651	0.121899	0.0664501
1	32275558	32468818	0.811651	0.121973	0.0663762
1	32468818	32599671	0.811577	0.122194	0.0662286
1	32599671	32750843	0.812832	0.12249	0.0646781
1	32750843	32987862	0.812315	0.122859	0.0648258
1	32987862	33129657	0.812685	0.122637	0.0646781
1	33129657	33167875	0.81298	0.122268	0.0647519
1	33167875	33293281	0.81298	0.122194	0.0648257
1	33293281	33455548	0.81298	0.122268	0.0647519
1	33455548	33555215	0.813718	0.121161	0.0651211
1	33555215	33592867	0.813718	0.121234	0.0650473
1	33592867	33719176	0.814604	0.120127	0.0652688
1	33719176	33780621	0.814235	0.120496	0.0652688
1	33780621	33870664	0.812832	0.120201	0.066967
1	33870664	33908105	0.812906	0.120127	0.0669669
1	33908105	33962161	0.813128	0.120422	0.0664501
1	33962161	34070190	0.813792	0.119167	0.0670407
1	34070190	34171888	0.813128	0.11961	0.0672623
1	34171888	34213071	0.813718	0.119241	0.0670407
1	34213071	34333334	0.813718	0.119315	0.0669669
1	34333334	34477345	0.813571	0.119536	0.0668931
1	34477345	34575696	0.813792	0.119979	0.0662286
1	34575696	34597700	0.813571	0.120053	0.0663763
1	34597700	34627477	0.813349	0.120201	0.0664501
1	34627477	34653065	0.813128	0.12057	0.0663024
1	34653065	34745273	0.813201	0.120496	0.0663024
1	34745273	34755760	0.81298	0.120865	0.0661547
1	34755760	34769366	0.813054	0.120791	0.0661548
1	34769366	34801381	0.813201	0.120939	0.0658594
1	34801381	34851813	0.813128	0.121013	0.0658594
1	34851813	34914888	0.813054	0.120865	0.0660809
1	34914888	35169116	0.811134	0.118724	0.0701417
1	35169116	35246681	0.811577	0.118724	0.0696988
1	35246681	35251179	0.811356	0.118946	0.0696988
1	35251179	35690213	0.811429	0.118946	0.0696249
1	35690213	35862723	0.811946	0.118798	0.0692557
1	35862723	36120726	0.81202	0.118798	0.0691819
1	36120726	36196856	0.811946	0.118724	0.0693296
1	36196856	36200136	0.812094	0.118429	0.0694773
1	36200136	36208958	0.811356	0.119389	0.0692558
1	36208958	36392271	0.811503	0.119241	0.0692558
1	36392271	36508503	0.812906	0.119684	0.0674099
1	36508503	36554962	0.812906	0.119832	0.0672622
1	36554962	36617608	0.813349	0.119979	0.0666716
1	36617608	36803422	0.812685	0.119315	0.0680006
1	36803422	36856837	0.812685	0.119315	0.0680006
1	36856837	36957439	0.812168	0.119241	0.0685912
1	36957439	36986919	0.812537	0.119462	0.0680006
1	36986919	37083582	0.812611	0.119389	0.0680006
1	37083582	37143979	0.812832	0.119241	0.0679268
1	37143979	37194904	0.81298	0.118872	0.0681483
1	37194904	37258424	0.812685	0.118946	0.0683697
1	37258424	37321690	0.812611	0.119019	0.0683697
1	37321690	37350277	0.813201	0.119093	0.0677053
1	37350277	37429571	0.813128	0.119019	0.0678529
1	37429571	37485600	0.813128	0.119167	0.0677053
1	37485600	37629364	0.813497	0.118946	0.0675576
1	37629364	37678644	0.813423	0.119019	0.0675576
1	37678644	37680264	0.813201	0.119167	0.0676314
1	37680264	37733146	0.813128	0.119241	0.0676314
1	37733146	38002404	0.812758	0.119462	0.0677791
1	38002404	38091485	0.814383	0.119019	0.0665978
1	38091485	38094122	0.814309	0.118946	0.0667454
1	38094122	38137511	0.816376	0.117764	0.0658594
1	38137511	38264940	0.816819	0.117321	0.0658594
1	38264940	38408471	0.814973	0.11769	0.0673361
1	38408471	38445916	0.815047	0.11769	0.0672622
1	38445916	38484123	0.815564	0.118576	0.0658594
1	38484123	38583953	0.815933	0.118133	0.0659333
1	38583953	38679973	0.813792	0.120053	0.0661547
1	38679973	38741709	0.813201	0.120718	0.0660809
1	38741709	38802786	0.812168	0.121973	0.0658594
1	38802786	38822689	0.81202	0.12212	0.0658594
1	38822689	38921935	0.810913	0.122637	0.0664501
1	38921935	38971278	0.809436	0.124114	0.0664501
1	38971278	39083480	0.808698	0.124852	0.0664501
1	39083480	39443029	0.807073	0.127067	0.0658594
1	39443029	39475217	0.807147	0.126994	0.0658594
1	39475217	39624320	0.807147	0.126994	0.0658594
1	39624320	39696097	0.807664	0.12655	0.0657856
1	39696097	39702276	0.811282	0.123228	0.0654902
1	39702276	39737050	0.811429	0.123228	0.0653425
1	39737050	39790132	0.814678	0.119832	0.0654902
1	39790132	39824764	0.815121	0.119315	0.065564
1	39824764	39984346	0.815195	0.119315	0.0654902
1	39984346	40109842	0.8149	0.119536	0.0655641
1	40109842	40298911	0.8149	0.119462	0.0656379
1	40298911	40361750	0.815047	0.119315	0.0656379
1	40361750	40420160	0.814826	0.119241	0.0659332
1	40420160	40470716	0.814826	0.119315	0.0658594
1	40470716	40597541	0.814087	0.119167	0.0667455
1	40597541	40667593	0.814087	0.119167	0.0667455
1	40667593	40782917	0.814087	0.119167	0.0667455
1	40782917	40823533	0.814087	0.119167	0.0667455
1	40823533	40853380	0.815121	0.118281	0.0665977
1	40853380	40952286	0.811134	0.1171	0.0717661
1	40952286	41280098	0.808255	0.117543	0.0742026
1	41280098	41364414	0.808033	0.117247	0.0747194
1	41364414	41368245	0.808107	0.117174	0.0747194
1	41368245	41387590	0.807738	0.117247	0.0750147
1	41387590	41416928	0.807664	0.117247	0.0750886
1	41416928	41448954	0.806999	0.117026	0.0759746
1	41448954	41509505	0.806926	0.1171	0.0759746
1	41509505	41670110	0.808181	0.115475	0.0763438
1	41670110	41806493	0.808402	0.11518	0.0764176
1	41806493	41888024	0.805523	0.116361	0.0781158
1	41888024	41940204	0.805301	0.116583	0.0781158
1	41940204	42041342	0.805375	0.116509	0.0781158
1	42041342	42166673	0.805375	0.116509	0.0781158
1	42166673	42336538	0.805449	0.116509	0.078042
1	42336538	42371864	0.80567	0.116657	0.0776728
1	42371864	42416625	0.805301	0.117321	0.0773774
1	42416625	42639414	0.805006	0.11769	0.0773036
1	42639414	42835210	0.80508	0.117617	0.0773036
1	42835210	42900832	0.804932	0.117986	0.0770821
1	42900832	42994519	0.815416	0.116509	0.0680745
1	42994519	43054705	0.814161	0.117617	0.0682221
1	43054705	43060354	0.814087	0.117543	0.0683698
1	43060354	43097874	0.814087	0.117469	0.0684436
1	43097874	43294399	0.814087	0.117469	0.0684436
1	43294399	43487201	0.813128	0.117617	0.0692558
1	43487201	44023567	0.813128	0.117543	0.0693296
1	44023567	44025388	0.813497	0.1171	0.0694034
1	44025388	44059004	0.813571	0.117026	0.0694035
1	44059004	44090338	0.813644	0.116952	0.0694034
1	44090338	44121840	0.813644	0.116952	0.0694034
1	44121840	44392022	0.814014	0.116731	0.0692558
1	44392022	44408963	0.813866	0.116657	0.0694773
1	44408963	44429752	0.81453	0.115992	0.0694773
1	44429752	44432482	0.815343	0.115549	0.0691081
1	44432482	44504267	0.814826	0.115623	0.0695511
1	44504267	44597809	0.812611	0.116657	0.0707324
1	44597809	44617685	0.812611	0.116583	0.0708063
1	44617685	44699742	0.811651	0.116214	0.0721353
1	44699742	44702439	0.811725	0.116214	0.0720615
1	44702439	44826036	0.810248	0.115845	0.0739073
1	44826036	45045629	0.810248	0.115771	0.0739811
1	45045629	45300520	0.8101	0.115623	0.0742764
1	45300520	45467790	0.808255	0.116509	0.0752363
1	45467790	46144540	0.808107	0.116657	0.0752363
1	46144540	46186469	0.808919	0.116804	0.0742764
1	46186469	46432984	0.808919	0.116804	0.0742764
1	46432984	46531455	0.813275	0.117543	0.0691819
1	46531455	46569971	0.813423	0.117395	0.0691819
1	46569971	46629634	0.813349	0.117469	0.0691819
1	46629634	46745559	0.81298	0.117543	0.0694773
1	46745559	46784635	0.812611	0.117543	0.0698465
1	46784635	47017103	0.812832	0.11806	0.0691081
1	47017103	47185409	0.812758	0.118133	0.0691081
1	47185409	47476454	0.812463	0.118429	0.0691081
1	47476454	47537449	0.812611	0.118429	0.0689604
1	47537449	47630609	0.813275	0.118503	0.068222
1	47630609	47746943	0.81453	0.117764	0.0677053
1	47746943	47756544	0.814235	0.117764	0.0680006
1	47756544	48017525	0.810913	0.118798	0.0702894
1	48017525	48074081	0.804415	0.121308	0.0742764
1	48074081	48090658	0.804415	0.121308	0.0742764
1	48090658	48395997	0.804489	0.121308	0.0742026
1	48395997	48511912	0.804563	0.121234	0.0742026
1	48511912	48603720	0.805006	0.12057	0.0744241
1	48603720	48618574	0.804046	0.119389	0.0765653
1	48618574	48691971	0.804268	0.119167	0.0765653
1	48691971	48721762	0.804194	0.119241	0.0765653
1	48721762	48750447	0.79969	0.121308	0.0790018
1	48750447	48967331	0.796072	0.122342	0.0815859
1	48967331	49764766	0.795629	0.12249	0.0818813
1	49764766	50126419	0.795629	0.12249	0.0818813
1	50126419	50177994	0.798066	0.12057	0.0813645
1	50177994	50317985	0.798139	0.120275	0.0815859
1	50317985	50360989	0.788246	0.120201	0.0915534
1	50360989	51036211	0.788246	0.120053	0.0917011
1	51036211	51117192	0.792454	0.120201	0.0873449
1	51117192	51307656	0.792307	0.120275	0.0874188
1	51307656	51555262	0.792085	0.120496	0.0874188
1	51555262	51596389	0.792454	0.120644	0.0869019
1	51596389	51798554	0.79238	0.120644	0.0869758
1	51798554	51879423	0.793636	0.120865	0.0854991
1	51879423	51969553	0.793488	0.121013	0.0854991
1	51969553	52051385	0.794374	0.120201	0.0854253
1	52051385	52649528	0.794374	0.120422	0.0852038
1	52649528	52977698	0.809879	0.121825	0.068296
1	52977698	53073832	0.810322	0.12153	0.0681483
1	53073832	53115917	0.810248	0.12153	0.0682221
1	53115917	53166752	0.8101	0.121751	0.0681483
1	53166752	53286968	0.810765	0.122047	0.0671884
1	53286968	53316421	0.810543	0.122268	0.0671884
1	53316421	53371347	0.810913	0.122047	0.0670407
1	53371347	53507368	0.811725	0.121234	0.0670408
1	53507368	53550838	0.812832	0.120496	0.0666716
1	53550838	53759980	0.812758	0.119315	0.0679267
1	53759980	53903588	0.813275	0.119093	0.0676314
1	53903588	54118019	0.813644	0.118872	0.0674838
1	54118019	54200675	0.813644	0.118872	0.0674838
1	54200675	54279794	0.813054	0.119315	0.0676314
1	54279794	54370542	0.812611	0.119019	0.0683697
1	54370542	54493621	0.812685	0.119019	0.0682959
1	54493621	54548487	0.812832	0.119093	0.0680745
1	54548487	54549392	0.812758	0.119093	0.0681483
1	54549392	54617974	0.812758	0.119315	0.0679267
1	54617974	54683101	0.812242	0.119536	0.0682221
1	54683101	54748996	0.812685	0.120053	0.0672622
1	54748996	54779966	0.812832	0.120275	0.0668931
1	54779966	54916499	0.812758	0.120348	0.066893
1	54916499	54919938	0.812463	0.120791	0.0667454
1	54919938	54938427	0.812463	0.120791	0.0667454
1	54938427	54976599	0.812242	0.120348	0.0674099
1	54976599	55014688	0.812537	0.12057	0.0668931
1	55014688	55031188	0.811725	0.120496	0.0677791
1	55031188	55051628	0.811799	0.120422	0.0677791
1	55051628	55054190	0.811799	0.120422	0.0677791
1	55054190	55258764	0.812094	0.120127	0.0677791
1	55258764	55275704	0.810913	0.121161	0.0679267
1	55275704	55325951	0.810691	0.121308	0.0680006
1	55325951	55355538	0.810617	0.121308	0.0680744
1	55355538	55437175	0.810617	0.121234	0.0681483
1	55437175	55474842	0.810765	0.121161	0.0680744
1	55474842	55534744	0.810617	0.121308	0.0680744
1	55534744	55626408	0.8101	0.121825	0.0680744
1	55626408	55723018	0.810396	0.121456	0.0681483
1	55723018	55725907	0.810174	0.121751	0.0680745
1	55725907	55781023	0.810248	0.121751	0.0680006
1	55781023	55815590	0.810765	0.121087	0.0681483
1	55815590	55874553	0.810839	0.121013	0.0681483
1	55874553	55946547	0.810913	0.120939	0.0681483
1	55946547	56229502	0.8101	0.121825	0.0680744
1	56229502	56304701	0.810174	0.121751	0.0680745
1	56304701	56335013	0.8101	0.121899	0.0680006
1	56335013	56390777	0.81202	0.121308	0.0666716
1	56390777	56430744	0.81202	0.121382	0.0665978
1	56430744	56434078	0.812242	0.121234	0.066524
1	56434078	56555462	0.812389	0.121161	0.0664501
1	56555462	56713552	0.812463	0.120644	0.0668931
1	56713552	56809374	0.810543	0.122047	0.0674099
1	56809374	56813118	0.810543	0.121973	0.0674838
1	56813118	56839014	0.810174	0.122416	0.0674099
1	56839014	56945229	0.810027	0.122637	0.0673361
1	56945229	57055982	0.809436	0.123376	0.0671884
1	57055982	57120307	0.809141	0.123745	0.0671146
1	57120307	57186601	0.809067	0.123966	0.0669669
1	57186601	57204141	0.809141	0.123893	0.066967
1	57204141	57313549	0.809214	0.123819	0.0669669
1	57313549	57409173	0.809584	0.123302	0.0671146
1	57409173	57445124	0.809805	0.123154	0.0670407
1	57445124	57493486	0.809731	0.123228	0.0670407
1	57493486	57522993	0.809657	0.123302	0.0670408
1	57522993	57618761	0.810248	0.122785	0.066967
1	57618761	57697181	0.810248	0.122933	0.0668193
1	57697181	57729859	0.810839	0.12249	0.0666716
1	57729859	57779280	0.8101	0.122047	0.0678529
1	57779280	57918344	0.810322	0.121899	0.0677791
1	57918344	58024168	0.81047	0.121899	0.0676314
1	58024168	58070745	0.810396	0.121973	0.0676315
1	58070745	58220020	0.81202	0.121161	0.0668193
1	58220020	58222633	0.81202	0.121161	0.0668193
1	58222633	58302372	0.811946	0.121234	0.0668193
1	58302372	58336388	0.812315	0.120865	0.0668193
1	58336388	58345495	0.812315	0.120865	0.0668193
1	58345495	58398998	0.812537	0.120865	0.0665978
1	58398998	58448812	0.811503	0.12153	0.066967
1	58448812	58593108	0.811577	0.121382	0.0670407
1	58593108	58848489	0.811282	0.121382	0.0673361
1	58848489	58879483	0.811356	0.121456	0.0671884
1	58879483	58950894	0.810986	0.121161	0.0678529
1	58950894	59021698	0.810839	0.121308	0.0678529
1	59021698	59112192	0.810765	0.121013	0.0682221
1	59112192	59143443	0.811799	0.119905	0.068296
1	59143443	59185781	0.812094	0.119758	0.0681483
1	59185781	59278242	0.811872	0.119979	0.0681483
1	59278242	59424323	0.812242	0.119832	0.0679268
1	59424323	59519609	0.812094	0.119536	0.0683697
1	59519609	59718001	0.812906	0.119536	0.0675576
1	59718001	59734264	0.81298	0.119462	0.0675576
1	59734264	59764831	0.812906	0.119462	0.0676314
1	59764831	59766761	0.812315	0.120201	0.0674838
1	59766761	59972140	0.81298	0.119462	0.0675576
1	59972140	60127985	0.812906	0.11961	0.0674838
1	60127985	60309491	0.813054	0.119315	0.0676314
1	60309491	60403223	0.813349	0.118946	0.0677053
1	60403223	60404246	0.81298	0.119093	0.0679268
1	60404246	60423547	0.812611	0.119389	0.0680006
1	60423547	60610116	0.812611	0.119241	0.0681483
1	60610116	60671573	0.812611	0.119241	0.0681483
1	60671573	60792706	0.812832	0.118798	0.0683697
1	60792706	60893508	0.813349	0.118355	0.068296
1	60893508	60929674	0.812094	0.118946	0.0689604
1	60929674	60971886	0.811946	0.118724	0.0693296
1	60971886	61202267	0.811946	0.11865	0.0694034
1	61202267	61203437	0.812168	0.118576	0.0692558
1	61203437	61279697	0.813349	0.117543	0.0691081
1	61279697	61288457	0.813497	0.117395	0.0691081
1	61288457	61385538	0.81394	0.1171	0.0689604
1	61385538	61459404	0.813497	0.117469	0.0690342
1	61459404	61518688	0.814161	0.118872	0.066967
1	61518688	61560302	0.814087	0.118946	0.066967
1	61560302	61619138	0.814161	0.119019	0.0668193
1	61619138	61645193	0.814161	0.119019	0.0668193
1	61645193	61737338	0.812389	0.119536	0.0680744
1	61737338	61781223	0.812315	0.119684	0.0680006
1	61781223	61821239	0.812315	0.119536	0.0681483
1	61821239	61901988	0.812242	0.119462	0.068296
1	61901988	61911484	0.811946	0.119758	0.0682959
1	61911484	61914676	0.81202	0.119684	0.068296
1	61914676	62056612	0.812389	0.119315	0.0682959
1	62056612	62071011	0.812315	0.119241	0.0684436
1	62071011	62130634	0.812389	0.119167	0.0684436
1	62130634	62171382	0.812389	0.119167	0.0684436
1	62171382	62256541	0.812685	0.118798	0.0685174
1	62256541	62313884	0.812611	0.118872	0.0685174
1	62313884	62338865	0.812537	0.118946	0.0685174
1	62338865	62365714	0.812168	0.118724	0.0691081
1	62365714	62434123	0.813201	0.117764	0.0690342
1	62434123	62739882	0.81298	0.117986	0.0690342
1	62739882	62894308	0.813054	0.11806	0.0688866
1	62894308	62937252	0.812832	0.118355	0.0688128
1	62937252	62988491	0.812685	0.118576	0.0687389
1	62988491	62995051	0.812685	0.118281	0.0690342
1	62995051	63035609	0.812832	0.11806	0.0691081
1	63035609	63079179	0.813349	0.117617	0.0690343
1	63079179	63164456	0.814309	0.117395	0.0682959
1	63164456	63329864	0.813718	0.117469	0.0688127
1	63329864	63630423	0.81394	0.117174	0.0688866
1	63630423	63706382	0.813497	0.117543	0.0689604
1	63706382	63791626	0.813866	0.117247	0.0688866
1	63791626	63794647	0.813571	0.117469	0.0689604
1	63794647	63876061	0.813644	0.117395	0.0689604
1	63876061	64030781	0.814235	0.117543	0.0682221
1	64030781	64052853	0.814309	0.117395	0.0682959
1	64052853	64069250	0.814087	0.117321	0.0685913
1	64069250	64071841	0.814014	0.117395	0.0685912
1	64071841	64090394	0.81394	0.117469	0.0685912
1	64090394	64150092	0.813792	0.117617	0.0685912
1	64150092	64282478	0.813644	0.117838	0.0685174
1	64282478	64320634	0.813718	0.117764	0.0685174
1	64320634	64365058	0.813718	0.117838	0.0684436
1	64365058	64401603	0.813718	0.117838	0.0684436
1	64401603	64463465	0.813644	0.117912	0.0684436
1	64463465	64470200	0.81394	0.117543	0.0685174
1	64470200	64542827	0.813792	0.117764	0.0684435
1	64542827	64575744	0.813275	0.118355	0.0683697
1	64575744	64684223	0.813571	0.117764	0.0686651
1	64684223	64911477	0.812463	0.118798	0.0687389
1	64911477	64998154	0.812463	0.118798	0.0687389
1	64998154	65062494	0.812537	0.118798	0.0686651
1	65062494	65141131	0.812094	0.118798	0.0691081
1	65141131	65231036	0.812389	0.118724	0.0688866
1	65231036	65426781	0.813497	0.118576	0.0679268
1	65426781	65704535	0.811134	0.119167	0.0696988
1	65704535	65813204	0.811356	0.119536	0.0691081
1	65813204	65813912	0.811356	0.119536	0.0691081
1	65813912	65921804	0.810913	0.119684	0.0694034
1	65921804	66028321	0.810765	0.119758	0.0694773
1	66028321	66089454	0.810765	0.119684	0.0695511
1	66089454	66178874	0.810322	0.120127	0.0695511
1	66178874	66225662	0.810322	0.120348	0.0693296
1	66225662	66308667	0.810248	0.120422	0.0693296
1	66308667	66400358	0.808993	0.121013	0.0699941
1	66400358	66472547	0.809067	0.120939	0.0699941
1	66472547	66516831	0.808771	0.120791	0.0704371
1	66516831	66554136	0.808845	0.120718	0.0704371
1	66554136	66791113	0.808919	0.120644	0.0704371
1	66791113	66895512	0.809436	0.120644	0.0699203
1	66895512	67041225	0.809584	0.119389	0.0710278
1	67041225	67065963	0.809657	0.119315	0.0710278
1	67065963	67129203	0.809731	0.119315	0.0709539
1	67129203	67297886	0.809731	0.119167	0.0711016
1	67297886	67451227	0.811208	0.11865	0.0701418
1	67451227	67471644	0.811134	0.118872	0.0699941
1	67471644	67524471	0.811356	0.118872	0.0697726
1	67524471	67563678	0.81106	0.118355	0.0705848
1	67563678	67582106	0.811134	0.118281	0.0705848
1	67582106	67628257	0.810986	0.118429	0.0705848
1	67628257	67643413	0.81106	0.118429	0.0705109
1	67643413	67790772	0.811429	0.118207	0.0703632
1	67790772	67920200	0.811208	0.118724	0.0700679
1	67920200	68011579	0.811134	0.118798	0.0700679
1	68011579	68102399	0.811134	0.117764	0.0711015
1	68102399	68168335	0.810913	0.118207	0.0708801
1	68168335	68199645	0.810617	0.118207	0.0711754
1	68199645	68360176	0.80951	0.118872	0.0716184
1	68360176	68445430	0.809141	0.118429	0.0724306
1	68445430	68453574	0.809141	0.118429	0.0724306
1	68453574	68575417	0.808698	0.119093	0.0722091
1	68575417	68703047	0.808698	0.119093	0.0722091
1	68703047	68976237	0.809067	0.119093	0.0718399
1	68976237	69222390	0.808771	0.119167	0.0720614
1	69222390	69325182	0.808845	0.119019	0.0721353
1	69325182	69449913	0.808402	0.120053	0.0715446
1	69449913	69469436	0.808328	0.120053	0.0716184
1	69469436	69567461	0.808107	0.119758	0.0721353
1	69567461	69725090	0.807959	0.119905	0.0721353
1	69725090	69778975	0.807959	0.119905	0.0721353
1	69778975	69814177	0.809436	0.119905	0.0706586
1	69814177	70037805	0.809584	0.119758	0.0706586
1	70037805	70293204	0.809657	0.119389	0.070954
1	70293204	70355624	0.809584	0.119462	0.0709539
1	70355624	70481251	0.80951	0.119536	0.0709539
1	70481251	70524238	0.809657	0.119536	0.0708063
1	70524238	70573624	0.806335	0.119832	0.0738334
1	70573624	70619630	0.806261	0.119905	0.0738335
1	70619630	70651380	0.806335	0.119832	0.0738334
1	70651380	70688598	0.806483	0.119758	0.0737596
1	70688598	70905982	0.806335	0.119684	0.0739811
1	70905982	71258170	0.807147	0.119389	0.0734643
1	71258170	71357082	0.807221	0.119389	0.0733904
1	71357082	71492233	0.807295	0.119315	0.0733904
1	71492233	71556844	0.80663	0.119758	0.0736119
1	71556844	71582172	0.80663	0.119758	0.0736119
1	71582172	71613533	0.806704	0.119684	0.0736119
1	71613533	71816162	0.806778	0.11961	0.073612
1	71816162	71916204	0.806113	0.120053	0.0738334
1	71916204	72044059	0.805892	0.119979	0.0741287
1	72044059	72249975	0.799838	0.120275	0.0798877
1	72249975	72494848	0.799099	0.120865	0.0800354
1	72494848	72602078	0.799321	0.120348	0.0803307
1	72602078	72800373	0.79681	0.120791	0.0823981
1	72800373	72840099	0.79681	0.12057	0.0826196
1	72840099	73262234	0.797032	0.120348	0.0826196
1	73262234	73526109	0.797475	0.119905	0.0826196
1	73526109	73714802	0.797401	0.119979	0.0826196
1	73714802	73769713	0.797253	0.120053	0.0826935
1	73769713	73861395	0.797992	0.119979	0.0820289
1	73861395	73998371	0.801388	0.119832	0.0787802
1	73998371	74246497	0.80124	0.120053	0.0787064
1	74246497	74392546	0.802939	0.119019	0.0780419
1	74392546	74462080	0.803086	0.118946	0.0779681
1	74462080	74548854	0.803086	0.118946	0.0779681
1	74548854	74664454	0.808255	0.11806	0.0736858
1	74664454	74701793	0.808624	0.119019	0.0723568
1	74701793	74813042	0.808845	0.118576	0.0725783
1	74813042	75006214	0.807295	0.119241	0.0734643
1	75006214	75163417	0.807295	0.119093	0.073612
1	75163417	75205290	0.807221	0.119241	0.0735381
1	75205290	75227447	0.806187	0.119093	0.0747194
1	75227447	75297806	0.806335	0.118872	0.0747933
1	75297806	75359997	0.806335	0.118872	0.0747933
1	75359997	75471744	0.806409	0.118872	0.0747194
1	75471744	75529820	0.806409	0.118872	0.0747194
1	75529820	75629703	0.806335	0.118429	0.0752363
1	75629703	75762305	0.806113	0.118576	0.0753101
1	75762305	76011453	0.805892	0.118576	0.0755316
1	76011453	76062946	0.808919	0.119536	0.0715446
1	76062946	76088247	0.808845	0.11961	0.0715446
1	76088247	76143092	0.808624	0.119758	0.0716184
1	76143092	76224317	0.809214	0.119093	0.0716922
1	76224317	76263631	0.808993	0.119315	0.0716922
1	76263631	76317907	0.809657	0.119462	0.0708801
1	76317907	76510134	0.809805	0.119684	0.0705109
1	76510134	76611576	0.810027	0.119905	0.0700679
1	76611576	76676324	0.810174	0.119684	0.0701418
1	76676324	76724197	0.810396	0.119315	0.0702894
1	76724197	76727195	0.810543	0.119167	0.0702894
1	76727195	76754629	0.810248	0.119389	0.0703633
1	76754629	76798401	0.810322	0.119241	0.0704371
1	76798401	76799955	0.810396	0.119241	0.0703633
1	76799955	76864607	0.809214	0.119758	0.0710278
1	76864607	76954337	0.809214	0.119758	0.0710278
1	76954337	77082224	0.809067	0.119905	0.0710278
1	77082224	77228293	0.797992	0.121013	0.0809953
1	77228293	77361047	0.797327	0.120644	0.082029
1	77361047	77430111	0.797327	0.120718	0.0819551
1	77430111	77444212	0.796884	0.120791	0.0823243
1	77444212	77521166	0.794743	0.12057	0.0846869
1	77521166	77525627	0.794226	0.12057	0.0852038
1	77525627	77828301	0.792454	0.120644	0.0869019
1	77828301	78254480	0.79179	0.120422	0.087788
1	78254480	78354713	0.792307	0.119832	0.0878618
1	78354713	78490864	0.792159	0.120127	0.0877141
1	78490864	78494249	0.792233	0.120053	0.0877141
1	78494249	78522188	0.792233	0.120053	0.0877141
1	78522188	78597496	0.792159	0.120127	0.0877141
1	78597496	78646177	0.792011	0.120422	0.0875665
1	78646177	78796473	0.7864	0.120275	0.0933254
1	78796473	79028530	0.78389	0.11961	0.0965003
1	79028530	79030894	0.783668	0.119832	0.0965003
1	79030894	79116107	0.782708	0.119684	0.0976078
1	79116107	79193451	0.782634	0.119832	0.0975339
1	79193451	79299376	0.778647	0.119462	0.10189
1	79299376	79635395	0.778795	0.119315	0.10189
1	79635395	79770693	0.779386	0.121604	0.0990106
1	79770693	79875635	0.779238	0.121973	0.0987891
1	79875635	79877811	0.781232	0.122563	0.096205
1	79877811	79984171	0.781084	0.122933	0.0959834
1	79984171	80085873	0.781158	0.122859	0.0959834
1	80085873	80211049	0.781158	0.122859	0.0959834
1	80211049	80315599	0.781527	0.123154	0.095319
1	80315599	80411858	0.783299	0.123302	0.0933993
1	80411858	80594574	0.786474	0.12404	0.0894861
1	80594574	80694446	0.798435	0.123376	0.0781896
1	80694446	80744221	0.798361	0.123376	0.0782635
1	80744221	80888300	0.798213	0.123302	0.0784849
1	80888300	81024352	0.803234	0.123966	0.0727997
1	81024352	81192648	0.804711	0.124188	0.0711016
1	81192648	81303144	0.804563	0.124409	0.0710278
1	81303144	81384577	0.807738	0.123893	0.0683697
1	81384577	81401794	0.807738	0.123745	0.0685174
1	81401794	81428780	0.807885	0.123671	0.0684436
1	81428780	81430803	0.807885	0.123671	0.0684436
1	81430803	81464153	0.807664	0.123745	0.0685912
1	81464153	81494486	0.80759	0.123819	0.0685912
1	81494486	81525772	0.807295	0.124114	0.0685913
1	81525772	81654150	0.809214	0.122342	0.0684436
1	81654150	81753014	0.808919	0.122047	0.0690343
1	81753014	81887987	0.808698	0.121677	0.0696249
1	81887987	82098568	0.808919	0.121677	0.0694034
1	82098568	82220731	0.810174	0.121161	0.0686651
1	82220731	82336881	0.810174	0.121161	0.0686651
1	82336881	82372024	0.810248	0.121087	0.0686651
1	82372024	82417627	0.810174	0.121087	0.0687389
1	82417627	82500921	0.812463	0.11961	0.0679268
1	82500921	82595646	0.812315	0.119315	0.0683697
1	82595646	82629267	0.812315	0.119241	0.0684436
1	82629267	82663598	0.812242	0.119315	0.0684436
1	82663598	82785916	0.811651	0.119832	0.0685174
1	82785916	82829634	0.811651	0.119832	0.0685174
1	82829634	83001995	0.811872	0.119462	0.0686651
1	83001995	83220018	0.81202	0.119905	0.0680745
1	83220018	83368328	0.81202	0.119905	0.0680745
1	83368328	83411723	0.811725	0.120275	0.0680006
1	83411723	83464838	0.811577	0.120348	0.0680744
1	83464838	83524215	0.811429	0.120348	0.068222
1	83524215	83526677	0.811577	0.12057	0.0678529
1	83526677	83560396	0.812242	0.120422	0.0673361
1	83560396	83587869	0.812168	0.120496	0.0673361
1	83587869	83605008	0.812242	0.120422	0.0673361
1	83605008	83657396	0.812906	0.119905	0.0671884
1	83657396	83697984	0.813128	0.119832	0.0670407
1	83697984	83762336	0.812906	0.119832	0.0672622
1	83762336	83857833	0.813054	0.119905	0.0670408
1	83857833	84065434	0.813128	0.120053	0.0668193
1	84065434	84264373	0.81298	0.120127	0.0668931
1	84264373	84282477	0.81202	0.120865	0.0671146
1	84282477	84378812	0.814826	0.119979	0.0651949
1	84378812	84461624	0.814087	0.120865	0.0650473
1	84461624	84626003	0.814161	0.120718	0.0651211
1	84626003	84745421	0.814161	0.120718	0.0651211
1	84745421	84868113	0.813792	0.120791	0.0654164
1	84868113	84880704	0.813792	0.120939	0.0652688
1	84880704	84927489	0.813571	0.121161	0.0652688
1	84927489	85093255	0.813718	0.121013	0.0652688
1	85093255	85137961	0.813792	0.120865	0.0653425
1	85137961	85191988	0.814087	0.12057	0.0653426
1	85191988	85245375	0.814087	0.12057	0.0653426
1	85245375	85305769	0.814309	0.120275	0.0654164
1	85305769	85474562	0.814383	0.120201	0.0654165
1	85474562	85475616	0.814161	0.120791	0.0650473
1	85475616	85548566	0.814309	0.120496	0.0651949
1	85548566	85784228	0.813201	0.120348	0.0664501
1	85784228	85987896	0.813054	0.12057	0.0663763
1	85987896	86083886	0.812463	0.121382	0.0661547
1	86083886	86102232	0.812537	0.121899	0.0655641
1	86102232	86249101	0.812463	0.121973	0.065564
1	86249101	86293841	0.812537	0.121973	0.0654902
1	86293841	86484247	0.81298	0.121382	0.0656379
1	86484247	86701524	0.812315	0.121161	0.0665239
1	86701524	87120707	0.81202	0.121308	0.0666716
1	87120707	87188172	0.812832	0.120939	0.0662286
1	87188172	87333554	0.813718	0.120348	0.0659332
1	87333554	87340139	0.813571	0.12057	0.0658594
1	87340139	87358294	0.81394	0.120275	0.0657856
1	87358294	87568336	0.81394	0.120275	0.0657856
1	87568336	87662980	0.815195	0.119536	0.0652688
1	87662980	87771663	0.815343	0.119462	0.0651949
1	87771663	87772445	0.814161	0.120275	0.0655641
1	87772445	87815334	0.81453	0.119905	0.0655641
1	87815334	87941478	0.81453	0.119905	0.0655641
1	87941478	87989023	0.8149	0.119684	0.0654165
1	87989023	88141163	0.813866	0.119389	0.0667455
1	88141163	88190319	0.813718	0.119389	0.0668931
1	88190319	88398399	0.812168	0.120053	0.0677791
1	88398399	88481654	0.81202	0.119832	0.0681483
1	88481654	88561477	0.812094	0.119758	0.0681483
1	88561477	88652648	0.811282	0.119832	0.0688866
1	88652648	88897209	0.811208	0.119758	0.0690343
1	88897209	88986857	0.811208	0.119758	0.0690343
1	88986857	89236596	0.809362	0.119536	0.0711016
1	89236596	89283335	0.809141	0.119832	0.0710278
1	89283335	89369316	0.809731	0.119758	0.0705109
1	89369316	89433366	0.809879	0.11961	0.070511
1	89433366	89465214	0.809879	0.11961	0.070511
1	89465214	89600744	0.809879	0.11961	0.070511
1	89600744	89657372	0.810027	0.119167	0.0708063
1	89657372	89858208	0.8101	0.119093	0.0708063
1	89858208	89955795	0.810765	0.118872	0.0703633
1	89955795	90063541	0.810913	0.11865	0.0704371
1	90063541	90072296	0.810691	0.118872	0.0704371
1	90072296	90136834	0.810617	0.118946	0.0704371
1	90136834	90193031	0.8101	0.120422	0.0694773
1	90193031	90460912	0.809953	0.120127	0.0699203
1	90460912	90486381	0.810027	0.120127	0.0698464
1	90486381	90617619	0.809805	0.120275	0.0699202
1	90617619	90652743	0.809731	0.120348	0.0699202
1	90652743	90769886	0.809067	0.120644	0.0702894
1	90769886	90871615	0.808919	0.120939	0.0701418
1	90871615	91062988	0.809141	0.120718	0.0701418
1	91062988	91124673	0.809657	0.120348	0.0699941
1	91124673	91128933	0.809584	0.120422	0.0699941
1	91128933	91204064	0.809584	0.120422	0.0699941
1	91204064	91404573	0.809362	0.120644	0.0699941
1	91404573	91557739	0.810027	0.120422	0.0695511
1	91557739	91616693	0.809288	0.121161	0.0695511
1	91616693	91632595	0.809214	0.121087	0.0696988
1	91632595	91656286	0.809214	0.120939	0.0698465
1	91656286	91686203	0.809141	0.120939	0.0699203
1	91686203	91717142	0.809067	0.121087	0.0698464
1	91717142	91744384	0.808919	0.121234	0.0698465
1	91744384	91746545	0.80855	0.121382	0.0700679
1	91746545	91775495	0.804415	0.124262	0.0713231
1	91775495	91850339	0.803677	0.124409	0.0719138
1	91850339	91931499	0.803751	0.124335	0.0719137
1	91931499	92167501	0.803751	0.124262	0.0719876
1	92167501	92470802	0.802348	0.125517	0.0721353
1	92470802	92700844	0.801979	0.125148	0.0728736
1	92700844	92784813	0.801905	0.125222	0.0728736
1	92784813	92858414	0.801905	0.125222	0.0728736
1	92858414	92952774	0.801979	0.125148	0.0728736
1	92952774	93002863	0.8022	0.124852	0.0729474
1	93002863	93067863	0.802717	0.124335	0.0729474
1	93067863	93071632	0.804563	0.12249	0.0729474
1	93071632	93200792	0.804489	0.12249	0.0730213
1	93200792	93399834	0.804489	0.12249	0.0730213
1	93399834	93555895	0.804415	0.122563	0.0730213
1	93555895	93606850	0.807147	0.119832	0.0730212
1	93606850	93695231	0.807369	0.119758	0.0728736
1	93695231	93710076	0.808402	0.119167	0.0724306
1	93710076	93989864	0.808402	0.119093	0.0725044
1	93989864	94037641	0.811799	0.119019	0.0691819
1	94037641	94072455	0.812094	0.118872	0.0690343
1	94072455	94096854	0.812389	0.118946	0.0686651
1	94096854	94140908	0.812611	0.118798	0.0685912
1	94140908	94389431	0.813054	0.118503	0.0684436
1	94389431	94396610	0.813054	0.118503	0.0684436
1	94396610	94556363	0.813054	0.118503	0.0684436
1	94556363	94607711	0.81298	0.118429	0.0685912
1	94607711	94654672	0.812758	0.118281	0.0689604
1	94654672	94734463	0.81202	0.118946	0.0690343
1	94734463	94847608	0.811725	0.11961	0.0686651
1	94847608	94850463	0.811282	0.120275	0.0684436
1	94850463	94883881	0.811725	0.119832	0.0684436
1	94883881	95121217	0.81202	0.119905	0.0680745
1	95121217	95154307	0.811282	0.120644	0.0680745
1	95154307	95274612	0.811282	0.120644	0.0680745
1	95274612	95280175	0.811356	0.120718	0.0679268
1	95280175	95321502	0.81106	0.121087	0.0678529
1	95321502	95369258	0.811134	0.121087	0.0677791
1	95369258	95575850	0.810617	0.121308	0.0680744
1	95575850	95685040	0.809067	0.121087	0.0698464
1	95685040	95808833	0.806409	0.121234	0.0723568
1	95808833	96130856	0.806483	0.121161	0.0723568
1	96130856	96207443	0.804341	0.122785	0.0728736
1	96207443	96389200	0.804415	0.122711	0.0728736
1	96389200	96417415	0.804415	0.122637	0.0729474
1	96417415	96599972	0.804415	0.122711	0.0728736
1	96599972	96839015	0.804194	0.12308	0.072726
1	96839015	96993655	0.804341	0.122933	0.0727259
1	96993655	96995620	0.804489	0.12308	0.0724306
1	96995620	96998244	0.80567	0.12212	0.0722091
1	96998244	97141664	0.805523	0.12212	0.0723568
1	97141664	97258061	0.807516	0.12057	0.0719138
1	97258061	97329967	0.80855	0.121013	0.0704371
1	97329967	97419644	0.808624	0.120939	0.0704371
1	97419644	97484478	0.808328	0.121161	0.0705109
1	97484478	97567703	0.812685	0.119462	0.0678529
1	97567703	97740933	0.812906	0.119315	0.0677791
1	97740933	97832531	0.813054	0.119167	0.0677791
1	97832531	98094720	0.812906	0.119462	0.0676314
1	98094720	98263183	0.812242	0.119832	0.0679268
1	98263183	98334612	0.811208	0.119241	0.0695511
1	98334612	98459731	0.810691	0.119758	0.0695511
1	98459731	98496797	0.806852	0.122268	0.0708801
1	98496797	98777328	0.806999	0.12153	0.0714708
1	98777328	98958397	0.807147	0.121456	0.0713969
1	98958397	99088013	0.806852	0.122268	0.0708801
1	99088013	99206337	0.806852	0.122268	0.0708801
1	99206337	99239984	0.80663	0.122637	0.0707324
1	99239984	99336043	0.806556	0.122711	0.0707324
1	99336043	99492821	0.806926	0.122563	0.0705109
1	99492821	99563206	0.80663	0.123671	0.0696988
1	99563206	99600012	0.806556	0.123745	0.0696988
1	99600012	99647063	0.805006	0.125148	0.0698464
1	99647063	99692160	0.80412	0.125812	0.0700679
1	99692160	99732843	0.804268	0.125738	0.0699941
1	99732843	99786480	0.804341	0.125665	0.0699941
1	99786480	99874669	0.804415	0.125591	0.0699941
1	99874669	100241933	0.804046	0.125886	0.0700679
1	100241933	100297761	0.803898	0.126034	0.0700679
1	100297761	100332652	0.803382	0.125886	0.0707324
1	100332652	100462868	0.803234	0.126034	0.0707324
1	100462868	100503220	0.803455	0.12596	0.0705848
1	100503220	100537176	0.803529	0.12596	0.0705109
1	100537176	100545479	0.803455	0.12596	0.0705848
1	100545479	100613626	0.803455	0.125812	0.0707324
1	100613626	100731828	0.803455	0.125812	0.0707324
1	100731828	101073067	0.805449	0.121825	0.072726
1	101073067	101138560	0.805449	0.121825	0.072726
1	101138560	101217017	0.805449	0.121825	0.072726
1	101217017	101383163	0.802569	0.122047	0.075384
1	101383163	101384274	0.801536	0.122047	0.0764176
1	101384274	101574584	0.801831	0.121825	0.0763438
1	101574584	101575333	0.801905	0.121161	0.0769344
1	101575333	101713621	0.80161	0.120939	0.0774513
1	101713621	101803368	0.801314	0.121308	0.0773774
1	101803368	101842781	0.800502	0.121308	0.0781896
1	101842781	101923139	0.797032	0.121234	0.0817336
1	101923139	101956511	0.79718	0.120201	0.0826196
1	101956511	102123174	0.785514	0.120201	0.0942853
1	102123174	102243647	0.785514	0.120275	0.0942115
1	102243647	102280083	0.784702	0.120644	0.0946544
1	102280083	102362833	0.784776	0.120422	0.0948021
1	102362833	102432831	0.784776	0.120422	0.0948021
1	102432831	102503161	0.78448	0.119241	0.0962788
1	102503161	102647860	0.78448	0.119167	0.0963526
1	102647860	102678851	0.784185	0.119241	0.0965741
1	102678851	102740496	0.784185	0.119241	0.0965741
1	102740496	102983734	0.783742	0.119684	0.0965741
1	102983734	103083226	0.78389	0.119315	0.0967956
1	103083226	103109860	0.78389	0.119389	0.0967218
1	103109860	103150669	0.783742	0.118724	0.0975339
1	103150669	103293022	0.783742	0.118724	0.0975339
1	103293022	103363360	0.787064	0.119979	0.0929563
1	103363360	103827336	0.800724	0.120053	0.0792233
1	103827336	103946594	0.805375	0.121677	0.0729474
1	103946594	104094249	0.805449	0.121751	0.0727998
1	104094249	104141007	0.805523	0.121677	0.0727997
1	104141007	104226254	0.805597	0.121677	0.0727259
1	104226254	104326553	0.806926	0.122194	0.0708801
1	104326553	104349103	0.806926	0.122194	0.0708801
1	104349103	104440970	0.806926	0.122268	0.0708063
1	104440970	104444384	0.809436	0.121973	0.0685912
1	104444384	104601342	0.809731	0.121973	0.068296
1	104601342	104652287	0.809731	0.121973	0.068296
1	104652287	104756065	0.809731	0.12308	0.0671884
1	104756065	104870908	0.810174	0.122785	0.0670408
1	104870908	104987636	0.809731	0.12308	0.0671884
1	104987636	105121022	0.809731	0.12308	0.0671884
1	105121022	105182577	0.809214	0.122711	0.0680744
1	105182577	105437358	0.809584	0.122342	0.0680744
1	105437358	105471237	0.809362	0.122563	0.0680745
1	105471237	105473032	0.80951	0.122342	0.0681483
1	105473032	105547736	0.809288	0.122563	0.0681483
1	105547736	105760272	0.810986	0.122194	0.0668193
1	105760272	105831266	0.810913	0.122268	0.0668193
1	105831266	105915933	0.810913	0.122268	0.0668193
1	105915933	105967524	0.811651	0.12153	0.0668193
1	105967524	106100744	0.811651	0.12153	0.0668193
1	106100744	106223080	0.812685	0.121161	0.0661547
1	106223080	106224494	0.812463	0.121382	0.0661547
1	106224494	106299519	0.811282	0.12153	0.0671884
1	106299519	106431002	0.811282	0.12153	0.0671884
1	106431002	106626262	0.810543	0.122047	0.0674099
1	106626262	106889954	0.810396	0.122268	0.0673361
1	106889954	106944355	0.811725	0.122047	0.0662286
1	106944355	107014839	0.812463	0.121456	0.0660809
1	107014839	107085075	0.812463	0.121456	0.0660809
1	107085075	107165171	0.812537	0.12153	0.0659333
1	107165171	107184437	0.812242	0.121604	0.0661548
1	107184437	107374378	0.812242	0.12153	0.0662286
1	107374378	107474921	0.809731	0.12249	0.0677791
1	107474921	107528686	0.809805	0.122416	0.0677791
1	107528686	107703042	0.809436	0.12249	0.0680745
1	107703042	107704231	0.80951	0.12249	0.0680006
1	107704231	107867043	0.809362	0.122637	0.0680006
1	107867043	107983644	0.80951	0.122416	0.0680744
1	107983644	108120739	0.808993	0.123007	0.0680006
1	108120739	108150714	0.809067	0.122933	0.0680006
1	108150714	108533704	0.809214	0.122933	0.0678529
1	108533704	108725951	0.809879	0.122416	0.0677053
1	108725951	108823357	0.8101	0.122047	0.0678529
1	108823357	108851521	0.809288	0.122563	0.0681483
1	108851521	108959511	0.809362	0.12249	0.0681483
1	108959511	109040930	0.809288	0.12249	0.068222
1	109040930	109155187	0.809214	0.122637	0.0681483
1	109155187	109160077	0.808181	0.123819	0.0680006
1	109160077	109196935	0.807959	0.123597	0.0684436
1	109196935	109269362	0.808033	0.123523	0.0684436
1	109269362	109281340	0.808328	0.123302	0.0683697
1	109281340	109298007	0.808255	0.123376	0.0683697
1	109298007	109431964	0.808328	0.123302	0.0683697
1	109431964	109486853	0.809067	0.123154	0.0677791
1	109486853	109687479	0.808476	0.123745	0.0677791
1	109687479	109760506	0.809067	0.123449	0.0674837
1	109760506	109792563	0.810691	0.122563	0.0667455
1	109792563	109893258	0.810691	0.122342	0.066967
1	109893258	109908958	0.811356	0.12153	0.0671146
1	109908958	109964728	0.812168	0.120865	0.0669669
1	109964728	110128698	0.812168	0.120939	0.0668931
1	110128698	110190363	0.811503	0.121677	0.0668193
1	110190363	110230145	0.811503	0.121751	0.0667455
1	110230145	110456647	0.811429	0.121973	0.0665977
1	110456647	110487831	0.811208	0.122194	0.0665978
1	110487831	110491158	0.811134	0.122268	0.0665978
1	110491158	110522451	0.810913	0.122194	0.066893
1	110522451	110575192	0.810913	0.122268	0.0668193
1	110575192	110579200	0.809879	0.12249	0.0676315
1	110579200	110634783	0.81047	0.122711	0.0668193
1	110634783	110693388	0.810543	0.122637	0.0668193
1	110693388	110819013	0.810691	0.122563	0.0667455
1	110819013	110876248	0.810543	0.122711	0.0667454
1	110876248	110979796	0.810248	0.123007	0.0667454
1	110979796	111198700	0.81047	0.12308	0.0664501
1	111198700	111255644	0.810765	0.122637	0.0665978
1	111255644	111305301	0.811356	0.122637	0.0660071
1	111305301	111307830	0.811356	0.12249	0.0661547
1	111307830	111368504	0.811429	0.122416	0.0661547
1	111368504	111483530	0.811503	0.122416	0.0660809
1	111483530	111562205	0.812094	0.121899	0.0660071
1	111562205	111805025	0.811725	0.121456	0.0668193
1	111805025	111814522	0.811725	0.121013	0.0672623
1	111814522	111945150	0.809879	0.12153	0.0685913
1	111945150	112021523	0.809584	0.121973	0.0684435
1	112021523	112146273	0.809584	0.12249	0.0679268
1	112146273	112246375	0.807664	0.123449	0.0688866
1	112246375	112257832	0.807221	0.123597	0.0691819
1	112257832	112317852	0.807295	0.123745	0.0689604
1	112317852	112334243	0.808402	0.122563	0.0690343
1	112334243	112374638	0.808993	0.123302	0.0677053
1	112374638	112381325	0.808919	0.123671	0.0674099
1	112381325	112478948	0.808698	0.123819	0.0674838
1	112478948	112504556	0.80855	0.123819	0.0676314
1	112504556	112512037	0.808624	0.123819	0.0675576
1	112512037	112733534	0.80855	0.123893	0.0675576
1	112733534	112807061	0.808107	0.123819	0.0680745
1	112807061	112869467	0.808476	0.122785	0.0687389
1	112869467	112871794	0.808107	0.122933	0.0689604
1	112871794	113209343	0.808107	0.122933	0.0689604
1	113209343	113276642	0.808919	0.122711	0.0683697
1	113276642	113530511	0.8101	0.122047	0.0678529
1	113530511	113908803	0.809953	0.122194	0.0678529
1	113908803	114012715	0.809805	0.121825	0.0683697
1	114012715	114109705	0.809584	0.122047	0.0683697
1	114109705	114135206	0.8101	0.121751	0.0681483
1	114135206	114180217	0.810174	0.121677	0.0681483
1	114180217	114191013	0.810322	0.12153	0.0681483
1	114191013	114278954	0.810617	0.121382	0.0680006
1	114278954	114281934	0.810543	0.121382	0.0680744
1	114281934	114331560	0.810543	0.121382	0.0680744
1	114331560	114353453	0.808476	0.12212	0.0694034
1	114353453	114369078	0.80855	0.122047	0.0694034
1	114369078	114530787	0.808328	0.122268	0.0694035
1	114530787	114766967	0.808402	0.122268	0.0693296
1	114766967	114773537	0.808624	0.122194	0.0691819
1	114773537	114815231	0.808771	0.122194	0.0690342
1	114815231	115075617	0.808845	0.12212	0.0690343
1	115075617	115133336	0.808771	0.122194	0.0690342
1	115133336	115263838	0.808255	0.121825	0.0699202
1	115263838	115338118	0.808771	0.121382	0.0698464
1	115338118	115382450	0.808771	0.121382	0.0698464
1	115382450	115477620	0.808845	0.121234	0.0699203
1	115477620	115485371	0.808845	0.121087	0.0700679
1	115485371	115660961	0.808919	0.120275	0.0708063
1	115660961	115797547	0.809657	0.120201	0.0701418
1	115797547	115862385	0.808919	0.12057	0.0705109
1	115862385	116025338	0.809141	0.120201	0.0706586
1	116025338	116163113	0.809067	0.120275	0.0706586
1	116163113	116186745	0.80951	0.120127	0.0703633
1	116186745	116260700	0.809731	0.119905	0.0703633
1	116260700	116326814	0.809731	0.119905	0.0703633
1	116326814	116373483	0.809805	0.119684	0.0705109
1	116373483	116487687	0.809805	0.119684	0.0705109
1	116487687	116562681	0.80855	0.119758	0.0716922
1	116562681	116753465	0.80855	0.120053	0.0713969
1	116753465	116806836	0.806704	0.120348	0.0729474
1	116806836	116930377	0.806778	0.120275	0.0729474
1	116930377	117051076	0.806556	0.12057	0.0728736
1	117051076	117095648	0.805818	0.121161	0.0730212
1	117095648	117199776	0.805818	0.121013	0.0731689
1	117199776	117237609	0.805744	0.121087	0.0731689
1	117237609	117559862	0.805818	0.121087	0.0730951
1	117559862	117736145	0.804637	0.122194	0.0731689
1	117736145	117812202	0.804637	0.122047	0.0733166
1	117812202	117981747	0.804637	0.122047	0.0733166
1	117981747	118297876	0.804711	0.121973	0.0733166
1	118297876	118442969	0.797992	0.121751	0.0802569
1	118442969	118618490	0.794891	0.120939	0.0841702
1	118618490	118755257	0.794965	0.120791	0.084244
1	118755257	118904821	0.795038	0.120644	0.0843178
1	118904821	119007831	0.794226	0.120644	0.08513
1	119007831	119220917	0.794226	0.120644	0.08513
1	119220917	119247971	0.794226	0.12057	0.0852038
1	119247971	119292393	0.794595	0.120201	0.0852038
1	119292393	119294425	0.794669	0.120275	0.0850561
1	119294425	119352598	0.795112	0.119241	0.0856467
1	119352598	119449688	0.795334	0.119389	0.0852776
1	119449688	119472944	0.795555	0.119167	0.0852776
1	119472944	119585195	0.795334	0.119093	0.085573
1	119585195	119628061	0.800207	0.120053	0.0797401
1	119628061	119657136	0.800059	0.120053	0.0798877
1	119657136	119731832	0.800133	0.120053	0.079814
1	119731832	119767669	0.799911	0.12057	0.0795186
1	119767669	119805805	0.798582	0.121456	0.0799617
1	119805805	119892561	0.79622	0.124705	0.0790756
1	119892561	120061411	0.792528	0.12596	0.0815122
1	120061411	120273529	0.792159	0.126329	0.0815121
1	120273529	120823434	0.792159	0.126403	0.0814382
1	120823434	121860149	0.791937	0.126772	0.0812906
1	121860149	125184431	0.791716	0.126846	0.0814383
1	125184431	144826775	0.807812	0.120275	0.0719138
1	144826775	145491236	0.807738	0.120348	0.0719137
1	145491236	146109298	0.807738	0.120348	0.0719137
1	146109298	146228066	0.807664	0.120422	0.0719138
1	146228066	146506996	0.804932	0.121751	0.0733166
1	146506996	147026222	0.804711	0.121973	0.0733166
1	147026222	147028220	0.805227	0.121604	0.0731689
1	147028220	147096074	0.805597	0.121234	0.0731689
1	147096074	147121107	0.805744	0.121087	0.0731689
1	147121107	147222097	0.805818	0.121013	0.0731689
1	147222097	147341387	0.80604	0.121087	0.0728736
1	147341387	147422764	0.80604	0.121087	0.0728736
1	147422764	147501303	0.805892	0.121382	0.0727259
1	147501303	147525960	0.805818	0.121456	0.0727259
1	147525960	147530774	0.805818	0.121825	0.0723568
1	147530774	147579693	0.80567	0.121973	0.0723568
1	147579693	147691374	0.807073	0.122416	0.0705109
1	147691374	147718691	0.806926	0.122563	0.0705109
1	147718691	147909317	0.806926	0.122637	0.0704371
1	147909317	147921924	0.806852	0.122711	0.0704371
1	147921924	148075852	0.809657	0.121456	0.0688866
1	148075852	148226021	0.809214	0.121677	0.0691081
1	148226021	148767093	0.808771	0.121677	0.0695511
1	148767093	149364384	0.809067	0.12249	0.0684435
1	149364384	149486155	0.80855	0.123007	0.0684435
1	149486155	149838037	0.808624	0.122859	0.0685174
1	149838037	150028207	0.803603	0.125295	0.0711016
1	150028207	150188410	0.804341	0.124779	0.0708801
1	150188410	150549766	0.804784	0.124705	0.0705109
1	150549766	150561892	0.804341	0.124926	0.0707324
1	150561892	151009144	0.804711	0.124852	0.0704371
1	151009144	151026938	0.805375	0.124262	0.0703632
1	151026938	151028585	0.805301	0.124335	0.0703633
1	151028585	151164748	0.805227	0.124409	0.0703633
1	151164748	151368354	0.806704	0.123523	0.0697725
1	151368354	151566689	0.807073	0.122711	0.0702156
1	151566689	151711786	0.808033	0.121973	0.0699941
1	151711786	151808852	0.807959	0.122047	0.0699941
1	151808852	151827314	0.807738	0.122268	0.0699941
1	151827314	151860425	0.80759	0.122416	0.0699941
1	151860425	152170729	0.806704	0.12308	0.0702156
1	152170729	152340730	0.805006	0.123745	0.0712492
1	152340730	152429410	0.804932	0.123597	0.0714708
1	152429410	152481968	0.805006	0.123523	0.0714707
1	152481968	152565478	0.804711	0.123745	0.0715446
1	152565478	152737072	0.799468	0.123745	0.0767868
1	152737072	152811866	0.799395	0.123597	0.0770083
1	152811866	152883826	0.79969	0.123376	0.0769345
1	152883826	152885397	0.799542	0.123597	0.0768606
1	152885397	152917602	0.799247	0.123819	0.0769345
1	152917602	152942854	0.799395	0.123819	0.0767868
1	152942854	153097214	0.799468	0.123745	0.0767868
1	153097214	153208025	0.799542	0.123671	0.0767868
1	153208025	153357702	0.80412	0.122194	0.0736858
1	153357702	153492911	0.807516	0.12249	0.0699941
1	153492911	153573830	0.807738	0.122268	0.0699941
1	153573830	153588030	0.807885	0.12212	0.0699941
1	153588030	153608939	0.807221	0.122711	0.0700679
1	153608939	153626914	0.807147	0.122785	0.0700679
1	153626914	153777714	0.807221	0.122785	0.0699941
1	153777714	154299779	0.807664	0.122637	0.0696988
1	154299779	154417265	0.808624	0.122047	0.0693296
1	154417265	154465608	0.808402	0.122268	0.0693296
1	154465608	154572406	0.808402	0.122194	0.0694034
1	154572406	154736417	0.808328	0.122342	0.0693296
1	154736417	154797663	0.81202	0.121161	0.0668193
1	154797663	154799440	0.811872	0.121087	0.0670407
1	154799440	154814942	0.812537	0.120939	0.066524
1	154814942	154832512	0.812906	0.120496	0.0665978
1	154832512	154848658	0.812832	0.120422	0.0667455
1	154848658	155009181	0.813128	0.12057	0.0663024
1	155009181	155049522	0.813054	0.120644	0.0663024
1	155049522	155052885	0.813054	0.120718	0.0662286
1	155052885	155131737	0.813054	0.120865	0.0660809
1	155131737	156049284	0.813201	0.120718	0.0660809
1	156049284	156114969	0.81394	0.120275	0.0657856
1	156114969	156172096	0.813866	0.120275	0.0658594
1	156172096	156236367	0.813497	0.120644	0.0658594
1	156236367	156238439	0.813497	0.120348	0.0661547
1	156238439	156365320	0.813718	0.119905	0.0663763
1	156365320	156428782	0.816155	0.118576	0.0652688
1	156428782	156645402	0.816598	0.11865	0.0647519
1	156645402	156692984	0.815638	0.120053	0.0643089
1	156692984	156694145	0.815786	0.120127	0.0640874
1	156694145	156854664	0.815638	0.120127	0.0642351
1	156854664	156856303	0.814973	0.120939	0.0640875
1	156856303	157097907	0.815269	0.120718	0.0640136
1	157097907	157185122	0.815195	0.120791	0.0640136
1	157185122	157219722	0.81453	0.12057	0.0648996
1	157219722	157302900	0.815121	0.120053	0.0648257
1	157302900	157359883	0.814604	0.120496	0.0648996
1	157359883	157369337	0.814309	0.120718	0.0649734
1	157369337	157414427	0.814235	0.120865	0.0648996
1	157414427	157484220	0.814161	0.120939	0.0648996
1	157484220	157508607	0.814161	0.121013	0.0648258
1	157508607	157570314	0.813866	0.123302	0.0628322
1	157570314	157691039	0.813497	0.123745	0.0627584
1	157691039	157845688	0.813644	0.123597	0.0627584
1	157845688	157922301	0.813497	0.123376	0.0631276
1	157922301	157966143	0.813497	0.123302	0.0632014
1	157966143	158013264	0.813349	0.123449	0.0632014
1	158013264	158057357	0.813423	0.123819	0.0627584
1	158057357	158108645	0.812463	0.12404	0.0634967
1	158108645	158171152	0.811208	0.125074	0.0637183
1	158171152	158248580	0.811356	0.124926	0.0637183
1	158248580	158394731	0.811282	0.124926	0.0637921
1	158394731	158397255	0.81106	0.125148	0.0637921
1	158397255	158409648	0.810986	0.125295	0.0637183
1	158409648	158582099	0.810617	0.125443	0.0639398
1	158582099	158648433	0.810765	0.125222	0.0640136
1	158648433	158757298	0.811872	0.12404	0.0640874
1	158757298	158809251	0.812094	0.124409	0.0634968
1	158809251	158811829	0.812168	0.124335	0.0634967
1	158811829	158935106	0.811872	0.124409	0.0637183
1	158935106	159011084	0.812094	0.124409	0.0634968
1	159011084	159160827	0.812389	0.124114	0.0634968
1	159160827	159310204	0.810986	0.125591	0.0634229
1	159310204	159460322	0.810986	0.125591	0.0634229
1	159460322	159557884	0.810839	0.125812	0.0633491
1	159557884	159613434	0.811134	0.125443	0.0634229
1	159613434	159677134	0.811651	0.124926	0.0634229
1	159677134	159764580	0.811651	0.124926	0.0634229
1	159764580	159766349	0.811356	0.125222	0.0634229
1	159766349	159793436	0.811208	0.125369	0.0634229
1	159793436	159829549	0.81453	0.123228	0.0622416
1	159829549	159848723	0.814752	0.123302	0.0619463
1	159848723	159912824	0.813792	0.123893	0.0623154
1	159912824	159943109	0.813644	0.12308	0.0632753
1	159943109	160049679	0.814457	0.12308	0.0624631
1	160049679	160107379	0.814457	0.122933	0.0626107
1	160107379	160155673	0.814383	0.123007	0.0626107
1	160155673	160165575	0.814235	0.12308	0.0626846
1	160165575	160175101	0.814014	0.123228	0.0627584
1	160175101	160189366	0.814087	0.12308	0.0628323
1	160189366	160191011	0.815564	0.122194	0.0622416
1	160191011	160349799	0.815564	0.122194	0.0622416
1	160349799	160499433	0.815564	0.122194	0.0622416
1	160499433	160639494	0.816007	0.121899	0.0620939
1	160639494	160680141	0.816967	0.121161	0.0618724
1	160680141	160710649	0.817115	0.120718	0.0621678
1	160710649	160951570	0.815638	0.122047	0.0623154
1	160951570	161094956	0.814678	0.122637	0.0626846
1	161094956	161259694	0.814457	0.122859	0.0626846
1	161259694	161304658	0.814383	0.122711	0.0629061
1	161304658	161419933	0.814087	0.122342	0.0635706
1	161419933	161489537	0.814014	0.122416	0.0635706
1	161489537	161664279	0.814309	0.12308	0.0626107
1	161664279	161704069	0.814087	0.123523	0.0623893
1	161704069	161705365	0.814014	0.123597	0.0623893
1	161705365	161736868	0.814087	0.123671	0.0622416
1	161736868	161983225	0.814383	0.123819	0.0617986
1	161983225	162004851	0.816007	0.122342	0.0616509
1	162004851	162033956	0.816819	0.122342	0.0608388
1	162033956	162067135	0.816893	0.12212	0.0609864
1	162067135	162161282	0.817041	0.121973	0.0609864
1	162161282	162257081	0.816598	0.122563	0.0608388
1	162257081	162330181	0.816524	0.122637	0.0608388
1	162330181	162351188	0.816155	0.122416	0.0614294
1	162351188	162376028	0.816819	0.121604	0.0615771
1	162376028	162471550	0.816819	0.121456	0.0617248
1	162471550	162631124	0.816819	0.121677	0.0615032
1	162631124	162798611	0.816819	0.121899	0.0612817
1	162798611	162857783	0.816007	0.122194	0.0617986
1	162857783	162868352	0.816081	0.12212	0.0617986
1	162868352	162919272	0.816081	0.122268	0.0616509
1	162919272	162965548	0.815638	0.122711	0.0616509
1	162965548	163072010	0.81549	0.122859	0.0616509
1	163072010	163173134	0.815712	0.122416	0.0618724
1	163173134	163318954	0.815564	0.121308	0.0631276
1	163318954	163374992	0.815712	0.121161	0.0631276
1	163374992	163475585	0.816819	0.121087	0.0620939
1	163475585	163536287	0.816819	0.121087	0.0620939
1	163536287	163536573	0.816745	0.121161	0.0620939
1	163536573	163610165	0.817188	0.12057	0.0622416
1	163610165	163847764	0.816893	0.11961	0.0634967
1	163847764	163979136	0.816967	0.119389	0.0636444
1	163979136	164097697	0.817041	0.120053	0.0629061
1	164097697	164281118	0.817041	0.120201	0.0627584
1	164281118	164477114	0.816819	0.119979	0.0632014
1	164477114	164510957	0.817927	0.119019	0.0630537
1	164510957	164560335	0.817705	0.119315	0.0629799
1	164560335	164636063	0.816967	0.119979	0.0630537
1	164636063	164690353	0.818665	0.120201	0.0611341
1	164690353	164756923	0.816893	0.120422	0.0626846
1	164756923	164985277	0.816081	0.120939	0.0629799
1	164985277	165048659	0.816155	0.120718	0.0631276
1	165048659	165061655	0.816229	0.120865	0.0629061
1	165061655	165117428	0.816598	0.120496	0.0629061
1	165117428	165158633	0.816745	0.120348	0.0629061
1	165158633	165222458	0.816893	0.120053	0.0630537
1	165222458	165315486	0.816598	0.120422	0.0629799
1	165315486	165385474	0.816376	0.120201	0.0634229
1	165385474	165495548	0.816302	0.120275	0.0634229
1	165495548	165651555	0.81453	0.121013	0.0644566
1	165651555	165680070	0.814604	0.121013	0.0643827
1	165680070	165697262	0.814678	0.120865	0.0644566
1	165697262	165716968	0.814752	0.120791	0.0644566
1	165716968	165857508	0.814678	0.120865	0.0644566
1	165857508	165941179	0.814161	0.120791	0.0650473
1	165941179	166035985	0.814161	0.120644	0.065195
1	166035985	166080033	0.814235	0.120644	0.0651211
1	166080033	166139650	0.814161	0.120718	0.0651211
1	166139650	166335542	0.814161	0.120644	0.065195
1	166335542	166394134	0.813866	0.120865	0.0652688
1	166394134	166490612	0.81394	0.119389	0.0666716
1	166490612	166541856	0.814457	0.11961	0.0659332
1	166541856	166591795	0.814309	0.119684	0.0660071
1	166591795	166704178	0.814457	0.119684	0.0658594
1	166704178	166739859	0.814235	0.120053	0.0657117
1	166739859	166831375	0.814678	0.11961	0.0657117
1	166831375	166989700	0.814752	0.119536	0.0657117
1	166989700	167050837	0.814752	0.11961	0.0656379
1	167050837	167081680	0.815564	0.119389	0.0650473
1	167081680	167130370	0.815564	0.119389	0.0650473
1	167130370	167190468	0.816524	0.119389	0.0640875
1	167190468	167425254	0.819773	0.117469	0.0627584
1	167425254	167472268	0.81992	0.117617	0.0624631
1	167472268	167495229	0.819773	0.117912	0.0623154
1	167495229	167532922	0.82088	0.117321	0.0617986
1	167532922	167565187	0.820216	0.117764	0.0620201
1	167565187	167637660	0.820216	0.118576	0.061208
1	167637660	167674224	0.820142	0.11865	0.061208
1	167674224	167741837	0.819699	0.118798	0.0615032
1	167741837	167802900	0.819846	0.118576	0.0615771
1	167802900	167863275	0.819699	0.118798	0.0615032
1	167863275	168117713	0.818591	0.119905	0.0615033
1	168117713	168204777	0.818591	0.119905	0.0615033
1	168204777	168336072	0.817631	0.120422	0.0619463
1	168336072	168403099	0.817779	0.119832	0.0623893
1	168403099	168437223	0.818148	0.119536	0.0623154
1	168437223	168526369	0.813792	0.121161	0.0650472
1	168526369	168599073	0.813792	0.121161	0.0650472
1	168599073	168642483	0.813349	0.121308	0.0653426
1	168642483	168673657	0.813201	0.121456	0.0653425
1	168673657	168693489	0.812832	0.121456	0.0657117
1	168693489	168726415	0.812758	0.12153	0.0657117
1	168726415	168777479	0.811429	0.121677	0.066893
1	168777479	168857826	0.811134	0.121825	0.0670407
1	168857826	168932532	0.811356	0.121456	0.0671884
1	168932532	169009243	0.8101	0.121308	0.0685912
1	169009243	169041816	0.8101	0.121308	0.0685912
1	169041816	169117378	0.809657	0.121456	0.0688866
1	169117378	169555753	0.803751	0.122194	0.0740549
1	169555753	169609348	0.806778	0.120201	0.0730213
1	169609348	169677905	0.807516	0.124188	0.068296
1	169677905	169777023	0.806556	0.124409	0.0690343
1	169777023	169788227	0.806556	0.124483	0.0689604
1	169788227	169960910	0.80663	0.124483	0.0688866
1	169960910	170133391	0.806852	0.124335	0.0688127
1	170133391	170199349	0.806852	0.124409	0.0687389
1	170199349	170309407	0.809067	0.124779	0.0661547
1	170309407	170406522	0.809214	0.124631	0.0661548
1	170406522	170409687	0.809288	0.124557	0.0661547
1	170409687	170586093	0.809288	0.124631	0.0660809
1	170586093	170675001	0.809879	0.124409	0.0657118
1	170675001	170947602	0.810765	0.123893	0.0653426
1	170947602	171074492	0.813128	0.122637	0.0642351
1	171074492	171158899	0.813497	0.122268	0.0642351
1	171158899	171256145	0.813571	0.122194	0.0642351
1	171256145	171335470	0.815343	0.121456	0.0632014
1	171335470	171439234	0.815343	0.121456	0.0632014
1	171439234	171611453	0.813571	0.122859	0.0635706
1	171611453	171656182	0.813423	0.123154	0.0634229
1	171656182	171678897	0.813423	0.12308	0.0634968
1	171678897	171764182	0.813349	0.122859	0.0637921
1	171764182	171838081	0.813349	0.122933	0.0637183
1	171838081	171980641	0.813423	0.122785	0.0637921
1	171980641	171984604	0.813349	0.122785	0.063866
1	171984604	172117958	0.813423	0.122711	0.0638659
1	172117958	172219208	0.813349	0.122785	0.063866
1	172219208	172333118	0.812758	0.12308	0.0641612
1	172333118	172495650	0.81394	0.122047	0.0640136
1	172495650	172681545	0.814309	0.122047	0.0636444
1	172681545	172836528	0.814383	0.12153	0.0640875
1	172836528	172965101	0.814309	0.122047	0.0636444
1	172965101	173126624	0.815121	0.121825	0.0630537
1	173126624	173132288	0.816081	0.121161	0.0627584
1	173132288	173160225	0.815933	0.121161	0.0629061
1	173160225	173204924	0.81549	0.12153	0.0629799
1	173204924	173303753	0.81549	0.121456	0.0630537
1	173303753	173330820	0.815269	0.121604	0.0631276
1	173330820	173414074	0.815564	0.12153	0.0629061
1	173414074	173889386	0.816672	0.12153	0.0617986
1	173889386	175045421	0.817188	0.121161	0.0616509
1	175045421	175120632	0.817188	0.121161	0.0616509
1	175120632	175198931	0.815933	0.120275	0.0637921
1	175198931	175310062	0.816598	0.119536	0.0638659
1	175310062	175418726	0.816672	0.119758	0.0635706
1	175418726	175457331	0.815859	0.12057	0.0635706
1	175457331	175558893	0.816229	0.120201	0.0635706
1	175558893	175598294	0.815933	0.120201	0.063866
1	175598294	175714222	0.813718	0.121677	0.0646042
1	175714222	175755086	0.811799	0.122194	0.0660071
1	175755086	175852100	0.81202	0.123154	0.0648258
1	175852100	175922030	0.811725	0.123523	0.0647519
1	175922030	175931103	0.810248	0.125369	0.0643828
1	175931103	176214920	0.810396	0.125222	0.0643828
1	176214920	176476566	0.81047	0.125148	0.0643828
1	176476566	176555002	0.811282	0.122563	0.0661548
1	176555002	176715294	0.811577	0.121899	0.0665239
1	176715294	176767562	0.811651	0.121899	0.0664501
1	176767562	176799182	0.811725	0.121825	0.0664501
1	176799182	176912872	0.811725	0.121825	0.0664501
1	176912872	177047730	0.811725	0.121899	0.0663763
1	177047730	177107128	0.810986	0.121751	0.0672623
1	177107128	177207076	0.811134	0.121751	0.0671146
1	177207076	177332532	0.810765	0.122268	0.066967
1	177332532	177465100	0.810691	0.122416	0.0668931
1	177465100	177682594	0.811651	0.121456	0.0668931
1	177682594	177780035	0.811503	0.121604	0.0668931
1	177780035	177870477	0.808402	0.121013	0.0705848
1	177870477	177968603	0.808624	0.120644	0.0707325
1	177968603	178027267	0.807738	0.121308	0.0709539
1	178027267	178054900	0.805597	0.12212	0.0722829
1	178054900	178237010	0.805744	0.121899	0.0723568
1	178237010	178497297	0.805744	0.121899	0.0723568
1	178497297	178642865	0.805523	0.122194	0.0722829
1	178642865	178659876	0.805449	0.12212	0.0724306
1	178659876	178661877	0.805375	0.122194	0.0724306
1	178661877	178713828	0.805375	0.122047	0.0725783
1	178713828	178941695	0.805006	0.122268	0.072726
1	178941695	178959881	0.804711	0.122637	0.0726521
1	178959881	178975111	0.804563	0.122785	0.0726521
1	178975111	179001304	0.804858	0.122416	0.0727259
1	179001304	179341797	0.797106	0.123966	0.0789279
1	179341797	179546759	0.79718	0.124114	0.0787064
1	179546759	179708376	0.79718	0.124188	0.0786326
1	179708376	179760946	0.796737	0.124483	0.0787803
1	179760946	179789449	0.796589	0.124335	0.0790756
1	179789449	179930677	0.797327	0.124188	0.078485
1	179930677	180153255	0.797327	0.124188	0.078485
1	180153255	180222186	0.797475	0.124409	0.0781158
1	180222186	180256537	0.799542	0.123745	0.0767129
1	180256537	180257255	0.800576	0.124409	0.0750148
1	180257255	180258883	0.804268	0.123671	0.0720614
1	180258883	180599504	0.804711	0.123376	0.0719138
1	180599504	180914524	0.808698	0.121456	0.0698464
1	180914524	180927776	0.809067	0.121308	0.0696249
1	180927776	180945168	0.808919	0.121456	0.0696249
1	180945168	180969783	0.809436	0.121308	0.0692558
1	180969783	181046464	0.810174	0.120939	0.0688866
1	181046464	181146569	0.810174	0.121013	0.0688128
1	181146569	181175401	0.810248	0.121308	0.0684436
1	181175401	181180741	0.810913	0.120348	0.0687389
1	181180741	181212757	0.811503	0.119536	0.0689604
1	181212757	181341998	0.811429	0.11961	0.0689604
1	181341998	181420659	0.81298	0.120496	0.0665239
1	181420659	181476944	0.812906	0.12057	0.0665239
1	181476944	181477799	0.812758	0.120791	0.0664501
1	181477799	181558007	0.814457	0.120053	0.0654902
1	181558007	181657210	0.814087	0.120865	0.0650473
1	181657210	181794360	0.813866	0.121013	0.0651211
1	181794360	181858765	0.813792	0.121234	0.0649734
1	181858765	181940864	0.81298	0.120718	0.0663024
1	181940864	182077342	0.81298	0.120718	0.0663024
1	182077342	182143636	0.812685	0.120644	0.0666716
1	182143636	182208163	0.812832	0.120348	0.0668193
1	182208163	182254992	0.812906	0.120275	0.0668193
1	182254992	182329371	0.812906	0.120127	0.0669669
1	182329371	182454602	0.81298	0.120275	0.0667454
1	182454602	182577190	0.81394	0.11961	0.0664501
1	182577190	182785410	0.813054	0.120201	0.0667455
1	182785410	182956383	0.80951	0.118798	0.0716922
1	182956383	183148342	0.80951	0.119019	0.0714707
1	183148342	183185327	0.80951	0.119019	0.0714707
1	183185327	183202107	0.80951	0.119093	0.0713969
1	183202107	183277887	0.809584	0.119019	0.0713969
1	183277887	183434802	0.809214	0.119389	0.0713969
1	183434802	183582625	0.809067	0.119536	0.0713969
1	183582625	183795010	0.810396	0.119536	0.0700679
1	183795010	183828090	0.810986	0.119093	0.0699203
1	183828090	183873630	0.811356	0.119019	0.0696249
1	183873630	183961615	0.811282	0.119315	0.0694034
1	183961615	184013187	0.814087	0.119979	0.0659333
1	184013187	184164997	0.814235	0.120201	0.0655641
1	184164997	184168641	0.814235	0.120275	0.0654902
1	184168641	184333222	0.814087	0.120348	0.0655641
1	184333222	184362604	0.814014	0.120422	0.0655641
1	184362604	184437357	0.814014	0.120053	0.0659332
1	184437357	184620992	0.814014	0.120127	0.0658594
1	184620992	184658797	0.814604	0.120053	0.0653425
1	184658797	184768791	0.814752	0.119905	0.0653426
1	184768791	184803044	0.814752	0.119905	0.0653426
1	184803044	184939404	0.814752	0.119905	0.0653426
1	184939404	184985979	0.814457	0.120275	0.0652688
1	184985979	185228200	0.814826	0.119315	0.0658594
1	185228200	185369842	0.814826	0.119241	0.0659332
1	185369842	185480426	0.8149	0.119315	0.0657856
1	185480426	185543829	0.814161	0.119241	0.0665978
1	185543829	185604748	0.812758	0.120201	0.0670407
1	185604748	185685073	0.812758	0.120201	0.0670407
1	185685073	185728045	0.812758	0.120127	0.0671146
1	185728045	185805649	0.812832	0.120053	0.0671146
1	185805649	185919307	0.812685	0.120201	0.0671146
1	185919307	186062868	0.812685	0.120422	0.0668931
1	186062868	186183507	0.812685	0.120422	0.0668931
1	186183507	186185684	0.814161	0.119979	0.0658594
1	186185684	186206412	0.814161	0.119979	0.0658594
1	186206412	186283984	0.813201	0.120275	0.0665239
1	186283984	186534045	0.812758	0.120939	0.0663024
1	186534045	186841722	0.812685	0.121013	0.0663024
1	186841722	186892627	0.813423	0.121013	0.0655641
1	186892627	186999131	0.813275	0.120939	0.0657856
1	186999131	187000135	0.813275	0.121013	0.0657117
1	187000135	187084159	0.812685	0.120422	0.0668931
1	187084159	187261052	0.812611	0.120939	0.0664501
1	187261052	187319440	0.812168	0.121382	0.0664501
1	187319440	187362892	0.812094	0.121456	0.0664501
1	187362892	187445967	0.812242	0.121308	0.0664501
1	187445967	187469128	0.812242	0.121308	0.0664501
1	187469128	187476425	0.81202	0.121456	0.0665239
1	187476425	187555148	0.811872	0.121677	0.0664501
1	187555148	187629330	0.810248	0.121308	0.0684436
1	187629330	187719414	0.8101	0.121382	0.0685174
1	187719414	187753404	0.810027	0.121382	0.0685912
1	187753404	187788299	0.810027	0.121382	0.0685912
1	187788299	187881649	0.808255	0.119389	0.0723568
1	187881649	187932830	0.80663	0.119389	0.0739811
1	187932830	188279229	0.795112	0.120053	0.0848346
1	188279229	188360697	0.795112	0.120127	0.0847608
1	188360697	188654123	0.794965	0.120201	0.0848346
1	188654123	188739421	0.806187	0.11806	0.0757532
1	188739421	188789287	0.80604	0.118281	0.0756793
1	188789287	188898545	0.812315	0.118576	0.0691081
1	188898545	189030172	0.812389	0.118503	0.0691081
1	189030172	189557469	0.812463	0.118503	0.0690342
1	189557469	189581286	0.812685	0.118281	0.0690342
1	189581286	189792701	0.812906	0.117986	0.0691081
1	189792701	189871788	0.81047	0.119167	0.0703633
1	189871788	189934488	0.81106	0.119093	0.0698464
1	189934488	190140731	0.80759	0.122194	0.0702156
1	190140731	190416391	0.807738	0.12308	0.0691819
1	190416391	190551730	0.807516	0.123449	0.0690343
1	190551730	190613788	0.807073	0.123671	0.0692558
1	190613788	190696028	0.807369	0.123449	0.0691819
1	190696028	190990641	0.807073	0.123819	0.0691081
1	190990641	191006294	0.807147	0.123819	0.0690342
1	191006294	191182790	0.807073	0.123893	0.0690343
1	191182790	191183095	0.805818	0.124409	0.0697726
1	191183095	191462039	0.80567	0.124557	0.0697726
1	191462039	191464358	0.806483	0.12404	0.0694773
1	191464358	191467426	0.8101	0.124483	0.0654164
1	191467426	191657874	0.809879	0.124409	0.0657118
1	191657874	191703763	0.809879	0.124409	0.0657118
1	191703763	191900151	0.809805	0.124483	0.0657117
1	191900151	192130472	0.810765	0.124262	0.0649734
1	192130472	192379492	0.811503	0.123745	0.0647519
1	192379492	192430020	0.81298	0.122637	0.0643827
1	192430020	192446963	0.813054	0.122563	0.0643828
1	192446963	192505443	0.813128	0.122563	0.0643089
1	192505443	192577944	0.813054	0.122637	0.0643089
1	192577944	192583232	0.814235	0.121604	0.0641612
1	192583232	192596930	0.814161	0.121677	0.0641612
1	192596930	192628208	0.813201	0.12212	0.0646781
1	192628208	192824322	0.813571	0.121751	0.0646781
1	192824322	192925923	0.810248	0.122637	0.0671146
1	192925923	192997699	0.810322	0.122563	0.0671146
1	192997699	193314478	0.810322	0.122563	0.0671146
1	193314478	193476156	0.810248	0.122563	0.0671884
1	193476156	193502938	0.809805	0.123007	0.0671884
1	193502938	193538639	0.8101	0.123007	0.066893
1	193538639	193606222	0.806556	0.123376	0.0700679
1	193606222	193802186	0.806335	0.122785	0.0708801
1	193802186	193860793	0.805523	0.122859	0.0716184
1	193860793	193969603	0.805375	0.122933	0.0716922
1	193969603	194031983	0.806409	0.122342	0.0712492
1	194031983	194137977	0.807295	0.121751	0.070954
1	194137977	194250000	0.807147	0.122342	0.0705109
1	194250000	194395412	0.807221	0.122268	0.0705109
1	194395412	194411869	0.807369	0.121825	0.0708063
1	194411869	194546693	0.807369	0.121751	0.0708801
1	194546693	194596414	0.806852	0.122342	0.0708063
1	194596414	194652840	0.806999	0.122342	0.0706586
1	194652840	194766902	0.806926	0.122416	0.0706586
1	194766902	194872790	0.80759	0.121677	0.0707324
1	194872790	194939075	0.807738	0.12153	0.0707324
1	194939075	195084247	0.807812	0.121825	0.0703633
1	195084247	195186500	0.807885	0.121899	0.0702156
1	195186500	195301905	0.80663	0.122194	0.0711754
1	195301905	195337743	0.806852	0.121899	0.0712492
1	195337743	195472689	0.806852	0.121899	0.0712492
1	195472689	195598104	0.806483	0.122194	0.0713231
1	195598104	195704708	0.806999	0.121973	0.0710278
1	195704708	195885612	0.806335	0.122194	0.0714707
1	195885612	195956137	0.807147	0.122047	0.0708063
1	195956137	196027824	0.806113	0.121456	0.0724306
1	196027824	196059162	0.804268	0.121751	0.0739811
1	196059162	196149011	0.803972	0.121677	0.0743502
1	196149011	196205660	0.803972	0.121677	0.0743502
1	196205660	196209064	0.803603	0.121973	0.0744241
1	196209064	196378127	0.794595	0.122416	0.0829887
1	196378127	196607234	0.794669	0.122416	0.0829149
1	196607234	196674253	0.794448	0.12249	0.0830626
1	196674253	196766677	0.793636	0.123228	0.0831364
1	196766677	197342098	0.793488	0.122859	0.0836533
1	197342098	197972967	0.791273	0.122933	0.0857944
1	197972967	198061672	0.795555	0.123966	0.0804784
1	198061672	198067004	0.795703	0.123819	0.0804784
1	198067004	198130247	0.795629	0.123966	0.0804046
1	198130247	198201847	0.794522	0.124557	0.0809214
1	198201847	198317710	0.794522	0.124483	0.0809953
1	198317710	198416503	0.794891	0.124557	0.0805523
1	198416503	198484154	0.794891	0.124631	0.0804785
1	198484154	198570898	0.794965	0.124705	0.0803308
1	198570898	198626897	0.797327	0.124557	0.0781158
1	198626897	198705436	0.797992	0.124262	0.0777466
1	198705436	198715223	0.798213	0.12404	0.0777466
1	198715223	198806345	0.798213	0.12404	0.0777466
1	198806345	198847080	0.798361	0.124335	0.0773036
1	198847080	199043856	0.798287	0.124335	0.0773774
1	199043856	199154482	0.798361	0.124262	0.0773774
1	199154482	199292262	0.797918	0.124852	0.0772297
1	199292262	199613248	0.805449	0.123154	0.0713969
1	199613248	199723474	0.806556	0.122268	0.0711755
1	199723474	199816880	0.806335	0.12249	0.0711755
1	199816880	199936700	0.806483	0.122416	0.0711016
1	199936700	200049723	0.806335	0.122785	0.0708801
1	200049723	200052133	0.807812	0.122194	0.0699941
1	200052133	200094246	0.807812	0.12212	0.0700679
1	200094246	200167673	0.807664	0.122342	0.0699941
1	200167673	200168855	0.807147	0.122785	0.0700679
1	200168855	200181011	0.808402	0.122194	0.0694034
1	200181011	200194568	0.807516	0.123449	0.0690343
1	200194568	200304745	0.807516	0.123597	0.0688866
1	200304745	200500101	0.80759	0.123523	0.0688866
1	200500101	200620065	0.806852	0.124262	0.0688866
1	200620065	200697759	0.806926	0.124262	0.0688127
1	200697759	200895854	0.807221	0.124262	0.0685174
1	200895854	201070752	0.80663	0.124483	0.0688866
1	201070752	201102411	0.807369	0.12404	0.0685912
1	201102411	201156421	0.808476	0.123523	0.0680006
1	201156421	201203002	0.808476	0.123523	0.0680006
1	201203002	201275301	0.808993	0.12308	0.0679268
1	201275301	201416740	0.809288	0.122785	0.0679268
1	201416740	201556396	0.811799	0.121751	0.0664501
1	201556396	201568357	0.811503	0.121161	0.0673361
1	201568357	201619812	0.811503	0.121161	0.0673361
1	201619812	201660954	0.81202	0.121087	0.0668931
1	201660954	201713246	0.812168	0.120939	0.0668931
1	201713246	201752802	0.812168	0.120865	0.0669669
1	201752802	201783139	0.812315	0.120718	0.066967
1	201783139	201919152	0.812906	0.120127	0.0669669
1	201919152	201951057	0.813054	0.120053	0.0668931
1	201951057	201994442	0.81298	0.120127	0.0668931
1	201994442	202045840	0.813423	0.120275	0.0663024
1	202045840	202106361	0.813349	0.120275	0.0663763
1	202106361	202159051	0.813275	0.120348	0.0663762
1	202159051	202233362	0.812611	0.120718	0.0666716
1	202233362	202324788	0.813423	0.120275	0.0663024
1	202324788	202621607	0.813423	0.120275	0.0663024
1	202621607	202646021	0.813128	0.120718	0.0661548
1	202646021	202647559	0.813201	0.120644	0.0661547
1	202647559	202853438	0.813201	0.120644	0.0661547
1	202853438	202940846	0.813349	0.120422	0.0662286
1	202940846	202983699	0.813349	0.120348	0.0663024
1	202983699	203034513	0.813423	0.120275	0.0663024
1	203034513	203080548	0.813423	0.120275	0.0663024
1	203080548	203177458	0.811725	0.121456	0.0668193
1	203177458	203227714	0.811651	0.12153	0.0668193
1	203227714	203300939	0.812685	0.121308	0.0660071
1	203300939	203365985	0.812685	0.121308	0.0660071
1	203365985	203399089	0.813423	0.120865	0.0657117
1	203399089	203534139	0.812685	0.121751	0.0655641
1	203534139	203572321	0.813275	0.121456	0.0652688
1	203572321	203592421	0.813866	0.121013	0.0651211
1	203592421	203646342	0.81394	0.120791	0.0652688
1	203646342	203671024	0.813792	0.121013	0.0651949
1	203671024	203678775	0.813644	0.120496	0.0658594
1	203678775	203761247	0.811946	0.120496	0.0675576
1	203761247	204012018	0.811946	0.120422	0.0676314
1	204012018	204141419	0.812611	0.120496	0.0668931
1	204141419	204210162	0.812906	0.120865	0.0662286
1	204210162	204291693	0.812168	0.121456	0.0663762
1	204291693	204387951	0.812463	0.121087	0.0664501
1	204387951	204392359	0.812094	0.121604	0.0663024
1	204392359	204712729	0.810543	0.122342	0.0671146
1	204712729	204817329	0.81047	0.122416	0.0671146
1	204817329	204900431	0.81047	0.12249	0.0670408
1	204900431	204963273	0.811799	0.121308	0.0668931
1	204963273	205003515	0.811725	0.121161	0.0671146
1	205003515	205016766	0.811725	0.121382	0.0668931
1	205016766	205043609	0.811577	0.121456	0.0669669
1	205043609	205300373	0.811651	0.121382	0.0669669
1	205300373	205341078	0.812685	0.120127	0.0671884
1	205341078	205450990	0.812832	0.119979	0.0671884
1	205450990	205489136	0.813792	0.119315	0.066893
1	205489136	205518275	0.813718	0.119979	0.0663024
1	205518275	205568730	0.812537	0.120127	0.0673361
1	205568730	205610834	0.812758	0.119979	0.0672622
1	205610834	205670114	0.812685	0.120127	0.0671884
1	205670114	205843175	0.812685	0.120127	0.0671884
1	205843175	205915619	0.812611	0.119905	0.0674838
1	205915619	205951552	0.812463	0.119093	0.0684435
1	205951552	205987017	0.812537	0.119019	0.0684436
1	205987017	206019026	0.812685	0.118872	0.0684436
1	206019026	206048491	0.812685	0.118872	0.0684436
1	206048491	206066654	0.812463	0.119167	0.0683697
1	206066654	206091774	0.812537	0.119241	0.0682221
1	206091774	206204167	0.812463	0.119241	0.0682959
1	206204167	206346064	0.812315	0.118576	0.0691081
1	206346064	206356541	0.812168	0.118724	0.0691081
1	206356541	206469196	0.812094	0.118798	0.0691081
1	206469196	206487185	0.81202	0.118872	0.0691081
1	206487185	206537012	0.811946	0.118946	0.0691081
1	206537012	206621136	0.810913	0.118872	0.0702156
1	206621136	206755837	0.810617	0.118798	0.0705847
1	206755837	206868458	0.8101	0.119315	0.0705847
1	206868458	207018728	0.809731	0.121013	0.0692558
1	207018728	207095145	0.809953	0.121087	0.0689604
1	207095145	207116091	0.809731	0.121308	0.0689604
1	207116091	207124121	0.809805	0.121013	0.0691819
1	207124121	207381921	0.80951	0.120865	0.0696249
1	207381921	207504783	0.80951	0.120791	0.0696988
1	207504783	207633786	0.808919	0.121087	0.0699941
1	207633786	207704164	0.808476	0.121456	0.0700679
1	207704164	207870062	0.809214	0.121234	0.0695511
1	207870062	207889126	0.809362	0.120939	0.0696988
1	207889126	207920374	0.809214	0.121087	0.0696988
1	207920374	207985882	0.809288	0.121013	0.0696988
1	207985882	208007808	0.809067	0.121161	0.0697725
1	208007808	208009749	0.808328	0.12153	0.0701418
1	208009749	208019474	0.808181	0.121825	0.0699941
1	208019474	208162748	0.808845	0.12057	0.0705848
1	208162748	208236698	0.808845	0.12057	0.0705848
1	208236698	208286347	0.809731	0.120422	0.0698465
1	208286347	208366818	0.809805	0.120348	0.0698464
1	208366818	208367946	0.809879	0.120275	0.0698465
1	208367946	208408503	0.809879	0.120348	0.0697726
1	208408503	208458511	0.808476	0.121677	0.0698464
1	208458511	208526314	0.810027	0.121604	0.0683697
1	208526314	208535295	0.810248	0.121456	0.068296
1	208535295	208634992	0.8101	0.121677	0.068222
1	208634992	208683820	0.809805	0.121825	0.0683697
1	208683820	208749012	0.809288	0.122268	0.0684436
1	208749012	208822131	0.809657	0.121825	0.0685174
1	208822131	208921662	0.809805	0.121677	0.0685174
1	208921662	209061878	0.810617	0.121161	0.068222
1	209061878	209156193	0.809141	0.12153	0.0693296
1	209156193	209249177	0.809362	0.121308	0.0693296
1	209249177	209412792	0.809362	0.121382	0.0692558
1	209412792	209550075	0.809141	0.121899	0.0689604
1	209550075	209609579	0.80855	0.122047	0.0694034
1	209609579	209662600	0.809141	0.121973	0.0688866
1	209662600	209704225	0.80759	0.122785	0.069625
1	209704225	209771617	0.807812	0.122563	0.069625
1	209771617	209892124	0.807885	0.12249	0.0696249
1	209892124	210222172	0.807738	0.122711	0.0695511
1	210222172	210270814	0.807738	0.122785	0.0694773
1	210270814	210308795	0.808255	0.122268	0.0694773
1	210308795	210396718	0.808255	0.122268	0.0694773
1	210396718	210412231	0.808033	0.122416	0.0695511
1	210412231	210413494	0.807959	0.12249	0.0695511
1	210413494	210451889	0.807885	0.122563	0.0695511
1	210451889	210486622	0.808107	0.122342	0.0695511
1	210486622	210526045	0.808107	0.122416	0.0694773
1	210526045	210573176	0.807738	0.122637	0.0696249
1	210573176	210614406	0.807369	0.121899	0.0707324
1	210614406	210617517	0.808402	0.122933	0.0686651
1	210617517	210715575	0.808328	0.122416	0.0692558
1	210715575	210907808	0.807812	0.122711	0.0694773
1	210907808	211036115	0.804858	0.124409	0.0707324
1	211036115	211107531	0.804711	0.124483	0.0708063
1	211107531	211182959	0.804711	0.124114	0.0711755
1	211182959	211200844	0.804637	0.124114	0.0712493
1	211200844	211469675	0.804489	0.124409	0.0711016
1	211469675	211527343	0.804046	0.124483	0.0714707
1	211527343	211592024	0.803825	0.124705	0.0714708
1	211592024	211728899	0.804046	0.123819	0.0721352
1	211728899	211922733	0.802053	0.125	0.0729474
1	211922733	212171672	0.801757	0.125222	0.0730213
1	212171672	212234410	0.805818	0.125074	0.0691081
1	212234410	212432596	0.805892	0.124926	0.0691819
[truncated: 27,833 more rows]
