# Supplementary material for: Joint multi-ancestry and admixed GWAS reveals the complex genetics behind human cranial vault shape
Source: Nat Commun. 2023 Nov 16;14:7436. doi: 10.1038/s41467-023-43237-8 (PMC10654897; doi:10.1038/s41467-023-43237-8)
Supplement: Supplementary file 7 — Source Data [file 41467_2023_43237_MOESM7_ESM.zip › SOURCE DATA/s13b.xlsx]

## Sheet: Sheet1
RS	FRACTION_EUR	FRACTION_AFR	FRACTION_AMR
rs3936018	0.794226	0.120644	0.0851299
rs2009778	0.811946	0.118133	0.0699203
rs6739488	0.795555	0.123302	0.0811429
rs17479393	0.80759	0.12057	0.0718399
rs970797	0.805744	0.117321	0.0769344
rs7626244	0.812315	0.118872	0.0688128
rs35614773	0.809584	0.121825	0.0685913
rs1351637	0.793045	0.117026	0.0899291
rs3822730	0.812094	0.120496	0.0674099
rs4714260	0.810543	0.126698	0.0627584
rs3799970	0.799542	0.127363	0.0730951
rs9491697	0.80567	0.123597	0.0707324
rs296418	0.803012	0.12751	0.0694773
rs148673350	0.803455	0.122268	0.0742764
rs202055590	0.815786	0.119093	0.0651211
rs1581525	0.807738	0.123819	0.0684436
rs147676525	0.810986	0.122342	0.0666716
rs7813717	0.796663	0.124483	0.0788541
rs10120728	0.80951	0.121751	0.0687389
rs7920484	0.808033	0.122416	0.0695511
rs61920200	0.803234	0.125369	0.0713969
rs10843158	0.803234	0.125369	0.0713969
rs151174669	0.814309	0.119536	0.0661548
rs11609649	0.801831	0.121825	0.0763438
rs1034266	0.809731	0.120791	0.0694773
rs1380208	0.806926	0.119684	0.0733904
rs4842918	0.800576	0.131054	0.0683698
rs12940346	0.814087	0.120201	0.0657118
rs1321454	0.816672	0.120053	0.0632753
rs6054748	0.817115	0.119315	0.0635706
