# Supplementary material for: Joint multi-ancestry and admixed GWAS reveals the complex genetics behind human cranial vault shape
Source: Nat Commun. 2023 Nov 16;14:7436. doi: 10.1038/s41467-023-43237-8 (PMC10654897; doi:10.1038/s41467-023-43237-8)
Supplement: Supplementary file 7 — Source Data [file 41467_2023_43237_MOESM7_ESM.zip › SOURCE DATA/s15.xlsx]

## Sheet: Sheet1
SIDEWAYS_TILT	FORWARD_TILT	ROTATION	P_SCORE	SELECTED
-0.475021	-0.90381	-0.557863	0.981972	TRUE
2.69396	1.04339	-3.03941	0.876969	TRUE
0.359269	2.14015	-2.34341	0.945612	TRUE
-1.38647	0.994519	-2.14226	0.920422	TRUE
0.30084	2.15893	1.44589	0.718656	FALSE
-0.735453	-1.6483	1.63892	0.753171	FALSE
-6.94397	-8.53172	2.69443	0.0679363	FALSE
3.6387	-6.77418	-0.975762	0.758737	FALSE
0.368272	5.63559	-1.94696	0.767367	FALSE
0.998336	-2.72059	0.422709	0.933453	TRUE
-0.347596	-0.509806	-2.01271	0.984546	TRUE
2.55192	4.11572	-3.16367	0.738468	FALSE
-2.32818	-4.21369	-0.567771	0.808016	TRUE
1.83453	-0.571126	0.214261	0.928946	TRUE
-0.636752	-1.28027	-2.16946	0.970714	TRUE
0.529697	0.510176	-3.9558	0.828964	TRUE
0.473678	9.57679	-3.73381	0.352104	FALSE
1.13028	6.31782	-2.08301	0.699361	FALSE
0.408992	4.92361	-6.8173	0.226813	FALSE
0.599235	5.78141	-0.0989308	0.688475	FALSE
-0.259315	1.61295	0.730815	0.845731	TRUE
-0.882529	-3.55441	2.48512	0.572709	FALSE
-2.52039	0.376256	-2.20057	0.825988	TRUE
1.12329	-0.0159926	-0.969252	0.994312	TRUE
-0.728112	0.0312423	-0.530686	0.968588	TRUE
6.9915	-4.94362	1.23575	0.274387	FALSE
0.717074	2.91864	-1.4506	0.936421	TRUE
5.1886	-31.9937	-17.2505	1.58216e-12	FALSE
1.11647	3.26541	-0.972418	0.905887	TRUE
-15.8419	-8.17677	-8.22571	1.33197e-06	FALSE
-0.402122	-4.72326	3.67507	0.345468	FALSE
0.0682149	2.75401	0.498396	0.829634	TRUE
0.803911	0.496328	-3.80203	0.854819	TRUE
0.568321	-1.25444	-1.89065	0.997931	TRUE
1.54029	5.68268	0.148687	0.643722	FALSE
0.900612	2.28223	-0.257595	0.917773	TRUE
-4.77668	-0.830741	-3.63839	0.389811	FALSE
-0.839865	1.99528	2.04716	0.603247	FALSE
2.55113	2.13235	-7.31766	0.203353	FALSE
-1.03391	4.56512	0.760506	0.667297	FALSE
0.843003	1.87619	-1.14593	0.968362	TRUE
2.74465	0.264226	-1.30071	0.947683	TRUE
-0.711899	-7.3517	1.33582	0.615453	FALSE
-0.890837	2.68434	-2.49049	0.882997	TRUE
0.718392	-0.440568	-1.89011	0.997283	TRUE
4.61815	4.17888	-2.02276	0.588927	FALSE
1.18959	-11.987	2.47721	0.24102	FALSE
-2.30142	-2.94258	-0.163007	0.834086	TRUE
0.778766	2.31948	-1.58721	0.958281	TRUE
1.11339	1.46116	-2.11134	0.970495	TRUE
2.50928	1.62271	0.45902	0.803462	TRUE
-0.82741	-1.28768	0.534397	0.902914	TRUE
-0.856799	3.98343	-2.7418	0.806591	TRUE
15.9392	-23.3	2.61885	6.10967e-06	FALSE
0.31424	2.14207	0.0505968	0.903928	TRUE
6.13507	2.93303	-2.25349	0.452703	FALSE
0.17776	0.298194	-0.0662828	0.961593	TRUE
3.2007	0.00983141	-1.79796	0.922754	TRUE
1.8648	4.45665	2.36369	0.397038	FALSE
-1.9957	-5.98608	-1.46105	0.75302	FALSE
0.636786	0.328813	-1.44285	0.996085	TRUE
-0.579993	1.00382	0.16277	0.916567	TRUE
0.219264	2.68384	-1.39958	0.945044	TRUE
-11.4812	-7.80347	-4.88079	0.00192727	FALSE
9.43083	-15.8263	8.29304	0.000103154	FALSE
0.10093	3.80413	-3.16552	0.811306	TRUE
4.24239	-2.06242	-2.70529	0.805042	TRUE
1.24479	-14.3012	-0.970631	0.260593	FALSE
-0.148001	-2.69876	-1.58822	0.987624	TRUE
1.43504	4.88255	-2.66902	0.777469	FALSE
0.980953	3.99965	-2.10337	0.870992	TRUE
-6.82876	-6.62811	2.61634	0.0975782	FALSE
0.30067	0.622605	-0.718795	0.984948	TRUE
0.394819	7.85635	1.19292	0.389109	FALSE
-0.768754	-0.945401	-2.7464	0.932138	TRUE
3.19549	-0.514852	-2.19228	0.921831	TRUE
0.67722	6.53259	-3.16683	0.630308	FALSE
9.28734	3.96047	-0.364517	0.0896627	FALSE
1.03933	-3.94067	-1.66343	0.979651	TRUE
16.9257	0.300729	0.306039	0.000218019	FALSE
1.72159	-1.97964	-5.89331	0.458554	FALSE
0.161358	1.21135	-0.645389	0.971884	TRUE
1.75144	-7.06573	-1.32755	0.844783	TRUE
-1.06964	-0.672644	-4.91812	0.588742	FALSE
-0.852424	9.61048	-0.988971	0.405088	FALSE
4.34138	-9.45669	3.04939	0.202678	FALSE
-2.18776	-2.24942	-3.17758	0.754664	FALSE
2.68012	5.92469	-1.71674	0.657404	FALSE
3.58475	-8.32928	-0.700662	0.656957	FALSE
0.292539	-6.92664	1.21572	0.688527	FALSE
1.19437	3.06829	-4.17283	0.72217	FALSE
-0.468779	1.36434	-3.38517	0.861186	TRUE
0.534386	1.54668	-3.03433	0.918939	TRUE
0.500105	-0.768859	-2.79853	0.965845	TRUE
-0.285033	-1.27532	-1.48141	0.993965	TRUE
-1.27864	1.77168	-1.18101	0.927516	TRUE
4.62227	-10.637	-6.21053	0.118695	FALSE
-0.560893	6.75938	0.687861	0.528872	FALSE
-0.581111	-6.99517	2.11007	0.529961	FALSE
0.662766	0.331621	1.84157	0.707028	FALSE
1.5677	4.28883	0.200036	0.741621	FALSE
1.32136	-0.387673	0.641374	0.899296	TRUE
-0.97129	3.63387	-1.77814	0.867087	TRUE
0.994233	7.15355	-5.13561	0.364646	FALSE
-0.334521	0.088484	0.34269	0.925931	TRUE
-2.36419	-7.83261	5.5521	0.0705428	FALSE
-0.21394	5.50254	-0.729897	0.75524	FALSE
-1.18423	-0.592499	0.568767	0.879184	TRUE
4.39035	-19.301	2.56381	0.0221322	FALSE
-0.776731	0.0445141	-1.82351	0.973701	TRUE
-1.47952	4.39575	-4.21356	0.575254	FALSE
5.74819	-0.581061	-5.63087	0.303666	FALSE
2.76845	1.18884	-5.57432	0.487324	FALSE
3.86538	0.235217	-3.50236	0.755918	FALSE
-6.99009	-12.712	0.616512	0.0428398	FALSE
-1.42858	-2.11756	-0.307419	0.92795	TRUE
-0.0804876	0.508037	1.25432	0.807123	TRUE
-1.48119	-0.0485697	-4.73914	0.59421	FALSE
1.22653	1.02594	-0.622583	0.970167	TRUE
1.84979	3.99578	1.41682	0.577506	FALSE
1.17407	0.0999097	-2.07678	0.99048	TRUE
-1.20967	-11.3278	-1.09617	0.41375	FALSE
4.2426	-1.55273	1.88266	0.500223	FALSE
0.00662257	5.17593	-1.91794	0.799839	FALSE
3.6449	2.54053	-1.71345	0.797359	FALSE
4.03318	-5.68307	-6.79629	0.196261	FALSE
-11.4519	-4.26649	-2.54906	0.00931606	FALSE
-1.27539	1.8892	-3.26259	0.816159	TRUE
-0.585984	3.64739	0.368956	0.785527	FALSE
-0.165917	4.62474	-2.00227	0.832402	TRUE
0.860164	-10.7887	-0.642251	0.538767	FALSE
-0.710224	1.10174	-1.13038	0.967119	TRUE
1.15249	-2.51864	-5.73266	0.48246	FALSE
-1.85426	0.817722	-2.16373	0.887584	TRUE
-3.11422	-1.98303	-1.86031	0.761828	FALSE
3.66179	3.48226	-6.38103	0.271963	FALSE
-4.53789	-2.12487	1.26186	0.45626	FALSE
7.1319	-6.05794	-4.64275	0.239146	FALSE
4.49571	-4.19023	0.212127	0.69303	FALSE
-1.49479	0.403147	-4.94195	0.553889	FALSE
-0.698955	5.49066	-2.2618	0.747339	FALSE
7.24736	-7.86465	-4.70663	0.187039	FALSE
-0.218828	-0.886544	-0.9069	0.993326	TRUE
-4.64247	1.55742	-0.981516	0.554262	FALSE
-0.682304	0.666583	-1.22311	0.97554	TRUE
-0.794191	4.97906	-1.6341	0.796445	FALSE
0.358323	3.07381	0.585458	0.802443	TRUE
-0.0784266	5.0208	-3.27782	0.723617	FALSE
7.53448	-3.64328	-6.776	0.0977413	FALSE
-0.514772	-3.26058	-2.65528	0.918897	TRUE
4.73438	-1.81916	0.866161	0.600165	FALSE
-0.935944	5.70769	1.47967	0.49671	FALSE
11.4794	-9.35751	6.61396	0.000494264	FALSE
-1.64121	-7.49001	0.897691	0.599672	FALSE
3.53263	-3.61415	-0.471331	0.865462	TRUE
18.4826	4.97326	-7.74271	7.4137e-06	FALSE
-0.815659	0.888828	2.39687	0.573141	FALSE
0.862773	-0.00376571	1.71253	0.736039	FALSE
-0.196785	-13.1201	1.157	0.26198	FALSE
2.7315	1.80847	-5.17884	0.547362	FALSE
-0.551935	-7.80352	0.949945	0.639593	FALSE
0.356671	-13.2099	-0.0147849	0.315938	FALSE
7.64825	-4.07311	1.58606	0.193609	FALSE
-3.52734	-6.26701	-7.5472	0.0526747	FALSE
-0.75146	-3.1534	-1.13963	0.96589	TRUE
-0.891798	3.36203	-1.09722	0.884821	TRUE
-1.62403	4.91645	-2.28905	0.734924	FALSE
2.17337	0.0405419	-0.239205	0.940118	TRUE
-2.41918	-33.7739	10.4672	1.03824e-08	FALSE
0.674136	-10.4074	-2.44568	0.520036	FALSE
0.419369	4.06874	-0.761314	0.861147	TRUE
0.607818	2.09162	-5.56186	0.502635	FALSE
-0.177618	2.31445	-2.06127	0.942484	TRUE
-4.4879	-12.8935	-6.98089	0.0121781	FALSE
-0.418238	-8.09844	-3.1123	0.607284	FALSE
1.06136	2.98045	1.40919	0.670824	FALSE
-0.988304	0.389315	-3.42788	0.843693	TRUE
0.512547	1.35369	2.64996	0.518438	FALSE
-1.32924	6.28609	-0.491581	0.645838	FALSE
10.9829	-0.952766	-2.11689	0.0638217	FALSE
1.30342	-6.28323	-2.26532	0.864645	TRUE
-0.383901	-18.5616	-0.556607	0.0605827	FALSE
0.975402	-5.64821	1.38614	0.730995	FALSE
-0.982042	2.21321	-0.849178	0.922513	TRUE
8.21572	-16.9731	-6.18458	0.00843861	FALSE
1.4549	5.93246	-0.935574	0.708468	FALSE
-1.5374	0.695226	1.33955	0.735512	FALSE
0.422201	2.93353	1.87361	0.604402	FALSE
-2.25591	-0.522108	-2.77813	0.812473	TRUE
8.19343	-14.2565	-2.60357	0.0659399	FALSE
-0.590441	3.38489	1.0231	0.716077	FALSE
8.33402	-2.92641	1.19976	0.163968	FALSE
-0.739155	2.11784	-1.48434	0.942531	TRUE
-1.59034	3.88456	1.32102	0.606969	FALSE
-8.66018	-9.13496	0.720977	0.0382955	FALSE
0.714591	-2.0282	-2.51508	0.979091	TRUE
1.11987	-1.07423	0.359123	0.940858	TRUE
1.21165	-2.41833	6.55077	0.0488009	FALSE
-0.527965	-5.92823	-1.03971	0.876978	TRUE
-0.0671159	-1.49821	2.32824	0.638508	FALSE
-0.38801	6.46496	-2.06234	0.688636	FALSE
0.198363	-3.02661	1.11028	0.848921	TRUE
1.87818	-4.91562	-0.631195	0.935391	TRUE
9.49211	-4.91436	1.20399	0.089164	FALSE
-0.00191702	0.942455	-0.126278	0.951437	TRUE
-0.400868	3.16714	-3.06317	0.838411	TRUE
-0.980995	-0.68405	-3.44297	0.846626	TRUE
0.778002	-7.29945	-2.47338	0.778734	FALSE
1.64056	3.58727	-1.04784	0.87449	TRUE
-0.320452	-5.91605	0.745006	0.786002	FALSE
-0.904444	3.32947	-1.64522	0.887405	TRUE
1.06894	3.48185	-3.68101	0.773592	FALSE
-0.914555	-5.53985	-0.747938	0.87242	TRUE
-1.01613	-33.6962	9.61235	4.17013e-08	FALSE
2.5566	0.942826	-4.37136	0.718103	FALSE
-1.84312	-3.38683	0.84716	0.779116	FALSE
9.29639	-6.92965	-0.498171	0.132767	FALSE
-1.1532	-0.249956	1.19821	0.7964	FALSE
3.01114	0.448717	-2.60535	0.900948	TRUE
1.89568	-2.44373	1.63339	0.737603	FALSE
-0.697217	-3.06976	1.21028	0.809912	TRUE
-4.12078	-2.62314	0.67772	0.555355	FALSE
0.0186223	1.16553	-1.24072	0.982529	TRUE
7.89429	-2.41609	-0.530317	0.295185	FALSE
-0.501133	7.03238	-1.38362	0.643206	FALSE
1.68101	1.36722	-0.763705	0.956182	TRUE
1.04089	-1.39524	-1.21466	0.999786	TRUE
0.365485	5.63494	-0.300432	0.719694	FALSE
0.430875	-1.39772	0.204647	0.959159	TRUE
1.39198	-3.69884	-4.31671	0.732557	FALSE
-1.29212	-0.271114	-1.72934	0.954477	TRUE
-8.25292	-4.57473	-0.539819	0.104381	FALSE
0.163143	-1.48255	-1.00691	0.998001	TRUE
0.0163326	4.43638	-0.50701	0.82255	TRUE
0.414775	-3.79342	-0.15577	0.957483	TRUE
-7.91908	-2.89059	-1.73468	0.135022	FALSE
5.36865	0.571458	-4.5893	0.455701	FALSE
0.464703	0.612583	-0.992629	0.990773	TRUE
-0.38433	3.59671	-2.99563	0.825087	TRUE
-0.181081	0.701684	-1.48455	0.986515	TRUE
0.51506	2.20058	-1.34476	0.962415	TRUE
-0.628305	-9.185	2.35791	0.378577	FALSE
1.49865	1.65361	-1.98208	0.962775	TRUE
0.94343	4.00977	-1.11559	0.872301	TRUE
1.09804	0.13866	0.598523	0.900459	TRUE
3.33976	-11.727	3.87098	0.112518	FALSE
-1.43196	1.85515	-1.0014	0.913991	TRUE
-0.864025	2.45072	-0.189998	0.886562	TRUE
-1.90477	2.40699	-4.97636	0.489687	FALSE
2.8856	0.918114	2.29462	0.497778	FALSE
0.732456	1.1694	-0.516765	0.968657	TRUE
-1.30215	-0.579858	3.12713	0.443578	FALSE
-2.08001	1.5227	-1.57095	0.875108	TRUE
-0.738348	0.65983	-3.86638	0.793879	FALSE
-0.125225	8.9569	0.382526	0.388884	FALSE
-0.884297	-22.8711	1.59972	0.00704353	FALSE
1.08065	3.94996	-1.36634	0.87829	TRUE
0.948872	-1.63744	-1.94058	0.997335	TRUE
1.5653	-1.54797	-9.39248	0.0453777	FALSE
-1.38542	-6.30155	-0.697606	0.794681	FALSE
0.464675	2.25386	-1.82647	0.958314	TRUE
-0.526272	-5.04182	0.5736	0.836758	TRUE
-0.959028	5.16994	-2.76584	0.727826	FALSE
14.5475	-28.3646	-16.0114	8.7305e-12	FALSE
-0.417157	-6.00178	0.0139638	0.842572	TRUE
-0.820482	0.520043	-2.04454	0.961206	TRUE
1.7741	5.12033	-1.9297	0.775184	FALSE
-0.866158	-3.14572	-2.15362	0.936735	TRUE
-0.798055	-0.140026	-0.685239	0.972476	TRUE
1.89447	-1.78488	-2.98924	0.941158	TRUE
1.99009	2.7435	-4.10322	0.727357	FALSE
-0.635846	-2.06347	-0.542951	0.974503	TRUE
4.11695	-3.48009	-3.44438	0.731054	FALSE
-0.636838	-2.58209	1.39854	0.791026	FALSE
-2.73774	-4.11011	1.30563	0.618127	FALSE
3.34216	1.40308	-0.0500297	0.797152	FALSE
-0.964764	1.22853	-1.77877	0.951367	TRUE
-0.21093	-12.8034	-0.653876	0.342871	FALSE
-1.66479	1.01468	-0.898989	0.91801	TRUE
-2.49429	-1.88294	-1.38996	0.855752	TRUE
-0.979454	-1.63831	-3.34618	0.852164	TRUE
1.09192	6.65931	-1.54461	0.674574	FALSE
0.0258357	-0.690133	-0.550631	0.989529	TRUE
0.84172	-4.30479	-0.657933	0.96723	TRUE
-0.128549	1.24562	-1.00499	0.976507	TRUE
2.82304	-1.94228	0.00578695	0.902519	TRUE
-0.653599	5.32179	-0.720951	0.75867	FALSE
0.359508	-3.14544	-1.89055	0.984988	TRUE
-0.594167	0.101484	-1.57574	0.982902	TRUE
-0.977792	3.03405	-0.893336	0.891515	TRUE
0.118593	-2.65371	3.96695	0.32	FALSE
-7.0676	-8.30775	0.174595	0.113539	FALSE
1.61488	-1.74949	-0.868352	0.993196	TRUE
-0.558652	8.31254	-1.72057	0.531038	FALSE
3.61494	0.176282	2.82434	0.370158	FALSE
-5.94734	-8.73795	-1.08674	0.178015	FALSE
1.76282	8.53478	-1.65075	0.484248	FALSE
4.82646	-2.68852	-1.56364	0.766956	FALSE
-8.06999	-5.02676	4.49729	0.0264989	FALSE
12.165	-7.73779	-7.96271	0.00306998	FALSE
10.5079	-14.12	0.623412	0.0181294	FALSE
0.485036	3.70577	-1.22805	0.897109	TRUE
2.61252	-2.9561	0.566043	0.854431	TRUE
0.195507	1.80457	-0.0707904	0.925576	TRUE
2.63023	0.533488	-0.729164	0.932346	TRUE
1.00059	5.01343	-0.525	0.774058	FALSE
1.44957	-4.176	0.806632	0.856246	TRUE
2.77649	0.994064	-5.82651	0.444098	FALSE
2.17697	6.82429	-1.20944	0.605746	FALSE
0.440542	-5.98734	-0.396623	0.89163	TRUE
1.07359	-5.99971	-1.34162	0.912522	TRUE
-6.30817	-3.44962	2.34757	0.178508	FALSE
1.03713	-1.20956	0.376829	0.941318	TRUE
3.10364	2.74181	0.599223	0.680765	FALSE
0.259029	-11.863	7.06009	0.0135552	FALSE
-0.163551	-4.2682	0.849426	0.847069	TRUE
-1.00509	-1.57466	0.383653	0.908866	TRUE
9.26515	-7.79537	-7.41502	0.0225088	FALSE
-0.452839	-0.292122	-0.0802768	0.959061	TRUE
-7.2012	-13.632	4.54624	0.00813684	FALSE
-0.103557	-0.92097	-2.72766	0.959185	TRUE
1.54319	3.57863	0.51194	0.752307	FALSE
0.838739	-0.347213	-2.62123	0.976447	TRUE
2.19184	0.178322	0.317261	0.888115	TRUE
-0.715189	-0.437206	-3.92175	0.793823	FALSE
4.78865	-2.1555	-0.162139	0.710051	FALSE
2.49358	6.10011	0.481053	0.520635	FALSE
-1.07027	5.86338	-4.87832	0.430091	FALSE
5.77348	-3.74035	-2.38484	0.604806	FALSE
-0.456228	-2.78815	-1.2538	0.981649	TRUE
-0.568688	-11.9746	-2.56368	0.340814	FALSE
-1.39188	0.590406	-0.36452	0.924396	TRUE
4.2458	-6.07607	-9.39859	0.026738	FALSE
0.822045	0.430643	-3.264	0.921061	TRUE
-4.8691	-0.735817	-1.56453	0.526433	FALSE
10.2482	-5.22872	1.63579	0.0487449	FALSE
0.245787	8.6073	-2.97089	0.475318	FALSE
0.504268	1.90638	-1.67779	0.970133	TRUE
-0.531215	2.64243	-3.17598	0.843408	TRUE
-1.9163	-0.253554	-1.81983	0.908197	TRUE
-1.32968	2.97711	-4.11767	0.658653	FALSE
-2.30356	-0.364884	-1.14598	0.885156	TRUE
-3.97695	8.80742	-3.89725	0.225999	FALSE
0.953167	-1.75804	0.225393	0.955977	TRUE
-1.90855	-3.49841	-0.0583885	0.851066	TRUE
10.9918	-3.51943	-7.08543	0.0157511	FALSE
0.723976	4.17811	-4.52502	0.615546	FALSE
1.46126	-3.34124	-3.67436	0.846903	TRUE
5.1786	-17.9807	1.9846	0.0365754	FALSE
3.84418	-2.01009	2.7907	0.386995	FALSE
-1.4951	-3.25197	1.11094	0.775671	FALSE
0.301087	0.260552	-3.57207	0.881872	TRUE
-3.65664	11.783	-2.82017	0.162672	FALSE
-1.32242	-5.19492	-3.88239	0.626775	FALSE
0.606115	1.99852	-0.942999	0.962082	TRUE
2.24595	-8.7036	-1.57957	0.707124	FALSE
-0.168911	0.838171	-5.84323	0.448347	FALSE
-7.99952	0.987399	-1.29718	0.15043	FALSE
1.62708	-0.805499	-1.27062	0.995771	TRUE
-0.942837	-6.3087	-2.1335	0.793497	FALSE
-4.85192	-12.0282	-0.608094	0.14085	FALSE
2.29353	-2.32883	-1.6764	0.980476	TRUE
-0.659768	-16.743	2.94292	0.0540427	FALSE
1.09936	6.54138	-0.445446	0.640586	FALSE
-4.65466	-4.90626	2.35221	0.287133	FALSE
0.736304	2.53165	-0.0796234	0.896029	TRUE
-0.0250162	3.04726	-1.71335	0.926184	TRUE
-1.50954	-12.7998	-2.15044	0.261203	FALSE
2.39476	1.92657	0.10658	0.838941	TRUE
1.37657	3.50286	-2.76293	0.857815	TRUE
-0.0836057	4.54987	0.11698	0.763413	FALSE
3.08734	-1.71238	-0.937632	0.937725	TRUE
0.151184	-4.36833	-1.22452	0.965447	TRUE
-7.05872	-6.48237	2.17867	0.103039	FALSE
1.48339	1.00271	1.10634	0.793984	FALSE
0.291803	-0.361869	0.679447	0.906702	TRUE
2.11084	2.60766	-1.37064	0.91061	TRUE
1.51343	5.107	-0.584909	0.753204	FALSE
-0.641897	-0.296827	-1.48506	0.984812	TRUE
0.5695	-3.9302	-2.54879	0.942416	TRUE
-0.36804	1.08131	-1.05036	0.975727	TRUE
-0.080729	8.65609	0.480366	0.403866	FALSE
-0.498421	3.16038	-0.890158	0.90325	TRUE
0.915885	-3.8633	-0.945882	0.982112	TRUE
6.91385	0.912159	-1.03179	0.399768	FALSE
7.27304	6.37763	-1.84555	0.18933	FALSE
-2.23551	0.940288	-2.59149	0.820863	TRUE
-1.54401	-4.85245	5.34602	0.11822	FALSE
1.49434	-1.50568	-2.70113	0.969792	TRUE
3.73353	1.09554	-1.79579	0.847873	TRUE
2.34867	-18.9931	10.4566	3.60534e-05	FALSE
7.56957	2.28136	-1.65743	0.291555	FALSE
-1.15558	-8.98945	-4.1654	0.371896	FALSE
-12.5944	-6.88071	-3.57692	0.00161061	FALSE
0.524445	2.2617	-0.972481	0.954708	TRUE
0.653507	-3.82357	-2.32562	0.959536	TRUE
-2.54115	-9.06628	1.35803	0.389935	FALSE
7.57887	-6.07168	2.24156	0.143473	FALSE
2.0111	-4.40534	-0.412753	0.937433	TRUE
1.80754	1.65372	-1.38835	0.958227	TRUE
-0.0227644	-0.0294568	-1.95024	0.98979	TRUE
0.20838	5.6206	-2.78608	0.729148	FALSE
-0.151396	6.55483	-1.12401	0.685234	FALSE
0.126554	1.88959	-0.0526883	0.92084	TRUE
-0.534257	-3.10455	-4.66761	0.629662	FALSE
6.17209	3.67815	-1.45183	0.41139	FALSE
0.0260953	-1.19618	-1.40025	0.998007	TRUE
5.19129	-2.06075	-2.65989	0.689941	FALSE
-0.997364	2.04238	-3.88971	0.745993	FALSE
0.249288	0.224052	-2.7279	0.961485	TRUE
5.41866	-5.83203	-3.71799	0.491165	FALSE
0.674173	1.47143	-1.55602	0.980861	TRUE
1.00628	0.563286	0.408766	0.913727	TRUE
-0.100598	-3.22845	-0.869628	0.98186	TRUE
0.194511	0.252067	-0.486466	0.982152	TRUE
0.172238	6.73227	0.226649	0.583384	FALSE
-2.0094	3.72262	-3.96654	0.600341	FALSE
-1.80902	-2.4842	-5.6812	0.371956	FALSE
-1.43835	-4.67366	-1.48039	0.873572	TRUE
1.95811	4.61053	-0.923357	0.7873	FALSE
-0.16468	1.40144	-1.49319	0.975871	TRUE
6.09422	-9.07872	-4.34503	0.249649	FALSE
-0.0556928	3.24111	-1.79274	0.915939	TRUE
16.7335	-30.5627	-2.81915	1.65929e-07	FALSE
-1.55318	-7.3301	-4.87076	0.347787	FALSE
-21.1524	-4.26847	-4.68673	3.89482e-08	FALSE
0.586342	3.30038	-3.2212	0.836895	TRUE
0.443587	0.988973	-1.04733	0.986454	TRUE
1.9893	4.36798	-1.93576	0.818094	TRUE
0.227133	0.141219	-2.366	0.980166	TRUE
-1.13081	-2.70574	1.53235	0.745417	FALSE
1.08983	2.58595	-2.88189	0.89667	TRUE
-0.446097	1.08903	1.07157	0.812161	TRUE
-0.246881	4.02202	-2.77383	0.825817	TRUE
0.255759	-6.48194	0.396502	0.807552	TRUE
0.148456	3.1062	-2.06481	0.918411	TRUE
-0.6715	3.69773	-4.82077	0.553031	FALSE
-0.315376	5.21358	-2.66621	0.756909	FALSE
-1.49085	2.7946	-2.18598	0.860003	TRUE
-1.49213	-8.46582	2.67291	0.343428	FALSE
-7.15901	-5.31523	1.03012	0.147786	FALSE
-0.132878	4.94313	-1.37502	0.817392	TRUE
-0.0425281	3.951	-2.38942	0.859678	TRUE
-14.1871	-14.4404	-2.6957	5.28321e-05	FALSE
5.43759	-9.39984	-6.44039	0.113674	FALSE
-0.374163	2.38183	-3.22227	0.854359	TRUE
-0.389391	-0.576975	-3.40962	0.884025	TRUE
7.43335	-0.56809	0.0953966	0.304168	FALSE
0.98909	-4.03645	-1.14051	0.980442	TRUE
1.02935	-3.0517	1.79281	0.732852	FALSE
-0.328669	2.59	-5.20152	0.535297	FALSE
4.83816	-5.35179	3.12539	0.251387	FALSE
-0.874333	2.25713	-3.37985	0.816711	TRUE
1.43077	-0.474806	2.39018	0.594617	FALSE
1.64217	-0.876977	2.01555	0.668225	FALSE
7.48398	-1.04468	-2.91752	0.350572	FALSE
-8.68666	-3.18656	2.98507	0.0455446	FALSE
1.05301	-0.544334	-3.77992	0.867853	TRUE
0.990682	2.05358	0.00226051	0.905165	TRUE
11.2586	-24.2363	-1.06832	0.000411964	FALSE
-0.343886	3.65535	-2.30295	0.872297	TRUE
-1.26693	0.828996	-1.25113	0.949279	TRUE
8.92182	-2.23201	2.37165	0.0752096	FALSE
-2.9829	2.6437	-4.37625	0.484156	FALSE
0.983079	6.13401	0.482516	0.591533	FALSE
0.836381	1.44425	0.359459	0.896262	TRUE
1.2992	-9.46753	-0.5883	0.656692	FALSE
8.45842	-1.61387	-0.726497	0.234254	FALSE
1.61446	2.55001	1.36802	0.67868	FALSE
-1.1674	0.5727	-1.63057	0.955386	TRUE
1.08549	1.20599	-4.05493	0.80401	TRUE
6.71929	-0.893294	-1.6957	0.478447	FALSE
-1.41179	-2.44492	-4.10899	0.686844	FALSE
0.484348	2.2372	-0.970477	0.955497	TRUE
13.7062	-6.16851	-7.85247	0.00129273	FALSE
3.47596	6.04588	-8.89102	0.0428556	FALSE
3.42148	-9.8526	-1.21529	0.562625	FALSE
-0.63913	-6.158	4.62379	0.185693	FALSE
-0.24524	5.39916	1.58135	0.51138	FALSE
-0.957421	5.98596	-4.04402	0.541233	FALSE
-0.968042	1.37496	-3.16901	0.859663	TRUE
2.45979	7.01784	-1.62451	0.579971	FALSE
7.11798	-11.9444	-4.04314	0.122039	FALSE
-1.88172	0.770422	0.328203	0.837702	TRUE
1.24055	-2.32226	0.606618	0.914315	TRUE
1.07775	3.62625	-1.38309	0.897012	TRUE
0.242724	1.91979	-1.93774	0.964155	TRUE
1.0696	-0.718794	-0.0523676	0.969932	TRUE
0.0103406	-1.12825	-3.08412	0.933278	TRUE
8.13771	-3.21438	-2.08183	0.290694	FALSE
0.0116154	-2.29853	-1.23894	0.995067	TRUE
-1.8971	0.552624	-0.00884091	0.869049	TRUE
1.05415	0.260597	-0.227516	0.968831	TRUE
-0.785525	3.45944	0.0229755	0.824393	TRUE
-2.48671	-6.47419	-0.0654295	0.656683	FALSE
1.15972	6.45865	-1.62123	0.690731	FALSE
0.84554	4.32601	-2.20197	0.849742	TRUE
1.00742	4.256	-1.19356	0.857671	TRUE
0.871375	-1.6881	-3.20836	0.932762	TRUE
-7.23889	-11.3663	-1.90996	0.0488818	FALSE
-1.11532	2.58567	-3.38476	0.790305	FALSE
-0.952726	-4.90831	-0.0956527	0.874079	TRUE
2.48913	-0.633467	-1.35446	0.972844	TRUE
-0.218106	1.19247	-0.0971541	0.940279	TRUE
-1.20809	-0.895995	0.369019	0.899402	TRUE
-0.335571	-1.83681	-1.41754	0.991822	TRUE
-1.3223	6.16119	-1.96084	0.679101	FALSE
0.299131	0.605797	-0.517982	0.979204	TRUE
7.30356	2.19516	-3.49926	0.292251	FALSE
-0.546035	7.06976	-0.754282	0.620571	FALSE
-0.645624	-0.887073	-1.00187	0.985789	TRUE
-0.000395139	0.995672	-0.40259	0.965176	TRUE
-2.33433	-0.270213	-3.28754	0.746582	FALSE
5.67759	-2.00994	0.797844	0.486311	FALSE
-0.00523579	-1.82325	-2.47247	0.972669	TRUE
-0.755107	-0.596184	-1.5466	0.982017	TRUE
-0.148766	-10.4353	-0.228992	0.533681	FALSE
-5.33819	-2.33124	-1.54256	0.436279	FALSE
-1.20751	1.64552	-1.14291	0.934361	TRUE
-7.83062	9.60882	3.32627	0.021756	FALSE
-0.14133	-5.78496	-9.76685	0.0188604	FALSE
2.39344	5.78013	4.34346	0.104533	FALSE
-2.00742	-17.5101	3.10348	0.0315612	FALSE
0.133636	-1.61897	0.456256	0.936184	TRUE
0.00895643	3.32058	1.69651	0.618151	FALSE
0.302515	-2.62735	-4.77999	0.658091	FALSE
5.12109	-8.55568	-0.519648	0.492863	FALSE
7.58412	7.3276	-7.71975	0.0257569	FALSE
-0.86905	0.888603	-0.790275	0.959582	TRUE
5.02724	-9.58209	-4.48292	0.280558	FALSE
0.905973	2.19783	-0.4175	0.931202	TRUE
0.316855	5.19384	-3.69206	0.672461	FALSE
1.57238	-1.10693	-4.66924	0.714285	FALSE
-1.38653	2.48062	-0.838226	0.891659	TRUE
0.716721	-0.671266	-2.52293	0.982031	TRUE
0.646361	4.05464	-0.261378	0.828799	TRUE
0.687229	3.78363	0.433127	0.776057	FALSE
-1.62675	0.90562	0.771152	0.804383	TRUE
-0.917548	-6.92392	2.39346	0.476915	FALSE
-1.08856	-6.03439	1.73486	0.61184	FALSE
0.79938	4.93982	0.638697	0.668911	FALSE
-0.226738	0.909008	-1.1686	0.982476	TRUE
-1.23324	-5.80834	-0.217634	0.818807	TRUE
-1.30586	0.140257	-1.89461	0.946321	TRUE
1.48818	-3.44122	3.58287	0.367338	FALSE
17.1526	-9.78549	-0.744811	0.000222175	FALSE
0.0556624	2.78728	-4.25664	0.710951	FALSE
1.0064	1.26181	0.680012	0.861715	TRUE
-2.05535	-11.0718	-1.20298	0.37628	FALSE
0.586638	-6.88893	1.07239	0.713168	FALSE
0.264821	-1.90508	-4.28089	0.766396	FALSE
-0.347386	5.04372	-1.79899	0.804542	TRUE
-0.683466	0.8381	-0.107815	0.937077	TRUE
0.720249	4.39844	0.558118	0.719371	FALSE
-0.258169	-0.0162351	-3.36899	0.892276	TRUE
0.497674	0.832081	-5.33369	0.568112	FALSE
-0.642064	-1.08743	-1.87437	0.980325	TRUE
0.918453	8.71081	-0.146319	0.436311	FALSE
-0.158788	-6.55334	-2.0197	0.831353	TRUE
1.88006	4.18209	-0.43417	0.792093	FALSE
8.14857	-3.31548	-1.63156	0.289239	FALSE
-4.68114	-0.453116	-6.15373	0.145596	FALSE
-0.233833	0.85394	1.5656	0.743211	FALSE
1.21681	0.807757	-2.2145	0.978655	TRUE
1.66066	0.963398	-0.847534	0.969362	TRUE
-1.5307	3.24375	-2.27111	0.833772	TRUE
-0.741008	2.77978	-2.93141	0.852546	TRUE
-0.41089	2.56431	-6.52748	0.299193	FALSE
2.53625	-14.9682	-0.354885	0.21022	FALSE
8.04059	3.79338	-2.53569	0.201818	FALSE
1.19377	3.02003	-0.306494	0.880907	TRUE
-0.347702	1.65971	-1.33457	0.966708	TRUE
12.9066	-2.40306	3.79718	0.00209748	FALSE
1.45423	-2.16536	2.3695	0.613128	FALSE
0.109918	-3.65186	0.625694	0.895502	TRUE
2.81987	3.76107	-4.56397	0.57212	FALSE
6.30451	-6.94208	-8.94148	0.0237037	FALSE
0.516758	1.64652	0.797537	0.839736	TRUE
8.47565	-10.4181	-3.88725	0.103326	FALSE
0.0615643	-1.28272	1.62725	0.773366	FALSE
0.658474	2.42806	0.850536	0.796852	FALSE
0.345058	-1.57502	-2.68175	0.969402	TRUE
0.484482	-34.7234	1.6495	5.61209e-06	FALSE
2.09071	-7.72461	0.405392	0.713696	FALSE
-0.278228	0.0646092	0.564935	0.905559	TRUE
-1.87532	-4.15256	-2.09977	0.829106	TRUE
0.71814	-0.440018	1.3554	0.810216	TRUE
2.73516	1.76328	-0.461784	0.870351	TRUE
0.853301	-1.77947	-1.32134	0.999867	TRUE
0.180421	-0.563517	-0.108065	0.973533	TRUE
-0.0234082	0.913843	-1.28659	0.986092	TRUE
-1.05179	-1.47973	-5.5634	0.457097	FALSE
1.437	2.07025	-1.56009	0.956738	TRUE
0.263438	4.74418	-2.64377	0.800924	TRUE
-1.43572	0.442241	3.27273	0.398581	FALSE
1.12174	3.41625	-1.15415	0.903241	TRUE
-0.496434	-2.47755	0.627935	0.899711	TRUE
2.09307	8.37541	-6.50269	0.159779	FALSE
-0.113993	3.4811	-2.13845	0.894031	TRUE
-7.95747	-3.4905	-1.98967	0.122024	FALSE
0.15676	0.308602	-2.63264	0.964813	TRUE
-10.5452	-6.94887	2.88967	0.00953336	FALSE
-5.8372	-4.05128	2.03779	0.227025	FALSE
-0.783637	0.5857	-1.0665	0.972226	TRUE
-0.730648	-2.57317	1.14768	0.825022	TRUE
-0.274292	1.18621	-1.13047	0.976721	TRUE
0.119963	1.20711	-2.2551	0.968953	TRUE
0.244608	7.66149	-1.23553	0.591868	FALSE
-0.627532	1.60472	0.492604	0.865242	TRUE
-0.589303	3.26943	-2.67956	0.859221	TRUE
-1.18777	-2.92949	1.1327	0.798792	FALSE
0.547546	-2.04711	-1.06431	0.998841	TRUE
0.512352	1.79508	-0.38646	0.946672	TRUE
-1.25049	7.22973	-3.81098	0.475197	FALSE
-1.75336	4.01532	-5.46773	0.378685	FALSE
0.444057	1.41869	-3.23103	0.902686	TRUE
-0.280007	2.30559	-2.52046	0.918999	TRUE
1.96982	2.24104	2.43814	0.48079	FALSE
-1.11504	3.67635	-1.07786	0.858003	TRUE
-1.84206	-3.33707	2.10263	0.595232	FALSE
0.918072	1.57679	-0.719258	0.964982	TRUE
-1.10401	-3.93601	-3.67925	0.734287	FALSE
-0.280756	-1.81439	-1.277	0.993271	TRUE
-0.584426	4.28035	-1.83655	0.846232	TRUE
1.80431	4.67807	-5.65077	0.399132	FALSE
-4.33655	-8.39733	4.98956	0.0608687	FALSE
0.158707	2.77021	-1.59275	0.94102	TRUE
2.92313	2.22995	0.0430992	0.79005	FALSE
-1.15767	-12.0667	3.95518	0.110154	FALSE
-0.871601	2.01534	-2.06351	0.928004	TRUE
0.851121	3.25509	-5.02152	0.571405	FALSE
-1.06925	-2.56741	1.14818	0.808835	TRUE
3.91344	3.29914	-2.9253	0.688509	FALSE
2.41325	1.60077	-2.61338	0.90678	TRUE
-1.62972	-0.790539	-5.23651	0.486987	FALSE
-1.97188	0.868564	-1.80656	0.892104	TRUE
8.21197	-16.6991	11.1437	3.67095e-06	FALSE
-0.202274	-1.77626	1.74109	0.750274	FALSE
-1.20944	1.36188	-2.35564	0.913036	TRUE
0.91454	1.47397	-1.42508	0.979875	TRUE
0.223842	-0.227159	-1.45012	0.997691	TRUE
0.429152	2.00532	-4.97946	0.614629	FALSE
-0.550404	0.500116	-2.48533	0.952048	TRUE
-7.2364	-3.78792	2.07784	0.127131	FALSE
-1.23281	-10.1692	-6.15917	0.119629	FALSE
-1.03607	-6.19618	0.369593	0.771294	FALSE
1.17147	0.386533	1.02555	0.83574	TRUE
-4.09539	1.16319	-3.75989	0.462673	FALSE
13.0547	-2.00114	0.600535	0.00959868	FALSE
5.87211	-30.1771	3.51866	4.94771e-05	FALSE
-0.93898	-4.79855	-1.64327	0.89944	TRUE
-1.56396	-6.79802	-2.70414	0.661103	FALSE
10.0962	-28.6905	4.57251	1.14776e-05	FALSE
0.852196	-5.00109	-2.35164	0.921262	TRUE
1.28471	1.54397	-0.874209	0.965207	TRUE
7.58757	-2.48684	-3.46163	0.317575	FALSE
0.0139514	-1.14571	-4.3679	0.750418	FALSE
2.319	4.68964	4.00646	0.157507	FALSE
-0.0640579	-2.21668	3.67166	0.372323	FALSE
14.3926	-4.38424	1.76705	0.00201246	FALSE
1.09036	-9.11807	-0.00848834	0.660721	FALSE
0.543887	3.30373	-4.7965	0.607555	FALSE
2.40936	-3.60986	-4.52245	0.679477	FALSE
0.691132	1.75841	-1.01296	0.970038	TRUE
0.193028	0.79299	-2.92337	0.939214	TRUE
4.57762	-2.8836	-2.06412	0.790323	FALSE
-0.528491	6.13137	0.00995764	0.647991	FALSE
-3.81833	-6.04169	-0.016402	0.5187	FALSE
1.18286	2.97689	-1.17129	0.923798	TRUE
1.20916	1.23523	-3.89323	0.826847	TRUE
8.35967	-6.25714	-0.810293	0.223895	FALSE
-0.433931	-8.49075	2.46293	0.406515	FALSE
-1.89281	4.44627	-2.93113	0.696698	FALSE
-1.19926	0.946058	-0.315974	0.925467	TRUE
-0.107554	-12.6657	0.501481	0.326342	FALSE
2.51374	0.55852	-0.810108	0.942006	TRUE
0.0956922	-1.72866	-1.84772	0.994434	TRUE
-1.29261	-2.03515	-1.11201	0.955957	TRUE
0.186573	4.8571	1.14877	0.612477	FALSE
0.820944	-1.21933	-6.94122	0.27311	FALSE
-0.277955	0.779356	-1.02351	0.98192	TRUE
-0.537164	0.196282	-3.21357	0.896145	TRUE
0.734292	-0.872127	-2.6847	0.974531	TRUE
-0.111757	2.4055	-2.38004	0.927853	TRUE
0.420224	4.33483	0.485154	0.737159	FALSE
-0.553789	-0.608794	-3.36581	0.881523	TRUE
-1.83344	4.25588	-3.8585	0.60615	FALSE
-2.2567	0.462371	-3.4266	0.733873	FALSE
-0.585923	1.91911	-2.08834	0.941395	TRUE
-0.460165	0.0324624	-1.74908	0.98464	TRUE
1.62756	7.16304	-2.04092	0.610415	FALSE
9.17483	-3.54879	0.80404	0.12264	FALSE
-4.17498	3.15131	2.39375	0.313028	FALSE
0.257223	8.07332	-0.32757	0.513402	FALSE
1.14566	-5.16612	-3.02136	0.859489	TRUE
0.066688	5.1118	-2.50082	0.782386	FALSE
0.920399	1.42896	-2.16399	0.971247	TRUE
7.35843	-27.7883	-5.1371	0.000125907	FALSE
7.84288	-7.53141	-2.65927	0.245297	FALSE
4.071	-5.53828	-2.83213	0.726252	FALSE
0.256258	-1.59964	-1.16641	0.998986	TRUE
0.0667047	2.29789	-3.95093	0.777105	FALSE
2.52899	6.99042	-0.276944	0.518356	FALSE
0.520474	-2.7006	-0.332882	0.982321	TRUE
1.06646	-9.82123	-2.0543	0.603447	FALSE
-8.96961	-6.42674	-5.40281	0.013189	FALSE
-3.75785	-7.83622	-0.757875	0.440358	FALSE
1.19165	-25.2179	2.99904	0.00175531	FALSE
4.23403	-3.68835	-0.939922	0.814694	TRUE
0.759673	2.75356	-1.08362	0.937995	TRUE
0.241123	4.66993	0.505995	0.712606	FALSE
0.393289	-0.631244	0.301826	0.947642	TRUE
15.4492	17.3601	-8.96572	1.58033e-06	FALSE
12.2203	-16.7255	9.74654	1.80448e-06	FALSE
1.10207	-1.65688	-1.46479	0.999682	TRUE
-3.43227	-9.1333	1.18596	0.32892	FALSE
1.0659	-2.63023	-0.617645	0.990569	TRUE
-0.177037	-6.39983	0.406058	0.799195	FALSE
-1.12859	-1.14304	-3.54786	0.819648	TRUE
3.68748	0.875382	0.370546	0.73448	FALSE
3.71929	1.9649	0.170362	0.709593	FALSE
-0.305084	-13.1498	-3.57284	0.211547	FALSE
0.178284	-0.965812	-0.734493	0.995264	TRUE
-0.0595677	-0.937098	-1.60394	0.996338	TRUE
-0.242105	5.62326	-2.35329	0.747295	FALSE
-0.72665	3.09545	-2.42922	0.87777	TRUE
0.0688844	-0.175448	-1.45809	0.996416	TRUE
7.52215	-1.39825	-2.7737	0.353103	FALSE
8.13829	-2.20288	-0.718957	0.272468	FALSE
0.478496	4.66695	-2.66567	0.805792	TRUE
-1.09815	-4.49857	1.38601	0.726613	FALSE
0.142109	0.301393	-2.70807	0.960105	TRUE
2.11021	4.12644	1.32087	0.569968	FALSE
-0.171763	4.92715	-1.18003	0.814758	TRUE
-1.48927	-10.4509	6.63089	0.0232267	FALSE
0.417527	-0.0916575	-1.3733	0.998032	TRUE
1.93093	-18.413	13.0573	8.9712e-07	FALSE
1.1689	4.99234	-2.57	0.782588	FALSE
-4.74619	-13.5715	7.16395	0.0035496	FALSE
0.578838	2.93593	-1.37265	0.935879	TRUE
-0.12881	1.95974	-1.48024	0.963655	TRUE
0.648961	-1.58959	1.04468	0.869137	TRUE
-0.809459	4.87527	-0.320211	0.76219	FALSE
-4.60013	-3.37347	1.63046	0.394163	FALSE
-0.586619	-0.149496	-4.18494	0.756854	FALSE
-0.43544	2.18157	2.00804	0.611963	FALSE
-1.60675	3.15875	-2.72564	0.800646	TRUE
8.71375	1.29337	-6.35678	0.071212	FALSE
5.93912	5.86203	-1.51457	0.331172	FALSE
-0.522951	-3.27683	-0.00156989	0.938503	TRUE
0.0105225	2.80921	-1.26871	0.936978	TRUE
-3.47483	3.62883	-2.58347	0.600103	FALSE
-0.165263	1.12042	-0.807276	0.974306	TRUE
-0.642524	4.44281	-0.55019	0.811636	TRUE
5.87307	5.31579	-1.81072	0.370867	FALSE
0.436369	2.36499	2.36487	0.538027	FALSE
1.58878	1.21535	-0.733507	0.961763	TRUE
-1.94777	-2.90865	-0.753919	0.890369	TRUE
9.23369	-12.6993	1.91198	0.0327667	FALSE
3.62214	-5.27597	-2.21839	0.818314	TRUE
1.13749	4.85562	-1.54966	0.819147	TRUE
-0.275884	-0.280697	-3.5489	0.870603	TRUE
-0.601038	0.330951	-2.06732	0.970609	TRUE
9.16133	-0.756387	-7.05169	0.0438143	FALSE
0.210296	0.0193331	-1.60438	0.995976	TRUE
-5.34345	-15.5494	1.47906	0.0350572	FALSE
-0.259706	-1.49735	-2.25961	0.978018	TRUE
1.12197	-7.58015	-0.858532	0.814093	TRUE
1.0223	-0.169206	-1.28837	0.998012	TRUE
2.56069	-10.0475	4.31949	0.128735	FALSE
1.90508	-14.1996	-5.37155	0.0930416	FALSE
-0.638441	-4.03307	-3.52505	0.786554	FALSE
-0.950148	2.26713	-0.981745	0.925357	TRUE
0.692204	-2.63242	1.23688	0.836553	TRUE
-0.989602	-14.1564	-1.93116	0.208061	FALSE
-1.01711	-7.5566	-5.07541	0.338971	FALSE
9.89096	-1.46942	-5.3372	0.0682058	FALSE
0.184694	4.05899	1.25952	0.647756	FALSE
2.14698	-6.54854	-3.52717	0.710396	FALSE
-0.637496	-0.385241	-2.49101	0.955261	TRUE
0.13139	1.78074	0.256532	0.897995	TRUE
-3.19787	-5.57156	-0.928542	0.642439	FALSE
-0.776159	4.20828	1.65359	0.566591	FALSE
0.0852389	5.11576	0.568894	0.673127	FALSE
-4.74169	-6.22473	-0.536427	0.403155	FALSE
2.4127	-1.75256	2.36956	0.565554	FALSE
-0.0888826	1.25296	-2.538	0.950908	TRUE
0.0967656	1.98338	-1.8147	0.963216	TRUE
0.0290955	1.15457	-0.667154	0.972441	TRUE
-1.09544	-5.97597	-0.815006	0.837975	TRUE
1.00045	-5.75888	0.591372	0.830979	TRUE
1.51201	1.60819	-4.59334	0.6987	FALSE
-1.76917	-7.39191	-1.14922	0.687712	FALSE
-0.569852	7.48395	0.59187	0.482485	FALSE
-1.49055	1.07264	0.636679	0.824915	TRUE
-0.569987	5.02677	-0.683742	0.780864	FALSE
-0.598783	2.12939	-4.98393	0.576416	FALSE
-0.554383	4.46743	-5.6744	0.386125	FALSE
2.62077	-3.42897	-1.12744	0.955183	TRUE
17.3062	10.1839	-1.98348	2.65782e-05	FALSE
-0.43536	4.6526	-0.0682336	0.768289	FALSE
5.0014	-1.66461	-4.47035	0.528216	FALSE
-0.836037	0.656822	-1.8704	0.964021	TRUE
-3.58302	-2.54252	-7.30887	0.0931103	FALSE
8.21685	-0.244326	-0.832188	0.250694	FALSE
12.7631	6.50654	-3.85096	0.00605698	FALSE
1.3811	5.0853	1.27578	0.550562	FALSE
-0.353083	0.415601	-0.61849	0.976795	TRUE
-0.165661	2.34028	-2.07624	0.941433	TRUE
-1.6467	-2.98205	3.24555	0.40902	FALSE
1.81513	-3.95532	-3.73009	0.815047	TRUE
-1.10178	1.3236	-3.60739	0.797755	FALSE
-1.4093	-0.446955	-2.73117	0.893901	TRUE
-2.00143	-0.286874	0.95166	0.775337	FALSE
-1.60351	0.0190485	-3.62689	0.772197	FALSE
-8.39228	2.40791	0.577526	0.107206	FALSE
0.17557	2.05008	-1.34997	0.96518	TRUE
2.78341	-18.4234	-2.37747	0.0630668	FALSE
6.16134	4.26672	1.22296	0.230631	FALSE
-0.866743	-0.150506	1.06963	0.82696	TRUE
-0.324852	-0.238205	-0.89185	0.98914	TRUE
0.847853	3.58879	0.25441	0.805667	TRUE
-0.602824	5.67942	-2.01238	0.745926	FALSE
1.77001	1.88924	-0.631253	0.930783	TRUE
11.2899	-0.393028	-3.26682	0.0476587	FALSE
5.41423	4.15038	-1.70328	0.48944	FALSE
1.29532	-9.60132	1.00513	0.537026	FALSE
-0.369272	2.19119	1.03696	0.778113	FALSE
3.54663	2.02096	-3.0069	0.780277	FALSE
-0.310378	-0.737925	-0.988324	0.992483	TRUE
2.59291	-4.96496	1.00169	0.754539	FALSE
0.40877	0.251261	-4.41772	0.751917	FALSE
-1.95025	1.91166	-0.240343	0.84568	TRUE
6.95105	-22.75	-11.36	9.38157e-06	FALSE
6.59507	-2.26874	-2.3023	0.499943	FALSE
-0.286567	-0.165167	0.106725	0.949597	TRUE
1.46647	0.940395	-0.0717958	0.935779	TRUE
-4.78341	-9.8968	8.23939	0.00275491	FALSE
-2.23329	3.5008	-2.94061	0.712296	FALSE
-2.42555	-6.17938	3.41771	0.286322	FALSE
-1.44576	3.71041	0.842905	0.690513	FALSE
-0.0955396	-0.685891	-0.206891	0.975811	TRUE
-0.201794	2.43735	-4.527	0.668548	FALSE
-0.39226	-2.32328	-0.213014	0.967367	TRUE
-0.578552	-5.03602	0.0925338	0.876177	TRUE
0.166337	2.19489	-1.0697	0.957615	TRUE
-1.35926	-17.3079	-1.57049	0.0764988	FALSE
7.56997	-5.80433	-6.8306	0.0806347	FALSE
-0.756568	-10.1793	-3.92408	0.344955	FALSE
-1.38792	0.309767	0.0763979	0.901677	TRUE
-0.111598	-5.02414	-1.46431	0.934138	TRUE
0.168447	3.58325	0.577906	0.77476	FALSE
8.48507	-4.26541	-10.466	0.00365943	FALSE
0.949131	-3.52656	1.12459	0.83783	TRUE
3.15093	-5.57044	-5.41528	0.423969	FALSE
-1.90648	-5.62867	-0.611617	0.78572	FALSE
0.147931	1.69378	-2.56627	0.944016	TRUE
-0.345892	-1.50024	0.140263	0.9527	TRUE
-0.541887	2.28131	1.12874	0.756521	FALSE
0.947737	6.59815	0.58552	0.543562	FALSE
1.01559	2.15041	-1.15153	0.958476	TRUE
-1.97816	-16.0903	7.36018	0.00293626	FALSE
0.528725	-0.423949	-0.718906	0.994768	TRUE
11.7208	-33.2464	0.719643	1.36861e-06	FALSE
0.00408699	1.86589	-2.13641	0.956714	TRUE
-1.79137	1.27674	-1.82418	0.898506	TRUE
0.0853385	-3.95602	-1.73706	0.968315	TRUE
3.94078	-3.23137	-0.771658	0.847574	TRUE
-0.420819	4.18651	0.833431	0.698466	FALSE
0.770294	2.97169	0.458421	0.818942	TRUE
-1.29947	-3.28489	-2.04266	0.911617	TRUE
-0.628105	7.63558	-0.732989	0.568722	FALSE
3.15606	2.46716	-3.56177	0.742209	FALSE
0.121307	-1.05251	-3.31134	0.913422	TRUE
-2.98294	-14.9129	6.34045	0.00819713	FALSE
1.78115	1.86049	-3.19265	0.881216	TRUE
-2.1369	-4.58166	-1.4469	0.813161	TRUE
0.990077	-4.71609	-0.0273294	0.926698	TRUE
-0.161742	-1.39947	0.100668	0.959552	TRUE
0.994746	0.171539	0.509236	0.911922	TRUE
0.71187	1.23821	-1.6594	0.98455	TRUE
1.55345	0.498488	-2.49265	0.968179	TRUE
1.43854	3.44794	-2.29487	0.88473	TRUE
2.59098	3.2254	-0.973001	0.838219	TRUE
-2.158	3.45007	-3.3337	0.679996	FALSE
1.13671	-3.96662	-2.628	0.940139	TRUE
-2.51705	-1.87458	-0.47325	0.844617	TRUE
-0.906454	1.87037	-3.39459	0.824715	TRUE
-0.011031	-3.99517	-1.44943	0.970122	TRUE
-0.0101036	1.20135	-1.12866	0.980623	TRUE
-0.530986	4.00091	-2.98325	0.799604	FALSE
-1.47726	-5.33158	5.41928	0.10985	FALSE
4.2094	-0.945158	-0.286711	0.78608	FALSE
1.19423	-0.0075843	-2.0246	0.9921	TRUE
0.489724	6.23979	0.11655	0.632263	FALSE
-0.925272	5.52582	-1.9622	0.746233	FALSE
-0.835378	2.55512	-0.94525	0.918876	TRUE
-1.78233	2.02666	-2.45203	0.848559	TRUE
-0.0672822	5.80953	-0.718381	0.732122	FALSE
-0.634438	3.50223	-2.01341	0.881916	TRUE
0.0823766	2.72734	-0.545639	0.919336	TRUE
-0.274642	1.81639	-1.34981	0.964537	TRUE
1.57113	-4.35981	0.241108	0.908144	TRUE
0.699569	-10.2747	-0.376131	0.575611	FALSE
2.35913	0.315987	0.986818	0.786098	FALSE
-2.89712	-2.80495	1.30931	0.633175	FALSE
0.484312	1.2533	-2.42485	0.965032	TRUE
0.743324	0.0401449	0.734628	0.891976	TRUE
-7.4222	-30.7786	7.14417	3.04181e-07	FALSE
0.447511	3.45641	0.754953	0.757642	FALSE
-0.457983	-0.328251	-0.812809	0.985807	TRUE
-8.38227	-7.77525	-0.595973	0.0622863	FALSE
0.32816	-10.1772	-1.32439	0.58263	FALSE
1.59248	0.699014	-10.6565	0.0137146	FALSE
5.8746	-1.38045	-2.87761	0.579414	FALSE
1.1732	-1.83543	-4.13738	0.806848	TRUE
5.39531	3.18684	-1.76805	0.543938	FALSE
0.0479267	5.37208	0.477465	0.665001	FALSE
0.93802	5.12139	-0.827185	0.78487	FALSE
-0.559017	5.84693	-0.910789	0.729021	FALSE
-0.392893	4.22335	-0.577295	0.833994	TRUE
0.511054	-1.3327	0.216167	0.958392	TRUE
2.67261	-0.29566	2.10432	0.580468	FALSE
-1.76136	-4.46371	0.504077	0.788005	FALSE
-8.91185	-4.65271	0.708149	0.0650048	FALSE
3.83874	0.659709	-1.78228	0.850297	TRUE
-1.35095	9.31443	-0.626023	0.404686	FALSE
-0.835276	-2.40162	-1.41566	0.972708	TRUE
-2.0609	-1.97337	-0.680778	0.894898	TRUE
-0.907931	-1.54915	-0.127178	0.95017	TRUE
-0.382393	0.46786	-2.49841	0.957483	TRUE
2.26291	-2.86918	-3.65487	0.843137	TRUE
-5.21395	-0.259944	-1.02471	0.484033	FALSE
3.10893	2.29607	-1.54202	0.859262	TRUE
-1.25428	4.00858	-3.17842	0.74238	FALSE
0.629503	1.75532	-2.11737	0.965792	TRUE
0.883516	3.33952	-0.0881504	0.8535	TRUE
-0.107015	-0.160273	-0.0403879	0.962616	TRUE
-0.449144	0.496579	-2.20425	0.968774	TRUE
-0.460724	5.28083	-1.75865	0.785203	FALSE
-5.57557	-15.6204	7.84285	0.000772917	FALSE
1.37705	2.89948	-3.1005	0.860174	TRUE
0.637084	0.389032	-3.39912	0.906193	TRUE
10.3205	0.272467	-4.58557	0.0640666	FALSE
-0.857219	-0.938256	-0.922417	0.978504	TRUE
-0.33928	-2.24391	-3.55803	0.851891	TRUE
1.08133	-0.345046	2.39777	0.60179	FALSE
0.107046	6.03644	0.477604	0.613531	FALSE
-0.0874292	-2.21288	-3.66247	0.849044	TRUE
4.07517	-6.59095	-3.33309	0.625771	FALSE
0.101286	1.90146	-2.4903	0.941952	TRUE
-2.59774	-6.01148	-1.07288	0.69187	FALSE
1.29009	-2.22331	-1.84558	0.995647	TRUE
-0.257266	3.95793	-0.925805	0.868527	TRUE
1.64794	-2.8175	-0.804051	0.986804	TRUE
1.01571	0.387175	-0.312079	0.971679	TRUE
-1.49128	3.07054	-2.37115	0.838411	TRUE
-7.88652	1.29815	0.20072	0.152073	FALSE
-0.204298	7.63069	2.35848	0.273517	FALSE
-0.561786	4.22469	-4.70021	0.555992	FALSE
-2.52189	-17.235	-2.90482	0.045811	FALSE
1.1545	3.28088	1.48782	0.637935	FALSE
-1.12183	-0.619337	-1.02768	0.968687	TRUE
-3.49099	-7.65597	1.12945	0.404154	FALSE
1.63639	-21.055	-5.48679	0.00679962	FALSE
-0.688019	-12.2121	0.124709	0.355337	FALSE
-0.594273	2.52628	-0.465381	0.909911	TRUE
-0.468613	-0.431209	-0.0909194	0.960447	TRUE
-5.09284	-6.40914	1.57716	0.269732	FALSE
-0.51369	-4.20243	-2.93844	0.861053	TRUE
10.7402	5.27434	-0.854222	0.032492	FALSE
-1.15247	3.00435	0.229158	0.813556	TRUE
-0.757235	3.58745	-2.88166	0.820329	TRUE
0.0253431	3.42852	-2.66868	0.871183	TRUE
1.48309	2.36209	-1.6979	0.945202	TRUE
1.15161	-0.140446	1.49538	0.771571	FALSE
-0.679233	1.01389	-3.27707	0.870933	TRUE
-2.31414	-0.564424	-1.2574	0.884418	TRUE
-1.0174	4.38227	-1.98668	0.817573	TRUE
0.905331	0.914489	-0.962243	0.985319	TRUE
1.97689	6.34216	-0.891102	0.646288	FALSE
-1.00628	-0.697817	-1.25286	0.974829	TRUE
0.264749	2.22799	-1.47386	0.960987	TRUE
7.56907	-3.62632	-1.21741	0.355566	FALSE
-0.85489	3.37076	-1.84095	0.88404	TRUE
-1.27248	-0.699696	-5.88848	0.390758	FALSE
0.501222	-0.319719	-0.311551	0.982628	TRUE
2.58135	1.76166	1.61629	0.612876	FALSE
3.61276	-10.873	-0.179045	0.448301	FALSE
0.910954	-1.59253	0.737366	0.906562	TRUE
4.77385	-0.0809184	-4.54467	0.533017	FALSE
6.83982	0.00377556	-0.0256607	0.377791	FALSE
1.34273	0.32928	6.10398	0.063334	FALSE
0.155049	3.90985	-0.203135	0.835565	TRUE
-0.548638	-0.302718	-0.485355	0.975149	TRUE
-0.0569352	0.148497	-0.329748	0.974721	TRUE
3.64997	-4.00411	-3.79907	0.713475	FALSE
9.44477	-6.1343	-10.9925	0.00115342	FALSE
1.85656	-5.04666	3.2491	0.395522	FALSE
0.356003	5.16169	-3.81833	0.659284	FALSE
4.81722	-5.05087	5.47249	0.0582268	FALSE
-2.30666	-1.39642	-6.33016	0.255596	FALSE
-1.32247	1.78136	-2.21672	0.90335	TRUE
-1.77089	0.301416	-0.0292065	0.884234	TRUE
-0.688538	3.29997	-2.12113	0.885466	TRUE
-4.61148	-3.47933	8.82195	0.00290993	FALSE
0.465726	3.86004	-1.72103	0.890562	TRUE
-4.19766	1.16655	-1.98708	0.604526	FALSE
5.31785	-4.04374	3.27971	0.213	FALSE
0.0345043	0.616125	-2.7089	0.954079	TRUE
-2.6646	-2.37732	-0.544816	0.822947	TRUE
3.91827	5.11551	-0.969153	0.586246	FALSE
1.12679	3.01243	-0.703985	0.907208	TRUE
1.65368	6.70339	-3.18888	0.594821	FALSE
2.86456	9.29721	-4.16832	0.286042	FALSE
7.43687	-0.532479	-0.979295	0.355159	FALSE
0.0909448	-2.66137	-1.79114	0.989166	TRUE
1.91739	-2.63098	-9.18111	0.0520756	FALSE
-3.03041	0.949562	-0.714578	0.78435	FALSE
-1.59923	-10.1991	-1.36779	0.474646	FALSE
0.123061	5.26281	-0.751563	0.77794	FALSE
-6.07258	-5.17885	0.585395	0.257391	FALSE
0.858237	0.581113	-1.2347	0.993048	TRUE
8.00373	3.23236	-0.505045	0.19424	FALSE
-0.788176	-2.12693	-3.79875	0.792598	FALSE
-1.18286	2.56928	-0.345661	0.877334	TRUE
-0.275382	2.26725	1.21007	0.749834	FALSE
0.56895	6.71701	-1.23637	0.674227	FALSE
1.53747	1.89387	-0.503322	0.932233	TRUE
-1.91516	2.08801	-1.87155	0.865568	TRUE
0.847307	1.85991	-0.0327785	0.917905	TRUE
-1.21156	0.230708	-0.150791	0.92814	TRUE
1.15314	-1.19163	-0.367155	0.986177	TRUE
1.09018	-1.50304	-1.46217	0.999781	TRUE
14.0227	-9.04467	0.236677	0.00385039	FALSE
1.01929	-1.9669	-3.11379	0.939672	TRUE
0.172938	6.48862	-1.88597	0.698491	FALSE
-0.331592	-1.85476	-4.33519	0.732547	FALSE
0.171132	0.797813	0.675926	0.883324	TRUE
-2.0904	-0.341779	-1.96186	0.887378	TRUE
-1.1483	2.10407	-2.53225	0.886004	TRUE
4.05953	0.399993	-2.14966	0.826794	TRUE
-1.14473	4.32349	-2.71029	0.77456	FALSE
19.0425	-12.2585	10.3632	1.21869e-09	FALSE
0.0838628	5.37127	-0.95512	0.778361	FALSE
-1.69429	-1.1102	-1.67347	0.930408	TRUE
-1.14826	-0.114722	-0.127562	0.934206	TRUE
1.55808	1.19732	-0.124387	0.929612	TRUE
-0.0578368	2.25498	-0.136288	0.91169	TRUE
1.25992	1.96201	-2.73389	0.927026	TRUE
-0.20672	1.1405	-1.08394	0.978253	TRUE
1.98877	-3.16582	-0.744385	0.974356	TRUE
0.247766	-4.9921	-2.08971	0.925571	TRUE
-16.2809	4.0696	-10.3525	3.63999e-07	FALSE
1.67156	2.2696	-0.767085	0.926463	TRUE
0.495051	4.85747	-1.51649	0.828333	TRUE
-1.11084	1.43343	1.28246	0.745764	FALSE
0.345477	2.52739	-0.2196	0.909329	TRUE
-2.61042	-2.43224	1.21907	0.680534	FALSE
5.40104	0.906626	-3.98963	0.51417	FALSE
-0.632183	7.11134	0.929038	0.47388	FALSE
15.5984	-34.9729	-1.90366	2.68238e-08	FALSE
1.08553	4.06026	-1.16604	0.867585	TRUE
-0.824865	-1.2122	-2.65471	0.935256	TRUE
-0.907925	2.42803	-2.00976	0.915122	TRUE
-0.546965	3.17489	-3.7958	0.744144	FALSE
0.773444	1.31465	0.129982	0.92337	TRUE
0.945388	1.97864	-0.539649	0.945027	TRUE
1.62236	2.6823	-1.79112	0.92788	TRUE
0.211075	-0.486745	-3.29886	0.917184	TRUE
-11.927	-6.21515	1.17134	0.00578135	FALSE
-0.682197	0.00276124	-2.68789	0.938464	TRUE
-0.0692562	0.601297	0.21717	0.932646	TRUE
-1.09013	-0.5764	0.385817	0.902181	TRUE
1.44826	0.218111	4.06745	0.267578	FALSE
2.37202	-3.29709	0.931858	0.817669	TRUE
0.31798	4.5793	-0.844698	0.831957	TRUE
0.679239	-0.910679	-3.29926	0.925429	TRUE
-0.203762	-2.01443	-2.17659	0.979225	TRUE
-5.99528	-8.21687	0.153941	0.1881	FALSE
2.59723	9.34304	-1.49464	0.374963	FALSE
-0.715112	-2.54451	-0.96802	0.97542	TRUE
1.0609	0.570783	-0.980033	0.989254	TRUE
1.98857	2.46793	-3.06278	0.862851	TRUE
7.35032	-27.7359	2.48274	0.000209676	FALSE
-0.883336	4.42474	-0.0394082	0.768114	FALSE
1.40936	0.974321	-3.29602	0.90417	TRUE
0.0776996	3.27495	-0.737937	0.903101	TRUE
-8.12348	-5.61612	1.0723	0.0867472	FALSE
0.340485	-3.92304	0.504057	0.904616	TRUE
1.96492	7.06481	-3.63642	0.517679	FALSE
-1.52711	-0.464782	-2.75976	0.88236	TRUE
9.07517	-5.73465	-3.02292	0.162727	FALSE
0.450536	5.77057	-2.55442	0.733693	FALSE
-0.29508	0.518281	-2.50137	0.959363	TRUE
8.31751	-9.71853	-1.49807	0.164088	FALSE
5.606	3.39832	-2.60073	0.493993	FALSE
0.576195	-4.3055	-2.39529	0.940776	TRUE
4.03894	0.793005	-1.14029	0.815517	TRUE
-0.0435679	2.89464	1.6332	0.651159	FALSE
1.65091	4.10384	0.50473	0.714082	FALSE
0.789593	4.84776	1.55661	0.541678	FALSE
0.0818406	3.24616	-0.750775	0.905103	TRUE
0.0602994	2.51334	-1.06991	0.945806	TRUE
1.85172	-15.151	-6.1888	0.0447594	FALSE
-2.04281	-1.90443	-1.01457	0.902604	TRUE
-0.258337	-0.125096	-0.842102	0.988802	TRUE
-0.479639	0.807221	-3.20393	0.892057	TRUE
2.30249	7.98227	-1.22145	0.497783	FALSE
2.78034	2.13511	-0.511152	0.854164	TRUE
2.92733	-6.91107	-0.625899	0.79308	FALSE
-1.35781	4.91554	1.88514	0.474012	FALSE
0.34421	6.10874	2.50117	0.331287	FALSE
0.0190204	-0.0482922	-0.371406	0.979514	TRUE
-3.85553	-22.8507	-9.5514	1.95644e-05	FALSE
0.493316	3.78873	-0.582821	0.868414	TRUE
-0.776757	4.84203	0.520461	0.686281	FALSE
0.635209	2.57929	-0.827273	0.93842	TRUE
-1.15501	5.39835	-1.60223	0.750803	FALSE
10.5343	-0.20461	-6.88403	0.0227904	FALSE
4.83552	3.70962	1.43916	0.349515	FALSE
0.439551	1.63428	1.12857	0.792269	FALSE
0.284276	-4.94473	0.71682	0.848706	TRUE
1.42043	5.22162	-4.14415	0.60638	FALSE
0.314515	-2.80474	-3.53473	0.868364	TRUE
0.651861	3.53938	1.53096	0.629034	FALSE
-0.591252	5.02289	0.257704	0.707395	FALSE
-3.05716	2.60123	-0.348453	0.719371	FALSE
0.33356	3.76929	-0.842792	0.88253	TRUE
1.01254	1.75311	1.90572	0.640246	FALSE
1.57034	-14.4184	-0.151107	0.246522	FALSE
-2.17449	1.18882	-2.3052	0.843583	TRUE
-11.6952	-5.35557	-7.83078	0.000302385	FALSE
-0.0624741	0.82495	-2.68068	0.950609	TRUE
-0.975658	1.69443	-2.59128	0.90337	TRUE
0.857735	-0.989236	1.68478	0.757544	FALSE
1.40054	-5.93887	-3.60555	0.745327	FALSE
-1.85767	0.364376	-4.83266	0.545408	FALSE
-1.19581	-4.74923	-2.30045	0.849234	TRUE
0.91642	3.61078	1.55882	0.614214	FALSE
1.26353	-3.777	0.914508	0.856452	TRUE
-0.448854	-2.89737	1.6591	0.750337	FALSE
3.95198	-8.8592	-0.172026	0.566735	FALSE
-0.791328	2.4948	-1.6043	0.927159	TRUE
-1.52283	4.23815	-0.271276	0.766998	FALSE
1.61365	6.71976	-3.4711	0.571319	FALSE
8.19108	2.37505	-1.29706	0.217035	FALSE
0.847447	2.01976	-0.950901	0.960151	TRUE
0.745469	0.810407	0.335579	0.918798	TRUE
4.7601	2.98462	-1.37855	0.63456	FALSE
12.5293	-2.44702	4.39516	0.00184264	FALSE
0.428594	1.47962	-2.87778	0.932362	TRUE
-0.227091	-0.093664	-4.681	0.683206	FALSE
1.89821	5.95846	-5.37015	0.382101	FALSE
-0.234056	4.90963	0.0945294	0.738568	FALSE
2.29137	-1.79202	-2.34518	0.967378	TRUE
0.395627	-0.482311	1.65503	0.761086	FALSE
-0.0302077	1.06763	4.64654	0.192133	FALSE
3.08726	0.292146	-5.03682	0.584011	FALSE
1.49499	0.602356	-3.30446	0.909015	TRUE
3.01138	-4.34082	1.22633	0.708822	FALSE
-0.177616	1.91989	-4.22928	0.736284	FALSE
1.701	-1.89134	-7.87498	0.150554	FALSE
13.2188	-0.471052	-0.827602	0.0110033	FALSE
-0.252981	4.25848	-2.1533	0.848017	TRUE
-2.46922	-40.1513	3.28326	1.86727e-08	FALSE
2.29124	3.29482	4.93339	0.103631	FALSE
1.87463	4.8934	-0.613845	0.753786	FALSE
-0.0900611	5.71316	-5.85629	0.325891	FALSE
7.79657	1.26169	-0.119777	0.243243	FALSE
9.49786	-2.56186	-0.132634	0.12976	FALSE
-1.29613	-9.06678	-2.1042	0.559496	FALSE
1.17604	4.17062	-1.54298	0.864148	TRUE
2.97297	2.45763	-1.37339	0.860853	TRUE
-1.76765	-0.929857	0.432315	0.857082	TRUE
0.890006	4.24523	-1.61177	0.86531	TRUE
0.0781269	-2.70024	-0.382313	0.980012	TRUE
5.58846	-36.99	-3.46688	5.77734e-07	FALSE
-0.881414	-8.24684	-3.95817	0.46235	FALSE
-0.32192	0.880643	-2.40953	0.958289	TRUE
-6.48175	-4.15454	-1.36426	0.253658	FALSE
1.37233	6.52809	-0.534064	0.63833	FALSE
-7.81611	0.691731	-2.29965	0.148656	FALSE
1.83325	-10.5889	-0.982137	0.559534	FALSE
3.15312	1.28801	-4.09133	0.716155	FALSE
9.72127	-12.9369	-7.05065	0.00861292	FALSE
0.256032	2.88154	-4.30159	0.704758	FALSE
4.77579	1.17011	1.56872	0.434605	FALSE
6.86626	7.48709	-3.26768	0.170389	FALSE
-3.76953	0.74454	-5.13787	0.322208	FALSE
-0.517205	-2.04896	-4.22242	0.739522	FALSE
-1.64134	-4.17667	-0.572031	0.87493	TRUE
0.134148	0.554206	-0.895894	0.988303	TRUE
0.0295852	-1.85726	-2.38669	0.977278	TRUE
0.549083	4.89244	-1.70632	0.825381	TRUE
0.83201	-1.11758	-2.80971	0.967436	TRUE
-0.162569	3.14678	-0.460673	0.892305	TRUE
6.70976	-2.15668	-4.18811	0.368685	FALSE
1.03409	-3.30717	4.88149	0.179829	FALSE
-2.37058	-0.937761	1.03351	0.736925	FALSE
-0.261708	3.87544	-1.69822	0.881267	TRUE
12.7417	-34.6414	-13.2253	3.00943e-11	FALSE
-0.101374	1.91919	0.852904	0.820176	TRUE
1.97238	4.19953	2.5572	0.374286	FALSE
-0.492272	2.353	-4.68115	0.631485	FALSE
1.73476	1.53754	-0.0313818	0.904313	TRUE
2.56416	-7.39211	3.63514	0.259353	FALSE
-0.418232	-2.37948	-1.57432	0.98488	TRUE
0.321229	1.7223	-1.81022	0.972116	TRUE
0.0212904	0.0242425	-1.04074	0.9938	TRUE
3.66944	-6.76432	3.95902	0.193684	FALSE
-1.61858	1.69193	-2.9238	0.831768	TRUE
1.41321	0.183732	-4.94667	0.658445	FALSE
-2.30979	-7.56491	-5.00849	0.272155	FALSE
6.5426	-4.3253	1.85596	0.266954	FALSE
3.43442	-7.68993	-5.5603	0.308634	FALSE
0.333677	-1.71769	-1.14879	0.999104	TRUE
1.07604	3.28007	1.18158	0.691302	FALSE
-0.899231	-7.56883	-1.16069	0.745803	FALSE
-0.395123	1.04514	-2.36843	0.955382	TRUE
-0.928751	-2.26669	-1.42946	0.970231	TRUE
-0.724738	-31.4242	-2.14173	4.53873e-05	FALSE
-1.09795	-0.533528	-4.96678	0.577964	FALSE
-1.33234	1.3794	-2.16412	0.915163	TRUE
-1.94798	-0.732509	-3.27328	0.787967	FALSE
2.63444	0.840238	-0.681067	0.921998	TRUE
2.09991	-1.48495	-2.02343	0.983382	TRUE
8.44428	-6.27942	-7.07009	0.047828	FALSE
0.988979	-3.75659	-3.75452	0.822246	TRUE
3.85344	-7.14777	-5.00268	0.39314	FALSE
-0.587859	7.25725	-2.29294	0.609829	FALSE
2.41038	-0.695358	-9.33231	0.0486172	FALSE
-0.939711	-2.26592	-0.208656	0.94813	TRUE
0.887568	2.48817	-2.5781	0.922707	TRUE
-0.116374	1.72188	0.454739	0.877007	TRUE
-1.51475	-12.8149	-2.11767	0.261248	FALSE
7.12371	3.24113	-3.31867	0.290261	FALSE
-0.219154	2.20444	-0.913745	0.948489	TRUE
0.57399	-2.76543	1.82036	0.736315	FALSE
9.09856	-4.84322	0.420551	0.13812	FALSE
-4.2649	-5.86192	6.406	0.0297725	FALSE
0.414257	7.50802	-1.49058	0.60934	FALSE
-1.71747	-1.56773	0.920192	0.806114	TRUE
10.0877	-25.9182	-1.31318	0.000340809	FALSE
0.106364	-0.375659	-3.97	0.823932	TRUE
-0.948067	-3.73696	-3.70248	0.750355	FALSE
2.27671	2.55314	1.00129	0.699716	FALSE
0.509445	3.59382	-4.06148	0.715387	FALSE
1.25539	1.15205	-2.55516	0.958531	TRUE
-1.98986	-2.44636	-7.60394	0.117644	FALSE
-0.608525	4.705	-3.01561	0.752493	FALSE
1.01296	1.85787	1.50874	0.709182	FALSE
-2.35282	-8.5831	-2.69242	0.461864	FALSE
1.06934	1.06316	-3.19863	0.915832	TRUE
-0.914787	-1.25383	-6.73494	0.262871	FALSE
-0.289955	0.579422	-3.88926	0.814107	TRUE
-2.83074	-0.902104	-0.645878	0.82182	TRUE
-0.696074	-1.47012	-2.47415	0.952103	TRUE
1.49831	0.285646	-1.62697	0.990883	TRUE
1.88766	-2.80407	2.8133	0.504968	FALSE
1.36499	-1.56081	4.30471	0.250786	FALSE
-0.161024	-1.15366	-3.6627	0.858859	TRUE
0.404759	-8.29732	6.48372	0.0396103	FALSE
2.48158	2.02639	0.343157	0.801836	TRUE
2.22237	3.36321	-4.26392	0.666218	FALSE
-0.60725	-10.8037	1.41412	0.38151	FALSE
1.33988	5.04551	-2.91927	0.751586	FALSE
1.35598	3.11917	-0.965238	0.906781	TRUE
2.03146	-12.8014	0.399605	0.334247	FALSE
-1.06956	2.81183	-0.914545	0.897518	TRUE
2.05005	-15.1216	-3.41029	0.149961	FALSE
10.2504	-24.6951	4.9726	6.21962e-05	FALSE
-0.949644	-32.557	3.01772	1.45649e-05	FALSE
5.45414	-3.06905	-1.50962	0.675164	FALSE
2.81123	-1.10267	-6.30506	0.367521	FALSE
-1.13065	-0.518783	-2.20205	0.94748	TRUE
0.575578	3.68737	1.9045	0.557149	FALSE
-0.00885995	-1.16773	-2.50207	0.974312	TRUE
6.90841	-4.89578	2.95431	0.142689	FALSE
0.00229413	0.506299	0.0271125	0.950144	TRUE
4.13219	3.83654	-1.4884	0.666201	FALSE
-0.212342	1.36913	-4.35606	0.726489	FALSE
-1.62297	-0.00579682	-3.55096	0.781419	FALSE
-0.367025	4.78316	-1.03934	0.817278	TRUE
1.02506	-2.85879	0.723634	0.900087	TRUE
0.658233	0.40562	-3.56348	0.88673	TRUE
0.0989174	2.81107	-0.719975	0.923934	TRUE
0.0956219	-3.21397	1.28121	0.819297	TRUE
-0.674013	-0.860412	-2.37601	0.960773	TRUE
0.98675	3.02843	-0.625551	0.90545	TRUE
0.463433	0.145723	-0.802812	0.992441	TRUE
-0.968254	-38.0517	4.35714	1.14559e-07	FALSE
0.0394512	7.00977	-2.54712	0.631422	FALSE
-0.577455	-1.62495	0.340947	0.930128	TRUE
0.115477	0.973986	-2.7143	0.949767	TRUE
1.77744	-2.12217	0.37094	0.924087	TRUE
-1.09547	-0.448648	0.424353	0.897188	TRUE
0.6947	0.0921087	-2.20981	0.988808	TRUE
1.37422	1.74367	-3.8992	0.810115	TRUE
0.959088	1.04585	1.57125	0.730502	FALSE
-3.48123	-4.25138	-2.04039	0.631052	FALSE
2.49046	7.91455	-1.63065	0.500779	FALSE
-4.59308	-0.156123	0.0428223	0.550683	FALSE
3.33046	-9.25188	-1.00152	0.613991	FALSE
-1.0183	-3.62498	-2.76376	0.868176	TRUE
1.21688	-0.00934301	-4.02445	0.827753	TRUE
-1.35177	0.141618	0.586232	0.859058	TRUE
-0.269134	2.47459	-0.838297	0.935965	TRUE
0.453501	0.42712	-2.6032	0.968994	TRUE
-10.6313	-5.98461	9.2061	8.87138e-05	FALSE
-10.2667	-11.0475	-4.91026	0.00230502	FALSE
1.47155	-0.5887	-4.39221	0.767273	FALSE
-0.82194	-6.56905	-2.11175	0.786439	FALSE
0.812391	1.13892	-1.99673	0.981385	TRUE
0.253178	-1.35956	-2.14719	0.991292	TRUE
-0.506908	4.83965	-1.35713	0.815828	TRUE
1.0314	1.97562	3.3471	0.358236	FALSE
-7.07341	-9.15818	-4.38558	0.041903	FALSE
0.306582	5.07443	-2.42257	0.791688	FALSE
6.53021	4.26962	-1.38928	0.339305	FALSE
0.162434	2.83704	-0.741435	0.924227	TRUE
0.771302	-2.67474	-2.12037	0.988062	TRUE
-1.47644	-1.53341	0.0518098	0.908649	TRUE
1.69158	-0.502298	1.69209	0.722466	FALSE
-3.41778	-7.55747	1.00531	0.425767	FALSE
0.94258	1.88598	1.44385	0.721284	FALSE
0.843728	1.12019	-2.05846	0.980261	TRUE
3.23614	-0.892127	-0.871231	0.919993	TRUE
2.70875	5.35098	1.57819	0.419032	FALSE
-0.335309	2.53839	-1.27279	0.940691	TRUE
0.256691	2.78679	-1.25376	0.940186	TRUE
0.404307	1.23787	-1.50215	0.984886	TRUE
1.66286	4.42944	-1.26689	0.826738	TRUE
0.209252	4.37863	-2.76904	0.814768	TRUE
0.794451	-0.53349	-0.19045	0.978392	TRUE
0.561824	4.43337	-1.87893	0.85393	TRUE
-1.69281	0.225685	-1.39064	0.931005	TRUE
3.67626	-5.96788	-2.15545	0.784893	FALSE
1.03593	5.76525	-4.01154	0.594618	FALSE
8.1475	2.42317	-3.81897	0.19326	FALSE
-1.47724	-0.484674	-0.689124	0.943457	TRUE
-0.769411	4.28673	-0.951582	0.834835	TRUE
-2.90484	2.16449	-4.16898	0.532606	FALSE
-3.00858	-0.607205	-3.09788	0.688014	FALSE
-2.06336	-4.84208	-1.04646	0.814593	TRUE
7.99466	-6.16878	-3.46284	0.233329	FALSE
1.93509	-3.23591	1.96375	0.667923	FALSE
8.07885	-11.8421	-8.93542	0.00545407	FALSE
-1.71507	-11.801	-3.15119	0.260235	FALSE
3.6932	-5.59775	2.27278	0.451762	FALSE
1.89537	-2.71201	-2.32916	0.97187	TRUE
0.882757	-4.87891	2.17761	0.6235	FALSE
-0.740235	3.09208	-1.39402	0.906531	TRUE
3.12429	4.27397	-2.15324	0.74075	FALSE
-0.894625	3.84435	-2.58779	0.823527	TRUE
0.856889	0.612521	0.13296	0.940449	TRUE
2.04528	1.63446	-2.4098	0.932991	TRUE
-0.68636	-3.29052	1.73954	0.721729	FALSE
-0.0782808	-5.54053	-3.24491	0.782965	FALSE
-3.94557	-6.87673	0.648215	0.428479	FALSE
-0.184442	0.222859	-0.060057	0.957645	TRUE
0.0957039	2.54965	-2.00369	0.941406	TRUE
0.68199	6.98862	-1.78238	0.654053	FALSE
-12.2578	-10.9831	9.03343	1.3347e-05	FALSE
-0.354418	-0.68402	-3.09353	0.920551	TRUE
6.54788	-3.93345	-2.06101	0.498951	FALSE
5.25087	-25.5661	1.16821	0.00183503	FALSE
0.893107	3.10604	-0.104989	0.867529	TRUE
-3.49276	-1.87702	0.925365	0.623534	FALSE
-0.233257	6.71266	-0.372804	0.634236	FALSE
0.107842	-0.873233	-0.618669	0.992457	TRUE
3.62946	-5.53904	4.27895	0.175221	FALSE
0.915586	-2.42649	-2.56654	0.973604	TRUE
1.36529	-0.888886	-0.715612	0.992638	TRUE
-1.08915	3.3117	-4.28419	0.635484	FALSE
-0.0964946	-10.7621	-0.24467	0.507926	FALSE
8.16498	-9.43863	0.977322	0.127346	FALSE
0.847553	-1.05051	2.59417	0.576616	FALSE
-7.80998	-0.981189	-0.5919	0.165956	FALSE
0.488227	-3.23417	-2.62973	0.953193	TRUE
0.386734	0.00196714	0.575692	0.913025	TRUE
-1.75903	3.33904	-0.858823	0.830153	TRUE
2.99093	7.61449	-4.54313	0.350029	FALSE
-2.22678	-1.09691	-2.67836	0.822426	TRUE
-0.0334603	5.54772	-7.05788	0.180926	FALSE
0.626892	2.30674	0.828355	0.806199	TRUE
9.82626	-11.1154	0.106394	0.0544618	FALSE
2.03234	2.33223	-3.22351	0.851754	TRUE
4.01147	1.97441	3.43135	0.219333	FALSE
2.43803	-1.55849	-0.552815	0.960227	TRUE
0.316015	4.88118	-2.72661	0.786646	FALSE
10.7519	-10.9679	0.670367	0.028688	FALSE
-3.98439	-24.4881	6.48214	0.00011859	FALSE
-0.737029	2.29684	-6.24213	0.338636	FALSE
0.00257986	1.43348	-0.723101	0.967877	TRUE
6.46625	-0.305035	-6.88666	0.137022	FALSE
7.45602	-1.74637	0.175281	0.308611	FALSE
1.33984	-3.32773	-1.04185	0.988921	TRUE
0.404951	3.5081	-6.47242	0.307017	FALSE
-1.93698	1.92914	-0.318174	0.850841	TRUE
0.0671916	-4.71234	-0.393908	0.937745	TRUE
8.71055	1.83682	-0.000221766	0.146948	FALSE
6.77272	6.24782	-2.05818	0.236802	FALSE
-0.768792	0.744531	-2.06081	0.959762	TRUE
-0.260324	1.04861	-2.13207	0.968673	TRUE
-0.512369	-5.66368	-2.42211	0.839236	TRUE
0.265232	1.4987	-3.97811	0.801296	TRUE
-1.90224	-2.23865	-1.10084	0.910544	TRUE
-2.81054	-0.797953	-2.01883	0.805918	TRUE
-4.10312	-11.7183	-4.81122	0.0742913	FALSE
0.827821	4.59433	-1.38478	0.842164	TRUE
-0.291385	-3.22489	3.22152	0.450099	FALSE
-0.815801	0.945414	-4.35768	0.703363	FALSE
-0.664505	-2.81354	0.195742	0.927829	TRUE
-0.521192	0.540582	-0.800887	0.976051	TRUE
-0.467453	3.83967	-3.22886	0.786371	FALSE
-0.165143	-5.24409	4.12087	0.269175	FALSE
-0.683592	-1.90965	-4.10388	0.752871	FALSE
-0.692527	-24.6066	4.98602	0.000724286	FALSE
-0.290312	2.25474	-2.62447	0.913747	TRUE
-0.172412	-4.28471	-1.28483	0.959515	TRUE
0.886881	-11.0713	-2.79283	0.441917	FALSE
-0.371231	2.9713	-0.848492	0.913865	TRUE
-0.0610199	-1.65431	0.520547	0.927126	TRUE
2.85592	1.43719	-1.88841	0.911046	TRUE
-0.967888	0.0881777	-3.51807	0.835722	TRUE
-0.80748	1.63117	-2.54516	0.916683	TRUE
-1.84246	-1.68576	-2.29395	0.885087	TRUE
2.73359	-17.2015	0.0249918	0.104638	FALSE
0.373043	-1.65701	-1.37044	0.999474	TRUE
3.66115	-13.8475	4.47853	0.0478879	FALSE
-0.24205	2.77706	-3.91401	0.755515	FALSE
-1.40723	3.68515	-3.1243	0.753968	FALSE
0.333317	2.02327	-1.83174	0.964241	TRUE
1.52529	3.70135	-1.92134	0.879227	TRUE
0.503968	1.04656	2.96678	0.464946	FALSE
7.42422	1.48811	-0.395651	0.292539	FALSE
-0.350183	-4.86238	-1.97917	0.915197	TRUE
-0.465355	-4.21176	0.648348	0.861825	TRUE
-0.822101	0.674804	-2.33162	0.946942	TRUE
0.822979	-2.91003	5.40584	0.126911	FALSE
-1.67231	-7.22464	-0.993039	0.710104	FALSE
1.60052	0.315644	-10.536	0.0155688	FALSE
1.81826	3.56723	-2.02037	0.873642	TRUE
-0.85384	1.29104	-2.1079	0.945021	TRUE
0.752973	7.40324	0.479251	0.494773	FALSE
1.01575	-3.32541	-1.11127	0.991282	TRUE
-1.1753	-33.6425	1.51485	9.38682e-06	FALSE
-0.249353	-0.176733	-2.73357	0.952758	TRUE
0.127318	-0.650285	-0.488259	0.988693	TRUE
15.0221	2.20499	-1.98719	0.00195049	FALSE
1.57368	1.44416	-5.33478	0.56127	FALSE
-0.776745	-5.54162	-0.494419	0.873763	TRUE
1.27038	3.16941	-1.36458	0.915919	TRUE
4.38059	-5.16453	-0.208128	0.717545	FALSE
2.80853	1.6902	-1.16494	0.901312	TRUE
3.28397	-3.90725	-1.96063	0.90077	TRUE
-0.0825425	-0.649324	-5.58878	0.5056	FALSE
-0.28956	3.80731	-3.6029	0.750773	FALSE
0.0898282	-2.53526	-0.99304	0.993484	TRUE
-1.25289	1.95877	-2.50635	0.885656	TRUE
-0.629474	-1.2558	-2.50427	0.954374	TRUE
-1.53464	-3.11496	-7.11341	0.172131	FALSE
-1.39767	-0.829684	1.38168	0.760819	FALSE
1.7953	-1.45779	2.50917	0.568012	FALSE
0.817621	2.96085	-2.97973	0.875199	TRUE
1.5152	-5.58885	-5.3989	0.454609	FALSE
0.501651	0.992671	0.262631	0.922671	TRUE
2.94868	-3.13256	1.1444	0.747264	FALSE
0.901581	-3.78948	0.23295	0.933308	TRUE
0.418285	3.72707	-0.830559	0.884378	TRUE
-2.0637	2.62947	-1.28393	0.843795	TRUE
-0.200696	2.49416	0.52322	0.836212	TRUE
-0.169309	2.84185	-4.00181	0.742359	FALSE
0.603203	1.26029	-0.338468	0.958751	TRUE
-0.0115182	-1.76056	6.44504	0.0564872	FALSE
-3.10279	-0.711619	-0.891961	0.793666	FALSE
-11.0295	-3.83581	-3.77192	0.0092544	FALSE
0.742756	1.51127	-1.47394	0.980041	TRUE
-0.750105	1.36021	-2.51159	0.927817	TRUE
6.59018	-7.62354	2.52674	0.166117	FALSE
1.31277	0.48479	0.937365	0.841833	TRUE
0.705615	2.85076	-0.508469	0.911632	TRUE
1.63302	6.28897	-2.03377	0.685982	FALSE
0.293116	1.29177	0.137072	0.925506	TRUE
0.201321	4.92686	-2.20606	0.810884	TRUE
11.9686	-6.49742	-2.26972	0.0312318	FALSE
-1.73001	-7.93954	-2.45282	0.586563	FALSE
0.896311	1.46073	-0.224195	0.944176	TRUE
11.4642	0.329302	-2.5257	0.0429254	FALSE
1.17911	-0.736591	-2.90444	0.960241	TRUE
2.02919	-0.88539	4.47675	0.207182	FALSE
8.56254	-14.2884	-3.80741	0.0442208	FALSE
3.25989	2.55278	-0.756709	0.807331	TRUE
-0.0386577	3.71829	-3.84945	0.729942	FALSE
-0.324097	1.50652	0.299921	0.896606	TRUE
-0.746025	6.94363	-0.417288	0.608362	FALSE
2.50983	5.72503	2.04684	0.345763	FALSE
3.29677	-16.4232	3.40696	0.0467388	FALSE
2.09648	-2.20148	0.136764	0.932098	TRUE
-0.832629	3.5351	-0.784139	0.869541	TRUE
1.41856	1.00992	-2.63976	0.954495	TRUE
1.14459	-8.52233	2.15515	0.463004	FALSE
0.580948	-0.513728	-0.798425	0.996424	TRUE
8.31991	-6.34877	-3.40896	0.204019	FALSE
11.9093	-9.41984	-3.31595	0.0215812	FALSE
0.0251436	4.08466	0.547791	0.747031	FALSE
0.612464	-1.30707	2.50292	0.601396	FALSE
0.529014	3.95157	-1.76933	0.884813	TRUE
1.11046	1.59345	-3.7335	0.840617	TRUE
-0.139581	5.57211	-1.50472	0.771829	FALSE
-0.611823	2.96817	-1.59593	0.915767	TRUE
-0.952282	-0.727557	-2.65024	0.930155	TRUE
-0.436846	2.20469	-1.32727	0.949599	TRUE
-0.318632	-1.99985	-6.02755	0.397652	FALSE
-4.88104	-9.11899	0.097679	0.24858	FALSE
1.5192	4.79217	2.29461	0.404401	FALSE
-1.8444	-5.49529	-0.963808	0.803334	TRUE
1.48528	5.48331	-3.50337	0.663804	FALSE
1.17662	1.14223	-3.88438	0.830583	TRUE
10.8608	-3.12465	-3.08933	0.0681099	FALSE
0.296796	-2.37637	-2.14467	0.986404	TRUE
0.484975	2.12731	-0.887598	0.956848	TRUE
4.77524	-9.31206	9.11484	0.00108335	FALSE
-0.641228	-1.40626	-1.30978	0.98669	TRUE
6.64788	-2.96573	-0.198975	0.443778	FALSE
-1.08492	3.7428	-1.30989	0.859111	TRUE
-0.0873195	-0.674792	-3.9187	0.825354	TRUE
0.43725	1.16518	-3.05768	0.924817	TRUE
0.338153	0.436067	0.53941	0.908456	TRUE
-11.5962	-28.8708	-15.056	1.56344e-13	FALSE
1.17842	0.588322	-2.87401	0.950531	TRUE
0.249838	5.11716	-0.75814	0.789515	FALSE
0.354677	1.4548	-0.0511052	0.935734	TRUE
1.99438	-3.95	-0.374339	0.947166	TRUE
0.776446	-0.064067	-3.9894	0.833024	TRUE
2.90573	5.23564	-1.89093	0.694097	FALSE
7.06726	-12.7532	2.42835	0.0690055	FALSE
-0.371315	-1.04712	-2.06993	0.982913	TRUE
0.375132	-3.06151	-8.28711	0.0986685	FALSE
-1.08821	-0.891746	-4.36573	0.690894	FALSE
3.34587	-3.37263	-3.01188	0.845454	TRUE
-0.300491	1.7355	-8.48296	0.0875134	FALSE
-1.28609	1.74887	-1.52554	0.927265	TRUE
5.63988	-7.98636	-4.22234	0.334637	FALSE
1.48533	3.00743	-1.49928	0.918778	TRUE
-1.75807	0.843088	-1.59536	0.915124	TRUE
0.602116	-17.9859	-1.19782	0.0815584	FALSE
0.722606	5.86037	1.37103	0.502875	FALSE
0.801239	-0.0624566	1.35591	0.801947	TRUE
-0.408165	-0.552181	-1.14947	0.991399	TRUE
1.05398	1.69054	-0.49947	0.950591	TRUE
-0.0605147	-14.8265	2.14017	0.134209	FALSE
-2.05232	1.77728	-1.52666	0.871553	TRUE
1.26292	9.03578	-3.22209	0.416126	FALSE
0.0206741	-3.14211	-0.568494	0.979406	TRUE
-4.0352	-2.04985	3.85342	0.207012	FALSE
1.38807	4.36899	0.0126267	0.763456	FALSE
-0.602688	2.96368	0.288041	0.830837	TRUE
4.02817	-25.2574	1.44818	0.00248839	FALSE
-0.148004	1.18808	-3.08582	0.909305	TRUE
-0.123934	2.04713	-2.5474	0.929757	TRUE
0.0251575	2.53668	-0.746309	0.935299	TRUE
0.933931	-14.5269	1.8636	0.165326	FALSE
10.2137	9.61383	-2.35836	0.0194328	FALSE
0.726585	3.79313	-2.41897	0.872509	TRUE
0.749538	4.01271	-2.7423	0.840454	TRUE
16.7083	-24.3114	-9.35854	1.49774e-07	FALSE
-1.14341	-2.98496	-1.57742	0.945711	TRUE
0.61588	-1.23991	-3.26879	0.92714	TRUE
-1.09868	1.37842	-3.69004	0.785182	FALSE
-1.90227	-2.92292	1.79398	0.649799	FALSE
1.39304	4.58542	-3.48505	0.728445	FALSE
-2.887	6.2016	1.86806	0.340777	FALSE
-0.635426	-0.825816	-6.5479	0.30518	FALSE
-0.251591	0.737058	-5.67167	0.479685	FALSE
-0.747287	-3.43311	-2.9621	0.872256	TRUE
1.53024	-0.568697	1.52859	0.76063	FALSE
-1.96441	6.72706	-2.5502	0.572261	FALSE
2.95354	-7.35014	-4.95241	0.426168	FALSE
0.000714743	2.7615	-3.66012	0.79968	FALSE
-2.12026	-2.15016	-5.63003	0.36471	FALSE
-0.399299	-3.64868	-1.73412	0.961781	TRUE
0.794864	-4.00082	5.62441	0.106267	FALSE
0.0676365	0.775616	-2.50933	0.964022	TRUE
-1.90999	-15.0354	-0.110639	0.147446	FALSE
1.3078	0.336281	-1.59941	0.992785	TRUE
-1.94611	1.49241	-0.942208	0.886919	TRUE
6.30577	-12.1816	-3.20779	0.180815	FALSE
-0.630649	2.46004	0.0752758	0.873669	TRUE
7.42285	1.58481	-6.2435	0.126547	FALSE
14.1025	-6.76037	-10.3376	0.000114456	FALSE
-0.291471	3.57176	-2.96146	0.832576	TRUE
0.482818	-2.55664	-1.60152	0.996163	TRUE
0.429861	0.504833	-3.04251	0.937487	TRUE
0.941845	1.49827	-4.33131	0.75186	FALSE
1.89276	1.5144	-1.16077	0.956148	TRUE
0.429906	4.44588	-6.94165	0.221705	FALSE
7.25475	-10.2818	-5.32203	0.102732	FALSE
-0.562506	2.68942	-1.15641	0.927479	TRUE
-1.2164	-4.81771	-0.704699	0.885231	TRUE
0.235099	-9.65395	0.0779795	0.599042	FALSE
9.78436	-5.79344	-3.00742	0.114554	FALSE
-0.695622	5.58246	-4.31674	0.539831	FALSE
-0.631021	-3.91307	-4.9087	0.551354	FALSE
0.761236	-3.2816	-2.17474	0.978234	TRUE
-2.42158	-1.94025	-3.72053	0.659985	FALSE
-1.00191	3.0217	-2.03765	0.886632	TRUE
-8.57009	-6.20935	2.34352	0.0459404	FALSE
-12.1865	-8.88049	-0.918019	0.00298561	FALSE
-2.65176	4.77776	-3.82882	0.516573	FALSE
0.554373	1.11402	-0.587716	0.973244	TRUE
-2.06812	9.69205	-1.83539	0.366862	FALSE
-1.56722	-2.79493	-3.26508	0.792346	FALSE
0.35883	2.81943	-0.0422895	0.882246	TRUE
0.0106544	4.70697	-0.324139	0.791495	FALSE
1.19284	-13.7536	-5.57243	0.0928825	FALSE
0.645317	1.94134	-0.283927	0.935216	TRUE
-0.152739	-6.55726	-2.11723	0.82556	TRUE
-0.891483	-1.4717	0.182448	0.931015	TRUE
0.53954	-3.01432	-2.93429	0.935262	TRUE
0.537715	1.73157	-1.51815	0.975368	TRUE
7.29997	-11.3419	-6.22272	0.0535259	FALSE
-1.14281	-0.540913	-4.26688	0.706329	FALSE
1.18678	5.56383	-0.241372	0.703969	FALSE
0.0158567	3.49174	-0.410966	0.873788	TRUE
-0.823328	-1.39067	-2.00062	0.969155	TRUE
0.472415	-3.95418	0.151559	0.935183	TRUE
0.279953	-14.9259	2.52918	0.117115	FALSE
3.56207	0.818156	-0.404251	0.826967	TRUE
0.752018	0.778911	0.179071	0.933907	TRUE
1.21729	1.86132	-4.77108	0.662796	FALSE
-1.27865	3.99587	1.09853	0.647276	FALSE
-10.1903	-4.62054	1.94258	0.0223782	FALSE
-1.74656	0.18039	-3.10543	0.826041	TRUE
-0.890723	1.59475	-1.09878	0.949619	TRUE
5.12934	1.32764	1.10283	0.451806	FALSE
6.55238	-5.31017	-3.74113	0.381898	FALSE
10.1096	-5.82945	0.560267	0.0740566	FALSE
-2.10126	-10.1434	1.7547	0.323901	FALSE
1.85615	1.48369	0.243951	0.874299	TRUE
1.29372	4.59061	-2.74861	0.796097	FALSE
-0.710536	-7.40657	-3.25971	0.623335	FALSE
-1.15916	1.48843	1.52204	0.702924	FALSE
-1.01838	5.02819	-0.926205	0.77476	FALSE
4.95987	-9.65228	-7.6912	0.0540429	FALSE
-0.645657	2.96103	-1.40946	0.915674	TRUE
2.08506	-7.21761	4.70758	0.15054	FALSE
-1.56761	9.16822	-1.68643	0.428612	FALSE
-2.52338	4.24639	-0.925018	0.719212	FALSE
-7.71002	-12.8613	1.90688	0.0221775	FALSE
1.26847	-0.669775	-4.48328	0.75248	FALSE
1.06926	-6.13618	1.73819	0.651879	FALSE
0.116632	1.8843	-3.37139	0.869032	TRUE
1.33635	-2.06015	-2.80261	0.962024	TRUE
0.839157	3.36109	-0.211655	0.863478	TRUE
4.44528	5.26132	-1.9481	0.539124	FALSE
-1.37813	2.12393	-4.00969	0.698977	FALSE
0.975433	-0.342452	0.394556	0.932663	TRUE
-1.19732	2.6146	-4.54564	0.608941	FALSE
-0.991674	3.86095	-4.84997	0.526361	FALSE
-0.175915	1.3011	-0.646564	0.96577	TRUE
7.95322	-4.76963	-5.4798	0.145566	FALSE
0.48941	4.99972	1.00646	0.620305	FALSE
0.329934	1.37142	-3.10934	0.914071	TRUE
-0.792148	0.675033	-4.6055	0.662911	FALSE
0.675967	-14.9858	-0.417348	0.211286	FALSE
9.47455	-9.02275	0.732578	0.0765196	FALSE
-0.912363	4.96316	-0.306393	0.751317	FALSE
6.11977	1.26349	-0.325148	0.465233	FALSE
0.878418	1.46414	-2.19159	0.96986	TRUE
0.438847	2.90159	-0.321378	0.899413	TRUE
14.9098	-10.1367	-8.14628	0.000238716	FALSE
3.65831	-0.118238	2.38284	0.447602	FALSE
-1.05636	3.67208	-1.85674	0.859019	TRUE
0.99231	-2.26825	-2.64366	0.971178	TRUE
5.69484	-5.99511	-8.06935	0.0615041	FALSE
2.19169	2.82729	5.02141	0.104719	FALSE
1.88737	2.12099	1.46814	0.668086	FALSE
7.40291	-10.8424	-8.1435	0.0165148	FALSE
2.36252	-6.58921	-8.15582	0.0813445	FALSE
-6.50733	-7.03238	0.336651	0.177564	FALSE
-0.483601	5.74844	-1.66381	0.75048	FALSE
-0.939321	2.87719	0.220824	0.830053	TRUE
-17.3614	13.4053	-1.97683	1.01038e-05	FALSE
-1.25046	5.28595	-4.97172	0.435029	FALSE
-0.782685	1.07291	-7.17819	0.208567	FALSE
0.720036	2.38823	0.731071	0.814428	TRUE
1.68778	2.59	-1.37326	0.929448	TRUE
0.498167	1.46106	-2.07323	0.973342	TRUE
-1.57647	-32.0473	-1.41835	2.70051e-05	FALSE
4.52711	-1.21347	-0.611618	0.772748	FALSE
2.44931	2.59878	-2.23649	0.883907	TRUE
1.58347	-8.3026	-0.542332	0.748292	FALSE
-3.32526	0.626082	-6.37333	0.201119	FALSE
0.849235	3.58655	0.396134	0.789541	FALSE
0.967415	-5.26358	-1.07651	0.944822	TRUE
-4.1176	-7.68715	-0.298058	0.403178	FALSE
-1.81805	1.23374	-5.6139	0.403091	FALSE
6.37028	-0.596026	-2.19567	0.524152	FALSE
5.79834	-2.56608	-1.08071	0.617835	FALSE
1.161	-0.746828	-2.20436	0.992103	TRUE
0.263858	2.43466	0.150392	0.882633	TRUE
0.996569	5.20314	-0.427915	0.75287	FALSE
-0.345253	1.165	-4.82259	0.638238	FALSE
-4.87991	0.898087	-2.71208	0.461902	FALSE
-0.997499	-1.88198	2.20918	0.638032	FALSE
0.577989	0.0499042	-0.193964	0.973484	TRUE
0.434365	-0.560644	-2.6041	0.975951	TRUE
-15.2393	-4.97516	-3.04502	0.000191123	FALSE
0.186186	6.18414	-3.05567	0.665645	FALSE
10.7297	-8.30004	0.442915	0.0437982	FALSE
8.96715	-7.89237	0.937939	0.105626	FALSE
3.47034	-5.38831	-0.0494069	0.790445	FALSE
0.593725	2.97896	-1.21599	0.932142	TRUE
0.217583	-1.19137	-1.56454	0.998775	TRUE
3.2183	-4.00154	-3.93363	0.72502	FALSE
0.135386	-7.02641	-0.26069	0.81761	TRUE
0.582524	3.03381	-1.84927	0.929362	TRUE
-0.0147536	1.42012	-1.09819	0.976026	TRUE
13.4034	-15.5521	-7.66895	0.000303531	FALSE
-0.202338	2.02677	-2.89869	0.902965	TRUE
1.98617	6.03222	-1.61697	0.692758	FALSE
4.90876	-5.53015	-2.07284	0.679782	FALSE
-0.692648	6.66331	-0.692406	0.648869	FALSE
-1.0663	-7.76893	0.167095	0.682135	FALSE
-0.353649	2.94619	0.115847	0.854963	TRUE
-2.42212	5.78412	-2.54549	0.601308	FALSE
0.74079	-0.261953	0.00806354	0.964988	TRUE
5.72702	4.08219	-2.97702	0.431665	FALSE
14.2251	2.79676	-7.00248	0.00117756	FALSE
2.24675	-17.1552	2.41938	0.0630773	FALSE
-0.823417	-6.12779	-0.875367	0.847966	TRUE
1.91418	1.46146	-4.43445	0.720989	FALSE
-0.272785	1.15875	-1.55582	0.977892	TRUE
-0.416799	4.09489	-2.37553	0.842553	TRUE
-2.01957	-1.27716	-3.57797	0.73485	FALSE
14.7964	-34.3288	-6.83149	1.15967e-08	FALSE
2.69422	-7.52571	0.733723	0.663108	FALSE
-2.15261	-0.526824	-3.70899	0.707338	FALSE
1.09565	0.511625	-2.07509	0.987138	TRUE
0.0103719	-6.34793	-1.09285	0.876535	TRUE
0.375386	5.84574	-1.12241	0.746756	FALSE
4.36133	-2.48715	-1.77503	0.825789	TRUE
0.149311	-3.98529	-1.26265	0.974947	TRUE
0.279903	2.91181	0.592264	0.810494	TRUE
1.83875	-3.35042	1.3102	0.787249	FALSE
8.14839	-0.885245	-0.281795	0.245712	FALSE
-0.631104	4.94842	-1.06079	0.799146	FALSE
1.23175	3.24018	-2.97027	0.858446	TRUE
-0.289569	4.42632	-1.36082	0.84869	TRUE
-1.3307	4.64364	-5.72625	0.342495	FALSE
-1.63872	0.674703	-1.6815	0.924646	TRUE
-2.05777	0.987264	-3.17352	0.779719	FALSE
-1.76269	-4.04289	0.305581	0.820615	TRUE
-6.06377	-7.21537	-1.56591	0.208995	FALSE
-1.2389	-2.55532	-2.98355	0.859793	TRUE
-1.34224	4.86644	-0.788685	0.764876	FALSE
4.46616	-1.42855	-15.1286	2.78408e-05	FALSE
0.0323436	1.21748	-3.93615	0.807957	TRUE
-0.874668	2.6309	-1.61953	0.918532	TRUE
-3.06559	-0.566417	-0.307855	0.780655	FALSE
-1.58291	1.72681	-0.705835	0.900617	TRUE
1.50094	0.454588	-0.663644	0.97683	TRUE
-0.304566	-12.1394	0.986709	0.331966	FALSE
-9.0738	1.05132	-2.51611	0.0702338	FALSE
-0.5042	3.58115	-1.54008	0.891408	TRUE
11.0557	-26.937	4.85107	1.37596e-05	FALSE
-1.0242	7.23601	-0.945925	0.600578	FALSE
0.244981	2.81175	-2.85215	0.888892	TRUE
-0.190216	1.30182	0.112324	0.922266	TRUE
-1.00281	2.38991	-1.15849	0.921677	TRUE
0.984239	0.735979	-1.65329	0.990831	TRUE
1.50439	-0.470791	-4.42812	0.76011	FALSE
-3.0136	-3.27767	-3.86854	0.534972	FALSE
-0.250917	1.22427	-4.89983	0.626359	FALSE
5.8278	5.32381	-2.75195	0.366065	FALSE
1.95781	0.0196914	-1.64024	0.984638	TRUE
-0.762084	4.84401	-3.88716	0.638208	FALSE
-1.84173	0.466787	-3.38743	0.780512	FALSE
-3.385	1.90012	-2.33177	0.684734	FALSE
-1.56645	8.44677	1.04014	0.348717	FALSE
-1.8054	-2.36801	-0.321949	0.898357	TRUE
10.3921	0.181572	-3.90895	0.0723925	FALSE
1.7101	-1.96732	-3.76608	0.857558	TRUE
15.3999	-32.9026	-10.5559	6.62656e-10	FALSE
-1.30513	0.0752135	-3.29861	0.840345	TRUE
-0.414813	1.17319	-3.92919	0.792657	FALSE
0.408791	-20.3313	3.11585	0.0152287	FALSE
-0.0595299	-5.84493	0.448608	0.829049	TRUE
-1.00007	6.99592	0.348773	0.536331	FALSE
-0.381426	0.360192	-1.49554	0.986378	TRUE
-8.14827	-5.09638	-5.61532	0.0246063	FALSE
-0.766107	7.67397	-2.47823	0.56207	FALSE
0.0138707	0.808012	-6.17806	0.390742	FALSE
1.57255	0.691379	-1.16041	0.98295	TRUE
1.41905	6.30884	-2.27303	0.686349	FALSE
0.973591	-4.38014	-3.67993	0.809689	TRUE
-0.19891	-1.51814	-0.224104	0.976346	TRUE
0.555131	5.92216	-0.251751	0.690551	FALSE
0.877785	0.707228	0.706977	0.877956	TRUE
-0.552031	-3.36003	-0.15309	0.944409	TRUE
1.56794	-1.03447	-0.965949	0.994662	TRUE
1.59858	3.241	-1.9671	0.90032	TRUE
-0.0655026	-9.75747	-0.800193	0.609145	FALSE
0.753432	1.46697	0.238955	0.908793	TRUE
1.25803	2.94212	1.24775	0.693276	FALSE
-0.389052	5.50415	-1.11016	0.766326	FALSE
-1.43462	-4.31366	-2.15041	0.859468	TRUE
11.4029	-3.0998	-3.65815	0.0446935	FALSE
2.08578	-0.980863	2.00832	0.648863	FALSE
2.01822	-2.9203	0.920298	0.843313	TRUE
2.73904	1.57979	1.21913	0.676034	FALSE
-1.07134	0.642685	-5.87991	0.403856	FALSE
1.77622	-2.21654	1.0603	0.839039	TRUE
-0.499093	-0.986952	-1.80981	0.985914	TRUE
-0.796603	1.07396	-2.18019	0.948732	TRUE
0.9851	2.28463	-1.55487	0.957707	TRUE
-4.58466	-4.15776	-2.73288	0.429685	FALSE
3.25919	0.248964	4.27721	0.181777	FALSE
0.450847	2.26535	-4.06559	0.768716	FALSE
-4.4575	-11.1136	-4.50879	0.0865842	FALSE
0.961043	1.50677	-0.941029	0.972726	TRUE
0.865702	-0.280438	-3.38955	0.915192	TRUE
-1.83688	-2.10075	-4.76034	0.540994	FALSE
-0.480897	6.87602	-0.00777398	0.589281	FALSE
-1.22683	2.93359	-0.757376	0.879285	TRUE
0.649679	0.69933	-1.46112	0.992779	TRUE
-0.269177	0.156893	-0.333458	0.971277	TRUE
-0.428647	3.55722	1.88052	0.570484	FALSE
0.246192	-4.67951	-4.83281	0.577275	FALSE
1.01642	-0.877328	-2.05758	0.995805	TRUE
1.48209	0.395893	-3.33118	0.909854	TRUE
0.957398	-0.0541718	-4.09904	0.816624	TRUE
10.6946	-1.14731	-4.71347	0.0528477	FALSE
1.0721	-4.5656	-3.70395	0.799205	FALSE
2.44724	-1.21136	-1.40744	0.977916	TRUE
5.65055	-15.8582	-6.31323	0.0238071	FALSE
0.585133	7.05837	-1.52933	0.648626	FALSE
1.73513	-4.05983	1.89705	0.675761	FALSE
3.10766	-20.3582	0.551869	0.0306567	FALSE
-4.09195	-4.02284	1.22974	0.476836	FALSE
0.0809095	3.71579	0.91929	0.720438	FALSE
-0.5981	-1.75064	1.15211	0.835648	TRUE
2.02659	-3.9074	-0.325423	0.944497	TRUE
1.44216	3.98801	-0.618426	0.837668	TRUE
-0.9122	4.77677	-0.297423	0.763686	FALSE
0.0887227	3.55376	-1.21851	0.903316	TRUE
-1.04106	-4.5587	2.70945	0.503193	FALSE
-3.34275	-5.56375	-2.39298	0.56284	FALSE
-0.479882	0.292147	-1.69242	0.982918	TRUE
0.86624	0.00480906	-1.58584	0.997555	TRUE
-2.13701	-5.17851	-4.60159	0.443219	FALSE
-1.68703	-0.834587	0.893953	0.811087	TRUE
0.358108	-0.997341	0.623505	0.91953	TRUE
0.926704	2.00826	0.0160384	0.906975	TRUE
-1.86346	-32.0499	4.86704	6.99519e-06	FALSE
-3.39636	-0.644795	-0.964985	0.75557	FALSE
7.47454	-5.26784	-4.359	0.245646	FALSE
0.124087	6.20962	-0.938099	0.71029	FALSE
0.30558	-2.70712	-4.03393	0.794759	FALSE
1.22498	-4.84336	-6.15631	0.345312	FALSE
-0.834552	0.471534	-1.64266	0.970878	TRUE
0.572628	-3.62782	-1.1308	0.986595	TRUE
-0.7009	6.2526	-0.579454	0.676809	FALSE
11.2241	0.879196	-3.49835	0.0442656	FALSE
2.75629	-2.28263	-1.9627	0.957781	TRUE
-0.0262454	-0.627352	-1.02704	0.996118	TRUE
1.12493	-12.6809	0.86521	0.323228	FALSE
17.2311	-23.8013	11.8872	5.16979e-11	FALSE
-0.20539	1.01778	-1.89425	0.976825	TRUE
-2.98655	-0.612138	-4.2977	0.523493	FALSE
2.29051	3.20092	-2.22708	0.864172	TRUE
-0.59647	3.38773	-4.76323	0.578051	FALSE
1.26744	-11.1115	-2.94924	0.431129	FALSE
0.370165	0.890608	-0.206791	0.960124	TRUE
0.295132	2.57357	-0.38548	0.918193	TRUE
0.89766	0.492002	0.948626	0.850728	TRUE
0.469559	2.37103	0.864604	0.799763	FALSE
-0.603817	0.159518	0.206368	0.929122	TRUE
0.980809	-4.84823	0.128726	0.911244	TRUE
0.880884	1.45006	-1.3301	0.980215	TRUE
0.561667	2.40677	-1.18616	0.954009	TRUE
4.18475	-3.70309	0.246893	0.735563	FALSE
1.43992	3.46913	1.24815	0.656131	FALSE
-0.0400708	0.681975	-2.02242	0.981578	TRUE
9.15455	-3.1785	0.505588	0.134733	FALSE
-0.245713	2.83404	-1.98467	0.924641	TRUE
-0.042234	2.593	-1.75328	0.943072	TRUE
-0.646524	-2.69583	-3.52024	0.830435	TRUE
1.29704	3.7769	-2.87812	0.836359	TRUE
0.671951	0.412512	1.043	0.842427	TRUE
-1.56461	-1.17431	-0.00920702	0.907873	TRUE
14.5762	-0.079579	0.99879	0.00191039	FALSE
-0.550098	-0.585963	-1.19697	0.988724	TRUE
-0.14724	2.11865	-1.61882	0.958082	TRUE
0.134673	2.31925	-2.98698	0.8943	TRUE
-2.43454	-4.5703	-0.276196	0.771531	FALSE
-2.82555	-4.54523	-3.30148	0.585624	FALSE
0.409621	-1.31363	1.54957	0.788795	FALSE
-2.40494	0.239772	-5.27928	0.421145	FALSE
2.1831	5.24679	-0.403304	0.69315	FALSE
0.850087	-0.109475	-2.055	0.993567	TRUE
0.56623	-4.99181	0.65732	0.856506	TRUE
1.15863	2.49815	-4.54959	0.683007	FALSE
0.927944	-0.943188	-2.79805	0.968378	TRUE
-0.547815	-22.7422	-1.92125	0.00874845	FALSE
-0.872215	3.86671	-1.37395	0.862674	TRUE
5.75072	6.91671	-5.2895	0.173546	FALSE
0.45232	-2.42933	-0.557933	0.990694	TRUE
-0.709948	0.81304	-3.70955	0.816717	TRUE
-1.53472	-3.92474	-2.55294	0.835681	TRUE
5.76517	8.87357	-3.6609	0.178387	FALSE
0.0865989	-0.925171	-0.884118	0.996423	TRUE
0.383154	3.54764	-2.22424	0.894149	TRUE
0.919562	-3.93739	-1.13332	0.98238	TRUE
0.317994	0.275273	-1.31602	0.995586	TRUE
8.46289	0.987711	-1.91253	0.223166	FALSE
-0.558242	-1.20237	-0.558665	0.980226	TRUE
-1.28149	0.639593	1.86927	0.66141	FALSE
5.34013	1.36323	-0.377281	0.576833	FALSE
-0.113246	2.17849	-0.0117106	0.904318	TRUE
-0.974672	-2.61353	-1.77187	0.956812	TRUE
1.04391	-2.3266	0.976717	0.872488	TRUE
1.94488	0.117029	-0.110049	0.939961	TRUE
-5.07085	-4.50511	-1.53893	0.416666	FALSE
0.930504	-0.647842	-1.45266	0.999629	TRUE
-0.388892	2.32733	-1.65544	0.945738	TRUE
0.894631	3.35326	-3.72476	0.77552	FALSE
4.1971	-7.77446	-0.297951	0.620595	FALSE
-0.183233	2.1211	0.64484	0.838083	TRUE
0.0295858	3.15623	-1.20294	0.921621	TRUE
0.449824	5.3288	-2.8418	0.74786	FALSE
1.0755	3.95496	-4.08533	0.693674	FALSE
0.685027	-5.61923	-3.75429	0.733329	FALSE
0.306353	1.96227	-3.10703	0.897974	TRUE
-0.301463	0.941291	0.137419	0.927436	TRUE
-1.07831	3.38022	0.0344601	0.81581	TRUE
-1.24002	-3.29138	-1.52136	0.934058	TRUE
0.646658	4.7668	0.528042	0.698574	FALSE
-4.96228	-2.5965	2.01161	0.330316	FALSE
3.03492	-17.9401	2.58873	0.0429666	FALSE
-0.188772	-2.19912	-0.0340842	0.964209	TRUE
-0.932502	-2.09299	-4.9059	0.583137	FALSE
0.00839159	1.92993	-6.60966	0.304989	FALSE
0.258989	1.65127	-0.782876	0.966744	TRUE
11.3114	-23.7299	-7.00032	7.09384e-05	FALSE
-0.0741183	-0.748633	-2.27018	0.983038	TRUE
1.05502	2.38233	-1.46878	0.953467	TRUE
-0.553074	-23.0272	-2.90616	0.0060305	FALSE
-0.410862	0.167915	-4.18669	0.764132	FALSE
-0.25738	-2.54322	1.01929	0.859264	TRUE
2.46164	1.35488	-1.3965	0.938683	TRUE
0.132806	-6.9673	-0.163199	0.816217	TRUE
-0.170899	-2.11875	-1.09293	0.993243	TRUE
-0.525469	-4.17502	-0.340079	0.933936	TRUE
0.165311	-6.83697	-5.59335	0.343739	FALSE
1.75417	-4.02156	0.371979	0.899532	TRUE
-1.87161	-1.23968	-3.07801	0.815633	TRUE
-1.66811	-7.75246	1.01595	0.569094	FALSE
-0.492416	1.88317	-6.26524	0.349039	FALSE
7.60569	-24.0832	-4.00897	0.00146006	FALSE
0.173341	-0.284758	-2.92999	0.949785	TRUE
-8.30997	-16.1231	-1.14901	0.00653373	FALSE
-0.884338	1.43193	-7.58734	0.157013	FALSE
7.73213	-0.432316	0.923919	0.217002	FALSE
13.9163	6.42741	-1.36448	0.00231508	FALSE
0.908559	-1.53743	-1.8393	0.998546	TRUE
14.4121	-3.55051	-0.952872	0.00464468	FALSE
-7.76927	-11.9021	5.40539	0.00560471	FALSE
0.857323	2.24329	0.97101	0.784325	FALSE
1.11696	5.47061	-0.470288	0.731407	FALSE
2.78242	-8.37884	2.18069	0.4199	FALSE
-12.806	-7.05984	0.603256	0.00251983	FALSE
8.53098	-2.97141	-0.483571	0.22314	FALSE
1.09933	-0.0454731	-0.188078	0.970413	TRUE
1.63652	7.07652	-5.31787	0.338828	FALSE
-0.984713	1.07292	-1.13596	0.957569	TRUE
-3.28162	-3.85265	2.1278	0.462034	FALSE
-0.248402	4.70137	-1.98924	0.825936	TRUE
0.0696881	-6.54967	-0.380422	0.85113	TRUE
1.44763	0.646515	-1.68015	0.987187	TRUE
-2.23904	0.744363	0.346542	0.806786	TRUE
-0.447384	-0.147543	-1.18119	0.988962	TRUE
-0.982733	4.84342	-0.537385	0.771625	FALSE
-3.66186	-5.75149	2.7187	0.307645	FALSE
0.936349	-0.949153	-1.45971	0.999887	TRUE
0.342619	2.14675	-2.45004	0.94017	TRUE
-6.30938	-10.7127	6.3133	0.00771747	FALSE
-0.195682	6.97855	-2.73503	0.620136	FALSE
1.72369	-1.92526	-0.236068	0.970746	TRUE
-0.0375009	3.44239	-4.26037	0.681034	FALSE
0.402825	-2.76098	-1.38217	0.9954	TRUE
1.32438	1.69618	-5.42598	0.540548	FALSE
7.18972	-0.244338	-6.91876	0.106102	FALSE
-0.934833	-4.49251	-0.214182	0.89786	TRUE
0.985413	-1.84452	-1.62345	0.999309	TRUE
2.19581	-0.757005	-2.5529	0.960783	TRUE
-2.02819	0.212132	-5.06463	0.489761	FALSE
[truncated: 38,101 more rows]
