# Supplementary material for: Joint multi-ancestry and admixed GWAS reveals the complex genetics behind human cranial vault shape
Source: Nat Commun. 2023 Nov 16;14:7436. doi: 10.1038/s41467-023-43237-8 (PMC10654897; doi:10.1038/s41467-023-43237-8)
Supplement: Supplementary file 7 — Source Data [file 41467_2023_43237_MOESM7_ESM.zip › SOURCE DATA/s11b.xlsx]

## Sheet: Sheet1
BRAIN_SEG_NR	P_VAULT_SEG8	P_VAULT_SEG9	P_VAULT_SEG10	P_VAULT_SEG11	P_VAULT_SEG12	P_VAULT_SEG13	P_VAULT_SEG14	P_VAULT_SEG15
4	0.207959	0.00448342	0.00204964	2.97095e-05	0.00268207	2.97095e-05	1.7474e-05	0.0188603
5	0.00490437	0.0367403	1.24547e-05	3.04811e-09	1.0773e-06	1.0773e-06	5.02364e-05	5.45297e-05
6	0.00133682	0.0290268	0.00133682	2.38e-07	0.000139378	0.00334132	0.000761702	0.000280268
7	0.00134404	0.0488751	0.00463457	2.16177e-12	6.44601e-05	9.85484e-08	0.00490437	0.0017902
