# Supplementary material for: Joint multi-ancestry and admixed GWAS reveals the complex genetics behind human cranial vault shape
Source: Nat Commun. 2023 Nov 16;14:7436. doi: 10.1038/s41467-023-43237-8 (PMC10654897; doi:10.1038/s41467-023-43237-8)
Supplement: Supplementary file 7 — Source Data [file 41467_2023_43237_MOESM7_ESM.zip › SOURCE DATA/s14.xlsx]

## Sheet: Sheet1
SEGMENT	N
1	65
2	57
3	58
4	46
5	42
6	42
7	49
8	42
9	51
10	36
11	38
12	32
13	35
14	34
15	37
