# Supplementary material for: Joint multi-ancestry and admixed GWAS reveals the complex genetics behind human cranial vault shape
Source: Nat Commun. 2023 Nov 16;14:7436. doi: 10.1038/s41467-023-43237-8 (PMC10654897; doi:10.1038/s41467-023-43237-8)
Supplement: Supplementary file 7 — Source Data [file 41467_2023_43237_MOESM7_ESM.zip › SOURCE DATA/2a.xlsx]

## Sheet: Sheet1
LABEL	SNP1	SNP2	SNP3	SNP4	SNP5	SNP6	SNP7	SNP8	SNP9	SNP10	SNP11	SNP12	SNP13	SNP14	SNP15	SNP16	SNP17	SNP18	SNP19	SNP20	SNP21	SNP22	SNP23	SNP24	SNP25	SNP26	SNP27	SNP28	SNP29	SNP30
DATA	0.0148825	0.00190009	0.034114	0.091213	-6.15989e-05	0.00708147	0.0505531	0.129595	0.0183456	0.145564	0.00302545	0.0371038	0.0277442	0.109242	0.00315422	0.0144061	0.0215488	0.0331139	0.0122263	0.0121028	0.290402	0.19963	0.148386	0.141005	0.0106797	0.100292	0.00536305	0.319487	0.0254568	0.164118
NULL	0.268357	0.00421638	0.143833	0.125517	0.00712326	0.215778	0.00762087	0.0883537	0.0667246	0.490486	0.0556586	0.134455	0.00629381	0.175959	0.249834	0.0312683	0.00727482	0.293306	0.137285	0.172842	0.482173	0.0361962	0.00871578	0.322198	0.354154	0.304985	0.123211	0.110554	0.0313798	0.0593783
NULL	0.390991	0.0194287	0.0163065	0.0073059	0.0647407	0.0844651	0.000586247	0.311196	0.0455071	0.319923	0.495648	0.000711285	0.0077227	0.00342599	0.286874	0.196351	0.00220805	0.39957	0.237683	0.454383	0.00605223	0.0217175	0.160259	0.0343481	0.040899	0.347092	0.109936	0.0143365	0.147618	0.257869
NULL	0.27079	0.000739035	0.0195999	0.027938	0.0163649	9.80611e-05	0.109307	0.0179197	-0.00100268	0.457409	0.000207989	0.11238	-0.00086154	0.140099	0.322676	0.304462	0.0327429	0.239891	0.0770275	0.189674	0.110787	0.188345	0.0105059	0.248087	-0.000117243	0.0895195	0.023248	0.000582942	0.00207047	-2.27158e-05
NULL	0.137916	0.0589735	-0.000205654	5.37841e-05	-0.000759897	0.131483	0.0829576	0.219899	0.0158045	0.0138046	-0.000997485	0.0678423	0.251292	0.0553492	0.0976527	-0.000795177	0.0346895	0.40257	0.085635	0.0244465	0.0656689	0.00244939	0.117396	0.00313971	0.299674	0.00249279	0.0637181	0.0002773	0.0396402	0.0117689
NULL	0.141024	0.326066	0.0575056	0.0203881	0.00380027	0.327737	0.0797582	0.107305	0.314874	0.00355145	-0.000836031	0.231843	0.00546188	0.249371	0.3613	0.0446139	0.00030742	0.120117	0.0250841	0.430142	0.33278	0.00493595	0.223534	0.0164174	0.0500416	-0.000539474	0.255342	-0.00103253	0.0304602	0.0962527
NULL	0.0886538	0.156358	0.0314743	0.0088054	0.0296531	0.0223015	0.266597	0.0215368	-0.000167829	0.0100936	0.263265	0.00170241	0.0347655	0.110466	0.305589	0.000577279	0.174605	0.372975	0.0426479	0.41913	0.00695175	0.697151	0.160555	0.0120056	0.052688	0.0274274	0.0839726	0.174483	0.0256802	0.00993779
NULL	0.0978211	0.00168337	0.0002794	0.00205425	0.000725339	0.356806	0.319329	0.0426231	0.00508501	0.398343	0.069264	0.0711591	0.0402674	0.0565058	0.00924176	0.573898	0.00207894	0.00856996	0.188863	0.474257	0.113236	0.00576348	0.0788707	0.000216127	0.0165338	0.00221741	0.175111	0.0252276	-0.000842115	0.126462
NULL	0.142371	0.174664	0.00262457	0.0579053	-0.000355881	0.219842	0.108022	0.0876949	0.0358235	0.0260103	0.0731159	0.0309808	0.531279	0.0660926	0.00308088	0.0255887	0.0253172	0.0362699	0.0391006	0.226911	0.248422	0.492797	0.0573068	0.017712	0.02329	-0.000328407	0.263705	0.00109832	0.0202163	0.0493869
NULL	0.377518	0.00214525	0.0489571	0.188666	0.183305	0.279878	0.0939447	0.0228169	0.0732411	0.316583	0.0614708	0.33663	0.140228	0.332287	0.0743981	0.0775701	0.161062	0.000613888	0.228154	0.0524217	0.0492425	0.115595	0.293857	0.0526293	0.010735	0.317672	0.157719	0.0972145	0.0727402	0.00179603
NULL	0.0121926	0.139727	0.0664877	0.0980599	0.0533451	0.242998	0.239537	0.00762284	0.0170638	0.295241	0.0225271	0.127013	0.21945	0.292076	-0.00103853	0.128328	0.00257155	0.265004	0.148724	0.585932	0.0342797	0.211928	0.0132304	0.129902	0.000846756	0.119506	0.364614	0.187157	0.146228	0.00438101
NULL	0.211857	0.00156909	0.0237616	0.0595683	0.046217	0.177232	0.293148	-0.00035553	0.00561795	0.258143	0.0424047	-0.000944941	0.0799681	0.189418	0.41477	0.105509	0.0384177	0.0599571	0.0984851	0.309588	0.0654911	0.508101	0.182144	0.14448	0.231394	0.0178285	0.122375	0.0198448	0.368105	0.00959478
NULL	0.254481	0.0751845	0.40927	0.216964	0.0306436	0.0488631	0.243797	0.00381201	0.0351819	0.128331	0.161601	-0.000174012	0.0185156	-0.00085885	0.142072	0.27094	0.0206069	0.143595	0.0300222	0.0332364	0.28585	0.085887	0.0212661	0.095177	-0.00017398	0.345728	0.283157	0.000199058	1.04576e-05	0.0727859
NULL	0.12831	0.309492	-0.00097459	0.1065	0.221756	0.138435	0.404208	0.25976	-0.000535643	0.0309431	0.0205395	0.0188626	0.239023	0.094315	0.0344385	0.203988	0.0118171	0.0065054	0.356662	0.0116357	0.302043	0.0162584	0.178811	0.00438578	0.0698901	-0.000323802	0.0680082	0.00901581	0.160818	0.0502656
NULL	0.226273	0.0838293	0.078877	0.487942	0.168734	0.0396099	0.0488264	0.0101985	0.00365853	0.0586557	0.584962	0.450121	0.203282	0.00186585	0.121284	0.289991	0.131442	0.0477844	0.517804	0.0357319	0.181989	0.568105	0.0369241	0.118365	0.0972132	0.0686392	0.00237671	0.0469302	0.0023759	0.115236
NULL	0.11743	0.00409344	0.367141	0.0910386	0.0143969	0.105735	-0.00105163	0.166569	0.0222823	0.205408	0.12548	0.329878	0.0281535	0.0761505	0.51232	0.0859805	0.0309722	0.0234661	0.258057	0.0252406	0.0667145	0.578946	0.0112809	0.307459	0.0371376	0.0985922	0.118823	0.139548	-0.000854411	0.00276037
NULL	0.441999	0.105011	0.000656184	0.202782	0.0571089	0.310035	0.331986	0.0421808	0.269074	0.304667	0.461945	0.218833	0.00963636	0.0726802	0.137523	0.275417	0.0224908	0.0490106	0.188465	-0.00109283	0.138112	0.259599	0.0055159	0.133501	0.35143	0.168278	0.153616	0.00140957	0.0283647	0.213391
NULL	0.0325658	0.00914901	0.0555331	0.153614	0.109023	0.0532648	0.0122683	0.071111	0.0799332	0.246563	0.141578	0.0600346	0.0938544	0.0636489	0.298584	0.443295	0.0299041	0.392356	0.13365	-0.00104331	0.0443562	0.166345	-0.000489018	0.309066	0.0986067	0.032249	0.32071	0.00508284	0.03214	0.0182247
NULL	0.0413004	0.0286148	0.207861	0.232306	0.000916819	0.0920068	0.109048	0.22456	-0.000815007	0.137345	0.0940241	0.374203	0.188697	0.180693	0.050723	0.00837712	0.0341462	0.480567	0.0423138	0.238378	0.234507	0.00686415	0.0144376	0.0772052	0.175605	0.0223416	-0.000543881	0.0485448	0.00060077	0.0117689
NULL	0.404273	0.0297704	0.175298	0.163673	0.0987161	0.299914	0.382547	0.334314	0.205539	0.00678187	0.111958	0.206548	0.00315863	0.0320783	0.075135	0.0113024	0.00272709	0.356043	0.0792468	0.0447057	0.139644	0.463546	0.205982	0.0219598	0.0060467	0.13979	0.0272462	0.0790758	0.371553	0.281974
NULL	0.280313	0.0450492	-0.000649668	0.169051	0.044209	0.20165	0.187789	0.00347227	0.00543672	0.287419	0.250005	0.237998	0.0195336	0.140575	0.0118075	0.0123487	0.0328579	0.281521	0.102788	0.015702	0.0959509	0.0320958	0.112527	0.0138513	0.172954	0.0886668	0.0216449	-0.000526226	0.236511	0.0163756
NULL	0.116953	0.0213232	0.00944334	0.160508	-0.00106712	0.00651314	0.0343071	-0.000797761	0.101013	0.124997	0.00915103	0.41047	0.064705	0.280869	0.142909	0.103016	0.1297	0.206806	0.216757	0.326335	0.467785	0.0850617	0.156957	0.067166	0.0110608	0.0961325	0.0238483	0.0460502	0.130911	0.0184281
NULL	0.0187282	0.0585848	0.101405	0.0138117	0.0456493	0.162211	0.0267465	0.274343	0.077784	0.0752277	0.00644605	0.0293094	0.283215	0.241863	0.0640034	0.0151113	0.0244958	0.315427	0.0476813	0.0247164	0.0342797	0.0489753	0.0794503	0.0800322	0.129857	0.00560387	0.246718	0.0593814	0.210262	0.0529038
NULL	-0.000919331	0.259142	-0.00095636	0.215697	0.082732	0.208835	0.378342	0.245686	0.0179956	0.367267	0.517779	0.0242534	0.256087	0.212488	-0.000938664	0.0323076	0.0290101	0.23292	0.0173509	0.221563	0.569176	0.00779327	0.00706322	0.0916148	0.0187761	0.0202175	0.0297154	0.0382425	0.188916	0.396831
NULL	0.0192244	0.0810755	0.051796	0.167269	0.137426	0.0290945	0.382865	0.0276801	0.083992	0.0416587	0.227034	0.116755	-0.0010216	0.054428	0.116872	0.443194	0.0234328	0.326035	0.154569	0.121094	0.101801	0.294055	0.0170299	0.0218662	0.0184104	0.0619685	0.00987475	0.202687	0.155441	0.150781
NULL	0.067671	0.0266664	-0.00102702	0.102673	0.0308198	0.300159	0.033598	0.398051	0.0174575	0.0407438	0.186678	0.232808	0.119721	0.158025	0.135951	0.296723	0.0140161	0.366924	0.0377515	0.0266356	0.202572	0.323525	0.061581	0.39631	0.0806433	0.0255319	0.387206	0.363132	0.0620239	0.131679
NULL	0.292756	0.0763342	0.0264217	0.255804	0.0264869	0.0666359	0.00624128	0.462428	0.0151506	0.391891	0.0112171	0.012833	0.00201931	0.105964	0.341698	0.0635922	0.0212735	0.0349333	0.0875709	0.12995	0.606832	0.0557421	0.027439	0.00443852	0.407074	0.0616578	0.0331922	0.0855118	0.242271	0.00229176
NULL	0.198785	0.0234963	0.0193989	0.0167714	0.135251	0.49552	0.178781	0.109375	0.0803432	0.0103385	0.213623	-0.000160612	0.0880131	0.166921	0.0300449	0.170805	0.0253172	0.0441422	0.0724799	0.353586	0.422018	0.201061	0.360384	0.215182	0.220666	0.124644	0.0447997	0.241256	0.273612	0.145532
NULL	0.0187409	0.00124877	0.00184006	0.130511	0.0281774	0.0662337	0.397299	0.0293152	0.0294172	0.1912	0.0647583	0.226404	0.159727	0.0154322	0.416094	0.00379488	0.0149574	0.566213	0.10528	0.0529027	0.634507	0.00636874	0.0253719	0.129709	0.38578	0.272203	0.170938	0.059289	0.109847	0.163682
NULL	0.173996	0.0104482	-0.000717988	0.000656926	0.0273473	0.311586	0.266391	0.198839	0.0708917	0.401141	0.188839	0.00955152	0.158392	-3.93721e-05	0.0975194	0.00666599	0.141129	0.245985	0.0548949	0.120373	0.0151483	0.0172976	0.0572636	0.564425	0.17116	0.1267	0.367471	0.0140887	0.45915	0.0352813
NULL	0.00715685	0.190224	0.140213	0.139937	0.0227221	-0.000276482	0.511516	0.0127313	0.050347	0.00894961	0.00179176	0.0023632	0.0876554	0.277054	0.0320466	0.206186	0.00335885	0.289914	-0.000953728	0.385601	0.00330056	-0.000554123	0.0748593	-0.00052723	0.227638	0.0206986	0.260186	0.0986259	0.0080309	0.0983384
NULL	0.395328	0.0772763	0.0279618	0.0522843	0.113273	0.198985	0.073473	0.0745898	0.00535895	0.2963	0.101983	0.0145215	0.000646327	0.331194	0.0597329	0.177998	0.0262574	0.115667	0.0426637	0.044854	0.469947	0.251104	0.0388692	0.153581	0.401363	0.029625	0.0032388	0.0690808	0.0015262	0.0652131
NULL	0.498542	0.0200969	0.0679936	0.155013	0.159562	0.0467454	0.0414645	0.00661343	0.0665251	0.183607	0.00173516	0.033613	0.000946491	0.0504188	0.000995109	0.416277	0.0658204	0.276814	0.331064	0.286001	0.067041	0.112475	0.00557525	0.0815218	0.0787213	0.194766	0.271326	0.00506814	0.157696	0.413392
NULL	0.00902232	0.0113746	0.137625	0.107317	0.181319	0.237897	0.225871	0.120503	-0.000995933	0.0903775	0.222587	0.156269	0.28249	0.0612014	0.0760888	0.408507	0.0187454	0.000730609	0.069568	0.0888374	0.00625251	0.56942	0.00804726	-0.000770145	0.147467	0.414792	0.0273092	0.00847696	0.162434	0.149287
NULL	0.0206413	0.113451	0.0455675	0.0788648	0.0276343	0.116126	0.0574894	0.0351901	0.0678432	0.308613	0.0780021	0.0932053	0.327992	0.0575442	-0.000426942	0.257191	0.0299668	0.000186688	0.00101977	0.0243882	0.110787	0.461996	0.115461	0.131531	0.100772	0.152237	0.125263	0.000982124	0.0971423	0.151959
NULL	0.201099	0.147839	0.0073334	0.0277628	0.0683002	0.0103949	-0.000952936	0.348574	0.0202224	0.0567584	-5.41484e-05	0.316016	0.0324508	0.104676	0.0887072	0.127001	0.0318881	0.19514	0.000651445	0.0910152	0.129342	-0.000836054	0.0736328	0.0433446	0.16763	0.243471	0.157225	0.340662	0.0345233	0.168297
NULL	0.126353	0.0741152	0.0087098	0.257243	0.067318	0.185362	0.0153719	0.152306	0.00203607	0.0481214	0.0580017	0.297699	0.218787	0.312292	0.14945	0.0350881	0.0221897	0.218861	0.0189301	0.00459261	0.373998	0.330688	0.0859431	0.177358	0.134793	0.367249	-0.000387722	0.158564	0.0649943	0.0615902
NULL	0.0774723	0.167123	0.0767313	0.0621729	0.0737157	0.0568386	0.076612	0.0535997	0.0244093	0.233615	0.170423	0.0416777	0.00795737	0.0206339	0.00435574	0.0384307	0.00622016	0.335202	0.043444	0.343821	0.191434	0.142105	0.0514774	0.000644188	0.183175	0.193466	-9.11606e-05	0.00410518	0.282473	0.154685
NULL	0.208005	0.135308	0.126727	0.203369	0.00616247	0.0816909	0.0549117	0.01526	-0.000799725	0.327462	0.0110457	0.108507	0.0030585	0.197049	0.118454	0.375396	0.024375	0.00828419	0.159565	0.0323418	0.0710828	0.0711045	0.0166381	0.000580533	0.0903833	0.309323	0.365629	0.088313	0.099458	0.0768871
NULL	0.291987	0.0548023	0.25403	0.0960157	0.0176494	0.316136	-0.000151974	0.143642	0.00638385	0.0334816	0.336375	0.0487665	0.0619826	0.0464894	0.33543	0.00173971	0.00758077	0.38779	0.0708757	1.68879e-05	0.533236	0.00493595	-0.000116232	0.0670934	-0.000281638	0.00138631	0.307346	0.269745	0.51361	0.188367
NULL	0.118356	0.0827613	0.0642492	0.00984261	0.113929	0.125083	0.0153827	0.0992172	0.00151087	0.0912083	0.190382	0.0688631	0.0404359	0.0524037	0.154365	0.235384	0.000249281	0.568552	0.0113298	0.195805	0.333878	0.00595821	0.184961	0.000490417	0.170171	0.212462	0.286698	0.130961	0.0497379	0.0465545
NULL	0.565877	0.0165685	0.0861625	0.0215342	0.0988246	-0.000691052	0.00757503	0.157266	0.0277073	0.353765	0.570684	0.00344856	0.0108613	0.268146	0.24892	0.00478066	0.250841	0.0234637	0.0144236	0.0817338	0.337621	0.145484	0.048534	0.117378	0.233561	0.113959	0.14094	0.299546	0.18887	0.0441185
NULL	0.11819	0.076447	0.266066	-0.000402807	0.00344304	0.0409568	0.191391	0.226163	0.00644952	0.0499279	0.00810651	0.319511	0.0897044	0.0599485	0.0642964	0.156394	0.000131621	0.190576	0.0677455	0.186395	0.316536	0.103325	0.061352	0.0826772	0.0430221	0.0523486	0.150935	0.125985	0.428589	0.0628494
NULL	0.0132087	0.0230073	0.269274	-0.00101828	0.00545015	0.220348	0.141709	0.229919	0.0767631	0.188907	0.172494	0.246448	0.051673	0.105119	0.0137796	-0.000334784	0.0131372	0.502455	0.0256115	0.116074	0.653113	0.248029	0.00324504	0.358596	0.0108547	0.0313428	0.109179	0.290396	0.195555	0.114692
NULL	0.0773357	0.115797	0.0697616	0.00202313	0.036187	0.584801	0.0100936	0.308981	0.0620317	0.311892	0.219087	0.0499114	-0.000653366	0.413435	-0.000575737	0.323092	0.0148358	0.045521	0.185359	0.366604	0.260246	0.211555	0.0136822	0.0196402	-0.000582843	0.210756	0.0116342	0.333777	0.187039	0.0612987
NULL	0.164947	0.0362837	0.210795	0.183541	0.00121329	0.00131729	0.11682	0.176422	-0.000888735	0.0659549	0.0175943	-0.000701972	0.400164	0.431187	-0.00107987	0.0575249	0.03159	0.0191359	0.161618	0.538117	0.550564	0.115829	0.0223825	0.00181389	-0.000421387	0.152954	0.531924	0.251461	0.0538805	2.4493e-05
NULL	0.0863296	0.116114	0.32902	0.138392	0.00935877	0.125	-0.000916672	0.133191	0.00548478	0.0838474	0.00222835	0.0957072	0.103284	0.0283217	0.053499	0.00546427	0.0613907	0.273076	0.0295516	0.0944456	0.373138	0.266737	0.179422	0.0344381	0.00958389	0.152237	0.281484	0.0272874	0.257313	0.226135
NULL	0.114592	0.000330894	0.0148299	0.156123	0.00572874	0.581778	0.0305895	0.26805	0.00891941	-0.000989847	-0.000388657	0.165238	0.189487	-0.000633766	0.287576	0.00615752	0.00104652	0.111825	0.0510227	-0.000978956	0.00146197	-0.000299594	0.0281066	-0.000804319	0.249946	0.393794	0.217876	0.222486	0.170296	0.02451
NULL	0.213689	0.189428	0.00579638	0.098583	0.0277869	0.332207	0.38962	0.0563801	0.209512	0.111277	0.000854319	-0.000851587	0.332155	0.0928817	0.335891	0.143902	0.00850044	0.26995	0.0947627	0.0664133	0.341124	0.668508	-0.000948766	0.143737	0.412406	0.146787	0.0423565	0.096255	0.0385235	0.160163
NULL	0.568487	0.000977557	0.029044	0.0224409	0.0440391	0.471974	0.274066	0.253639	-0.000638078	0.43814	-0.000779527	0.0570054	0.00318904	0.187496	0.44699	0.0708026	-0.000392904	0.32489	0.0106206	0.111419	0.111807	0.00288681	0.0293024	0.154975	0.112124	0.0761826	0.0649681	0.0117112	0.00696394	0.192817
NULL	0.111264	0.255951	0.0236167	0.0613715	-0.000776773	0.29638	0.262198	-0.00101568	0.0375321	0.0365201	0.373973	0.0682768	0.100688	0.288321	0.115294	0.0382264	0.0252433	0.163866	0.216757	0.340552	0.0310003	0.00370513	0.0227581	0.0460081	0.216343	0.28576	0.219023	0.180797	-0.000481022	0.173703
NULL	0.0747783	0.0275508	0.0135795	0.00980031	0.00777475	0.375366	0.198872	0.24684	0.00754876	0.0668243	0.433557	0.0314595	0.212658	-0.000396266	0.0668218	-0.000740321	-0.000667377	0.228873	0.114008	0.0159814	0.0152645	0.213672	0.0417497	0.0100759	-0.000247627	0.183661	0.619107	0.119719	0.369024	0.0512455
NULL	0.421659	0.132651	0.0107524	0.041283	0.0306645	0.0509986	0.31869	0.17782	0.0350232	0.050637	0.505242	0.146534	0.218017	0.296427	0.303127	0.188361	0.0896022	0.236139	0.161782	0.0371199	0.00231055	0.416383	0.0302259	0.119284	0.215145	0.0906882	0.439332	0.0481806	0.159049	4.76917e-05
NULL	0.13528	0.0627829	-0.000318616	-0.000927346	0.0636167	1.04576e-05	0.214725	0.242204	0.0013937	0.443836	0.180038	0.327093	0.00149526	0.177797	-0.000755918	0.572908	0.0234328	-0.00106955	0.000695734	0.0498986	0.0121377	0.0561543	0.0673987	0.0519833	0.00206989	0.0475467	0.220327	0.0268446	0.0282227	0.0837963
NULL	0.0179772	0.0401232	0.00848828	0.461493	0.00955978	0.00985319	0.0829426	0.17107	0.017611	0.363074	0.331656	0.258639	0.0502214	0.239179	0.335417	0.00522548	0.00332631	0.100866	0.0454319	0.128766	0.0431888	0.143177	0.106365	0.152243	0.0485571	0.0465116	0.346113	0.0622135	-0.000618167	0.400542
NULL	0.0427423	0.0017566	0.0110245	0.15607	0.40251	0.320141	0.238782	0.0727742	0.178845	0.000865407	0.277185	0.0830402	0.0632393	0.0143077	0.0228283	0.00611909	-9.32858e-05	0.00104962	0.00664576	0.453642	0.229009	0.0199293	0.202819	0.0159912	0.0566046	0.00958295	0.424964	0.0176204	0.145853	0.0182062
NULL	0.36228	0.0300096	0.133087	0.122807	0.0650439	0.0541322	0.0143236	0.126628	0.0193235	0.0788576	0.0763202	0.0822098	0.0118627	-0.000933836	0.246845	0.235462	0.0300295	0.0612683	0.269087	0.112615	0.554596	0.552072	0.00987109	0.0642575	0.000963697	0.345261	0.145347	0.115143	0.19684	0.0718181
NULL	-0.000809196	0.00540953	0.0225376	0.202934	0.0106134	0.108787	0.00425146	0.0265576	0.110942	0.00760869	0.240232	0.102184	-0.000792486	0.00532184	0.0439696	0.178201	0.0929719	0.0229955	0.0369586	0.00938277	0.16211	0.803385	0.0622665	0.150342	0.168202	0.0264664	0.018276	0.0394075	0.170662	0.383922
NULL	0.203002	0.338084	0.173206	0.00448527	0.102624	0.150681	0.240599	0.159375	0.199098	0.296614	0.159861	0.421139	0.000946491	0.282855	0.0227327	0.0106836	0.0317376	0.00250335	0.00685524	0.0355612	0.171265	0.0902732	0.224344	0.093426	0.0533903	0.373952	0.157428	0.0743391	0.19145	-0.000946744
NULL	0.0316162	0.00139748	0.0286471	0.00659975	0.209118	0.0519599	0.467492	0.00244631	0.0591851	0.0134702	0.543101	8.26264e-05	0.289782	0.124496	0.0189345	0.0574891	0.0233533	0.366703	0.249044	0.020838	0.472608	0.0101451	0.142232	0.169218	0.00874591	0.0627449	0.0894422	0.0146177	0.118034	0.154819
NULL	0.285534	0.268104	0.00540913	0.263321	0.02777	0.0170862	0.0117256	0.0405849	0.0453744	0.374709	0.166298	0.016942	0.110873	0.0834789	0.178831	0.395913	0.00389916	0.063883	0.168876	0.0325863	0.152911	0.0589562	0.09463	0.0332751	0.0223084	-0.000825346	-0.000893383	0.280354	0.318851	0.158582
NULL	0.0988594	-0.00101748	0.0131943	0.0247356	0.00204457	0.00591356	0.113816	0.0134249	0.121197	0.138742	0.607795	0.000929162	-0.000824306	0.46999	0.238784	0.153521	0.15269	0.00294375	0.00602484	0.0164954	0.292165	0.221999	0.130653	0.287578	0.248014	0.4023	-0.00040905	0.105983	0.167063	0.273657
NULL	0.0341864	0.00682086	-5.10661e-05	0.372501	-0.000988345	0.0669429	0.0612781	0.00246849	0.0472241	0.005417	0.620163	0.0120838	0.262488	0.0953652	0.244763	0.208072	0.0171269	0.510182	0.121005	0.401985	0.313897	0.0657817	0.00875691	0.298902	0.126954	0.0628637	0.542282	-0.000203212	0.064762	0.00162225
NULL	0.191378	0.00102781	0.149633	0.0126925	0.0561632	0.185382	0.264406	0.143423	0.157242	0.116164	0.0463857	0.100667	0.194894	0.267446	0.170637	-0.000321808	0.108524	0.128883	0.00307921	0.0652154	0.257178	0.00466412	0.172452	0.106681	0.190968	0.135493	0.022863	0.19969	0.115034	0.151855
NULL	0.104608	0.0350092	0.109	0.00227207	0.246463	0.0210007	0.154337	0.33245	0.304964	0.23669	0.0209375	0.0592644	-0.000663698	0.24606	0.133456	0.0416098	0.0328004	0.135017	0.00992572	0.135909	0.225823	0.359567	0.169776	0.147316	0.129398	0.00936187	0.366322	0.000714125	0.0279462	0.198097
NULL	0.441391	0.0480917	0.0294104	0.172713	0.0178245	0.0444279	-0.000970238	0.148094	0.00175714	0.0667914	0.214682	0.00294695	0.0290109	0.306401	0.152699	0.245712	0.0795815	0.0514166	0.0570589	0.00210565	-0.000120182	0.330688	0.101891	0.165052	0.372016	0.0201607	0.158058	0.233162	0.0666875	0.012191
NULL	0.614423	0.0620604	0.0195137	0.0159096	0.0351791	0.0157367	0.00458742	0.121222	0.111275	-0.000618472	0.0689838	0.124937	-0.000215192	0.223857	0.100702	0.0201129	0.0187234	0.00447254	0.0846	0.247504	0.153744	0.00295311	0.00986302	0.135633	0.0319101	0.101292	0.00156151	0.0338615	0.0652653	0.228555
NULL	0.120247	0.158225	0.402206	0.211658	-0.000643637	0.243756	0.0792124	0.0575243	0.00179793	0.112924	0.565169	0.00413299	0.0647653	0.262099	0.490961	0.210966	0.0270639	0.426491	0.0554589	0.0179712	0.00319235	0.277941	0.0158116	0.134183	0.208714	0.262272	0.161595	-0.0009789	0.0577511	0.0221834
NULL	0.116422	0.0439575	0.00397975	0.0318083	0.0790897	0.323977	0.103564	0.201534	-0.00103995	0.0122278	0.389702	-0.000991767	0.105865	0.284318	0.188097	0.0199349	0.0299041	0.162693	0.0218932	0.0819788	0.00130172	0.0166003	0.186462	0.0983851	0.00344358	0.00158885	0.0181298	0.0129851	0.239545	0.236807
NULL	0.107553	0.0219312	0.173154	0.0933233	0.093545	0.116482	0.225856	0.0404566	0.0298022	-0.000976015	0.5125	0.363407	0.0733385	0.0692032	0.24437	0.219026	0.0271329	0.378914	0.167116	0.0721202	0.448741	0.0336386	0.00366529	0.0780481	0.354115	0.0433934	0.304349	0.0733385	0.486592	0.180032
NULL	0.120378	0.0338638	0.493101	0.122091	0.0978495	0.188916	0.00368355	0.0157078	0.0176827	0.0355698	0.0668344	0.027246	0.005156	0.00800726	0.173121	0.201709	0.00216668	0.0899336	0.18555	0.439264	0.719737	0.0715589	0.134233	0.2269	0.0930337	0.491425	0.1465	0.0854774	0.0102285	0.0881143
NULL	0.016509	0.0429544	0.169722	0.257673	0.0734258	0.0311991	0.0820408	0.0524977	0.0132522	0.00218551	0.000740979	0.00711991	-0.000638651	0.21579	0.11135	0.0701078	0.024375	0.0191359	0.196738	0.134073	0.573243	0.246273	0.0133809	0.0354271	0.138129	0.115047	0.171247	0.168011	0.212441	0.1483
NULL	0.0619565	0.0109956	0.0044106	0.241405	0.345564	0.0196904	0.404682	-0.000600415	0.035342	0.433679	0.000253838	0.0663811	0.251327	0.0193274	0.302708	0.207654	0.0370624	0.00233743	0.0755938	0.277743	0.545678	0.175176	0.142064	0.144706	-0.00081665	0.142096	0.285407	0.00287981	0.00260806	0.214547
NULL	0.202159	0.247096	0.0699956	0.233484	0.0468879	0.0390855	0.142572	0.212737	0.0118726	0.217757	-0.0010182	0.0928457	0.359527	0.0549929	0.116078	0.564792	0.0985866	0.291442	0.00472793	-8.74242e-05	0.133208	0.160157	0.0320801	0.0764873	0.164785	0.354673	0.126425	0.242672	0.0169739	0.259073
NULL	0.0186232	0.0218282	-0.00104804	0.00339402	0.0326624	0.291904	0.384404	0.028237	0.0332322	0.210112	0.0399821	0.101616	0.0490501	0.286731	7.74793e-05	0.11982	0.0458789	0.0774268	0.0961092	0.276589	0.130628	0.174267	0.0148952	0.00816355	0.080501	0.0165926	0.485306	0.0830363	0.323231	0.0141621
NULL	0.292693	0.284423	0.0428689	0.266577	0.159651	0.0336307	0.308809	0.00345902	0.025766	0.114495	0.0281302	0.447541	0.0260783	0.0741907	0.319732	0.263151	0.00566518	0.260281	0.00845899	0.150189	0.03483	0.502216	0.139853	0.006866	0.300193	0.0413924	0.217876	0.188209	0.23042	0.00943448
NULL	0.0040232	0.0975544	0.00246507	0.142023	0.144839	0.00216844	0.00401432	0.0560663	0.298893	0.201622	0.208473	0.0854204	-0.00111084	0.180545	0.090665	0.293268	0.022968	0.00207675	0.0498961	0.0546149	0.149005	0.038347	0.117417	0.0092468	0.206972	0.0527833	0.0205058	0.0246104	0.000872822	0.098976
NULL	0.117645	0.0274168	0.134971	0.140832	0.0723999	0.00922399	0.159559	0.12306	-0.000498528	0.266632	0.111519	0.227131	0.0127384	0.0881515	0.0381005	0.139229	0.0164479	0.0999814	0.118983	-0.000838796	0.247667	0.0499467	0.0399947	0.0363905	0.551894	0.419578	0.306512	0.0207476	0.125627	0.211746
NULL	0.210903	0.0327455	-0.000932601	0.108537	0.200234	0.000468011	0.11128	0.12418	0.0197337	0.0260103	0.0762322	0.0433565	-0.00103895	0.277062	0.0237457	-0.000226837	0.0103491	0.00238379	0.0575031	0.458458	0.469952	0.265393	0.20455	0.223902	0.0419642	0.00263668	-0.000397595	0.0127461	0.00130931	0.182845
NULL	0.0252958	0.186142	0.0327109	0.140499	-8.62927e-05	0.00639878	0.259445	0.121756	0.0769312	0.295262	0.190336	0.0518416	0.358446	0.22537	0.126173	0.230165	0.240845	0.00406913	0.155481	0.13228	0.259156	0.359567	0.00809479	0.0132286	0.269669	0.098057	0.251139	0.0932133	0.0174748	0.393383
NULL	0.160734	0.00647782	0.0281822	0.164303	0.0645312	0.0375488	0.0156765	0.388643	0.00122919	0.422939	0.49127	0.0166271	0.0405177	0.00825028	0.0636874	0.0068666	0.0309722	0.0187489	0.0186571	0.0207141	0.0137921	0.0454963	0.157206	9.80305e-05	0.139104	0.178877	0.0807157	0.0199481	0.122704	0.0638327
NULL	0.0188569	0.0214139	-0.00104738	0.0868425	-9.33926e-05	0.00241498	0.0414553	0.00717552	0.057123	0.0793025	0.442321	0.016657	0.162877	0.391908	0.167054	0.317858	0.0192694	0.441941	0.0180485	0.0877957	0.586997	0.176412	0.197988	0.0885581	0.0331078	0.0883205	0.00126473	0.323194	0.186756	0.190697
NULL	0.258809	0.0940837	0.120389	0.124605	0.00284127	0.403394	0.0508242	0.0124772	0.00664304	0.0377032	0.195442	0.0304247	0.0025824	-0.00013082	0.0249388	0.307021	0.0158988	-0.000894791	0.248114	0.295971	0.0897036	0.0527069	0.0111296	0.0284353	0.268071	0.125523	-0.000999612	0.124817	0.153158	0.0672292
NULL	0.000908452	0.0338486	0.00269068	0.0915451	0.0028588	0.274196	0.240652	0.0611164	-0.000738123	0.0144262	0.28735	0.0430124	0.043167	0.0209363	0.188394	0.138156	0.0663506	0.203467	0.00555086	-0.001042	0.147539	0.209866	0.00657732	0.0513618	0.0640931	0.0642984	0.00135851	0.179776	0.243536	0.0128804
NULL	0.214392	0.311552	0.301693	0.129641	0.00967029	0.281043	0.0203894	-0.000549808	0.00212295	0.0606522	0.685833	0.0242339	0.0567465	0.428305	-0.000468159	0.0352995	0.0593914	0.353683	0.25341	0.0143921	0.114066	0.748345	0.0641848	0.0594161	0.167484	0.535808	0.0548849	-0.00101244	0.024699	0.000319505
NULL	0.203002	0.0292899	0.11719	0.0809902	0.012582	0.0701172	-0.00073304	0.0486584	0.0384572	0.359517	-0.000788564	0.0496398	0.300643	0.0895283	0.00149175	0.0986045	0.00289788	0.364454	0.157123	0.0183165	0.0373142	0.50453	0.0288382	0.197018	0.155827	-0.0002551	0.247488	0.0309922	0.0222066	0.00327846
NULL	0.093145	0.0308221	0.21443	0.000349825	0.149116	0.00781217	0.194729	0.00275238	0.0350232	0.0437519	0.0723721	0.00152679	0.277052	0.0225826	0.00273439	0.194974	0.00616363	0.0803432	0.0782946	0.312909	0.299672	0.0176706	0.0795796	0.255086	0.409188	0.103473	0.170895	0.0104017	0.107378	0.0104876
NULL	0.265987	-0.000336677	0.0693861	0.343971	0.124465	0.159144	0.634243	0.085607	0.112085	0.193222	0.379843	0.261561	0.105489	0.0931198	0.104053	0.0466312	0.0177818	0.176269	0.167267	0.113202	0.127935	0.330688	0.00494643	0.0054035	0.0172345	0.00584583	0.00503143	0.00824546	0.342612	0.0167069
NULL	0.0483215	-0.000475019	0.184226	0.0285524	0.092345	0.018806	0.116612	0.10038	0.00493771	0.12705	0.188879	0.194441	0.379411	0.00549646	0.24689	0.094651	0.0152329	0.104437	0.302434	0.062063	0.0865828	-0.000789093	0.0601348	0.220971	0.0217352	0.0401276	0.0219051	0.0317064	0.200141	0.225864
NULL	0.312268	0.257526	0.0562258	0.0305091	0.00296426	0.00804195	0.120942	0.0382472	0.0718513	0.312909	0.10838	0.141089	0.000364299	0.360567	0.325556	0.0321096	0.00250161	0.174603	0.212613	0.155752	0.00140554	0.273792	0.0375201	0.135146	-0.000762721	0.0276298	0.0118252	0.0768253	0.200089	0.0153546
NULL	0.325233	0.0127164	0.00100552	-0.000807769	0.158681	0.0194596	0.0805341	0.085951	0.0265111	0.181631	0.504529	0.223918	0.219261	0.295624	0.198626	0.328833	0.022408	0.0201076	0.0396006	0.0088021	0.234959	0.0616358	0.120818	0.0507032	0.401527	0.0740811	0.549154	0.144027	0.41599	0.131213
NULL	0.0342889	0.0241191	0.0128815	0.342945	0.197314	0.377408	0.082391	0.148501	0.111502	0.406917	0.242948	0.217823	0.139748	0.00147563	0.263463	0.431164	0.0253172	0.0299902	0.0554589	0.215078	0.350891	0.0607757	0.125913	0.287099	0.131794	0.163028	0.173536	0.144856	0.0520112	0.0260752
NULL	0.0491371	0.0374461	0.000266454	0.191631	0.0444702	0.026498	0.450033	0.0118439	0.0187183	0.196044	0.0118826	0.193518	0.266399	0.0650661	0.0133926	0.158659	0.0272019	0.286956	0.0225677	0.0290909	0.0498065	0.00421025	0.0837234	0.012559	0.0864433	0.00116128	0.175319	0.0250527	0.264059	0.378235
NULL	-4.22445e-05	-0.000858503	0.0238385	0.310358	0.037952	0.343128	0.00508063	0.00170119	0.0139493	0.302653	-0.000999748	0.250899	0.147106	0.12037	0.0259769	-0.000740321	0.0205274	0.201075	0.0806185	0.0477676	0.0345047	0.0347297	0.117396	0.0433446	0.107204	-0.000900757	0.0524664	0.0797425	0.035954	0.129774
NULL	0.100481	0.000523752	0.166207	0.0953769	-0.000611091	0.025418	0.0302739	0.00673742	0.0975408	0.33954	0.367828	0.325699	0.351895	0.0847891	0.278503	0.0749757	0.0712579	0.465493	0.350399	5.3322e-05	0.415044	0.0344244	0.0502938	0.0778028	-0.00047991	0.00599722	0.0330181	0.12453	0.275608	0.158124
NULL	0.626838	0.116968	0.138358	0.0374752	0.025128	0.0169152	0.289638	-0.000837119	0.000883519	0.153376	0.264009	0.579439	0.161777	0.00347729	0.0773688	0.14398	0.0318493	0.457036	0.246864	0.0617426	0.59848	0.325989	0.140686	0.0156773	0.057369	0.182918	0.260975	0.0177002	0.0463156	0.00322105
NULL	0.137331	0.103399	0.119415	0.0285231	-0.000227942	0.0228743	0.353108	0.0131854	0.172645	0.197127	0.0136316	0.0309808	0.235331	0.418776	0.0308937	0.16789	0.0177818	0.0795159	0.00674804	0.14829	0.683186	0.405707	0.185197	0.0284302	0.22846	0.140029	0.00575225	0.106311	0.318007	0.0347143
NULL	0.0450587	0.0154717	0.000325196	0.452292	0.0192706	0.120327	0.000441759	0.310928	0.000168417	0.0687165	0.0281235	0.114574	0.00774937	0.28706	0.438814	0.236773	0.0786472	0.218263	0.0366893	0.520143	0.279982	0.00969011	0.0285692	0.00700965	0.0299855	0.374478	0.241984	0.0642987	0.195555	0.0798024
NULL	0.0831327	0.191246	0.148198	0.269036	0.0058864	0.0420293	0.123805	0.0156861	0.0358258	0.0833134	0.185304	0.579166	0.0047139	0.0353305	0.0772996	0.00171567	0.0215591	0.0576236	0.172311	0.307974	0.14453	0.281643	0.182626	0.00587174	0.0473803	0.274926	0.468619	0.0221695	0.0761387	0.116205
NULL	0.225185	-0.000532163	0.0695494	0.0991109	0.0860163	0.283807	0.120161	0.201534	0.00163872	-0.00076583	0.0684832	0.038986	0.00767609	0.22042	0.0511073	-5.78874e-05	0.0252433	0.304248	0.0204502	0.0576262	0.217064	0.0161415	0.142724	0.138004	0.146211	0.208286	0.252707	0.137629	0.0010799	0.270292
NULL	0.00285349	0.000307328	0.108725	0.00853908	0.0375104	0.106624	0.374812	0.183038	0.00350439	0.0217256	0.339666	0.0106068	0.0682038	0.077612	0.136046	0.0100132	0.0206069	0.306353	0.344245	0.330958	0.156883	0.123611	0.115681	0.156182	-0.000767216	0.245175	0.0655392	0.0538336	0.348714	0.117952
NULL	0.14097	0.0413415	0.120421	0.00294459	-0.000540153	0.0128851	0.0308925	0.128906	0.0221003	0.00372819	0.254478	0.364388	-0.000780527	0.0531364	0.169388	0.104499	0.026796	0.371875	0.06216	0.0384151	0.335058	0.176237	0.0286598	-0.000978826	0.315397	0.151124	0.29094	0.147783	0.223933	0.249554
NULL	0.0369972	0.161675	0.00208453	0.151005	0.0516586	0.243995	0.13105	0.0543555	0.00668772	0.457452	0.0713961	0.234025	-0.00103534	0.332004	0.319672	0.414917	0.015003	0.514055	0.175958	0.039204	0.330706	0.55479	0.00895039	0.00017135	-0.00108981	0.260181	0.000239917	0.223863	0.100158	0.019602
NULL	0.512076	0.351134	0.0728628	0.0435387	-0.00106088	0.214352	0.215973	0.0594075	0.128195	0.0611753	0.00870773	0.291028	0.0718858	0.161614	0.496513	0.0535631	0.0272019	0.0591708	0.0708859	0.0243774	0.119166	0.519635	0.00258881	0.175569	0.0764736	0.00583755	0.159858	0.0987818	0.238111	0.228448
NULL	0.0600805	0.0146297	0.0217344	0.0755439	0.0399319	0.0123847	0.026228	0.101111	0.00111279	0.116582	0.0868541	0.163631	-0.00109448	0.0392323	0.00137252	0.513148	0.00390551	0.532498	0.266012	0.354599	0.272733	0.632364	-0.000981684	0.170331	0.43237	0.105082	0.00939587	0.105777	0.004231	0.0435455
NULL	0.712359	0.00776559	0.0116722	0.121667	0.0505352	0.000577236	0.334214	0.256787	0.0460568	0.00228089	0.16837	0.0960568	0.187963	0.00381078	0.0241989	0.422132	0.0234328	0.075159	0.0724756	0.0472459	0.14858	0.0142725	0.00204206	0.0199995	0.256286	0.0566885	0.361637	0.142293	0.0503895	0.194124
NULL	0.0955996	0.0504544	0.0110707	0.432987	0.169017	0.0884815	0.291586	0.0197983	0.0741672	0.351176	0.199053	0.0202274	0.102395	0.16158	0.182524	0.0351979	0.0638513	0.0624827	0.472874	0.0023852	0.0181474	0.0546633	0.00125675	0.0803787	0.0226867	0.433244	0.0590506	0.237726	0.0728151	0.155436
NULL	0.376167	0.0944891	0.0773816	0.236412	-0.000227942	0.000696711	0.0590285	0.0132562	0.00457162	0.0421547	0.000951921	0.175963	0.0103859	0.0281701	0.018745	-0.000883958	0.0242983	0.26078	0.0104145	0.258558	0.0660548	0.0166831	0.0532405	0.212753	0.326547	0.463634	0.219589	0.363985	0.000887264	0.08849
NULL	0.161524	-0.000963643	0.15145	0.00647279	0.00275872	0.250123	0.31589	0.000552211	0.0784534	0.0200695	0.0093817	0.014917	0.174674	0.131257	0.19147	0.0574891	0.000249281	0.0104621	0.225536	0.316578	0.0660548	0.310109	0.0187526	0.00567358	0.38499	0.0873407	0.180077	0.0861384	0.12373	0.146639
NULL	0.320127	0.212482	0.00306892	0.0320967	0.186279	0.000674551	0.0284486	-9.8599e-05	0.0442971	0.0983743	0.0762322	0.158104	0.132229	0.527011	0.532409	0.319836	0.116464	0.0643236	0.145874	0.12157	0.121866	0.40972	0.0918045	0.220885	0.00400119	0.0813949	0.108967	0.163982	0.0131256	0.0975647
NULL	-0.000763896	0.00682728	0.203028	0.292892	0.00207558	0.357583	0.184979	0.173651	0.0197096	0.350192	0.0085053	0.137537	0.00654238	0.342506	0.216889	0.00267244	0.0175071	0.138578	0.169927	0.365125	0.251505	0.0263425	0.0138594	0.264873	0.168821	-0.000549952	0.00758464	0.208968	0.0441461	0.339037
NULL	0.0427423	0.169547	0.0973027	0.00216314	0.100698	0.0943536	0.164432	0.212666	0.0122272	0.421156	0.118015	0.0932566	0.0510108	0.14373	0.156534	0.0577089	0.0465077	0.0999072	0.035478	0.150246	0.578736	0.0829319	0.0247324	0.159796	0.100454	0.185454	0.0686347	0.0109032	0.17705	0.0381744
NULL	0.0740136	0.0529547	0.0435168	0.053995	0.0276636	0.0314018	0.103683	0.206044	0.0310408	0.201561	0.0156207	0.277385	0.0157617	-0.000827644	0.0520458	0.510943	0.0254577	0.360963	0.00620559	0.000557031	0.294528	0.765878	0.203815	0.0197384	0.387992	0.0421161	0.0267345	0.170797	0.095088	0.220731
NULL	0.00876802	0.0487373	0.0480706	0.0641041	0.0521398	0.286088	0.162082	0.149563	0.044693	0.0120675	-0.000741019	0.00322381	-0.00099121	0.00611285	0.358125	0.0604529	0.0252433	0.106025	0.00240057	0.000256899	0.408405	0.702501	0.0159088	0.161169	-0.000509067	0.252349	0.0226354	0.109242	0.382875	0.0764793
NULL	0.256295	0.242193	0.203824	0.25082	0.0145037	0.169117	0.0472975	0.0878804	0.00782151	0.217777	0.0195646	0.0621395	0.0491098	0.0699644	0.0636874	0.426118	0.00742939	0.176063	0.0109909	0.0293219	0.460501	0.383719	0.0905963	0.135208	-0.000951324	0.0830307	0.107545	0.0378191	0.10066	0.00651718
NULL	0.0103492	0.00603063	0.0886181	0.187495	0.162982	-0.000493705	0.0049156	0.238863	0.0701598	0.362466	0.538956	0.149184	0.180971	0.00871885	0.0947385	0.221349	0.00460776	0.5135	0.00348737	0.211336	0.658808	0.249825	0.0116363	0.00853853	0.0206413	0.171047	0.324148	0.0187865	0.192912	0.0136569
NULL	0.176361	0.0709584	0.0090079	0.11115	0.0211953	0.0777412	0.00661615	0.0850738	0.0344604	0.0304773	0.128493	0.120977	0.00911575	0.404528	0.254286	0.010865	0.0163598	0.265004	0.0840944	0.412202	0.024198	0.585434	0.000291991	-0.00034427	0.0635967	0.274854	0.0325334	0.00430638	0.427433	-0.000896016
NULL	0.135385	0.0694186	0.014041	0.0887256	0.0107792	0.0696204	0.000485665	0.0316977	0.0217463	0.302194	0.0735557	0.00211556	0.10506	0.0956822	0.11987	0.0580921	0.0317994	0.339437	0.198864	0.260286	0.203122	-7.49223e-05	0.0331262	-0.00107576	0.0567018	0.13979	0.046959	0.0485446	0.0185657	0.0960131
NULL	0.20947	0.0151168	0.000768928	0.00912804	0.0803381	0.117188	0.0722257	0.174611	0.0323742	0.429629	0.137898	0.126965	0.225142	0.0928569	0.00281581	0.297578	0.0688854	0.308859	0.00102696	0.0968806	0.0214316	0.0511937	0.135435	0.0821722	0.272859	0.0266692	0.0609296	-0.00108159	0.188365	0.26543
NULL	0.000529238	0.383943	0.0076475	0.093074	0.0600667	-0.00102491	0.233653	0.0563801	0.00625094	0.192079	0.110694	-0.000842595	0.00886278	0.0688462	0.0415677	-0.000426563	0.0302052	0.542206	0.0102699	0.016867	0.0391541	0.236211	0.0585843	0.194681	0.111247	0.0074859	0.00341374	0.106672	0.220267	0.179167
NULL	0.273049	0.301104	0.102952	0.0631233	0.0259933	0.226876	0.048086	0.0568431	0.0366908	0.365261	0.316338	0.0361432	0.276982	0.0152129	0.0407443	0.384571	0.0148358	-0.000980667	0.0960697	0.0438977	0.209903	0.00552007	0.00399287	0.175355	0.307928	0.00999708	0.0202356	0.00588221	0.214518	-0.000500713
NULL	0.00721162	0.257465	0.0160981	-0.000804941	0.000384233	0.126304	0.0196453	0.12279	0.0319514	0.106125	0.091844	0.0106276	0.0030585	0.138185	0.121242	0.35368	0.0264503	0.517224	0.15226	0.326435	0.395226	0.00582354	0.0606618	0.0296597	0.182707	0.233875	0.0559969	-0.00104836	0.379541	0.216239
NULL	0.0189934	0.100518	0.00402756	0.461497	0.0200606	0.127804	0.0854158	0.232543	0.0199609	0.494846	0.0240971	0.0467568	0.0200804	0.00417555	0.24907	0.172297	0.0128955	0.105795	0.16466	0.179422	0.0777325	0.407036	0.0816732	0.432425	0.0250589	0.71029	-0.000972634	0.00506255	0.41659	0.142379
NULL	0.137387	0.182496	0.0349952	0.357254	0.0539048	0.0762358	0.198213	0.678776	0.0375713	0.319329	0.232535	0.0570054	0.0842964	0.000389417	0.0976209	0.0677157	0.0253172	0.49861	0.129179	0.289437	0.0428128	0.180123	-0.000779701	0.19141	0.116041	-0.00104985	0.00117083	0.153088	0.0162552	0.419776
NULL	0.198212	-0.000961298	0.291857	0.118308	0.00674924	0.0794556	0.0189143	0.278593	0.00431105	-0.000788572	0.243236	0.0875201	0.00785729	0.383314	0.00687701	0.574855	0.0200369	0.241162	0.00574714	0.0370118	0.308262	0.13739	0.189503	0.119008	0.299614	0.139414	-0.0010302	0.134237	0.09105	-0.000228878
NULL	-0.000895212	0.152175	0.0810168	0.0392565	0.0828632	0.233923	0.0442234	0.122928	0.0111915	0.00266524	0.00198754	0.0907755	0.0868355	0.0258034	0.0172052	0.000719329	-0.000821448	0.111979	0.0717356	0.078215	0.286829	0.156696	0.150507	0.242403	0.0344072	0.0133742	0.0888971	0.203357	0.0258874	0.144688
NULL	0.0340696	0.179876	0.193081	0.240768	0.000227085	0.165723	0.0562435	0.00436628	0.00627906	0.0992458	0.0714143	0.289668	0.11992	0.449141	0.0580612	0.134843	0.0234328	0.284125	0.0338259	0.0368025	0.661867	0.0238075	0.0308442	0.0034502	0.123017	0.19745	0.325177	0.126153	0.0568052	0.00655709
NULL	0.0112988	0.337384	-0.000584008	-0.00094136	0.00118554	0.012678	0.417094	0.226573	0.0758939	0.0920862	-0.00100297	0.00721154	0.0159225	0.468892	0.214204	0.0115191	0.0139798	0.0259711	0.28503	0.0376825	0.161194	-0.000585827	0.036704	-0.000186986	0.19664	0.0104057	-0.00012615	0.143761	0.0553599	0.0801516
NULL	0.015998	0.00136712	0.0163271	0.0842657	0.0165261	0.0151819	0.0381351	0.0323404	0.171307	0.0485548	0.0583587	0.0235507	0.0558076	0.289263	0.0310289	0.149861	0.0589154	0.198611	0.0874885	0.454476	0.161076	0.254738	0.159894	0.0258747	0.113066	0.364542	0.283092	0.299187	0.117201	0.00498879
NULL	0.111048	0.0072131	0.0296542	0.00102925	0.0084886	0.116252	0.115715	0.0400951	0.0751399	0.210565	0.00585469	0.044274	0.0487179	-0.000825599	0.352127	0.00120919	0.0234328	0.133654	0.120312	0.0141271	0.0754735	0.6867	0.0421665	0.0299378	0.106046	0.208832	0.154875	0.0551662	0.0594451	0.00967271
NULL	0.175182	0.0113137	0.124003	0.0709264	0.0172557	0.0812093	0.180431	0.448782	0.0180676	0.331755	0.146108	0.135268	0.330562	0.00852535	0.636893	0.361785	0.0249169	0.0455894	0.252634	0.364522	0.226557	-0.00103326	0.000109507	0.163053	0.088735	0.0147615	0.445622	0.0394304	0.223632	0.244927
NULL	0.120378	0.133201	0.0127357	0.297457	-0.00104495	0.0101725	0.38457	0.0740979	0.0450511	0.0277533	0.00663307	0.000861677	0.0116626	0.175708	0.44412	0.100592	0.0512976	0.0982189	0.0519424	0.438687	0.394862	0.239161	0.0319509	0.0102369	-0.000861981	0.226676	0.255348	0.0862104	0.428452	0.0129028
NULL	0.599649	0.00806233	0.0688292	0.0635882	0.0457389	0.00902244	-0.000997934	0.240581	0.0165125	0.0121191	0.00198754	0.0377531	0.00042631	0.053868	0.100702	0.0154879	0.0224393	0.113899	0.265814	0.0262244	-0.000583857	0.324156	0.0663383	0.409178	0.207918	0.293026	0.235472	0.254228	0.0963736	0.0174998
NULL	0.0815016	0.0342787	0.00320681	0.218772	0.0667596	0.178409	0.055877	0.170442	0.0403568	0.150362	0.217436	0.118336	0.294081	0.0780487	0.096189	0.00377153	0.0835468	0.131703	0.0225773	0.0478006	0.214679	0.635487	0.00526181	0.0407475	0.281056	0.194594	0.0899589	0.0483781	-0.000816308	0.0412879
NULL	0.219725	0.0230182	0.0910371	0.033491	0.00768996	0.0387346	0.156206	0.310266	0.0596665	0.069453	0.285519	0.000399012	0.0371303	-0.000732364	0.334068	0.0613493	0.0271371	0.154247	0.0127847	0.412971	0.165576	0.630441	0.0171287	0.160217	0.0439499	0.00197546	0.331537	0.0349846	0.0112553	0.241013
NULL	0.0244831	0.0346993	0.147006	0.0249621	0.025463	0.000602275	0.0681963	0.184497	0.0299864	0.169569	0.0431796	0.139966	0.357256	0.16182	0.00423821	0.198604	0.0748284	0.260768	0.117036	0.365239	0.472598	0.0995523	0.120261	0.0544962	0.369363	0.153523	0.543893	0.241448	0.00247106	0.00275219
NULL	0.0816371	0.0900922	0.000325196	0.0709547	0.0156608	0.204112	0.159153	0.0660083	0.0028922	0.106559	0.126952	0.066935	0.216032	0.337578	0.0650876	-0.00104682	0.0299668	0.343416	0.151959	0.0640793	0.0195933	0.225357	0.00417532	0.128715	0.00996836	0.0169578	0.295984	0.294737	0.0586957	0.00521906
NULL	0.131633	0.0554588	0.257832	0.165004	0.0156117	0.186124	0.21381	0.289308	-0.00031353	0.0774472	0.475905	0.00248494	0.09571	0.00678624	0.0122544	0.00491319	0.0780473	0.12316	0.116698	0.0512499	0.0186728	0.052441	0.012818	0.154706	0.196599	0.0957827	0.0014532	0.296405	0.0591533	0.140105
NULL	0.00223457	0.0981315	0.109	0.0316536	0.129577	0.565327	0.276419	0.207198	0.126081	0.0961689	0.146419	0.0536973	0.142212	0.18858	0.000458075	0.0103222	0.0234328	0.0969646	0.232237	0.00405899	0.112867	0.535964	0.106067	0.0803545	0.0780103	0.00338125	0.0454785	0.108052	0.317783	0.000817927
NULL	0.0679735	0.0628417	0.00341376	0.184007	0.0290131	0.11234	0.0107345	0.111061	0.076808	0.1565	0.106408	0.00930132	0.124486	-0.0010655	-0.000991464	0.321901	0.0050224	0.0464448	0.244196	-0.00093064	0.0899545	0.0263721	0.0057191	0.0219776	-0.000673034	0.0283739	0.181012	0.104538	0.113348	0.00546408
NULL	0.12213	-0.000291133	-0.000953038	0.0615816	0.0682839	0.122791	0.00087954	0.192194	0.234351	0.00298714	9.52287e-05	0.139966	0.0180224	0.11603	0.245646	0.330916	0.0547933	0.40375	0.0977563	0.0748247	0.445912	0.6332	-0.000648117	0.0791981	0.0246574	-0.000413248	0.10868	0.0395596	0.072627	0.180505
NULL	0.409738	0.154342	0.0490226	0.252359	0.0445992	0.220451	0.11446	0.126381	0.00408082	0.328279	0.352749	0.197278	0.332155	0.252036	0.16775	0.393411	0.0665165	0.474273	-0.000289342	0.506492	0.0474246	0.108076	0.0753061	0.0480425	0.00627544	0.0619054	0.00245765	0.017695	0.00519486	0.172591
NULL	0.252621	0.0090269	0.086829	0.0727133	0.00128822	0.0529667	0.046397	0.144907	0.0698764	0.497117	0.251972	0.0022487	0.237191	0.0992054	0.287081	0.469711	0.0187454	0.129636	8.10177e-05	0.257053	0.291173	0.601594	0.09442	0.126935	0.172286	0.00159722	0.238831	0.0165183	0.245134	0.00622308
NULL	0.558096	0.080815	0.0175574	0.419906	-0.000421752	0.169389	0.139629	0.0246338	0.0765318	0.0761812	0.072516	0.0590449	0.168293	0.22738	0.110163	0.322058	0.0242983	0.401357	0.295109	0.222519	0.184035	-0.000969675	0.189469	0.00939629	0.122645	0.125327	0.0958236	0.0972094	0.128994	0.157957
NULL	0.294973	0.128391	-0.000732075	0.0874133	0.107442	0.0312852	0.365652	0.192688	0.0369849	0.117892	0.181126	0.0375763	0.0636983	0.00196193	0.0751399	0.0272549	0.00199446	0.197839	0.116011	0.0777179	0.533725	0.313173	-0.00102325	0.0830575	0.160377	0.00576886	0.302882	-0.000123532	0.161326	0.406869
NULL	0.0213445	0.129767	0.176323	0.0429108	0.00881824	0.20402	0.383697	0.168749	0.114876	0.22493	0.287706	0.0172094	0.171071	0.025452	0.20448	0.0394917	-0.000392904	0.336267	0.111927	-0.000372652	0.0289808	0.359567	0.0157728	0.0190725	0.0699334	0.311473	0.101545	0.188209	0.0985298	0.0455824
NULL	0.153421	0.315726	0.0752804	0.633503	-0.000596073	-0.000879729	0.267362	0.0608095	0.0476013	0.0796824	0.0123978	0.212755	0.215238	0.260747	0.25832	0.149347	-0.000827067	0.0314421	0.124245	0.0060154	0.693559	0.677003	0.145588	0.0363315	0.0431179	0.162591	0.157142	0.236666	0.0538811	0.0544573
NULL	0.406065	0.00606082	0.110218	0.230724	0.199508	0.0379684	0.0612413	-0.000425954	-7.9859e-05	0.102409	0.0780021	0.20274	0.125354	0.32273	0.000802795	0.310764	0.00110475	0.530411	0.195067	0.0456791	0.134166	0.549849	0.198193	0.269044	0.220851	0.164568	0.0129286	0.0664466	0.152745	0.139662
NULL	0.0233853	0.065832	0.00140844	0.204627	0.215241	0.37912	0.136586	0.0999105	0.00521505	0.0625086	0.229312	-0.000515838	0.00149636	0.36517	0.0599441	0.252273	0.0224908	0.0222093	0.0713398	0.000671782	0.395345	0.00162433	0.0127367	0.0288452	0.146402	0.173417	0.0149035	0.000831652	0.513153	0.177442
NULL	0.174096	0.0475356	0.0953429	0.0270051	-0.00103987	0.223005	0.281136	0.143856	0.0354793	0.389272	0.219536	0.0174236	0.130899	0.521323	0.0335987	0.178908	-0.00100106	0.52785	0.222123	0.0874742	0.0336527	0.114672	0.0681931	0.0741155	0.0391445	0.149576	0.315223	0.0218958	0.115478	-0.000372165
NULL	0.0695989	0.131024	0.0179498	0.207786	-0.000890662	0.0155216	0.135039	0.392537	0.16165	0.0697088	0.228698	0.0877805	0.105736	0.0739582	0.353397	0.300742	0.0405433	0.53107	0.175238	-0.00072162	0.417734	0.509092	0.024128	0.12824	0.0440172	0.151658	0.34139	0.138684	0.00417606	0.0297174
NULL	0.0745573	0.350204	0.189923	0.146957	0.476802	0.0181755	0.0563857	0.00224697	0.0970611	0.155495	0.0465933	0.183402	0.2088	0.0572714	0.588393	0.327577	-7.22342e-05	0.0019231	0.203538	0.0889286	0.269609	0.307343	-0.0010158	0.0262307	0.0660125	0.132047	0.143082	0.0146177	0.0589965	0.0364796
NULL	0.184644	0.144581	0.00232031	0.0886576	0.0467959	0.462534	0.489747	0.0673076	0.274699	0.0181782	0.288276	0.392918	0.0807749	0.179493	0.19096	0.171314	0.00235722	0.345173	0.118468	0.170753	0.37184	0.052441	0.18967	0.0837898	0.223764	0.434743	0.460629	0.0713036	0.195774	0.244262
NULL	0.220966	0.0174503	-0.000813638	0.124538	0.067215	0.192678	0.227773	0.636689	0.0497868	-0.000452923	-0.00098439	0.0175194	0.000609695	0.0885083	0.208328	0.13121	0.025317	0.158565	0.0870199	0.00907344	0.306279	0.0719419	0.0608988	0.0713063	0.0439832	0.032895	0.260732	0.00255816	0.22698	0.0847473
NULL	0.376738	0.0365054	0.0982415	0.0715092	0.0642394	0.202339	0.341209	0.0166882	0.00304635	0.0285228	0.346048	0.176108	0.201887	0.239173	0.163121	0.00396863	0.219057	-0.000728317	0.00139199	0.145026	0.552205	0.52368	0.111718	0.230863	0.340751	0.00693283	0.221493	0.0707504	0.0203882	0.0671328
NULL	0.0278181	0.115306	0.00335859	0.223589	0.000631927	0.0223463	0.179628	0.00799826	-0.000745828	0.358011	0.100357	-0.000975213	0.0388179	0.330246	0.140495	0.281368	0.0234129	0.283808	-0.000923534	0.10956	0.0245327	0.0116528	0.0667482	0.408854	0.31961	0.274353	0.018193	0.241119	0.37845	0.0645333
NULL	0.017336	0.0151051	0.0737119	0.196774	0.0925095	-0.000242258	-0.00101931	0.188093	0.014791	-0.000840121	0.230349	0.369271	0.150607	0.239738	0.0540166	0.0157187	0.024375	0.400153	0.00323821	0.199569	0.014063	0.147631	-0.000455511	0.0553053	0.206378	0.402432	0.365072	0.00258426	0.0882731	0.24808
NULL	0.0112988	0.0291296	0.217464	0.0616672	0.213484	0.168438	0.0324419	0.0806662	0.115482	0.10016	0.000225188	0.00123864	0.0639703	0.270518	0.0815306	0.00792681	0.069892	0.133878	0.318737	0.108968	0.611716	0.0999825	0.0509554	-0.00102962	0.000361948	-0.000886101	0.149139	0.0441138	0.249711	0.30347
NULL	0.193086	0.00564632	0.11441	0.0412744	0.14198	0.139923	0.279436	0.000184542	0.149867	0.0798526	0.221465	0.0442731	0.341997	0.0452364	0.211122	0.178235	0.00198416	0.557011	0.00166558	0.0692764	0.0369967	0.0244478	0.192139	0.072253	0.148684	0.000224327	0.0350481	0.0380211	0.0705769	0.0911888
NULL	0.336761	0.0260885	0.27494	0.160211	0.00773238	0.220727	0.313554	0.315397	0.00961643	0.000355885	0.0162641	0.0957072	0.0831924	0.171711	0.117405	0.09832	0.0206069	0.135744	0.055831	0.12811	0.0954476	0.0136095	0.173611	0.0592173	0.00367671	0.0971551	0.329423	0.293824	0.273535	0.0258125
NULL	0.63802	0.00189588	0.24275	0.238432	0.111406	0.00350801	0.332483	0.10403	0.0160227	0.0758058	0.00785648	0.012974	0.00166518	0.279889	0.20701	0.0412776	0.039055	0.226414	0.269087	0.0115972	0.154263	0.211928	0.0684433	0.169218	0.0427908	0.189011	0.0559383	0.124665	0.220541	0.14953
NULL	0.0397848	0.013104	0.0528899	0.294985	0.0399765	0.211469	0.120873	0.178765	0.0507308	0.234207	0.000773779	-0.000853732	0.104994	0.00188492	0.016012	0.0246591	0.0765276	0.282973	0.0558252	0.220372	0.45515	0.0283405	0.185672	0.158347	0.101141	0.0294348	0.305236	0.0299331	0.379672	-6.413e-05
NULL	0.24147	0.0335092	0.106293	-0.000512119	0.00714898	0.01299	0.221432	0.264089	0.102077	0.0179517	0.325546	0.251629	0.00856374	0.0711554	0.0571794	-0.000947005	0.0309114	0.0484562	0.00407775	0.0381024	0.185706	0.0161384	-0.00103443	0.00542325	0.194614	0.319302	0.0156773	0.128288	0.411427	0.0193184
NULL	0.178511	0.0193275	0.032803	0.0915451	0.12899	0.501332	0.0297458	0.172991	0.00564431	0.0992458	0.20745	0.203467	0.196435	0.0011895	0.116642	0.173592	0.031915	0.0200381	0.0404318	0.0249841	0.0446189	-0.000558945	0.0103603	0.0767305	0.236098	0.0792824	0.0280066	0.122062	0.0248018	0.000352546
NULL	0.0426977	0.216479	0.0175553	0.0485731	0.00830633	0.0588039	0.372028	0.254649	0.11675	0.000420595	0.0165207	0.433195	0.146097	0.0317652	0.23463	-0.000972366	0.0053226	0.245985	0.0898626	0.555652	0.244052	0.532394	0.00559019	0.0134982	0.275	0.100812	0.095495	0.00940843	0.00812999	0.26865
NULL	0.166946	0.0838435	0.0702074	0.0320513	0.168554	0.000887264	0.213989	0.309061	5.62046e-05	0.448748	-0.000955445	0.0144099	0.0856469	0.00920454	0.259911	0.245745	0.091074	0.344237	0.188475	0.284455	0.335785	0.717687	0.0570346	0.340899	0.0118705	0.0442923	0.242146	-0.000793358	0.247495	0.158426
NULL	0.13674	0.0325651	0.0661576	0.25785	0.163497	0.150681	0.221982	0.249496	0.0094624	0.375091	0.204346	0.468664	0.277745	0.29429	0.385538	0.0552215	0.162206	0.295264	0.330666	0.0697617	0.0257427	0.145484	0.164943	0.129562	0.272805	0.315598	0.372413	0.132987	0.354706	0.120119
NULL	0.563264	0.142386	0.0383119	0.00946769	0.085501	0.278757	0.130359	0.0715973	0.0178681	0.198551	0.300955	0.242928	0.284862	0.0245931	0.145793	0.151108	0.0309637	0.0447525	0.00675238	0.0218819	0.101618	0.110056	0.0559116	0.117679	0.0245339	0.0378031	0.181469	0.132479	0.115467	0.175016
NULL	-0.000983626	0.355408	0.323949	0.103356	0.00992418	0.00357498	0.0128384	0.175492	0.00281702	0.344295	0.17842	0.137605	0.060889	0.0352314	-0.000647041	0.156042	0.0243769	0.47153	0.11379	0.18537	0.250546	-0.000934423	-0.000968878	0.115174	0.226869	0.0618586	0.0747085	0.216251	0.0593462	0.0576989
NULL	0.116317	0.0324581	0.0184367	0.0071129	0.157668	0.0219692	0.419243	0.0591143	0.00369673	0.139379	-0.000848891	-0.000130574	0.210195	0.125199	0.259355	0.225466	0.022408	0.0946394	0.0100644	0.393388	0.0221856	0.0217288	0.0598501	0.420843	0.340918	0.00979005	0.22956	0.0905219	0.00372124	0.00494457
NULL	0.109499	0.0306876	-0.00090559	0.0739502	-0.000570429	0.183174	0.012407	0.203742	0.00481285	0.214725	0.577154	0.219624	0.00217621	0.440865	0.037119	0.243009	0.0147141	0.361515	0.0311587	0.131476	0.334577	0.0433682	0.119804	0.141126	0.0188071	0.130605	0.53193	0.00617263	0.129385	0.160285
NULL	0.309125	0.245356	0.0532166	0.105578	0.0103626	0.133201	0.361062	0.416774	0.00714064	0.143923	0.0156073	0.0744842	0.0458681	0.124321	0.201664	0.019067	0.0328004	0.100727	-0.000994202	0.00398945	0.0116355	0.798472	0.118286	0.00106442	0.139155	0.0132206	0.0421776	0.0998266	0.0242118	0.0119281
NULL	0.283995	0.00226941	0.111711	0.08931	-0.000260721	0.0958529	0.0164357	-0.000942975	0.05968	0.274879	0.156878	0.0388374	0.358249	0.161658	0.456849	0.338077	0.0177818	0.126727	0.0010157	0.0306502	0.338121	0.234498	0.116972	0.04354	0.275919	0.0993415	0.00140123	0.220306	0.185382	0.133547
NULL	0.208935	0.155431	0.0982881	-0.000987273	0.309416	0.0919635	0.0882729	0.108252	-0.000840007	0.128763	0.471743	0.00566805	0.139117	0.138883	0.224995	0.0514725	0.00931089	0.000414102	0.0741951	0.0181773	0.0434878	0.0335403	0.0317741	0.180808	0.198941	0.0348582	0.431034	0.0106158	0.0652379	0.0389825
NULL	0.043845	0.0666144	0.131076	0.0335312	0.0214947	0.00510719	0.0214178	0.0389498	0.00179793	0.371977	0.212179	-0.000691284	0.0864851	0.289263	0.0288726	0.043898	0.0309379	0.113916	0.243181	0.0220929	0.372682	0.0207721	0.208819	0.113419	0.374055	0.151929	0.00211678	0.06869	0.0639129	0.0978376
NULL	0.032674	0.0360408	0.0168848	0.000454842	0.0158964	0.234084	0.011669	0.103783	0.0122726	0.472849	0.482956	0.135601	0.0861622	0.551367	0.115238	0.0289068	0.0137153	0.0958159	0.0060626	0.0227135	0.347204	0.00276324	0.0330839	0.00472636	0.084465	0.0221369	0.0370091	0.0765855	0.00824232	0.335539
NULL	0.0252668	0.00335069	0.0557554	0.260115	0.04288	0.21834	0.404891	0.158855	0.0594157	0.0868686	0.0869266	0.229793	0.0361467	0.173298	0.082118	0.307064	0.117465	0.0351999	0.191673	0.542246	0.122999	0.57908	0.026275	0.0909221	0.00500125	0.370866	0.0486283	0.00476821	0.21926	0.230861
NULL	0.0174504	0.011519	0.00832408	0.0481662	0.135625	0.142291	0.0434497	0.0836833	0.035621	0.421219	0.0234196	0.00297331	0.177249	0.269051	0.0392336	0.243009	0.0110762	0.126184	0.0483064	0.3944	0.0378997	0.00493595	-0.000530216	0.138414	0.10877	0.0115461	0.0345213	0.142169	0.447822	0.223224
NULL	0.22763	0.153715	0.0323399	0.111697	0.135337	0.244299	0.0715035	0.353173	0.0521942	0.28532	0.189801	0.0472156	0.0293958	0.0471061	0.107831	0.0140863	0.239426	0.049449	0.132129	0.230248	0.0195906	0.127157	0.150487	0.152574	0.236182	0.133507	0.3529	0.0130097	0.0499616	-0.00107279
NULL	0.253317	0.0456478	0.000509888	0.093755	0.163296	0.199172	0.122978	0.00916428	0.0286476	0.114019	0.0166438	0.101095	0.0290665	-0.00090781	-0.000962784	0.00686708	0.218607	0.329237	0.00234579	0.00506002	0.443215	0.375975	0.191784	0.0540849	0.169983	0.303792	-0.000397526	0.0137484	0.15769	-0.000856244
NULL	0.237102	0.0277439	0.134413	0.185507	0.0671788	0.343615	0.309304	0.167832	0.0973994	0.327997	0.0832791	0.0276159	0.265295	0.245316	0.200779	0.0357084	0.0149574	0.0653754	0.0132635	0.0116876	0.568942	0.608389	0.0170649	0.108214	0.0884053	0.0310812	0.0566884	0.072512	0.0533999	0.0732051
NULL	0.0294132	0.00335069	0.0701478	0.00146953	0.141362	0.505565	0.301545	0.0732018	0.364404	0.0076483	0.116858	0.0452058	0.190035	0.00203486	0.252233	0.120911	0.0149574	0.223999	0.0736731	0.146826	0.170302	0.463306	0.185379	0.144065	-0.000493561	0.105298	0.144431	0.000309403	0.0635299	0.0577393
NULL	0.0172679	0.0222038	0.0046275	0.119368	0.0943688	0.147086	0.322331	0.00128862	0.00107515	0.0731397	0.15392	0.0922773	0.0397109	0.197725	0.0566396	0.0572476	0.0327429	0.0430144	0.00530153	0.344049	0.561931	0.64247	0.0954199	0.133681	0.255039	0.255291	0.0953411	0.349797	0.041691	0.193994
NULL	0.0861315	0.0993468	0.0348827	0.2812	0.0339129	0.00950893	0.0574425	0.102244	0.134118	0.165524	0.185429	0.0834955	0.0753323	0.237196	0.0476511	0.0860225	-0.0006083	0.056809	0.289225	0.191345	0.198134	0.064117	0.0369329	0.000392406	0.0549954	0.147397	0.0848757	-0.000758819	0.135432	0.0143128
NULL	0.0629974	0.0390553	0.27093	0.0963417	0.0816485	0.104124	0.000969716	0.164971	0.00092244	0.150137	0.233875	0.217328	0.256578	0.215144	0.285723	0.220372	0.0233533	0.326708	0.0548672	0.250378	0.108436	0.0263335	0.00452745	0.17615	0.230954	0.229627	0.0707016	0.0190233	0.128715	0.00233103
NULL	0.0757347	0.000792862	0.223435	0.017681	0.00382031	0.00737395	0.0478051	0.0107557	0.0303712	0.442374	0.0161472	0.0595338	0.122419	0.0609027	0.127787	0.278163	0.0187234	0.0176057	0.039416	0.363099	0.613472	0.0749805	0.229677	0.0383105	0.37595	0.0259897	0.433833	0.195514	0.000308149	0.0090972
NULL	0.0204083	0.0208664	0.0642896	0.107801	0.0218351	0.092137	0.245864	0.0392256	0.0112529	0.00327981	0.349524	0.460872	0.0244893	0.25345	0.141458	0.236541	0.0677068	0.100618	0.154758	0.406967	0.249582	0.220871	0.0035216	0.0746423	0.0517254	0.00128938	0.26126	9.4182e-05	0.0308336	0.0819324
NULL	0.20998	0.221773	0.136594	0.0709264	0.0525511	0.134567	0.311835	0.109568	0.173186	0.118341	0.0470807	0.00602645	0.0229072	0.419841	0.0268511	0.199327	0.0158988	0.128883	0.378478	0.0681169	0.0373633	0.246808	0.0323195	0.0791356	0.00634723	0.00319183	0.00754475	0.0301468	0.00886679	0.0853129
NULL	0.0352597	0.00260186	0.0346674	0.00163019	0.0226824	0.137313	0.243712	0.624339	0.0196513	0.143635	0.0135757	0.0904478	0.00181882	0.000191332	0.368723	0.35917	-9.44873e-05	0.0380978	0.302135	0.432002	0.48492	0.700275	0.0171581	0.144833	0.258298	0.00247396	0.166734	0.0256529	0.0536925	0.0843693
NULL	0.190344	0.0332126	0.0784668	0.169539	0.0288867	-0.000564032	0.340144	0.153278	0.0058514	0.246215	0.0891329	0.183556	0.0442148	0.278657	0.00678217	0.29933	0.0234372	0.240125	0.305694	-0.000722144	0.000604854	0.329204	0.0660963	0.0515993	0.194023	0.248205	0.397617	0.0442359	0.188214	0.0678285
NULL	0.00446846	0.135024	0.0114289	-0.000644936	0.110967	0.194225	0.374529	0.101611	0.00216313	0.137121	0.390209	0.0323738	0.064027	0.0646082	0.228794	0.106346	0.024375	0.00376091	0.469184	0.104293	0.100809	0.471311	0.0433753	0.0473333	0.00915379	0.0476117	0.160763	0.167555	0.170076	0.100486
NULL	0.230848	0.00927022	0.0339833	0.0814817	0.10089	0.146863	0.0149148	0.237394	0.0639058	0.411208	0.00530115	0.303713	0.139347	0.197905	0.00799342	0.00872153	-9.32858e-05	0.0859821	0.0164565	0.112014	0.681929	0.00382839	-0.000735671	0.0104734	-0.000799613	0.280761	0.295832	0.100988	0.0902523	-0.00102524
NULL	0.0551481	0.394369	0.0196513	0.0751254	0.0599214	0.0707394	0.159785	-0.000606906	0.0134692	0.200593	0.0132558	0.0598496	0.210426	0.288071	0.178221	0.311877	0.011344	0.042376	0.247759	0.342748	0.554726	0.0137023	-0.000563179	0.247504	0.187127	0.516168	0.314989	0.0258947	-0.000726512	0.0881656
NULL	0.00144626	0.0118062	0.290346	0.0120543	0.00152258	0.0858967	0.153595	0.17318	0.10133	0.020692	0.211632	0.215184	0.219364	0.0361299	0.152418	0.023637	0.00634398	0.503581	0.0248557	0.218397	0.270307	0.0454963	0.00172061	0.110273	0.0305062	0.0790383	0.301415	0.00242241	0.0730424	0.000594207
NULL	0.0551481	0.0239089	0.258285	0.163695	0.0513728	0.0097943	0.19727	0.249599	0.141832	0.318027	0.164617	0.000504292	0.0332625	0.143132	0.0320365	0.0897996	0.031915	0.193946	0.242879	0.107707	0.399082	0.781115	0.16476	0.00698899	0.0729398	0.275673	0.06099	0.344885	0.331449	0.104714
NULL	0.201203	0.000767695	0.0856593	0.0319117	0.0321458	0.0343599	-0.000815846	0.159595	-0.000953423	0.0353601	0.0296375	0.0554507	0.137451	0.0199461	0.156354	0.0578809	0.0018566	0.00250335	0.0926132	0.294934	0.00385968	0.00937691	0.00636018	0.0224711	0.530961	0.38329	0.00687562	0.271301	0.196121	0.158048
NULL	-0.000609258	-0.00103857	0.00454963	0.0388789	0.0537543	0.0304047	0.119801	0.183236	0.0164989	0.0269638	-0.000741142	0.0307494	0.26035	0.00304259	0.303403	0.383232	0.0318526	0.455436	0.153354	0.441131	0.358464	0.353087	0.0876937	0.0732894	0.0321132	0.0930899	0.0464433	0.0137529	0.0376801	0.0323673
NULL	0.17355	0.0076438	0.0196316	0.028392	0.00302201	0.482819	0.046312	0.190913	0.0149088	0.0185539	0.0175943	0.0498261	0.0862017	0.125431	0.149323	0.0896996	0.0158192	0.00840867	0.242879	0.114741	0.0114976	0.052441	0.163882	0.13986	0.127604	0.0512353	0.00525499	0.00865869	0.254208	0.161544
NULL	0.020164	0.0022743	0.00550674	0.0190074	0.00166735	0.0419536	0.26497	0.00196512	0.124309	0.108299	0.0862942	0.00448104	0.0276381	0.0288438	0.0115538	0.339888	0.0111927	0.0677108	0.191095	0.000289603	0.14932	0.359567	0.0165084	0.0566751	0.110056	0.0149607	0.143337	0.0402682	0.21894	0.0294713
NULL	0.0951993	-7.37154e-05	0.121332	0.0494149	-0.000999343	0.00093842	0.042026	0.0459221	0.0324371	0.249585	0.386135	0.210068	0.202555	0.000723869	0.213221	0.25722	0.0136182	0.0681126	0.0775749	0.096113	0.677425	-0.000889299	0.000754553	0.0163253	0.013216	0.0856863	0.0243573	0.0539953	0.0737977	0.0332737
NULL	0.189423	0.0620713	0.0283382	0.108419	0.0161846	0.266274	0.122761	0.067675	-0.000851995	0.164124	0.0417327	0.0196199	0.0260074	0.0947558	0.00307589	0.130231	0.0196651	0.0702786	0.0178105	0.356427	0.113324	0.000375211	0.0971409	0.170331	-0.000628795	0.0239022	0.0165079	0.0871973	-0.000233424	0.166171
NULL	0.336946	0.0152858	0.00720405	0.121418	0.0767983	0.0627071	0.135039	0.247204	0.234351	0.223509	-0.000260822	0.0274861	0.106851	0.0963106	0.0129456	0.572908	0.0192816	-0.000245647	0.00195389	0.288792	-0.000307227	0.188564	0.067776	0.00517857	0.0457791	0.191887	0.0947739	0.00306218	0.272493	0.00309692
NULL	0.00327595	0.0945647	0.00731033	0.213793	0.0613583	0.0360803	-0.000500157	-0.000424043	0.0212091	0.03486	0.00663307	0.0100401	0.132955	0.0708613	0.561397	0.0124246	0.0252433	0.231651	0.00213809	0.0360961	0.152567	0.00331079	-0.00101179	0.0503196	0.0224066	0.152533	0.37599	0.0808342	0.0975226	-0.000117618
NULL	0.145454	0.0855831	0.109474	0.123451	0.00326931	0.000315093	0.152233	0.0522099	0.0135705	0.0597734	-0.000955896	0.299573	0.0635489	0.0997652	0.237063	0.0869053	0.0214626	0.227083	0.459185	0.0130791	-0.000919298	0.596373	-0.000863016	0.348822	-0.000680703	0.207828	0.108967	0.0727695	0.0181274	0.00179177
NULL	0.139845	0.00239942	0.0265493	0.133682	0.00890456	0.247492	0.336824	0.159452	0.0166345	0.0580028	0.276947	0.0207076	0.0350621	0.0223027	0.048471	0.0552139	0.0420694	0.0697531	0.0980835	0.19065	0.0948785	0.0856492	0.206572	0.0869977	0.00303436	0.335848	0.069019	0.0696223	0.00891107	0.0248292
NULL	0.00351255	0.0448076	0.107301	0.0259759	0.0105315	0.264563	0.0309552	0.307733	0.0794197	0.347822	0.151712	0.0173158	0.00110844	0.200694	0.194112	0.0615529	0.0215591	0.21246	0.0150958	0.478593	0.157741	0.0682858	0.00885728	0.0713388	-0.00110048	0.042838	0.0017169	0.242283	0.087178	-0.000862689
NULL	0.152618	0.0148815	0.167373	0.168373	0.084792	0.00793603	0.353251	0.167287	0.0112281	0.192699	0.0732474	0.217807	0.0558999	0.0390762	0.427535	0.100335	0.0786683	0.333556	-0.00104991	0.199044	0.687268	0.044091	0.0764018	0.0316739	0.306217	0.0593194	0.00243488	0.00632424	0.082326	0.106176
NULL	0.201779	0.0895344	0.0659717	0.00751525	7.41717e-05	0.486432	0.000439073	0.199053	0.0328515	0.479197	0.206205	0.0379963	0.0527567	0.186111	0.176179	0.160013	0.0214626	0.0919341	0.0464885	0.136626	0.119661	0.109022	0.118364	0.049507	0.00145891	0.0453578	-0.000963255	0.00173097	0.221277	0.112599
NULL	0.679126	0.0092959	0.113682	0.0874133	0.0110947	0.0267788	0.250223	0.075342	0.0033336	0.0101583	0.141565	0.00936481	0.051793	0.0720446	0.170378	0.0740944	0.0172495	0.066557	0.237629	0.127962	0.275677	0.746013	0.0262809	0.157714	0.242355	0.245585	0.202778	0.0591276	0.0104936	0.00984126
NULL	0.103131	-0.000284975	0.113597	0.0293712	0.144275	0.0587593	0.259776	0.0296362	0.0282818	0.0519674	0.0817798	-0.000538351	0.0122232	0.263402	0.0146774	0.476456	-0.000354488	0.0389761	0.00426598	0.144186	0.13907	0.0162584	0.0768341	-0.00104856	0.0433286	0.193509	0.00384531	0.0316367	0.3116	0.0959646
NULL	0.211908	0.0406938	0.0693504	0.220439	0.0878333	0.00834727	0.339157	0.163623	0.108382	0.247791	0.0275944	0.0425389	0.157566	0.0864704	0.157123	0.158372	0.0192354	0.0972914	0.00256561	0.0740476	0.014795	0.500339	-0.000492388	0.0600922	0.0776572	0.225018	0.298282	0.092956	0.340549	0.294487
NULL	0.17565	0.0356605	0.13559	0.467272	0.178537	0.211458	0.0754933	0.270177	0.0379398	0.182902	0.0135757	0.207467	0.00232415	0.0821815	0.00983723	0.0299983	0.0253172	0.147703	0.0666073	0.235238	0.0155962	0.0145688	0.00659618	0.0571735	0.0574767	0.108249	0.0609229	0.0402932	0.0157654	0.0962527
NULL	0.00330117	0.10328	0.112777	0.0307234	0.00877703	0.0285825	0.171972	0.0648851	0.0109705	0.00398945	0.207381	0.000666707	0.247587	0.103821	0.503457	0.218431	0.106549	0.0264242	0.0216965	0.183335	0.536362	0.211044	0.00535822	0.0716948	0.250216	0.2029	0.310732	0.00576016	0.0759557	0.121908
NULL	0.227298	0.14477	0.00794119	0.0897864	0.00143791	0.433448	0.34038	0.0619042	0.123482	0.238754	0.00539945	0.00616734	0.212156	0.383257	0.275511	0.0482683	0.06987	0.155598	0.0278213	0.00446886	0.216231	0.131339	0.00407746	0.0779202	0.102482	0.335538	0.105137	0.120984	0.252482	0.367555
NULL	0.164833	0.0711759	0.0426773	0.141854	0.0615896	0.13732	0.0625086	0.00141513	0.00746618	-0.000228406	0.382318	0.25507	0.00104986	0.352515	0.26303	0.205291	0.0215488	0.245985	0.281229	0.0334097	0.141027	0.00172423	0.18067	0.120124	0.312893	0.0155497	0.290677	0.0364874	0.247327	0.0537143
NULL	0.00994941	0.188971	0.00732281	0.0548702	0.188201	0.114649	0.525318	0.0244385	0.0162233	-0.00101177	0.147082	0.0437577	0.321463	0.285012	0.0442459	0.122806	0.0111911	0.237154	0.0209888	0.378099	0.00952278	0.0817051	0.0371991	0.125448	0.386139	0.149175	0.230931	0.0359263	-0.000955152	0.0683417
NULL	0.0149247	-0.000184561	0.0795665	0.0811445	0.0318744	0.213091	0.0755391	0.184827	0.0544375	0.284094	0.0139643	0.010351	0.105033	0.253198	0.0371981	0.0892234	0.0260454	0.013383	0.390436	0.0656711	0.00722286	0.123468	0.0156999	0.111158	0.0504711	0.35126	-0.000513895	0.0619535	0.00950317	0.0773411
NULL	0.0533553	0.0670991	0.293417	0.00947388	0.0066723	0.021026	0.0316538	0.0490566	0.0169298	0.121939	0.133926	0.0455836	0.207054	0.163507	0.0618368	0.0411139	0.025363	0.000798755	0.204009	0.0695867	0.0050794	0.00764007	0.163424	-0.00104231	0.371478	0.0847966	0.123257	0.244312	0.0622926	0.140391
NULL	0.353923	-0.00103896	0.0849148	0.171813	0.189449	0.039964	0.0157684	0.00712572	0.0438359	0.266042	0.0723463	0.23409	0.0516805	0.0475241	0.011364	0.212335	0.000846756	0.182778	0.303686	0.0639662	0.0689103	0.00193644	0.0124165	0.09719	0.0434061	0.061643	0.232232	0.128387	0.00664495	0.00675969
NULL	0.00527877	0.105172	0.363359	0.0196134	0.0640175	0.095499	0.0283399	0.0736888	0.0175726	0.204404	0.0148333	0.372094	0.00868307	0.417696	0.290349	0.162905	0.0253172	0.0172681	0.00523168	0.126068	0.00171595	0.596701	0.0269422	0.00344562	-0.000788823	-0.000906827	0.287429	0.351764	0.229029	0.0800731
NULL	0.0791216	-0.000968552	-0.000853081	0.203998	-0.000881975	0.271755	0.000461495	0.181899	0.0248493	0.173408	0.13568	0.316023	0.0471011	0.165764	0.331464	0.119623	0.030566	0.160042	0.00138265	0.0511396	-0.000989892	0.0548561	0.0554167	0.137464	0.303277	0.0595641	0.101344	0.101565	0.170815	0.0438899
NULL	0.000125146	0.0819051	0.0978232	0.129852	0.00749363	0.157824	0.294578	0.0890819	0.00469029	0.194373	0.0625621	0.0811573	0.0645314	0.0939619	0.171656	0.000777815	0.0178305	0.225807	0.0573662	0.148874	0.258135	0.125505	0.0864548	0.0503579	0.185228	0.0271186	0.0327533	0.063155	0.0710869	0.010492
NULL	0.0955762	0.277222	-0.00104465	0.00827677	0.00887582	0.0206901	0.000599593	0.104524	0.0416976	0.12407	0.051802	0.0205101	0.261683	0.187149	0.284762	0.222143	0.0130749	-0.000826543	0.0413766	0.116923	0.107631	0.139507	0.0594655	-0.000978826	0.403192	0.168897	0.313617	0.221532	0.00619877	0.00465675
NULL	0.235204	0.00737829	-0.000839446	-0.000124261	0.0869382	0.000226813	0.120784	0.45668	0.115192	0.285821	0.0180676	0.276657	0.0895729	0.0182919	0.287334	0.0771122	0.0130282	0.189808	0.209312	0.0952609	0.326155	0.00318024	0.0134628	0.117672	0.0475969	0.200643	0.25351	0.37423	0.077124	0.393755
NULL	0.0758374	0.087032	0.0133038	0.202088	-0.000419104	0.0639129	0.200804	0.0410712	0.258039	0.424601	0.0161556	0.0574991	0.00655506	0.0728761	0.0174576	0.272634	0.00627063	0.555311	0.00642127	0.094325	0.449407	0.464794	0.134577	0.00917864	0.0102298	0.0137367	0.421891	0.218099	0.114629	0.0557249
NULL	0.309523	0.0870801	-0.000985805	0.193353	0.0948767	0.36063	0.211392	0.234679	0.0396565	0.141521	0.469478	0.281977	0.220015	0.0651253	0.00128445	0.00402541	-0.000975661	0.303771	0.369185	0.062842	0.0983547	0.300911	0.089555	0.142702	0.110655	0.00839146	0.188208	0.14808	0.0885872	0.0355628
NULL	0.0708644	0.000198284	0.124618	0.194103	-0.000233626	0.0190132	0.117441	0.18245	-0.000853157	0.421358	0.00447913	0.0396805	0.00318024	0.00495302	0.0859842	0.0437143	0.0672076	0.0440271	0.00675847	0.441309	0.37282	0.396333	0.140917	0.120257	0.11057	0.0650698	0.0815171	0.00549411	0.19145	0.0734009
NULL	0.0552931	0.027262	0.101111	0.158078	0.141743	0.0321815	0.0507761	0.158459	0.0511297	0.264236	0.0421056	0.258115	0.0981202	0.0223916	0.202062	0.153823	0.0603035	0.137499	0.248174	0.0445272	0.0105703	0.549095	0.000375646	0.0112549	0.264647	0.31172	0.0302296	0.172795	0.00497185	0.225064
NULL	0.0299602	0.000347907	0.0409201	0.158658	0.0612102	0.114287	0.088627	0.0220493	-0.000921182	0.167014	0.00362497	0.224597	0.0156411	0.453567	0.178401	0.262498	0.125559	0.18112	0.0826607	-0.00103929	0.473216	0.667742	0.00249894	0.117897	0.177718	0.317386	0.455893	0.0453453	0.430304	0.00215464
NULL	0.211051	0.0052463	0.291187	0.01239	0.0384793	0.0136538	0.0433707	0.00128536	-0.000709609	0.190861	0.0482851	0.112995	0.232375	0.399889	0.108741	0.056439	0.0264503	0.0225734	0.0775676	0.12995	0.0372231	0.250009	0.16203	0.214898	0.106985	0.0872187	0.379538	0.206681	0.0206551	0.0762059
NULL	-0.000809196	0.166002	0.00387218	0.0244351	0.00157408	0.032153	-3.43752e-05	0.0421533	0.00472628	0.36385	0.0213707	0.281194	0.0188698	0.00493738	0.000303285	0.0873901	0.0145254	0.110889	0.0113713	0.343776	0.00602092	0.0578906	-0.000473112	0.0953349	0.0679632	0.0264181	0.0129286	0.121275	0.0159166	0.065384
NULL	0.266992	0.194755	0.070816	0.182552	-2.75336e-05	0.052847	0.0470426	0.173121	-0.00102658	0.019901	0.588566	0.179179	0.027365	0.0477834	0.000942332	0.025295	0.0177818	0.122826	-0.000920678	0.0491972	0.409826	0.09661	0.122099	0.0192328	0.161388	0.0577817	0.20514	0.318487	0.285207	0.319266
NULL	0.0883667	-0.000885829	0.0678207	0.147834	0.134548	0.220139	0.330018	0.0608473	-5.86099e-05	0.095637	0.134772	0.00877388	0.0544088	0.181176	0.00129547	0.00424309	0.00931089	0.046667	0.0495013	0.000286479	0.299755	0.00362527	0.0140816	0.170076	0.375859	0.125327	0.314999	0.159587	0.157122	0.231602
NULL	0.548084	0.133166	0.147701	0.0931458	0.181319	0.0146906	0.00413133	0.0799306	0.0106159	0.0378244	0.362869	0.18797	0.0606541	0.140575	0.319708	0.365261	0.00266899	0.0211889	0.104654	0.36036	0.0237627	0.218425	0.0393498	0.00969209	0.070884	0.100937	0.0357102	0.146427	0.138072	-0.000503398
NULL	0.0441525	0.0712795	0.227033	0.0480754	0.220258	5.09801e-06	0.402899	0.435227	0.00410526	0.00827917	0.0124272	0.228751	0.00666452	0.0366826	0.124329	0.166149	0.0171934	0.398001	0.136246	0.0930414	0.435323	0.234961	0.000734186	-0.000817298	0.0132115	0.108039	0.00301919	0.00600593	0.274923	0.196645
NULL	0.247527	0.204528	0.0114097	0.371195	-0.000704395	0.130773	0.0675716	0.0465789	0.0182201	0.172524	0.374811	-0.00045135	0.251087	0.107794	0.18635	-0.000335156	0.024375	0.556667	0.00964735	0.404149	0.0366331	0.000346514	0.0826513	0.243372	0.0416804	0.0729013	0.267635	0.183872	0.308993	0.090952
NULL	0.00843249	0.0945176	0.19086	0.140241	0.107588	-0.000710479	0.106284	0.31302	0.00372356	0.0788148	0.0581936	0.000586465	0.0120332	0.0694307	0.0701681	0.0399435	0.0355809	0.269138	0.289483	0.269525	0.66787	0.0327789	0.0633034	0.00652951	0.141459	0.212462	0.0718054	0.0016882	0.218106	0.314364
NULL	0.00953548	0.0207289	0.00042998	0.0642698	0.0348858	0.321949	0.26497	0.178765	0.00959932	0.253966	0.00188449	0.00859213	0.00767049	0.154869	0.000975178	0.213849	0.022408	0.000691903	0.105885	0.245864	0.543897	0.339479	0.00560896	0.17615	0.0125057	0.130326	0.203527	0.0222416	0.0649166	0.00196713
NULL	0.180216	0.136694	0.0240766	0.000985824	-0.000973054	0.0183043	0.0635171	0.00137218	0.0797495	0.113622	0.206173	0.0218852	0.416573	-0.000193221	0.133651	0.149797	0.0730785	0.0560055	0.0823542	0.139826	0.21258	0.634906	0.115338	0.0228844	0.213601	0.137507	0.00474333	0.0177353	0.0610455	0.00120322
NULL	0.226661	0.123334	0.00815186	0.133549	0.0736126	0.00677722	0.137479	0.0242884	0.0111245	0.461993	0.00204463	0.311915	0.0799992	0.284387	0.348214	0.000768889	0.00554822	0.0127089	0.0366996	0.275866	0.385407	0.156185	-0.00112226	0.217753	0.0158704	0.0328564	0.112215	0.258172	0.0210583	0.0521327
NULL	0.132007	-0.00104492	0.0674007	0.0582241	0.00580061	0.00111016	-0.00072162	0.00112784	0.0507504	0.373263	0.0135774	0.0840532	-0.00053437	0.220758	0.347606	0.0342149	0.0270257	0.128515	0.00309564	0.353212	0.0342797	0.00551174	-0.000718692	0.119493	-0.00108805	0.0800403	0.0483805	-0.00034951	-0.000658505	0.231038
NULL	0.180159	0.028538	0.0232825	0.0564192	0.0336309	0.126628	0.141264	0.224947	0.0507683	0.382496	0.539515	0.226026	0.137132	0.18858	0.355712	0.305247	0.0234328	0.00250335	0.167267	0.175735	0.134166	0.00133592	0.0277839	0.08335	0.242517	0.0280655	0.207467	0.241122	0.0839245	0.215474
NULL	0.228606	0.0814818	-0.000961378	0.23332	0.161286	0.275969	0.101158	-0.00033565	0.0436953	0.437905	0.0441848	0.253469	0.0831924	0.170622	0.0503264	0.0271627	-0.000100356	0.00706762	0.0533562	0.0554603	0.36619	0.541204	0.0216095	0.00164283	0.0313431	0.196873	0.037157	0.0585933	-0.000276482	0.341656
NULL	0.0442612	0.0131878	0.00144482	0.0706988	0.0402092	0.20734	0.0392171	-0.000998427	0.0228103	0.161336	0.0545699	0.0336507	0.00961613	0.0676825	-0.000818954	0.00139519	0.0136669	0.25119	0.0039074	0.0565453	0.492758	0.086476	0.0631644	0.125545	0.00139721	-0.000619288	0.286891	-0.000786319	0.196312	0.110827
NULL	0.123596	0.00267025	0.0115694	0.289295	-0.000879673	0.000446834	0.285632	0.0186178	0.0975659	0.0323768	0.52717	0.299111	0.251139	0.108871	0.11185	0.0884957	0.0233533	0.0527851	0.0674473	0.0183099	0.0177738	0.0577497	0.0260243	0.007315	0.115425	0.466351	0.054954	0.187388	0.0476832	0.00700483
NULL	0.226809	0.20861	-0.000700423	0.0801274	0.00288102	0.00272839	0.00926969	0.0745898	0.0216051	0.0322576	0.143818	0.10444	0.0645314	0.296545	0.219734	0.120149	0.000966385	0.146628	0.203508	0.0860835	0.121866	0.0317618	0.0702127	0.207857	0.00955162	0.020822	0.0831784	0.0615339	0.0501083	0.0121439
NULL	0.0399324	0.0732866	0.00347516	0.0437934	-0.000455473	0.0333253	0.121958	0.191185	0.0253944	0.0128384	0.301842	0.102022	0.0678876	0.487027	0.212549	0.0398096	-9.32858e-05	0.0767159	0.0202532	0.0193239	0.266174	0.645857	0.008059	0.0417556	0.0224903	0.181164	0.347642	0.0481702	0.167113	0.0180978
NULL	0.177524	-0.000903901	0.133962	0.189732	0.0468586	-0.000943531	0.0749513	0.0306063	0.0211095	0.0796076	0.343846	0.211934	0.0122472	0.400388	0.00458628	0.0131348	0.0222776	0.202138	-0.000892605	-0.000372488	0.0369967	0.396333	0.0135385	0.142624	0.00990248	0.288879	0.297409	0.180923	0.0234641	0.346338
NULL	0.230666	0.0186611	0.106704	0.191631	-0.000199113	0.0663638	0.404211	0.0749619	0.00068201	0.00221451	0.210029	0.444676	0.01904	0.102721	0.656202	-0.000852362	0.0168727	0.589101	0.081234	0.25021	0.452468	0.0227096	0.118539	0.121549	0.169018	0.172033	0.0660009	0.187701	0.0170862	0.123635
NULL	0.105539	0.0130385	0.0020314	0.178899	-0.000953779	0.0331792	0.00817514	0.239253	-0.000480414	0.00224741	0.022924	0.230034	0.215238	0.317373	0.026422	0.0293004	0.0244695	0.135283	0.0812189	0.0717251	0.602405	0.246832	0.0919542	0.0913542	0.140094	0.26647	0.377635	0.0730469	0.29472	0.0171972
NULL	0.0708294	0.250448	0.0639751	0.221841	-0.000902716	-0.000545507	0.0107066	0.12461	0.0137726	0.0179204	0.00591072	0.0657331	0.0426796	0.360701	0.105756	0.0151257	0.168119	0.0450093	0.00493191	0.0649282	0.280031	0.0101451	0.0405452	0.0013887	-0.000592763	0.00308529	0.303418	0.0366228	0.130304	0.0481799
NULL	0.0206547	0.00816583	0.0576749	0.232817	0.000980294	0.126261	0.0329724	0.180185	0.0170241	0.324321	0.45271	0.0312195	0.0352237	0.0161359	0.00250183	-0.000942775	0.0187234	0.0625181	0.156314	0.0020458	0.619613	0.294175	0.0196425	0.014873	0.0566046	0.000509527	0.000349483	0.379703	0.19145	0.119367
NULL	0.209881	0.0148891	0.112125	0.0548436	-9.07294e-05	0.141408	0.42259	0.00958184	0.0167618	0.356111	0.0520789	0.0341001	0.253885	0.197259	0.0172544	0.00630974	0.0300295	0.0363122	0.0411361	0.523826	0.279862	0.622861	0.188477	0.0259006	0.0630546	0.026555	0.291387	0.0368487	0.233718	0.143798
NULL	0.297193	0.0598941	0.16666	0.0651068	0.0153163	0.0258542	0.233871	0.0754927	0.000222834	-0.00101138	0.116858	0.181065	0.265045	0.0293136	0.0884343	0.0112314	0.0253172	0.570295	0.0258389	0.42287	0.0152645	0.108963	0.0411465	0.0604823	0.0161902	0.118445	0.185376	0.13192	0.0184932	0.0316693
NULL	0.0128896	0.108422	0.00730606	0.0330486	0.116629	0.0801712	-0.000965956	0.326942	0.0296231	0.127157	0.277798	0.062908	0.148586	0.195281	-0.00105905	0.0741922	0.0517739	0.190662	0.184499	0.22289	0.632651	0.227864	0.0580364	0.107318	0.146562	7.39188e-05	0.045011	0.00761769	-0.000982153	0.0954626
NULL	0.0503883	0.180094	0.0377853	0.0819153	0.0206942	0.0339111	0.254416	0.00117496	0.131694	0.0669658	0.285519	0.098445	0.103481	0.108442	0.314551	0.00282344	0.0373997	0.33535	0.0466792	0.0605044	0.1385	0.405707	0.033636	0.0349726	0.169664	0.268191	0.000404309	0.039216	0.107589	0.14672
NULL	0.241504	0.20626	0.0500236	0.105309	0.00603171	0.0614981	0.404211	0.0120702	0.0535829	0.0978813	0.0742242	0.115226	0.0958864	0.509088	0.0191741	0.0255887	0.226383	0.367528	0.312245	0.0002543	0.165759	0.69648	0.0076734	0.0051655	0.00941147	0.00152336	0.286795	0.0113489	0.0482539	0.118142
NULL	0.0897415	0.336101	0.075405	0.165978	0.0909489	0.0713509	0.256452	0.160028	0.0130963	0.000341585	0.513174	0.181687	0.0544398	0.12537	0.0371981	0.415468	0.0569335	0.360818	0.294106	-0.00028281	0.208543	0.0847347	0.0203982	0.0698625	0.0126542	0.40376	0.101828	0.0127328	0.311067	0.0104495
NULL	0.211641	0.0282323	-0.000946522	0.0993762	0.229784	0.194001	-0.000666023	0.0156861	0.00643082	0.020549	0.263556	0.0605783	0.509694	0.276543	0.0266301	0.143902	0.00541971	0.147703	0.0158739	0.00765801	0.00227934	0.296521	0.187035	0.0019379	0.126206	0.00898041	0.148382	0.285458	0.501517	0.179398
NULL	0.243313	0.0644379	0.00427618	0.221864	0.0387121	0.0316155	0.0211504	0.0389498	0.109548	0.19287	0.0206167	0.304836	0.304356	0.137371	0.0538088	0.0224917	0.0115814	0.0880824	0.00263489	0.0492602	0.157676	0.340263	0.0670075	0.0728147	0.504014	0.303418	0.0582787	-0.000947477	0.0270532	0.00486551
NULL	0.348422	0.115079	0.0542011	0.000432186	0.00140418	0.278933	0.203069	0.117784	0.00264061	0.148808	0.0927542	0.199268	0.0121365	0.238585	0.0673962	0.121044	0.0280108	0.32285	0.0254164	0.0928049	0.300505	0.0219147	0.142549	0.0360683	0.0914136	0.248205	0.189957	-0.000736214	0.409255	0.300649
NULL	0.0108555	0.0622787	0.336281	0.0172975	0.00907444	0.0902854	0.414169	0.0160099	0.0181933	0.190272	0.107135	-0.000867838	0.108949	0.0452468	0.00987433	0.656373	0.0187234	0.00424809	0.0559828	0.00694621	0.28454	0.0283405	0.0864862	0.10064	0.0870534	0.0122697	-0.000329965	0.0219486	0.162539	0.0925115
NULL	0.164949	-0.00106623	0.048696	0.0478782	0.0499394	-5.72785e-05	0.0283307	0.305777	0.0162053	0.144269	-0.000260822	-0.000393118	0.309875	0.00434852	0.0117809	0.0240783	-0.00041536	0.396122	0.0417106	0.181976	0.265403	0.607829	0.00100879	0.165553	0.142702	0.024392	0.35362	0.0172351	0.114551	0.165059
NULL	0.0244967	0.158355	0.00899144	0.106249	0.0654546	0.00350801	-0.000666023	0.137181	-0.000181897	0.102539	0.355491	0.506834	-2.57568e-05	0.233062	0.274186	0.483886	0.0153159	0.145713	0.0658045	0.279151	0.0294461	0.0750673	-0.000161163	0.071163	0.253677	0.25404	0.237543	0.000784425	0.379501	0.0454633
NULL	0.0362441	0.00509472	0.0188001	0.00201593	0.0779941	0.350496	0.0431581	0.0116431	0.0395541	0.134861	0.0585382	0.377514	0.167354	0.21453	0.000208787	0.0268412	0.0206207	0.535798	0.278872	0.270197	0.0639456	0.00308381	0.0515562	0.153483	0.198331	0.0144512	0.0211595	0.143051	0.118095	0.0872195
NULL	0.117571	0.155168	0.0264779	0.117484	0.0594705	0.0574825	0.0662287	0.211733	0.139918	0.0369982	0.224525	0.156406	0.0601013	0.106907	0.0441919	0.334781	0.0252109	-0.000819023	0.0930967	0.00150917	0.45515	0.0722893	0.284384	0.0363205	0.158133	0.188509	0.443529	0.189726	0.300555	0.00215464
NULL	0.138044	0.000923751	0.264426	0.0433435	0.0129429	0.0238924	0.131724	0.196689	0.000387695	0.195393	0.182928	0.365439	0.155607	0.0817646	0.289601	0.200966	0.0338009	0.286592	0.00442233	0.183741	0.215082	0.369284	0.0409016	0.0959427	0.63523	0.380563	0.0196648	0.114741	0.0630211	0.21378
NULL	0.0633462	0.0239953	0.114898	0.0058022	0.0687907	0.022428	-0.000957183	0.0578156	0.00451945	0.00318509	0.168467	0.0358033	0.235732	0.318304	0.349844	0.250041		0.129636	-0.000910402	0.0134365	0.131609	0.396804	0.0591062	0.0283619	0.0226014	0.00522047	0.0890057	7.90016e-06	0.306123	0.212483
NULL	0.216782	0.0130072	0.0181681	0.0762254	0.218995	0.050141	0.466423	0.140817	0.0238196	0.0930414	0.486397	-0.00104283	-0.000340404	0.13338	0.051754	0.152573	0.0206069	0.103628	-0.000754966	0.150972	0.118319	0.172175	0.0219045	0.00206884	0.0616765	0.138473	0.179194	0.0241451	0.219044	0.171081
NULL	0.0805433	0.197423	0.0680213	0.339257	0.0190377	0.0752419	0.0709242	0.0122497	0.0209252	0.0179712	0.0764793	0.00602645	0.0666777	0.161572	0.0904928	0.00713427	0.0103547	0.187249	0.20051	0.230975	0.0711814	0.222188	0.0677841	0.0956989	0.0748959	0.0523486	0.000546918	0.0550567	0.434317	0.00284565
NULL	0.000439689	0.000613309	0.0061051	0.00770667	0.315322	0.21919	0.0634803	0.0364501	0.04927	0.043787	0.0128297	0.195888	0.283021	0.364451	0.0490907	0.0145629	0.0234372	0.252111	-0.000690819	0.163018	0.00510248	0.588593	0.0536912	0.000297478	0.0269718	0.00188277	-0.001038	-0.000971897	0.050834	0.159841
NULL	0.346987	-0.000431248	0.0415404	0.00352865	0.00488547	0.509632	0.292616	-5.11452e-06	0.0114222	0.145841	0.0123495	0.232538	0.138796	-0.000535282	0.113963	0.0799345	0.0196651	0.457405	0.0857988	0.141521	0.0524233	0.0227941	0.171509	0.0334418	0.00777719	0.0306443	0.000125996	-0.000159671	0.139147	0.174763
NULL	-0.000481228	0.0589918	0.0125868	0.0256547	0.144566	0.0264798	0.031889	0.19705	0.000702289	0.225871	0.176943	0.217254	0.134351	0.352705	0.00746695	0.0496467	-0.00100106	0.0455894	0.0383986	0.00698963	0.245907	0.333151	0.00371745	0.197165	0.191435	0.310838	0.394219	0.137094	0.0526571	0.0156567
NULL	0.122279	0.0517245	0.152526	0.102259	0.0195431	0.00550694	0.269614	0.173305	0.00100266	0.0177883	0.0696143	0.0709473	0.437178	0.154811	0.102561	0.446032	-0.00099824	0.130179	0.129909	0.0297585	0.11256	0.036572	0.219342	0.0033041	0.0122471	0.0533628	0.549104	0.068048	0.211522	0.00211125
NULL	0.0764909	0.0476407	0.0160885	0.198251	0.0373405	0.316041	0.00450421	0.100481	0.000649129	0.221552	0.0325593	0.0503999	0.00435332	0.471383	0.14616	0.0489283	0.00870483	0.0530992	0.0734547	0.384507	0.162991	0.052441	0.082573	0.20015	0.409453	-0.000782244	0.00727171	0.0687584	0.124293	0.129098
NULL	0.261859	0.0216768	0.103893	0.00078869	0.0149396	0.0874201	0.401985	0.12364	0.174497	0.196256	0.0553704	0.0784262	0.0252566	0.444854	0.0240929	0.131447	0.0130881	0.0771134	0.00451328	0.0679247	-0.00097708	0.34146	0.0494948	0.141777	0.261661	0.224279	0.021451	0.0773872	0.0248796	-0.00105246
NULL	0.0040842	0.129124	0.000120305	0.00864913	0.0534637	0.148937	0.00143736	0.421667	0.0496311	0.487572	0.315647	0.384046	0.101519	0.179707	0.00156207	0.0522246	0.0272019	0.198737	0.0209525	0.448354	0.182059	0.086166	0.123974	0.0186436	0.0263677	0.173057	0.00727171	0.0760723	0.297228	0.0596394
NULL	0.053551	0.0181467	0.183776	0.0693101	0.160614	0.414573	0.198894	0.0883799	0.0228918	0.0992458	0.353319	0.0586579	0.0735269	0.0513939	-0.000975055	0.0593219	0.0484974	0.261346	0.152885	0.0527863	0.455199	0.052441	0.0454758	0.234968	0.00270716	0.0211456	0.115091	0.0046329	0.193629	0.369308
NULL	0.0209855	0.0680254	0.0223391	0.0524606	0.000980453	0.276641	0.0960123	0.020937	0.00940821	0.00113881	0.270459	-0.000991439	0.290314	0.527475	0.1121	0.0219538	0.024375	0.272681	0.0292655	0.00813932	0.542401	0.0574457	0.0817611	0.00975595	0.0832611	0.0271983	-0.00103169	0.132218	0.32827	0.204275
NULL	0.141227	0.0295592	0.0141372	0.126102	0.0116223	0.00226197	0.123662	0.0884223	0.0377768	0.295222	0.379739	0.145681	0.00215124	0.13035	0.0144694	0.0139906	0.0290804	0.0226962	0.130238	0.412752	0.252374	0.197099	0.151177	0.287099	0.0239615	0.319396	0.0270072	0.0119501	0.0444279	0.0310176
NULL	0.000695012	0.00873011	0.354555	0.0581107	0.00345404	0.17827	0.39268	0.264341	0.0102118	-0.000953395	0.226704	0.0272152	0.207843	0.185271	0.0322719	0.00480286	0.0206069	0.144009	0.026117	0.374536	-0.000218557	0.461982	0.0338872	0.229151	0.287009	2.30322e-05	0.325636	0.15803	0.0711203	0.127628
NULL	0.399674	0.184103	0.183778	0.0149241	0.0937079	0.336199	-0.000908832	0.119508	0.081922	0.00659125	0.0175943	0.0204613	0.117864	0.210002	0.406151	0.049693	0.0610541	0.010427	0.110542	-0.000957885	0.011444	0.245877	0.0564426	0.122957	0.129884	0.409419	0.00464182	0.00346417	0.22101	0.283726
NULL	0.0105896	0.0841972	0.0168046	0.435204	0.246775	0.272618	0.0860241	0.0364391	0.0973994	0.404299	0.013565	0.0316931	0.20978	0.116847	0.0166537	0.199327	0.000951835	0.0955605	0.21105	0.358449	0.547902	0.543807	0.18346	0.172401	0.00175747	0.234253	0.106593	0.0190443	0.00551304	0.0166739
NULL	0.00509069	-0.000943669	0.0634502	0.000270888	-0.00063314	0.180447	0.105913	0.00882532	0.0070483	0.00237998	0.072122	0.104442	0.1397	0.144166	0.138798	0.000482855	0.0281443	0.206663	-0.000430969	0.422586	0.58149	0.202554	0.0321306	0.000234096	0.174422	0.19536	0.449772	0.144506	0.0594451	0.207199
NULL	-0.000856535	0.185147	0.0460317	0.0121921	0.0301524	0.0531001	0.118	0.00977555	0.0493196	0.362526	0.301175	0.137159	0.0149216	0.247432	0.0281969	0.291059	0.00128027	0.111902	0.0906823	0.103692	0.386192	0.279368	0.102358	0.0169168	0.0131254	0.199962	0.00379352	0.038037	0.00805381	0.0442876
NULL	0.29698	0.00873949	0.167703	0.00124867	0.0174208	0.12034	0.0681074	0.0172379	0.0143088	0.209462	0.0118826	0.115141	0.264412	0.130199	0.128926	0.436264	0.0317968	0.363331	0.229734	0.107066	0.0183956	0.292667	0.156874	0.184835	0.0498422	0.0126051	0.272387	0.037452	0.0367858	0.00816459
NULL	0.0776476	0.0824986	0.000476574	0.00438775	0.0192644	0.0481841	0.442372	0.0325358	0.00559588	0.474564	0.0836598	0.187209	0.288546	0.338996	0.0854486	0.098434	0.00178688	0.00296444	0.0860098	0.0905788	0.120106	0.593255	0.0281942	0.0585762	-0.000353859	0.115501	0.331657	0.0309779	0.277653	0.00350803
NULL	0.117705	0.065923	0.0103184	0.213334	0.204455	0.291744	0.487572	0.0454821	0.184643	0.456513	0.377244	-0.00046248	0.117613	0.362121	0.0019445	0.368575	0.0272019	0.00294375	0.0399144	0.396052	0.456494	0.310682	0.196868	0.327374	0.231409	0.0391072	-0.000936281	0.00112943	-0.00104029	0.223475
NULL	0.164118	0.0878961	0.018359	0.000326696	0.190129	0.0870001	-0.000864844	0.0276517	0.0595643	0.0284376	0.452663	0.00121069	0.180954	0.199112	0.00614125	0.117931	0.000951835	0.000730609	0.0015843	0.000584249	0.452468	0.638112	-0.000984129	0.0937028	0.0127489	0.262148	0.289559	0.0241468	0.0306891	0.0655022
NULL	0.567182	0.0353066	0.0687659	0.338317	0.0460438	0.11757	0.224745	0.0118316	0.153252	0.150118	0.209744	-0.00096624	0.0511016	0.0517669	0.408931	0.255019	0.0253172	0.29625	4.68777e-05	0.36961	0.26649	0.306783	0.140827	0.169425	0.101265	0.229089	0.117165	0.00364897	0.374316	0.191845
NULL	0.00493485	0.146461	0.0633034	0.28054	0.00276724	0.0460055	0.221789	0.0847884	0.0453279	0.000531005	0.00440298	0.276575	0.0462141	0.0844253	0.0692165	0.262092	0.024375	0.175309	0.0470522	0.0491424	0.173785	0.0429657	0.08497	0.498315	0.134835	0.261029	0.312253	0.063837	0.115524	0.356
NULL	0.203002	0.110781	0.0857413	0.167765	0.038856	0.310463	0.294829	0.0591624	0.0184876	-0.000936868	0.0136006	0.0897903	0.32066	0.0139474	0.0485043	0.0351614	0.0299668	0.0355098	0.0237358	0.0807811	0.0214772	0.167887	0.0781498	0.00698833	0.0211622	0.347065	0.306505	0.0249984	0.0216355	0.0390323
NULL	0.123819	0.107249	-0.000389753	0.0787877	0.0850014	0.266509	0.398204	0.000801527	0.0869585	0.111341	0.0825358	0.262697	0.0391485	0.48325	0.314869	0.313757	0.0950834	0.401602	0.069977	0.242444	0.227047	-0.000987747	0.0432354	0.00738713	0.136925	0.156175	0.318608	0.0257678	0.102619	0.239888
NULL	0.000884791	0.0870801	0.0192215	0.00426084	0.00243776	0.0614305	0.103692	0.19705	0.00490041	0.020999	0.310499	0.000314613	0.00406835	0.018304	0.361906	0.191733	0.160901	0.240114	0.0356824	0.341184	0.0148443	0.743898	0.182608	0.255505	0.286659	0.0595641	0.145024	0.0310588	0.178475	0.000674726
NULL	0.0972484	0.0609418	0.211239	0.106211	-0.000650381	0.0531399	0.426781	0.221669	0.0446317	0.0104785	0.394513	0.0547141	0.0689119	0.00696123	0.111489	0.26981	0.0196828	0.373213	0.104841	0.0494172	0.00147898	0.0562086	0.112389	-0.000730815	0.010735	0.201112	0.0961613	0.109026	0.00557529	0.052287
NULL	0.130292	0.00573337	0.00120237	0.0746535	0.018751	-0.00106291	0.143247	0.234852	0.0225495	0.458888	0.432528	0.207201	0.00307215	0.0972893	0.000330424	0.402741	0.0262595	0.000730609	0.00987271	0.244011	0.591801	0.327217	0.11098	0.0819983	0.0533756	0.00869854	0.209911	0.0743908	0.0120751	-0.000797359
NULL	0.163104	0.236049	0.167419	0.0905468	0.266718	0.0680303	0.0243945	0.00373174	0.00711258	0.000586247	0.356976	-0.000825477	0.22085	0.000956403	0.317667	0.291059	0.0290804	0.120117	0.00266358	0.363765	0.214591	0.0757723	0.0317293	0.0883611	0.290999	0.020638	0.00321727	0.130841	0.0382069	0.0311944
NULL	0.223121	0.133761	0.318542	0.211899	0.00314495	0.167276	0.316025	0.000879743	0.0128539	0.000754001	0.0680371	0.00297351	0.218615	0.035607	0.352088	0.328637	0.0130749	0.0301899	0.079749	0.00778859	0.452468	0.508849	-0.000988796	0.0234352	0.0693473	0.436974	0.0042395	0.0437032	0.0712128	0.0092556
NULL	0.351621	0.0883457	0.0723785	-0.00100008	0.0272176	0.458363	0.0736061	0.215516	0.0977995	0.202005	-0.000968326	0.131633	0.167325	0.250593	0.0630713	0.247253	0.0337449	0.605859	0.228945	0.365125	0.376779	0.765324	0.215489	0.284359	0.154012	0.137394	0.157228	0.27637	0.164299	0.0258767
NULL	0.478045	0.0700256	0.213086	0.161937	0.00541411	0.247372	-7.11022e-05	0.0937073	0.0866349	0.455364	0.0821027	0.0641096	0.190061	0.0890329	0.0355116	0.0599085	0.0389222	0.000673683	0.270352	0.107287	0.221644	0.570582	0.0012604	0.0943266	0.287066	0.00271398	0.146142	0.107266	0.287938	0.313052
NULL	0.0279412	0.134595	0.00597919	0.100182	0.013048	0.021797	0.03302	0.0542821	-0.000360541	0.0787273	-0.000944772	0.0207196	0.0242267	0.0301823	0.0443546	0.59461	0.0300295	0.471557	-0.000998293	0.00620699	0.241944	0.57122	0.032283	0.00654199	0.121273	0.10559	0.014885	0.35122	0.184389	0.126393
NULL	0.0825286	0.160299	0.0670495	0.223383	0.0151115	0.41116	0.27066	0.01766	0.0894911	0.386562	0.151712	0.379084	0.0030585	0.00333876	2.76801e-05	0.117958	0.102954	0.202978	0.0164565	0.253016	0.492765	0.0150721	-0.00109442	0.0316913	0.0122234	0.192109	0.00949176	0.260597	0.0178889	0.0690921
NULL	0.17355	-0.00100169	-0.000318616	0.374323	0.0041407	0.369533	0.0494172	0.241566	0.00573776	0.0151423	0.0273419	0.109407	0.35381	0.0573016	0.00281581	0.238866	0.102363	0.278149	0.018018	0.298156	0.471221	0.225727	0.116404	0.200855	0.190364	0.0502608	0.000116742	0.00972299	0.000732125	0.242425
NULL	0.130881	0.014988	0.219443	0.34119	0.216791	0.0560259	0.00405899	0.12306	0.049509	0.165684	0.20869	0.14096	0.458002	0.0359968	0.0853175	0.000482331	0.0456059	0.308185	0.110895	0.137345	0.223318	0.167009	0.0230142	0.0369511	0.00919475	0.342467	0.0318679	0.0373121	0.294171	0.0159809
NULL	0.0589434	0.0657207	0.0399329	0.030534	0.00399375	0.348186	0.0577691	0.000861947	0.0688899	0.00563868	0.449418	0.215045	0.267492	0.0490705	0.336173	0.00311408	0.0328004	0.0823709	0.0465343	0.0946579	0.00349207	0.0227941	0.114226	0.00627497	0.279696	0.321701	0.0284849	0.3104	0.0662337	0.000622879
NULL	0.000602368	0.00798496	0.00367936	0.00538975	0.00456196	0.174413	0.237283	0.0132562	-0.000117692	0.145755	0.385604	0.233222	0.193243	0.0818154	-0.000557812	0.176616	0.075598	0.337631	0.197161	-0.00107501	0.00981081	0.092757	0.0520597	0.300005	0.0233102	0.340958	0.309412	0.0145488	0.390861	0.0167069
NULL	0.0671294	0.0685501	0.0339958	0.101073	0.169555	0.0778634	0.22333	0.0446129	0.036203	0.158629	0.033605	-0.00075826	0.386531	0.490814	0.12415	0.335283	0.0290804	0.393415	-0.000764586	0.13105	0.00909885	0.0162584	0.038522	0.132003	0.0228504	0.209686	0.0421981	0.124222	0.303244	-0.00101797
NULL	0.327196	-0.0010279	0.276136	0.026135	0.00484024	0.29194	0.0238145	0.00149997	-2.89962e-06	0.143851	0.00789678	0.0398108	0.0278687	0.0183398	0.0386212	0.128756	0.0950834	0.0734532	0.269124	0.0101352	0.217386	0.604245	0.0105419	0.161062	0.0524508	0.348756	0.171588	0.139251	0.0497058	0.21379
NULL	0.0244781	0.198039	0.00835947	0.11184	0.00560841	0.132746	0.0204345	0.220302	0.000666417	0.0938204	0.271287	0.213143	0.281641	0.0128153	-6.94668e-05	0.0574891	-9.32858e-05	0.00118087	0.148742	0.0992458	0.0600589	0.0301739	0.0231417	0.027184	0.268541	0.268521	0.238193	0.00032158	0.0967342	0.0111594
NULL	0.29013	0.295667	0.20413	0.0113087	0.0983455	0.048518	0.00537469	0.0288141	0.105618	0.151823	0.143207	0.280095	-0.000973317	0.323547	-0.00101297	-0.000983401	0.0162357	0.0953892	0.0309932	0.406941	0.735471	-0.000855799	0.0346412	0.0727869	0.0617006	0.0479198	0.0732666	0.0833616	0.390357	0.00762324
NULL	0.121318	0.00385063	0.0937319	0.0133937	-0.000362832	0.00423177	0.344946	0.00103866	0.110015	0.0748247	0.197689	0.072793	0.00725584	0.0563167	0.263741	0.212329	0.0300295	0.38653	0.0029216	0.0680964	0.334082	0.0105581	0.00912765	0.107776	0.440212	0.000280197	0.0596395	0.120855	0.0871389	0.0257528
NULL	0.0463592	0.0887841	0.173728	0.105347	0.0241809	0.372228	0.0395039	0.0396771	-0.000914541	0.053357	0.0676801	0.165716	0.165759	0.333989	0.224949	0.249963	0.0713802	0.463484	0.125742	0.0133537	0.0639242	0.71636	0.0992312	0.299599	0.0237642	0.260543	0.21554	0.0114949	0.017763	0.0905283
NULL	0.118938	0.0253383	0.00359685	0.122482	0.000990514	0.289388	0.211405	0.0846022	-0.000770157	0.0833414	0.25856	0.00275079	0.300375	0.304884	0.0254685	0.106869	0.0174628	0.589532	0.0116896	0.174983	0.175252	0.198037	0.02321	-0.000817298	0.212209	0.211474	0.127043	0.122586	0.0135075	0.00140321
NULL	0.321024	0.0317877	0.0126879	0.0297399	0.0405908	0.0683468	0.0305895	0.0749603	0.00770267	-0.00106635	0.338581	0.0201277	0.266157	0.0453326	-0.000615897	0.182068	0.0242432	0.202043	0.00754833	0.256535	0.047296	0.0853426	0.0294451	0.303599	0.349834	0.176588	0.0112095	0.00268843	0.382823	0.0377756
NULL	0.129914	0.0682243	-0.000639537	0.00132605	0.0805725	0.0228344	0.00113244	0.149777	0.0369538	0.00298714	0.200807	0.076388	0.00130811	0.160663	0.145609	0.179608	0.0215488	0.406172	0.00320775	0.0179825	0.169177	0.122738	0.0407315	-0.000927404	0.137122	0.476978	0.215327	0.071949	0.303052	0.524396
NULL	0.128757	0.0062372	0.0208155	0.0917747	0.00609837	0.115408	0.196039	0.248072	-0.000560144	0.0159814	0.0561356	0.263811	0.23153	0.201549	0.141273	0.0138552	0.0253172	0.414659	0.169617	0.188865	0.165626	0.466055	0.00140477	0.0851069	0.209311	0.264244	0.111222	0.0515021	0.167113	0.014603
NULL	0.0751442	0.0530932	0.328304	0.0209323	0.024571	0.0192706	0.0203506	-0.000925472	0.00987787	0.389406	0.483066	0.23812	0.00629381	0.00324843	0.337245	0.372671	0.0807781	0.205126	0.088927	0.00864395	0.36253	0.461996	0.0287516	0.012559	0.279183	0.0132947	0.0651064	-0.00104231	0.0610229	0.165411
NULL	0.0316405	0.0346246	0.0890603	-0.00103641	0.238373	0.0687407	0.166733	0.0644533	0.0697485	0.389772	0.36861	0.0174229	0.190638	0.0674339	0.238171	0.0381967	0.140282	0.137241	0.127268	0.0744763	0.172591	0.0600539	0.170136	0.00470471	0.329197	0.0685966	0.250999	0.231117	0.0170774	-0.000310222
NULL	0.107381	-0.000606891	0.0158138	0.0850183	0.00136466	0.234073	0.014549	0.272964	0.0757077	0.0738819	0.254146	0.222936	0.316116	0.0126327	0.184265	0.116483	0.00084259	0.084762	0.240086	0.0536805	0.51307	0.0355768	0.042303	0.236704	0.362784	0.140757	0.0891172	0.234589	0.121917	0.00486727
NULL	0.241863	0.0200969	0.00252785	0.0236929	0.0249734	0.238651	0.228107	0.0533494	0.0703918	0.00404753	0.182928	0.0758009	0.239352	0.0847891	0.340968	0.229597	0.0375736	0.0679861	0.0190619	0.139421	0.273651	0.505312	0.019305	0.0291757	0.261914	0.145564	0.0075713	0.000620769	0.139535	0.0122966
NULL	0.555294	0.0417117	0.385544	0.0746793	0.135263	0.123303	0.301679	0.157538	0.0699819	0.452098	0.271721	0.204194	0.256071	0.049131	0.00992308	0.0221802	0.022408	0.136393	0.201095	0.245722	0.314305	0.012923	0.218385	0.215988	0.0645528	0.00182325	0.00103837	0.00574953	0.00262754	0.385828
NULL	0.130881	0.0280871	0.153063	0.00611763	0.140382	0.0084386	0.132256	0.240223	0.0675423	0.0671654	0.111958	0.00144279	-0.000875715	0.0435255	0.00444765	0.0567706	0.0168402	0.00767726	-0.000910402	0.310045	0.335387	0.251041	0.146541	0.0909221	0.296988	0.157766	0.0738353	0.0179942	0.259155	0.357381
NULL	0.19779	0.0299971	0.245603	0.179583	-0.000966715	0.0906331	0.0798374	6.96949e-05	0.000502085	0.371239	0.234555	0.0636418	0.0440638	0.116985	0.0286908	0.150216	0.0224908	0.216136	0.225909	0.0458142	0.409615	0.519705	0.0188446	0.0312733	0.123628	0.25954	0.0129286	0.0317064	0.00162038	0.147442
NULL	0.279146	-0.00071169	0.36671	0.236458	0.0718605	0.153171	0.0733374	0.0336154	0.133382	0.037988	0.682453	0.00077851	0.000422303	0.325157	0.118736	0.0104161	0.0101982	0.152441	0.0553561	0.00666933	0.0193153	0.00472844	0.0997365	0.0819934	0.0101682	0.145413	0.0783397	0.00671344	0.171965	0.0813149
NULL	0.123164	0.138791	0.00533403	0.087431	0.0631903	0.134142	0.2208	0.0432842	0.00450956	0.336571	0.013934	0.0798359	0.189652	0.00382826	0.330809	0.210391	0.0281187	0.387993	0.0395642	0.0675457	0.126894	0.0702906	0.0061211	0.190914	0.25597	0.00587553	0.000669424	0.0710984	0.0838967	0.0478472
NULL	-0.000896644	0.00823706	-0.000907208	0.0239354	0.155647	0.158654	0.109256	0.000329989	0.0156532	0.485546	0.573312	-0.000292162	0.00820995	0.00068406	0.0045966	0.00728933	0.0240098	0.0455894	0.225917	0.187088	0.476787	0.501806	0.0782175	0.23624	0.0831926	0.136982	0.0731332	0.250259	0.212146	0.01567
NULL	0.0615429	0.111103	0.0177548	0.234454	-0.00105387	0.201183	0.0430471	0.00322922	0.114604	0.0331881	0.281082	0.00371901	0.240458	0.360291	-0.000999382	0.205299	0.202375	0.0571111	0.0285569	0.0489192	0.0167615	0.557562	0.145893	0.0165906	0.0150596	0.172336	0.0429785	0.0563597	0.123507	0.26225
NULL	0.0454042	0.022864	0.346668	0.0674541	0.148222	0.1826	0.0901548	0.143374	0.123535	0.208989	0.292743	0.00149136	0.295539	0.0764709	0.278334	0.00609127	0.0253381	0.52032	0.00333597	0.240129	0.0616937	0.0832655	0.107237	0.222042	0.0591272	0.261481	0.343213	-1.9449e-05	0.294421	0.0401329
NULL	0.00277357	0.0700256	0.473798	0.204093	0.0111941	0.0217612	0.153475	0.176422	0.0118541	-0.00103118	0.236303	0.164232	0.105489	0.101304	0.00165298	0.00301272	0.029781	0.0446569	0.123857	0.36381	0.669599	0.519824	0.0614263	0.261087	-0.00106152	0.0222591	0.187307	0.0812831	0.25177	0.00595156
NULL	0.0250507	0.0486593	0.0263353	0.0875776	0.00769957	0.0630211	0.00246099	0.00994063	0.126951	0.13832	0.0112699	0.055023	0.110469	0.0111358	0.00197733	0.0522422	0.0262595	0.000990514	0.151908	0.00455117	-0.000519687	0.128337	0.0337664	0.0251355	0.00142804	0.00594821	0.0428169	0.105415	0.0430261	0.0414141
NULL	0.00981073	0.194134	0.406078	-0.000608601	0.192635	0.128805	0.004385	0.183236	0.0476056	0.254416	0.513916	0.0218258	0.266227	0.239001	0.0516008	0.178988	0.0177818	0.0890642	0.0253963	-0.0010317	0.000321209	-0.00102551	0.00250663	0.016968	0.357146	0.148569	-0.000433976	0.0726151	0.0386503	0.334384
NULL	0.0112988	0.173485	0.383745	0.0289988	-0.00100073	0.028918	0.365576	0.164655	0.00213061	0.258154	0.133576	0.43476	0.071065	0.0742888	0.127783	0.0799644	0.0438541	0.369559	0.0571975	0.167204	0.109847	0.505931	0.0364558	0.340899	0.0855374	0.173417	0.37903	0.0670986	0.125695	0.0072603
NULL	-0.000698049	0.000307328	0.0123745	0.153133	0.00849563	0.259166	0.107018	0.0736541	0.00999141	0.0153526	0.505388	0.364388	0.000108324	0.190813	0.242615	0.25664	0.0347439	0.0899336	0.00364728	0.00540322	-0.000919298	0.183534	0.0764018	0.0259006	-0.000709728	0.124661	0.131376	0.0743908	0.292026	0.0759717
NULL	0.250017	0.00321849	0.00481695	0.127103	0.000887361	0.0199445	0.334237	0.0128382	0.00193431	0.11834	0.132892	0.301042	0.26457	0.115391	-0.000806105	0.21934	0.0300295	0.0208786	0.0851171	0.561212	0.39442	0.0418104	0.0577318	0.222781	0.000135078	0.134496	0.0882593	0.00920867	0.000110131	0.0278111
NULL	-0.000751971	0.0183881	0.0354472	0.018628	0.0625406	0.226187	0.00463775	0.151387	0.0156913	0.0582143	0.149715	0.137349	0.147293	0.036055	0.0907801	0.370634	0.0168402	0.0884585	0.171994	0.288372	0.190916	0.272139	0.0563158	0.18204	0.329915	0.0226515	0.135131	0.124142	0.0522651	0.299965
NULL	0.455913	0.0666791	0.00118286	0.237097	0.00306054	-0.000787017	0.310108	0.141734	0.0623685	0.366127	0.308235	0.376459	0.153224	0.343893	0.180616	0.394754	0.0215488	0.137521	0.178885	0.000426673	0.513417	0.183534	0.0334728	0.245213	0.00013435	0.0353221	0.387879	0.168684	0.235078	0.00341025
NULL	0.0891745	0.0217444	0.0463536	0.21974	0.0526651	0.119919	0.351059	0.13566	0.159585	0.0334417	0.205223	0.220595	0.00455119	-0.000981827	0.347526	0.402741	0.0272019	0.000730609	0.169447	0.0140938	0.00535115	0.0695362	0.00506023	0.445164	0.0131945	0.0383919	0.30942	0.216117	0.24951	0.179624
NULL	0.0269607	0.0204064	0.000266828	0.0193492	0.134363	0.236101	0.163187	0.238995	0.0428179	0.0456791	0.110694	0.244215	0.148643	0.00728894	0.0294683	0.534551	0.0355605	-6.21333e-05	0.218723	0.0103336	0.0338455	-8.00881e-05	-0.000573727	0.0279974	0.18068	0.179782	0.0882593	0.302602	0.0304697	0.393358
NULL	0.0442396	0.00166417	-0.000420042	0.0138259	0.0183268	0.150835	0.0889206	0.0301108	0.00337261	0.0643837	0.128986	0.12747	0.00811084	0.0114917	0.429012	0.212378	0.0233681	0.555248	0.0804495	0.165146	0.153476	0.184871	0.129229	0.00319541	0.184727	0.178674	0.291667	0.00808498	0.0169338	0.00704365
NULL	0.19019	0.116081	0.083905	0.0128882	0.374224	0.0662337	0.0338131	0.0697576	-0.00100327	0.0197342	0.1875	0.330894	0.20258	0.198235	0.299911	0.0813707	0.00272709	0.282748	0.0622143	0.0204909	0.162755	0.0178285	0.152537	0.00673397	0.294457	0.214233	0.0929571	0.0151276	0.210467	0.0508473
NULL	0.0201369	0.0389973	-2.31203e-05	0.162909	0.00231377	0.02071	-0.000828931	0.0597198	0.100113	0.146054	0.0325593	0.0357092	0.130928	0.042068	0.2105	-0.00081373	0.0708384	0.128883	0.111117	0.311679	0.180387	0.358797	0.18034	0.0158993	0.326137	-0.00102622	0.446178	0.128156	0.00148989	0.046255
NULL	0.053089	0.0156189	0.00356882	0.0934106	0.0622128	0.430533	0.014183	0.21494	0.0338481	0.0722187	0.111589	0.186073	0.109834	0.013759	0.116904	0.112968	0.0271329	0.0340722	0.0976862	0.251984	0.0221538	0.167097	-0.000505898	0.00312934	0.0523325	0.000145244	0.179554	0.00731993	0.19841	0.113946
NULL	0.00178391	0.0448158	0.000459172	0.181393	0.234634	0.0998365	0.111074	0.00421457	0.0354879	-0.000959212	0.000484589	0.0606734	0.0091981	0.00798942	0.202266	0.163584	0.015003	0.237345	0.000575611	0.03291	0.0335734	0.0164804	0.0546941	0.160957	0.189556	0.00811736	0.455569	0.321701	0.0562325	0.00852882
NULL	0.0373607	0.0266799	0.143172	0.0074306	0.214054	0.336199	0.00575727	0.13566	0.022077	0.182452	0.0324513	0.0050511	0.120019	0.207835	0.188741	0.00319956	0.0864275	0.182072	0.362948	0.0131225	0.0389952	-0.000627646	0.0539677	0.451273	0.010302	0.0543678	0.174552	0.205287	0.00147466	0.34524
NULL	0.179746	0.0337505	0.139894	0.146225	0.11653	0.420423	0.131991	0.0762738	0.0487351	0.00449695	0.124803	0.163641	0.116065	0.0288632	0.457829	0.00163206	0.0753209	0.429935	0.284945	0.34335	0.471221	0.49542	0.0046394	0.0168358	-0.0010421	0.170176	0.0600089	0.0156943	0.19145	0.0147759
NULL	0.227542	0.0399106	0.0133292	0.290259	0.338926	0.0141608	-0.00100298	0.136509	0.0917832	0.0241258	0.15587	0.220862	0.0130661	0.511051	0.523075	0.478526	0.0189552	0.0235026	0.242378	0.0478051	0.547898	0.015217	0.0602564	0.0805036	0.379135	0.0182906	0.0424695	0.00379007	0.0706177	0.0122359
NULL	0.274804	0.00448533	0.0952061	0.075159	0.181644	0.175029	0.0912763	0.144573	0.192217	0.074574	0.0787318	0.0416299	0.375506	0.0241799	0.275227	0.170101	0.00547193	0.197475	0.237467	0.070756	0.654754	0.00362527	0.171398	0.157057	0.382748	0.386526	0.0378339	0.00213849	0.208683	0.074361
NULL	0.341316	0.0362545	0.264756	0.0449283	0.00206003	0.147669	0.0123004	0.0557338	0.132215	0.0920774	0.0791431	0.177339	0.329546	0.162945	0.0347725	0.260967	-0.000314768	0.00768357	0.0226878	0.298743	0.0659119	0.107233	0.00828151	-0.00090623	0.261914	-0.000970258	0.0375784	0.0347273	0.00164282	0.00940529
NULL	0.00283191	0.0310144	0.177903	0.207916	0.210109	0.0477679	0.0205367	0.0186878	0.020741	0.0427879	0.183169	0.407315	0.0684527	0.091579	0.00570886	0.0381823	0.0600306	0.327516	0.000434081	0.0112949	0.409142	0.216616	0.187499	0.00300105	0.0707806	-0.000744386	0.264673	0.251018	0.13496	0.0328506
NULL	0.197085	0.0273408	0.229497	-0.000492592	0.0179445	0.186432	0.00348155	0.102518	0.245932	0.0166773	0.00103387	0.302304	0.0636983	-0.000900253	0.156538	0.0491422	0.00521146	0.204408	0.250389	0.130363	0.195406	0.044628	0.182623	0.165553	0.269788	-5.24348e-05	0.0183936	-0.000931041	0.0424498	0.0552233
NULL	0.0910909	0.0130255	0.00832172	-0.000624591	0.119665	-0.000113826	0.255784	0.1852	0.0169619	0.398138	0.140829	0.00660566	0.125073	0.291704	0.106793	0.0633793	0.0246476	-0.000207302	0.00624062	0.131725	0.43449	0.569122	0.0699116	0.137763	0.106111	0.261292	0.0278202	0.121674	0.0196094	0.335866
NULL	0.138894	0.0452746	0.27818	0.173234	0.00150917	-0.000707049	0.0150371	0.0589574	0.00993664	0.30711	0.0451788	0.154678	0.0238801	0.256065	-0.000879109	0.169833	0.0346895	0.546228	0.0480247	0.385597	0.0949304	0.317667	0.179368	-0.000865631	0.344418	0.0221422	0.602583	0.0268842	0.423545	0.0844079
NULL	0.213928	0.0257278	0.148438	0.00238809	0.263302	0.0327029	0.0253724	0.150688	0.0354634	0.233628	-0.00085464	0.00730708	0.175708	0.0972893	0.330974	0.200966	0.021756	-0.000943201	0.296679	0.235246	0.471221	0.0697652	0.060734	0.0760804	0.312996	0.0850722	0.163433	0.0488835	0.151698	0.162741
NULL	0.00910126	-9.76833e-05	-0.000450325	0.0025433	0.00460791	0.0184787	0.0754984	0.109002	0.00315134	0.223357	0.00495122	0.215498	0.411267	0.136195	0.0494281	0.0811303	0.0271329	0.0224449	0.061366	0.0306825	0.0880041	0.268131	0.0775051	-0.000800313	-0.000897354	0.005069	0.216363	0.10363	0.0134715	-0.000876723
NULL	-0.000698049	0.154263	0.0150384	-0.000188332	0.000882733	0.431558	0.217298	0.145101	0.000607066	0.0443797	0.157001	0.227805	0.298583	0.270255	0.0028918	0.181487	0.0512625	0.0452369	0.369411	0.478593	0.0167795	0.0137023	0.0489636	0.198119	0.388308	0.00693283	0.0284515	0.0385149	0.00594465	0.091256
NULL	0.118938	0.25331	0.124795	0.0209377	0.147068	0.241239	0.235246	0.061953	0.000135033	0.24889	0.146419	0.321884	0.169914	0.126593	0.0372024	0.337373	0.0309722	0.157721	0.204505	0.0556611	0.127269	0.59419	0.0174258	0.0514011	0.158103	0.125062	0.160082	0.00681929	0.0581871	0.137922
NULL	0.0467509	-0.000357407	0.00346591	0.157688	0.0835323	0.165617	0.404003	0.126322	0.131072	0.0427014	0.270459	0.0039138	0.230459	0.0288007	0.0227883	0.0971908	0.0105799	0.204771	0.00883784	0.432734	0.564475	0.139426	0.0520628	0.00715265	0.0142073	-0.000679854	0.235891	0.00374915	0.453944	0.0206189
NULL	0.0949072	0.0407637	0.0890111	-0.000994809	0.00984757	0.121448	0.19831	0.00692274	0.00936952	0.0527418	0.064099	0.00979889	0.256211	0.202387	0.375941	0.471898	0.0215488	0.336355	0.0168942	0.018622	0.0232137	-0.000934423	0.230322	0.156182	0.0218093	0.378984	-0.000558096	-0.00101514	0.17724	0.3636
NULL	0.00179891	0.0745743	0.129902	0.192727	0.00158793	0.403432	0.244969	0.0853273	0.00132059	0.161336	0.0347022	0.155956	0.00435397	0.341579	0.420457	0.32782	0.0628115	0.00349761	0.383446	0.013868	0.293823	0.156185	0.0290646	0.0889994	0.183819	0.260057	0.0164386	0.215801	0.0844402	0.248526
NULL	0.171191	0.102836	0.0891858	0.226943	0.127414	0.08003	0.422698	0.00976401	0.0530849	0.00126333	0.0623603	0.0516703	0.00838597	0.503746	0.212002	0.302991	0.0275858	0.0220951	0.275234	0.0210484	0.617446	0.0257298	0.0634639	0.0661114	0.0423201	0.493968	0.0727907	0.107937	0.321068	-0.00101438
NULL	0.0186447	0.0209513	0.13142	-8.06181e-05	0.109328	0.0102423	0.0160895	0.470423	0.0466284	0.0652689	0.0891224	0.301445	0.264848	0.0713921	0.376642	0.0751578	0.0321114	0.285116	0.0993493	0.180047	0.403227	0.289517	-0.0004165	0.139156	0.00341984	0.410258	0.120153	0.0455785	0.108414	0.00275562
NULL	0.0437892	0.0130314	0.00100965	0.0053071	0.00174692	0.0922793	0.0148321	0.225994	0.0197813	-0.00085995	0.369339	0.0823764	-0.000860007	0.00392028	0.388087	0.0766301	0.017575	0.174738	0.0361701	0.0508656	0.0780861	0.165868	0.00117311	-0.00104042	0.443856	0.138771	0.0277718	0.0538114	0.0234187	0.00970937
NULL	0.189006	-0.00104956	0.0665339	0.0133898	0.159679	0.211823	0.226928	0.14766	0.114246	0.027883	0.333497	0.115128	0.035775	0.00758769	0.347342	0.198362	0.15007	0.242156	0.0206926	0.424579	0.402023	0.77163	0.00483923	0.00106442	0.14394	0.261467	0.285164	0.0265649	0.215707	0.0523354
NULL	0.0652453	0.0159991	0.270663	0.0321278	0.12158	0.473678	0.185032	-0.000325833	0.0264178	-0.00108598	0.0987558	0.196031	-0.000450332	0.0114917	0.0490907	0.143101	0.0440699	0.0460916	0.0448686	0.199144	0.0471074	0.084857	0.00586572	0.154205	0.38587	0.25044	0.443796	0.0775752	0.358377	0.23224
NULL	0.244619	0.0593277	0.0462268	0.0842738	0.0425772	0.0526107	0.165188	0.0546492	0.0479922	0.0248016	0.0193321	0.153085	0.00750804	0.033316	0.263253	0.0140272	0.00742939	0.240579	0.0097185	0.0610355	0.383497	0.488882	0.00258881	0.345127	0.00565214	0.0851383	0.0714624	0.0672671	0.0806008	0.245236
NULL	0.220814	0.294774	0.0392015	0.0725934	0.0914902	0.334433	0.141038	0.0983425	0.0788002	0.142215	0.161045	0.33632	0.286273	0.087154	0.0881896	0.350115	0.0366303	0.470079	0.000290417	0.107018	0.172274	0.0154776	0.0974143	0.0248539	0.0769365	0.212097	0.065127	0.00461785	0.147893	0.120374
NULL	0.0322916	0.103458	0.0122076	0.0299941	0.00443476	0.512503	0.13194	0.147377	0.103834	-0.000788572	0.046565	0.349678	0.015936	0.0218304	0.296459	0.0301644	0.0083701	0.156746	0.0398842	0.0798526	0.320187	0.598098	0.0114879	-0.000733783	0.00482683	0.0836974	0.223658	0.236734	0.00997808	0.000633145
NULL	0.259195	0.178378	0.117867	0.0719239	0.0773649	0.112649	0.571008	0.347226	0.0411003	0.315586	0.089744	0.0844177	0.140169	0.0177118	0.0664463	0.395849	0.20217	0.231376	0.128205	0.0303809	0.0518251	0.00362771	0.110703	0.0156372	0.0595841	0.086308	-7.66691e-05	-7.17425e-05	0.00130353	0.391637
NULL	0.192615	0.0126941	0.146639	0.0896577	0.329723	0.0594099	0.112043	0.294149	0.000264975	0.0613281	0.0114504	0.0100824	0.0380828	0.283014	0.198549	0.134123	0.0253172	0.218311	0.0289012	0.0481102	0.0327497	0.0615419	0.0307751	0.0534182	0.0104203	0.0222126	0.193236	0.122509	0.421367	0.139253
NULL	0.00619863	0.111831	0.137953	0.0398688	0.0487576	0.122704	0.0564382	0.121143	0.0228816	-0.000925475	0.215397	0.0559226	0.204334	0.0813402	0.012191	0.12019	0.0387376	0.341211	0.12871	0.0049156	0.251894	0.00600774	0.0246064	0.117216	0.342186	0.225404	0.0936667	0.116413	0.0650395	0.00229902
NULL	0.0012471	0.0296499	0.091498	0.286038	0.0097748	0.0912737	0.0902638	0.000236368	0.115808	0.0493586	0.0376093	0.00530426	0.237431	0.004101	0.220721	0.205406	0.0281443	0.0869545	0.0929295	0.216325	0.197107	0.733609	0.0453752	-0.000745717	0.390543	0.119009	0.481613	0.0881207	0.206981	0.143341
NULL	0.157593	0.00616539	0.0708929	0.00329126	-0.00100633	0.0540975	0.0302744	0.0283028	0.00256207	0.14735	0.366815	0.196268	0.054264	0.11689	0.217578	0.436135	0.113996	0.351406	0.010876	0.0493266	0.00559519	0.396804	0.147393	0.0693153	0.156557	0.136215	0.196721	0.00549411	0.00169088	0.138099
NULL	0.0474846	0.0698817	0.201072	0.0301408	0.0777729	0.0480075	0.307811	0.0985009	0.00504992	0.108899	-0.00061321	0.0525637	0.314406	-0.000807484	0.291057	0.0323076	0.206361	0.522428	0.222773	0.0369964	0.23889	0.00119733	0.0641848	-0.000997464	0.107956	0.386441	0.276794	-0.000479662	0.387577	0.0109376
NULL	0.173352	0.0586184	0.0663699	0.0801097	0.0200619	0.157782	0.0250518	0.304007	0.0331118	0.173408	0.25436	0.0505206	0.0954705	0.248934	0.058381	0.0250132	0.0206069	0.142871	0.104463	0.0166773	0.0667883	0.151282	0.169306	0.117337	0.0336692	0.361503	0.199781	0.161866	0.0869719	0.139424
NULL	0.0257773	-0.000731438	-0.000524036	0.114985	0.00917551	0.145968	0.0233108	0.0784362	-0.000971081	0.00947135	0.315647	0.204629	0.414376	0.130864	0.0417973	0.299015	0.0253172	0.306987	0.195871	0.00471652	0.018514	0.043606	0.0875507	0.0581599	0.231394	0.283123	0.277702	0.178671	0.157088	0.150211
NULL	0.132252	0.00229118	0.040727	0.0157761	0.0687907	0.00591111	0.00783872	0.267747	0.00897541	0.0324265	0.0713017	0.184192	0.198678	0.237512	0.403839	0.465762	0.0180831	0.00193657	0.201273	0.234542	0.113285	0.0227941	0.137541	0.0789124	0.000174368	0.485897	0.117997	0.10455	0.0328804	0.0222317
NULL	0.123596	0.000161711	-0.000516378	0.237019	0.0271373	0.223632	0.0370733	0.0019883	0.00659411	0.24441	-0.000348249	0.0627361	0.168038	0.0118035	0.0739049	0.153413	0.0308505	0.292321	0.0204667	0.000671782	0.263002	0.306794	-0.000875344	0.148462	0.292508	0.359483	0.471226	0.266151	0.0826727	0.0370485
NULL	-0.000717905	0.0288305	0.347157	0.222007	0.013935	0.417036	0.0265459	0.0934233	-0.000883864	0.323133	0.144534	0.297533	0.00446049	0.0622526	0.0988226	0.167423	0.000664765	0.456465	0.0146011	0.14361	0.6252	0.0731745	0.175525	0.0380581	0.031679	0.139358	0.258119	0.0426676	-0.000950356	0.0171228
NULL	0.268911	0.0289373	0.120607	0.475716	-0.000947693	0.346014	0.0621841	0.0646922	0.32342	0.0565453	0.207178	0.123711	0.0187668	0.146336	0.0108926	0.331719	0.0947217	0.00840867	0.120984	0.124997	0.502184	0.0731344	0.0713614	0.457999	0.040591	0.083026	0.286795	0.254222	0.0117604	0.0840754
NULL	0.168977	0.0637535	0.176755	0.0312098	0.0317013	0.24474	0.204171	0.329796	0.0380356	0.0471504	0.0735271	0.227759	0.102714	0.176668	0.00904938	0.376336	0.120837	0.228873	0.0140496	0.382547	0.413681	0.0619462	0.0514515	0.198261	0.391687	0.25767	0.107512	0.248472	0.0014742	0.318643
NULL	0.00341773	0.0300884	0.0180105	0.00182794	0.00112546	0.00526434	0.284187	0.000186621	0.0262035	0.0797582	0.427481	0.110737	0.219915	0.00905463	0.111063	0.229798	0.0242983	0.0702637	0.0756509	0.00159814	0.449867	0.272265	0.210715	0.180339	0.260926	0.15432	0.302813	0.302436	0.0577449	0.0313959
NULL	0.26641	0.308677	0.000760449	0.0797988	0.2234	0.0173291	0.022009	0.289989	0.00489029	0.242009	0.523255	0.148936	0.0268588	0.13736	0.0613553	0.230144	0.0449963	0.344759	0.21643	0.00131083	0.190618	0.11046	0.0314748	0.00719187	0.00599863	0.289534	0.0959563	0.013254	0.156435	0.0667819
NULL	0.10918	0.246423	0.00165031	0.0133242	0.021143	-0.000174341	0.0393681	0.17242	0.199087	0.246493	0.00366992	0.00158172	0.221834	0.145095	0.366716	0.157207	0.00460776	0.269013	0.0792544	0.341184	0.254282	0.358209	0.204261	0.139868	0.0727682	0.104301	0.00636588	0.00320123	0.086864	0.066461
NULL	0.0380083	-3.17732e-05	0.022305	0.0417505	0.0472177	0.0339107	0.08026	0.0222643	-0.000943613	0.438793	0.209972	0.121414	0.111433	0.155671	0.135327	-0.00100896	0.0730991	0.449489	0.0263084	0.174302	0.0312547	0.00288681	0.0140288	0.155463	0.102561	0.0188583	0.0867641	0.0412637	0.0556935	0.00121182
NULL	0.0371663	0.100643	0.259551	0.122573	0.0267263	0.109353	0.217913	0.0490981	0.151781	-0.000295454	0.251132	0.207201	0.0029046	0.00676786	0.149161	0.0663821	0.0102518	0.48732	0.122096	0.00785017	0.48488	0.0361962	0.0124227	0.30374	0.007952	0.152237	0.252462	0.0461694	0.0339086	0.183416
NULL	0.0255707	-0.000831691	0.0371418	-0.000993126	0.0102846	0.11708	0.00272424	0.113134	0.0583423	0.00183587	0.225341	0.238592	0.0597962	0.249278	0.1956	0.0604935	0.0433344	0.112337	0.128085	0.190857	0.312628	0.628099	0.205904	0.154967	0.205095	0.0687012	0.0294628	0.204248	0.353111	0.0539134
NULL	0.00202012	0.0107065	0.00434716	0.215531	0.0508099	0.0181385	0.33831	0.0965104	0.000764467	0.471955	0.354984	0.0052489	0.105937	0.348001	0.0659593	0.234869	0.131442	0.0757991	0.158031	-0.000252663	0.532558	0.0778616	0.132236	0.303599	0.198549	0.175781	0.0129286	0.0433537	0.436087	0.1652
NULL	0.212611	0.0655855	0.11329	0.0371862	0.101229	0.241393	0.45439	0.166702	0.196987	0.226084	0.221465	0.355002	0.0463843	0.0245612	0.516048	0.0527158	0.0366191	0.0439424	0.29937	0.0309431	0.531819	0.249296	0.158989	0.0155492	0.0796668	0.213325	0.139218	0.0416417	0.00666068	-0.000615074
NULL	0.413672	0.0765045	0.0989816	0.0873544	0.0194162	0.0533042	0.000478616	0.343113	0.00381833	0.0787813	-0.000964385	0.00904047	0.00348627	-0.000538608	0.0553385	0.0422063	0.0253172	-0.000980667	0.0147129	0.222248	0.196313	0.0753942	0.0354005	-0.00072631	0.0673597	0.00239515	0.0317685	0.0136245	0.120078	0.0907211
NULL	0.202562	0.0668898	0.00254656	0.0305907	0.0527672	0.273248	0.437234	0.000178297	0.052334	0.154073	0.0237402	0.0362494	0.170001	0.000477724	0.375037	0.0130138	0.00132985	0.391107	0.121061	0.0116096	0.48337	0.0140803	0.0485496	0.206229	0.13366	0.00293291	0.293619	0.165921	0.167445	0.383014
NULL	0.0320272	0.00722856	0.0921095	0.197193	0.20476	0.214731	0.237572	0.161448	0.0735785	0.0601306	0.662964	0.063971	0.0845173	0.343383	-0.000313568	0.0673245	0.0215488	0.210709	0.0513181	-6.40725e-05	0.294676	0.507574	-0.00092192	0.0133489	0.240845	0.284291	0.026346	0.182161	0.283551	0.0227804
NULL	0.015683	0.0834019	0.000753024	0.0207497	0.028954	0.426481	0.00234146	0.0120003	0.115067	0.153581	0.566528	0.137556	-0.00087843	0.372715	0.0550216	0.411209	0.0149574	0.0647749	0.206527	0.0365802	0.312029	0.405707	0.0463014	0.171148	0.249013	0.257169	0.00116381	0.242283	0.00312151	0.117452
NULL	0.171131	0.0114494	0.039953	0.0766888	0.0200594	0.0407098	0.0820486	0.115544	0.0213897	0.106086	0.365886	0.104442	0.490117	0.0124072	0.114893	0.0509415	0.0194771	0.0260812	0.159111	0.0211105	0.140742	0.24684	0.0171158	0.169313	-0.000507279	0.413219	0.287384	0.243663	0.209772	0.000202447
NULL	0.161421	0.0938877	0.102911	0.0487743	0.0148321	0.0389479	0.113821	0.074254	0.0174179	0.03302	0.338836	0.140339	0.0988677	0.363602	0.112543	0.00372361	0.0818712	0.0987297	0.0248419	0.0231623	0.0275433	0.0147523	0.0570707	0.43267	0.00586792	0.152336	-0.000646239	0.075025	0.359575	0.0653486
NULL	0.226661	0.20395	0.0969806	0.0999515	0.246912	0.0219502	0.466225	0.22133	0.0121907	0.0180054	0.114039	0.135846	0.222822	0.149398	0.234477	0.372304	0.0221819	0.130468	0.268116	0.0741042	0.505939	0.00427781	0.0119879	0.0849582	0.0460561	0.262804	0.10914	0.0275208	0.00837871	0.0296903
NULL	0.277871	0.000744733	0.00156308	-0.000859127	-0.000488125	0.0815675	0.031161	0.00103094	0.368951	0.304051	0.0118826	0.0135356	0.0232641	0.0337613	0.000115419	0.125906	0.0290869	0.0060423	0.0493501	0.0155564	0.047296	0.47012	0.206542	0.0258747	0.007952	0.134419	0.238716	0.185233	0.00142592	0.00833256
NULL	-0.000752694	0.0150647	0.107182	0.0869145	-0.000550008	0.109547	0.231157	0.195311	0.0931607	0.00678091	0.0806388	0.00283692	0.0219215	0.114152	0.25997	0.0236429	0.00356159	0.205757	0.072714	0.202899	0.0105703	0.346631	0.0595685	0.0508409	0.372486	0.020822	0.110208	0.0702183	0.413955	0.219307
NULL	0.188119	0.187664	0.0511689	0.258274	0.0998897	0.122411	0.343221	0.143374	0.00105751	0.161282	0.0269245	-0.000523698	-0.000956671	0.0631285	0.383729	0.043407	0.0195711	0.0977575	0.0738173	-0.000989479	0.0522176	0.000163824	0.118286	0.0924116	0.00619837	0.118127	0.0649272	0.000567219	0.398225	0.0783625
NULL	0.00453801	0.00645717	0.0205116	0.019954	0.0429433	0.0181165	0.0118004	0.191853	0.0677551	0.0135195	0.00115581	0.0694997	0.0725174	0.254701	0.0484744	0.449966	0.0253172	0.259982	0.0846167	0.379561	0.0631339	0.188394	0.0313565	0.0520806	0.0365506	0.0638498	0.230435	0.0229508	0.0174958	0.191707
NULL	0.00879481	0.0550448	0.00458362	0.0176219	0.062174	0.00671176	0.0175776	0.0066898	-0.000917501	-0.00104331	0.00874845	0.150661	0.100318	0.289187	0.369132	0.0712308	0.0243101	0.372603	0.00144817	0.26647	0.00370597	0.64467	0.228599	0.0287641	0.209262	0.070816	0.0946233	0.0021853	0.178559	0.0521327
NULL	0.0959421	0.154599	0.0964011	0.00154277	0.200036	0.0918291	0.161827	0.211024	0.00739638	0.208086	0.151712	0.128796	0.0946019	0.322848	0.473049	0.111276	0.127558	0.150256	0.00579896	0.111399	0.702851	0.165778	0.0307774	0.229575	0.286911	0.230822	-0.000377185	0.144471	0.0313626	0.0609471
NULL	0.151739	0.0332904	-9.20929e-05	0.0442185	0.134431	0.230683	0.271737	0.212658	0.0183427	0.000129114	0.00323625	0.452544	0.0187094	0.0783764	0.000547501	0.00760053	0.0958078	0.0300026	0.0153254	-0.000917134	0.155885	0.672798	0.0852786	0.261859	0.501433	-0.000863687	0.181083	0.0981399	0.141624	0.0237265
NULL	0.199794	0.00168693	0.00706525	0.0819327	-0.000649697	0.40515	0.0363385	0.27173	0.00139055	0.142215	0.01016	0.022338	0.251059	0.444448	0.498319	0.307922	0.0234328	0.065407	0.246116	0.416008	0.0841126	0.256685	0.000919042	0.0999343	0.153765	0.298287	0.27375	0.0498042	0.109654	0.106674
NULL	0.160535	0.0373799	0.253214	0.0334799	0.234684	0.0431053	0.10956	0.231283	0.00996362	0.152524	0.306282	0.362485	0.115306	0.303113	0.0181762	0.0354297	0.0854029	0.246303	0.215341	0.257053	0.0342797	0.178669	0.0227581	-6.35286e-05	0.00541412	0.340609	0.259587	0.303403	0.0923029	0.142078
NULL	0.369244	0.000583747	-0.00101559	0.0720167	0.0250223	-0.000816256	0.120778	0.237167	-0.000584978	0.0389243	0.25751	0.0167871	0.0537571	0.146364	0.0941247	0.0790542	0.050251	0.286526	0.0756509	0.410953	0.169266	0.476286	0.177656	0.14857	0.159477	0.210459	0.534777	0.0252321	0.0105864	0.02137
NULL	0.320127	0.00258478	0.0108032	0.0275856	0.00295715	0.110636	0.0148189	0.100735	0.0356201	0.113581	0.0554208	0.143043	-0.00104315	0.00232981	0.20137	0.120789	0.0655066	0.145736	0.0043309	0.249457	0.107868	0.018	0.159076	0.0129982	0.0837992	0.0254986	0.0232001	0.203878	0.385848	0.165134
NULL	0.00657521	0.0356172	0.0756764	0.012031	0.00190575	0.0184724	0.0580691	0.147754	0.0339162	0.258072	0.00281983	0.236975	0.00791949	0.311224	0.205527	0.101501	0.0190391	0.421792	-0.000552426	0.287226	0.408368	0.60377	0.0651658	0.29929	0.131778	0.0265498	0.391239	0.135298	0.0882331	0.0616706
NULL	0.0157101	0.12641	0.344517	0.111573	-0.000172566	0.0460417	0.133732	0.1947	-0.000939008	0.453088	0.185526	0.00706271	-0.00042039	0.292269	0.00220821	0.057119	0.00554822	-0.000876843	0.0708346	0.315336	0.702002	0.0224217	0.226032	0.0205802	0.184066	0.412008	0.190369	0.197427	0.0419492	0.0972918
NULL	0.263617	0.318983	0.21691	0.000799207	0.0566489	0.000222221	0.0714011	0.0444855	0.0399001	0.2963	0.184784	0.00262721	0.0542451	0.0947558	0.330325	0.188049	0.0121338	0.111746	0.0934575	0.0107914	0.00291015	0.00448329	0.0261786	-0.000152785	0.0257857	0.0379769	0.195676	0.24502	0.1796	0.0932343
NULL	0.154311	0.314521	0.0701145	0.209461	0.0311225	0.0296314	0.0214328	0.0204068	0.00509519	0.219694	0.123703	0.000831375	0.156573	0.136944	0.400091	0.0272549	-0.000709798	0.00242368	0.218856	0.157139	0.0223005	0.292865	0.00365056	0.0324154	0.0625308	0.0494048	0.0186382	0.0754164	0.0193535	0.0962527
NULL	0.330726	0.0408069	0.0334586	0.0148165	0.0780571	0.338391	0.0672216	0.0330314	0.00273284	0.0560112	-0.000260822	0.000223253	0.0353016	-0.000418273	0.278394	0.195226	0.0181427	0.406562	0.00502699	0.0246967	0.0963392	-0.000363011	0.024375	0.23624	0.320845	0.501755	0.148544	0.182973	0.403879	0.367523
NULL	0.0740604	0.084415	-0.000300469	0.101748	0.070595	0.0803603	0.0286315	0.0841804	0.180809	0.0980965	0.0677075	0.464883	0.0299979	0.225105	0.0265851	0.332766	0.0177223	0.0157023	0.255857	0.179357	0.618086	0.78213	0.0893347	0.0434735	0.0283157	0.612814	0.322236	0.0171263	0.145853	0.0256837
NULL	0.229024	0.0256087	0.0903839	0.0849894	0.03565	0.204259	0.165668	0.135399	0.0936282	0.429015	0.00111071	0.354266	0.198288	0.10338	0.165366	0.192251	0.0261881	0.0521841	0.0227455	0.2208	0.310355	0.0100943	0.140222	0.0530871	0.188786	0.0117794	0.279812	0.309312	0.0385749	0.083627
NULL	0.23351	0.0750547	0.176984	0.0706038	0.163257	0.201997	0.191345	0.142691	0.14904	0.0788148	-0.000413252	0.0268239	-0.00106196	0.00225588	0.0201783	0.00484672	0.00153964	0.371413	0.274787	0.30585	0.175663	0.229283	0.0851575	0.164519	0.390688	-0.000834014	0.000420989	0.227953	-0.000645131	0.00522423
NULL	0.00260342	0.0216078	0.00711998	0.00614088	-0.000953696	0.0340552	0.214616	0.115481	0.0909089	0.331755	0.12387	0.380148	0.00554936	0.0154099	0.31049	0.408497	0.0495744	0.0736311	0.167691	0.247791	0.185219	0.0347297	0.00465866	0.105168	0.00741284	0.00120348	0.00303276	0.0589157	0.34869	0.0416138
NULL	0.151393	0.0965367	0.140145	0.199455	0.0359103	0.0773258	0.179525	-0.00104338	0.000984937	0.0714011	0.00204463	0.365385	0.00442438	-0.000549698	0.425734	0.0162812	0.024375	0.350045	0.0689429	0.167968	0.290318	0.101252	0.0252083	0.0357382	0.0511036	0.00290535	0.0570295	0.104286	0.0452528	0.127075
NULL	0.215246	0.0587239	0.202583	0.115516	0.0247391	-0.000961175	0.159705	0.0529356	0.00367936	0.00638048	0.100918	0.337342	0.00625492	0.364843	0.167122	0.0147938	0.0177818	0.218295	0.145953	0.547338	0.0396704	0.132959	0.00526181	0.071163	0.298293	0.184886	0.00717923	0.159456	0.145904	0.000817189
NULL	0.000795004	3.86389e-05	0.138924	0.41697	0.0554357	0.00292212	0.18273	0.169755	0.121008	0.259707	0.106662	0.227985	0.0946449	0.48124	0.0366578	0.142218	0.0569653	0.111905	0.00365209	0.223435	0.427778	0.0154598	0.0479288	0.0241748	0.160671	0.102484	0.0624204	0.112308	0.180124	0.312126
NULL	0.216617	0.0664366	0.0216897	0.196209	0.00920912	0.0334059	0.0332853	0.398051	0.00487683	0.0132865	0.179345	0.342336	0.148261	0.0890329	0.361513	0.180229	0.000296962	0.420849	0.0748315	0.237273	0.112455	0.130789	0.0262318	0.0487284	0.343809	0.0243649	0.00588341	0.0825965	0.184661	0.313803
NULL	0.0181268	0.0107876	0.0869978	0.184242	0.0650789	0.0685018	0.273221	-0.000197562	0.12997	0.287901	0.585186	0.0115929	0.00926196	0.000741325	0.599324	0.0153847	0.000795199	0.125664	0.149631	0.472742	0.00370597	0.187442	0.014392	0.118141	0.0421187	0.00725197	0.0324194	0.115073	0.239896	0.0798227
NULL	0.0192916	-0.000997206	0.0170025	0.0391092	0.10934	0.0023759	0.0654828	0.0197799	0.0970806	0.157636	0.0482851	0.0950156	0.02009	0.232006	0.304581	0.268082	0.0194069	0.0244346	0.0690009	0.00397766	0.00722444	0.0465808	0.00636315	0.00628041	0.0213343	0.110246	9.12707e-05	0.154305	0.0754285	0.36934
NULL	0.327	0.0366877	0.124708	0.00856567	0.00304463	0.0493247	0.16685	0.0197706	0.104562	0.0267817	0.273166	0.383914	0.170044	0.304116	0.241464	0.00069745	0.031915	0.128883	0.00139877	0.127922	0.439331	0.22329	-0.000878716	0.247393	0.064924	0.0871895	0.400956	0.115722	0.192192	0.294487
NULL	0.0605876	0.220729	0.125209	0.00358884	0.0697414	0.548875	-6.90846e-05	0.130581	0.00669236	0.28571	0.323488	0.05988	0.20678	0.0241799	0.0348316	0.123124	0.0196651	0.197925	0.279907	0.241144	0.131597	0.0199435	0.230249	0.173143	0.311941	0.0130019	0.0603646	0.0759048	0.0681888	0.00894711
NULL	0.0320746	0.0253858	0.00113971	0.215993	0.000482406	0.226203	0.0904571	0.335929	0.19652	0.259144	0.00663307	0.398071	0.0990032	0.0160709	0.228415	0.0954331	0.0380011	0.000448583	0.114903	0.0289717	0.0168308	0.407031	0.106402	0.0863091	0.241858	0.404882	0.257017	0.00912591	0.0936836	0.128433
NULL	0.281033	0.152979	0.0866481	0.030333	0.124501	0.0299419	-8.69569e-05	0.403584	0.142039	-0.000309105	0.178399	8.93187e-05	0.0296418	0.190923	0.028722	0.00794066	0.00509092	0.000951225	0.223262	0.00738986	0.141687	0.167322	0.0286704	0.162698	0.124811	0.127913	0.016977	0.0079804	0.118816	0.109269
NULL	0.43843	0.0597778	0.0266748	0.0665065	0.0873988	0.0229078	0.29985	0.196579	0.0346745	0.00408935	-0.000348249	0.0580037	0.0141536	0.0926433	0.0462923	0.00028698	0.015003	0.497296	0.0107405	0.1086	0.19741	0.0126493	0.0196407	0.0612664	0.0492096	0.340072	-0.000991478	0.00489972	0.459575	0.0428665
NULL	0.270889	-7.37154e-05	0.00429696	0.00160238	0.0125435	0.0649121	0.033975	-0.00100624	0.0388307	0.101159	0.427481	-0.000949365	0.0768493	0.118971	0.591257	0.204579	0.0290869	-0.000943201	0.3047	0.0548235	0.0379654	0.392499	0.0191085	-1.52253e-05	0.186249	0.111486	0.0399143	0.0153949	0.290403	0.0137255
NULL	0.0659139	0.172472	0.0434884	0.229292	0.156171	0.0430261	0.218362	0.0258615	0.0706542	0.40339	0.00789678	0.221015	0.00620978	0.083012	0.00261531	0.148695	0.00702623	0.0523719	0.350821	0.0694464	0.118609	0.368695	0.0329474	0.0811867	0.182614	0.135753	0.00721372	0.142181	0.368926	0.0382747
NULL	0.00315461	0.0271528	0.00324465	0.0581169	0.104462	0.00129279	0.204885	0.111061	0.00104437	0.033975	0.0194581	-0.000156272	0.0705607	0.315551	0.00746695	0.150397	0.0338009	0.000481091	0.0205037	0.344389	0.16013	0.630237	0.0203982	0.0179584	0.0481072	0.02277	0.091948	0.0426229	0.0260134	0.213638
NULL	0.228606	0.00186931	-0.00097459	0.143552	0.0266462	0.102882	-0.000922818	0.168759	0.0382514	0.253479	0.0393936	-0.000520084	0.0477152	0.687874	0.350268	0.133482	0.000253838	0.257897	0.290644	0.145564	0.204951	0.110417	0.00167336	0.175557	0.139415	0.025926	0.220741	0.0438565	0.455872	0.195085
NULL	0.175817	0.154399	0.0168386	0.0658257	0.107154	0.00943784	0.326335	0.0846127	0.0569439	0.00790379	0.083477	0.516815	0.0428058	0.00324337	0.146593	0.244528		0.278503	0.27952	0.283772	0.0363272	0.558522	0.0270856	0.00509845	0.129873	0.330694	0.0867105	0.256645	0.295465	0.484452
NULL	0.119119	0.0525214	0.104673	0.117768	0.027541	0.0329696	0.0154979	0.19503	-0.00102947	0.2963	0.0917903	0.15627	0.0705773	0.0107722	0.334264	0.0378498	0.141471	0.488531	0.0349298	0.0571847	0.39512	0.732046	0.0519269	0.149219	0.387798	0.0356326	0.298102	-0.000560142	0.430821	0.0829538
NULL	0.0564439	0.173571	0.0210691	0.0209199	0.225031	0.207548	0.0516186	0.00158182	0.0599044	0.0153899	0.0160379	0.103783	0.170925	0.335839	0.267057	0.278944	0.0224908	0.0235148	0.039071	0.0127493	0.184898	0.461982	0.182156	0.123851	0.0378766	0.00570242	0.0088493	0.227758	0.091362	0.309412
NULL	0.4667	0.00895298	0.418197	0.0703147	0.126428	0.241029	0.00083589	0.0119753	0.00811621	0.233615	0.00174941	0.203687	0.218787	0.414984	0.32059	0.00395997	0.0562508	0.49851	0.0355201	0.125627	0.00667316	0.113331	0.0753061	0.110649	0.121385	0.206469	0.337293	-3.50776e-06	0.0989913	0.0257197
NULL	0.0115159	0.0400661	0.044165	0.14994	0.0130626	0.262295	0.000519548	0.118957	0.0817715	0.00147991	-0.000721914	-0.000764328	0.00706079	0.217653	0.298584	0.276262	0.12248	0.315568	0.35972	0.00467689	0.433764	0.0534366	0.17984	0.0939238	0.00319783	0.0396536	0.0428891	-0.000510295	0.00864096	0.00126568
NULL	-0.000820608	0.0325125	0.0122646	0.0156629	0.0720478	0.0398611	0.181398	0.243645	0.0213001	0.0074032	0.108543	0.000811559	0.129274	0.0324144	0.0911941	0.482894	0.00433327	0.0823709	0.0243119	0.383026	0.107529	0.154796	0.0619609	0.11532	0.012044	0.175781	0.217876	0.152279	0.186296	0.0997098
NULL	0.0271194	0.315367	0.103239	0.0152609	0.00902586	-0.000973083	0.330144	0.0112414	0.0187585	0.271587	0.0123934	0.0771391	0.0116467	0.0143781	-0.000411379	-0.000199367	-0.000872557	0.430112	0.149188	-0.000997091	0.510875	0.230874	0.111517	0.0535626	0.112404	0.042817	0.301137	0.099111	0.104351	-0.000792411
NULL	0.00247559	-0.000533058	0.0679073	0.0917661	0.00138074	0.0361332	0.0250882	0.181477	0.0115063	0.189268	0.292503	0.171463	0.0564966	0.318779	0.0513959	-0.00107376	0.0196651	0.0335568	0.003239	0.430142	0.0859475	0.549434	0.109535	0.0917077	0.0774234	0.347453	0.011646	-0.000906945	0.0883585	0.175371
NULL	0.123388	0.278879	0.00240978	0.110836	0.10948	0.287105	0.12908	0.0807468	0.00246526	0.375444	0.117211	0.0025285	0.0402403	0.123456	0.535427	7.50662e-06	0.0261881	0.00300327	0.0325427	0.493253	0.034994	0.469662	0.0557821	0.196266	0.356903	0.208645	0.238965	0.0903719	0.160741	-0.000329949
NULL	0.0625188	0.105002	0.171817	0.0799848	0.0379056	0.0614981	0.331305	0.196301	0.214787	0.00544142	0.00153704	0.0476654	0.109679	0.0275932	0.325693	0.025839	0.0753887	0.141319	0.234317	0.13822	0.0262498	0.24684	0.00661881	0.0849228	0.324125	0.183289	0.0186201	0.0816206	0.174609	0.155624
NULL	0.191181	0.0204211	0.131257	0.0936328	-0.000344252	0.273483	0.438687	0.00119696	0.0287915	0.105401	0.0863584	0.0761387	0.111636	0.0152447	0.0544065	0.0644171	0.0242983	-0.000980667	0.256158	0.0542157	0.26005	0.156546	0.0110895	0.00739471	0.258157	0.240303	0.137638	0.117336	0.0785083	0.0105928
NULL	0.284806	0.0065304	0.0121133	0.00218909	0.0582458	0.273607	0.00804997	0.0624522	0.00664723	0.00631096	0.030142	0.0235106	0.0310172	0.00890233	0.0791933	0.543288	0.0253172	0.234275	0.202382	0.0482046	0.0718941	-0.000807809	0.0160899	0.259358	0.101532	0.00060076	0.00562611	0.273128	0.391988	0.00301965
NULL	0.438096	0.257551	0.101093	-0.0010802	0.229996	0.031921	0.316301	0.022226	-0.000919533	0.175271	0.00122162	0.00070776	0.0857341	0.140126	0.225362	0.0200844	0.0290804	0.100221	0.224506	0.0240731	0.590567	0.0578475	0.113721	0.116848	0.0183269	0.0971489	0.0389894	0.227987	0.231104	0.000802032
NULL	0.0859488	0.0786545	0.0470569	0.168496	0.0363022	0.0978546	0.0045318	0.0780535	0.023633	0.46015	0.58295	0.227437	0.0862084	0.122159	0.232845	0.421977	0.00747986	0.147703	0.0572288	0.00666933	0.0230551	0.618426	0.0933713	0.152325	0.218662	-0.000743299	0.0370488	0.0895514	0.331896	0.0304055
NULL	0.00126468	0.0052579	0.00258964	0.00549402	0.0821643	0.155614	0.288391	0.0114832	0.0338417	0.00304792	0.358472	0.0129168	0.052031	0.0279707	0.125371	0.00760179	0.0253172	0.213618	0.105471	0.0258396	0.34989	0.0496982	0.119214	0.171199	0.445698	-9.8286e-05	0.0112078	0.00544037	0.124179	0.0343816
NULL	0.0463592	0.0180616	0.0675606	0.0465162	0.0511671	0.1455	0.040044	0.00436628	0.00470192	0.0166773	0.144884	0.0321653	0.0821022	0.00561694	0.0910449	0.0205693	0.000615943	-0.000593885	0.185521	0.159385	0.584024	0.0165708	0.0641848	0.0583947	0.00331922	0.0148255	0.333576	0.116146	0.0190524	-0.000977945
NULL	0.100982	-0.000861101	0.00867328	0.00426753	0.0184963	0.177882	0.178835	0.250783	0.0361094	0.0263503	0.0337804	0.0428795	0.0809095	0.16823	0.364741	0.0813159	0.000846756	0.519626	-0.000731281	0.413012	0.0660548	-0.00101855	0.117269	0.0829854	0.0831312	0.0381177	0.5306	0.231163	0.016181	0.0237041
NULL	0.0927447	0.000114111	0.000764263	-0.000945287	0.0271937	0.0126219	0.234438	0.0620625	0.0387691	0.276721	0.0252459	0.00830046	0.198698	0.0190587	0.163571	0.111902	0.0118171	0.0388448	0.45913	0.053963	0.107529	0.486806	0.100551	0.149332	0.0196544	0.00820692	0.108551	0.0832755	0.147518	0.0492129
NULL	0.0250036	0.0462764	0.0994695	0.225134	0.000441072	0.108753	0.0500695	0.166642	0.0117229	0.0329868	0.112805	0.0147819	0.190171	0.0942937	0.23086	0.357729	0.0323102	0.420247	0.0319351	0.116074	0.0263208	0.639436	0.00344248	0.0681458	0.224942	0.168531	0.217876	0.010231	0.0656079	0.139013
NULL	0.128115	0.0308858	0.0163214	0.0103583	0.0416184	0.361038	0.46543	0.00269075	0.0117949	0.157636	0.368405	0.229706	0.0439708	0.00540536	0.380321	0.177342	0.015883	0.0946202	0.0695396	0.249456	0.419419	0.296965	0.169776	0.020366	0.377153	0.275153	0.13253	0.247667	0.333593	0.0546299
NULL	0.0592779	0.0711613	0.0171995	0.369325	0.00147318	0.205289	0.0191677	0.261313	8.07399e-05	0.00939756	0.00663307	0.270297	0.422139	0.145774	0.512841	0.329316	0.00742939	0.130179	0.121875	0.0730358	0.308279	0.183422	0.134127	0.0581485	0.386216	0.336673	0.400798	0.000170307	0.19145	0.04972
NULL	0.0455305	0.00679755	0.202825	0.031041	0.282999	0.163184	0.118607	0.199483	0.0361997	0.339157	0.211635	0.220595	0.185787	0.00540536	0.172795	0.208	0.0250326	0.13204	0.0243552	0.507652	0.666924	0.216515	0.121568	0.010049	0.375857	0.146596	0.233104	0.00620841	0.0594099	0.211346
NULL	0.229981	0.08831	0.0723718	0.0697192	-0.00043239	0.46359	0.194423	0.0729057	0.0212855	0.150816	0.0257358	0.0111138	0.143768	-0.000637241	0.117084	0.336873	0.0309722	0.498852	0.100843	0.0560655	0.0335734	0.474694	0.153085	0.0876546	0.0861616	0.0026505	0.200595	0.229659	0.086292	0.158811
NULL	0.193738	0.0598941	0.139239	0.113187	0.107535	0.187477	0.0737074	0.211717	0.207238	0.00249611	0.0368565	0.00122966	0.0708594	0.330256	0.00283926	0.023658	0.024375	0.243808	0.183335	0.00131083	0.0922581	-0.000299594	0.0678974	0.0382326	-0.000375608	0.0675965	0.0903392	0.037481	0.281152	0.00818927
NULL	0.0910639	0.197513	0.0240187	0.00336091	0.0612527	0.109433	0.130071	0.126708	0.0343159	0.162082	0.0215757	0.175963	0.336719	0.0992852	0.251663	0.00110446	0.0318526	0.181038	0.0411361	0.0987145	0.0442122	0.00273072	-0.00104177	0.00212518	0.0212294	0.00594367	0.0561115	0.307361	0.348551	0.00730097
NULL	0.0419506	0.0610984	0.0107003	0.17383	0.0328969	0.233551	0.00913725	0.315748	-0.00102363	0.197333	-0.000786871	0.474528	0.139595	0.113423	0.00192735	0.107727	0.000569305	0.0262127	0.271287	0.0460201	0.110407	0.348104	0.0190114	-0.00101821	0.239569	0.0349098	0.291279	-2.65459e-05	0.355642	0.0486065
NULL	0.0629966	0.217556	0.00105701	0.185117	-0.000489461	0.0649121	0.375141	0.153822	0.0235148	0.0425452	0.00293978	0.0023437	-0.0010056	0.228355	0.127457	0.258385	0.0155171	0.336325	0.263025	0.19441	0.0223005	0.21172	0.217808	0.186341	0.0429755	0.00143365	0.059336	0.284793	0.0479385	0.0368175
NULL	0.352067	-0.000475192	-0.000639909	0.181869	0.107076	0.127212	0.379182	0.0599684	0.138986	0.394872	0.428632	0.142604	0.00239816	0.557902	0.401345	0.288988	0.0107568	0.00117134	0.0463277	0.268296	-0.000835717	0.116878	0.0530663	0.0539275	0.133916	0.41711	0.20398	0.0759882	0.133405	0.537482
NULL	0.209879	0.18319	0.0090834	0.13829	0.000669053	0.0494796	0.371662	0.0326351	0.0343622	0.00794498	0.0143397	0.18488	0.29594	0.126127	0.373827	0.149976	0.0290869	0.108191	0.0165651	0.213811	0.271913	0.0564549	0.189426	0.0544962	0.0363889	0.00590074	0.0458783	0.00457996	0.00594299	0.00442314
NULL	0.129339	-0.000308564	0.190651	0.0164123	-0.000649745	0.335428	0.127922	0.12955	0.0350232	0.0211504	0.159959	-0.000651151	0.00582091	0.511868	0.0258649	-0.00100162	0.0309722	0.0718389	0.205319	0.191348	0.273244	0.0251239	0.0598524	0.16265	0.0468974	0.379165	0.147367	0.00320178	0.11335	0.0836948
NULL	0.209452	0.00780776	-0.0010581	0.0898376	0.0500973	0.00414033	0.00907359	0.387092	0.101062	0.0231782	0.219891	0.145653	0.244233	0.0500698	0.0155764	0.0127633	0.0365785	0.441776	0.018486	0.0796552	0.0153744	0.0490273	0.105241	0.110157	0.156062	0.00875129	0.205086	0.00965062	0.319948	0.0222272
NULL	0.140087	0.00145212	0.0800156	0.132881	0.0478954	0.242677	0.225588	0.265208	0.00201709	0.0394067	0.0560718	0.00906624	0.224275	0.279267	0.27398	0.0978631	0.00759686	0.241896	0.139614	0.0487028	0.0147601	0.0221544	0.0168376	0.00163374	0.0162912	0.0623695	0.00570158	0.133157	0.00152641	0.0399591
NULL	0.0671294	0.204319	0.0498643	0.00192032	0.0554399	0.274565	0.163765	0.0327543	0.284041	0.0539693	0.0723721	0.148569	0.0338442	0.0606507	0.33444	0.100992	0.0281443	0.333813	0.0144654	0.274727	0.454317	0.032644	0.055756	0.253973	0.0413613	0.0448147	0.303474	0.020678	0.0819552	-8.91784e-05
NULL	0.191047	0.0400477	0.0206293	0.0636379	0.00854527	0.0463545	0.0135141	0.0897791	0.00847627	0.0372074	0.00942299	0.0645821	0.301152	0.0757075	0.326736	0.307052	0.0224908	0.371299	0.0198471	0.360958	0.0437205	0.0389915	0.00216065	0.0172875	0.0183347	0.209686	0.262125	0.347688	0.13946	0.025045
NULL	0.0629966	0.014053	0.195777	0.123629	0.0034551	0.513476	0.0571847	0.0199881	0.087193	0.176356	0.247025	0.293735	0.00904892	0.0079633	0.193404	0.172575	0.00590013	0.0504179	-0.000892605	0.185052	0.262707	0.461979	0.0151049	0.116621	-6.92263e-05	0.00146935	0.2672	0.0492447	0.14567	0.212432
NULL	0.161524	0.102322	0.110497	0.3096	0.00111049	-0.00102793	0.00282537	0.113894	0.047518	0.359049	0.428457	0.0054009	0.047634	0.0992857	0.273685	0.06702	0.0786043	0.100108	0.175536	0.438239	0.112019	0.000620573	0.0716165	0.106381	0.407365	0.0971551	0.290487	0.0315534	0.242242	0.203909
NULL	0.181871	0.0380365	0.206252	0.304798	0.0346716	-0.000438383	0.409067	0.13538	-0.000720695	0.424601	0.125492	0.188202	0.00836157	0.132024	0.388635	0.174053	0.000684685	0.557036	0.23496	0.334739	0.668292	0.211732	0.0859633	0.00939362	0.117784	0.412593	0.05488	0.0175329	0.399967	0.369667
NULL	0.0168428	0.106276	0.0463335	0.0190626	0.0153628	0.0672886	0.242079	0.113737	0.00865383	0.409182	0.00513496	0.00365225	0.101081	0.00290515	0.0242918	0.00867295	0.0161019	0.415671	0.00517819	0.00553752	0.230458	0.108363	0.0265662	0.0258747	0.343809	0.225404	0.354233	0.0925293	0.068606	0.0902469
NULL	0.271965	0.0718164	0.0373563	0.106438	-0.000304914	0.0287315	0.135618	0.0822661	0.011406	0.327106	0.222343	0.481688	0.0491053	0.0949043	0.343713	0.126803	0.0252433	0.326931	0.0929095	0.0518453	0.151628	0.0754043	0.120369	0.0134564	-0.00108805	0.0616095	0.138275	0.121397	0.167387	0.0215187
NULL	0.0512698	0.0356588	0.384757	0.118206	0.00128213	0.251915	0.0183982	0.174327	0.0809647	0.256222	0.19079	0.0946737	0.145554	0.238746	0.318583	-0.000962868	0.0168727	0.0340722	0.0365341	0.105692	0.260025	0.402658	-0.0007852	0.103824	0.296893	0.00298515	0.0819685	0.0418688	0.224419	0.301292
NULL	0.112963	0.126879	0.0224285	0.141174	0.156171	-0.000208334	0.0601362	0.28954	0.0168103	0.0444472	0.0553452	0.638067	0.32426	0.21453	0.129314	0.0585769	0.0280776	0.00120319	0.105501	0.288463	0.00862411	0.0770353	0.0256965	0.423934	0.264647	0.258009	0.303675	0.00365715	0.205022	0.151176
NULL	0.0382806	0.104864	0.401589	0.380407	0.0121503	0.298224	0.329339	0.30169	0.113182	0.0296784	0.231573	0.0587452	0.531766	0.352317	0.169468	0.00429837	0.0215488	0.0664152	0.0358444	0.247565	0.229009	0.304822	0.0343871	0.0229361	0.0187209	-0.000808276	0.0683542	-0.000203212	0.409251	0.312658
NULL	0.240643	0.0708903	0.0232491	0.207743	0.0444254	0.42113	0.218409	0.155763	-0.000928158	-0.000934196	0.0553452	0.0651856	0.016507	0.161341	0.0177098	0.191345	0.0140161	0.0103202	0.293101	0.132003	0.328845	-2.82618e-05	0.0384529	0.00202818	0.270524	0.0126257	0.0196298	-0.000271444	0.0459507	0.0127497
NULL	0.0242617	0.111012	0.0488648	0.262008	0.0617901	0.0141608	0.0644073	0.16484	-0.00066953	0.0826539	0.230235	0.0751532	0.215021	0.0017821	0.064405	0.291354	0.0206069	0.204284	0.151154	0.000488609	0.0151344	0.650919	0.0440214	0.0618038	0.017867	-0.00101381	0.0910742	0.122291	0.0112488	0.0752055
NULL	0.00308147	0.140049	0.0429705	-0.000659768	0.170945	0.385848	0.245135	0.0853367	0.00254882	0.313909	0.285122	0.185955	0.105865	0.257067	0.168839	0.508352	0.0128523	0.275952	0.0235923	0.166283	0.40754	0.062026	0.205904	0.119756	0.377262	0.000951427	0.0898323	0.0658283	0.0409342	0.00976237
NULL	0.0512687	0.0786246	0.00462319	0.044549	0.00140361	0.0398498	0.105885	0.0418707	0.085474	0.0849219	0.000147356	0.303645	-7.33784e-05	0.0144513	0.0024293	0.191725	-0.00100106	0.493599	0.11007	0.0145199	0.00944523	0.166368	0.0139608	0.143219	0.337726	0.0463563	0.130178	0.100281	0.0292685	0.0851368
NULL	0.0198925	0.0482383	0.121793	0.000368324	0.0203537	5.69425e-05	0.279863	0.189064	0.0175302	0.000364054	0.538848	0.0486028	0.0157069	0.143083	0.25832	0.329784	0.0408272	0.23195	0.0204357	0.0974785	0.377313	0.706864	0.00333529	0.00120078	0.00498219	0.251856	0.0457049	0.258995	0.0372408	0.214989
NULL	0.149359	-0.0010341	0.0912278	0.200819	0.0204707	-0.00100894	0.107833	0.00974837	0.034981	-0.000241729	0.471998	0.129451	0.102412	0.0187916	0.116672	0.0131601	0.0168727	0.333151	0.246676	0.170855	0.110787	0.0190394	0.10063	0.0590235	-0.000715373	0.304566	0.019429	0.00546809	0.372311	-0.00059301
NULL	0.0141579	0.204528	0.00403006	0.060136	0.076393	0.012242	-0.000252663	0.0388799	0.0408728	0.104142	0.010493	0.219308	0.324254	0.0890329	0.0757655	0.00927813	0.0158988	-0.000872253	0.0389137	0.144042	0.445868	0.147631	0.0151576	0.00604231	0.0624068	0.00340383	0.00283655	0.358393	0.0852206	0.0306516
NULL	0.519093	-0.000260681	0.162364	0.163081	0.244499	0.00694311	0.00517513	0.0355996	0.00383655	0.00415477	0.196851	0.335244	0.153684	0.00388953	0.00306432	0.284441	0.0254588	0.234294	0.143601	0.362524	0.33541	0.0757838	0.0439005	0.100993	0.208995	0.323588	0.0104863	0.114142	0.0544543	0.112363
NULL	0.104861	0.150723	0.00728839	0.204401	0.0232251	0.187763	-0.000949737	0.00369717	0.0305617	0.253093	0.00076669	0.0974935	0.0448132	0.1986	0.345991	0.0381823	0.0204271	0.00193657	0.0460355	0.0407438	0.0336527	0.589989	0.191797	0.00411187	0.00473612	0.178492	0.00345702	0.113625	0.159015	0.101472
NULL	0.231828	0.0531447	0.0846849	0.155192	-0.00100633	0.196344	0.0072456	0.197009	0.0148478	0.120805	0.198792	0.00938193	0.00361011	0.363903	0.00401445	0.0155592	-9.32858e-05	0.00995138	0.102267	0.266645	0.0730736	0.00121494	0.0622665	0.00932893	0.072554	0.367293	0.185849	-0.000350536	0.25211	0.554693
NULL	0.175454	0.0191766	0.053476	0.150315	0.0516522	0.0892633	0.0509174	0.0807897	0.0317278	0.0941202	0.440656	0.0214913	0.137942	0.132273	0.338933	0.011278	0.0806305	0.00161973	0.111147	0.000491202	0.0487971	0.171352	0.166527	0.113747	0.0706982	0.201747	0.105949	0.00289837	0.0409342	0.140351
NULL	0.0724303	0.0299073	0.151323	0.161443	0.0982346	0.0012045	0.0315184	0.0214292	0.0882853	0.00821971	0.219111	0.112485	0.0615698	-0.000649003	-0.000170999	0.185943	5.52331e-05	0.0166224	0.0617893	0.433338	0.43263	0.000460949	0.023679	0.00859955	0.00582816	0.0887024	0.0361032	0.0426636	0.345775	0.0328506
NULL	0.262204	0.00035777	0.11924	0.189841	0.00687048	0.0369194	0.308521	0.380203	0.000704102	0.00350314	0.00863136	0.276424	0.112645	0.289316	0.103542	0.0071057	0.0214626	0.148638	0.0013527	0.343385	0.0111529	0.0879948	0.0283742	0.00416924	0.0421151	0.476144	0.61562	0.0146177	0.0208146	0.127703
NULL	0.0715742	0.0352855	0.105623	0.114616	0.0842846	0.260518	0.0513102	-0.000961077	-0.000988027	0.345058	0.389159	0.47669	0.095949	0.140028	0.106793	0.100335	0.0196651	0.00990164	0.0606933	0.00229783	0.0502392	0.00716297	-0.000660887	0.102172	0.232064	0.0668573	0.124414	0.0293664	0.0127666	0.112925
NULL	-0.000762738	-0.000553244	0.00129898	0.104951	0.0161176	0.0357905	0.38514	0.262635	0.020268	0.344837	0.182928	-9.36115e-05	0.00117469	0.00587682	0.337245	0.025839	0.0338009	0.183767	0.253328	0.0951615	0.0304869	0.66047	0.0121769	0.321384	0.173381	0.297	0.0514515	0.107804	0.0739301	0.00412018
NULL	0.32276	0.116003	0.270334	0.173325	5.78513e-05	0.599427	0.0269598	-0.000979614	0.211187	0.0372446	0.235515	0.155114	0.00726464	0.115591	0.352137	0.121173	0.0242983	0.215839	0.19334	0.00204809	0.165626	0.200816	0.13068	0.169318	0.070425	0.0824574	0.162379	0.113165	0.226446	0.0666072
NULL	0.0110683	0.00995551	0.0889283	0.0193857	0.0649381	-0.000891326	0.191337	-0.000983859	0.00991512	0.000813504	0.00452764	0.0690405	0.0343199	0.145594	0.0247713	0.195314	0.038449	0.461458	0.00138625	0.0120675	0.529044	0.0355768	0.00434608	0.0765081	0.129884	0.0453108	0.076876	0.0422015	0.201484	0.38709
NULL	0.00585857	0.149939	0.00263861	0.0038182	0.00194566	0.111519	0.36005	0.435289	0.0288078	0.160791	0.21187	0.0910732	0.069827	0.0362615	0.237691	-0.000989028	0.0206069	0.368571	0.00425397	0.0348862	0.585266	0.0770353	0.0627899	0.254014	0.167326	0.0342878	-0.000238531	0.0349183	0.0179917	0.158379
NULL	-0.000698049	0.0477354	0.0446944	0.109098	0.00729779	0.215605	0.0705368	0.211134	0.0562602	0.264974	0.0407169	0.33978	0.310586	0.31754	0.0351046	0.00572905	0.0215488	0.00193933	0.079674	0.0276204	0.114406	0.00741846	-0.000939626	0.0789457	0.0263568	0.103208	0.253012	0.00207354	0.232459	0.0651661
NULL	0.105608	0.00929096	0.103713	0.00240053	0.00566113	0.185609	0.027262	0.48233	0.0724271	0.139013	-0.000975561	-0.000784166	0.193935	0.276697	0.44302	0.00704229	0.0563595	0.2177	0.255738	0.0682115	0.000338287	0.310176	0.145287	0.146763	0.224353	0.191456	0.18003	0.127001	0.162856	-0.000998862
NULL	0.000989607	0.0395063	0.0864594	0.090672	0.0929978	0.0531399	0.0925303	0.198517	0.0450669	0.0894675	0.107627	0.0170201	0.340393	0.0276773	0.0069446	0.00148071	0.0085809	0.0193559	0.222019	0.250822	0.34661	0.202244	0.163644	0.146064	-0.000914551	0.025926	0.000381053	0.151742	0.120136	0.0588132
NULL	0.0731759	0.0991662	0.129368	0.0364457	0.00236282	0.0188668	0.0980112	0.00238887	0.0528827	0.306157	0.0337804	0.1086	0.126728	0.393791	0.000945523	0.0886997	-0.000948129	0.451933	0.151154	0.318666	0.110787	0.06908	0.0414987	0.137248	0.063823	0.237469	0.0237887	0.0988327	0.183938	0.0118041
NULL	-0.000970802	0.231504	0.159596	0.0730998	0.113926	0.0535934	0.161144	0.150275	0.0458294	0.0567021	0.166183	0.227403	0.309303	0.122264	0.0320708	0.169346	0.00264431	0.0237516	0.249159	0.0162211	0.284263	0.0370164	0.00347831	0.247504	0.164057	0.235553	-0.000893383	0.0791919	-0.000707709	0.233786
NULL	0.111587	0.114222	-0.0009548	0.315738	0.0379452	0.0830193	0.364392	0.00114437	0.00575257	0.174273	0.157105	0.278624	0.00383399	0.0834789	0.416896	0.0586565	0.0338009	0.0632661	0.192655	0.0423691	0.547847	0.0219354	0.0381729	0.027997	-0.000750068	0.0380037	0.00287304	0.0580665	0.0137948	0.00497957
NULL	0.152209	-0.000931619	0.0527911	0.0683001	0.0685173	0.023889	0.353356	-0.000540702	0.00890654	0.181579	0.0647752	0.0175366	0.257717	0.0954915	0.0279987	0.00378173	0.0140161	0.290573	0.073473	0.0532836	0.350967	0.062276	0.188686	0.0758796	0.023149	0.0655948	0.3622	0.0629742	0.212924	0.128763
NULL	0.303229	0.178749	0.171878	0.23105	-0.00106363	0.0438306	0.0973167	0.068764	0.0348927	0.20692	0.180348	0.145998	-0.000973317	0.035556	0.487791	0.20145	0.0234328	0.476672	0.00136192	0.342659	0.567102	0.682022	0.221502	-0.000998134	0.124648	0.054309	0.234704	0.0539183	0.0830118	0.174676
NULL	0.0170898	0.186603	0.0530059	0.433893	0.0455883	0.0494796	0.0542615	0.0282977	0.00754998	0.137771	0.0783295	0.338339	0.0607517	0.283399	0.0834901	0.0125713	0.0167825	0.221128	0.155599	0.169726	0.284786	0.150429	0.0220979	0.120737	0.0600941	0.0523105	0.457849	0.0705575	0.234345	0.0769053
NULL	0.0801274	0.00564279	0.0572389	0.0868204	0.0459674	0.0874128	0.0324265	-0.000346352	0.0538155	0.273433	0.0907206	0.27429	0.330939	0.276143	0.170298	0.0921546	0.127287	0.350739	0.0235923	0.320714	0.471395	0.197634	0.0332761	0.19335	0.0460401	0.0872187	-0.000139355	0.0399143	0.264905	0.000173642
NULL	0.0245102	0.0276943	0.0463049	0.00352869	0.0634589	0.208989	0.239924	0.214522	0.310774	0.344692	0.316252	0.0482826	0.00864327	0.0474925	0.0491282	0.039452	0.047528	0.48273	0.0619225	0.284313	0.0581569	0.0178285	0.0166151	0.0168667	0.00823821	0.161946	0.0434423	0.00221422	0.00755498	0.191245
NULL	0.18374	0.0720035	0.0037156	0.0332143	0.0203494	0.245242	0.0378417	0.0605197	0.0130837	0.288858	0.00204463	0.207891	0.0077275	0.122264	0.0176047	0.00612634	0.0176784	0.261452	0.237	0.432002	0.0155547	0.167887	0.141248	0.154194	0.178271	0.561147	0.0174392	0.0636421	-0.000558168	0.0576353
NULL	0.398765	0.0581809	0.205317	0.0188363	0.119745	0.161122	0.198732	-0.000959934	-0.000145858	0.0262739	0.00204463	0.0626377	1.16065e-05	0.00202657	0.174315	0.397678	0.0358227	0.155598	0.00616135	0.258299	0.198177	0.119583	0.0138492	0.0754984	0.0228282	0.010132	0.200602	0.082119	0.052091	0.0755645
NULL	0.0491816	0.0768197	0.0576419	0.00122915	0.0494852	-0.000233424	0.00639664	0.0369807	0.0613642	0.0323449	0.133858	0.0269535	0.140272	0.218645	0.406548	0.158755	0.00648558	0.343202	-0.000786542	0.00272475	0.523791	0.785596	0.118299	0.19335	0.00055613	0.0111645	0.00384531	0.00806323	0.374099	0.000127346
NULL	0.380671	0.155819	0.0683937	0.0275135	-0.000921422	0.0307301	0.0449013	0.0856094	-0.00102884	0.0185992	0.0204309	0.0243261	0.0236418	0.355258	0.0467374	0.147476	0.0261881	0.340491	0.00589064	0.339392	0.232734	0.507768	0.0898604	0.00977551	0.0846066	0.0309864	0.0537057	0.0273656	0.060893	0.245388
NULL	0.12137	0.0122485	0.0955184	0.024922	-2.05371e-05	0.00481436	0.0332844	0.121196	0.0619979	0.350845	0.114844	0.24879	0.0700748	0.0325055	0.324601	0.0501717	0.0261881	0.356575	0.00927874	0.0166773	0.450042	0.169001	0.143486	0.0219871	0.0843388	0.0100005	0.194965	0.130133	0.0973512	0.0680504
NULL	0.164639	0.0895006	0.0571835	0.0380233	5.83581e-05	0.000107229	0.00682909	0.00300507	0.133261	0.0395885	0.126114	0.0168782	0.13656	0.00244179	0.0836666	0.0898851	-0.00103255	0.0059201	0.110635	0.272194	0.425174	0.720455	0.0290951	0.00146823	0.174502	0.0384205	0.324948	0.0994736	0.107314	0.27922
NULL	0.00227561	0.0379016	0.195146	0.0692825	-0.000183505	0.305175	0.020999	0.124744	0.000113923	0.0592035	0.010973	0.21347	0.322421	0.0821321	-0.00106429	0.227181	0.00932342	0.0132223	0.0244657	0.0557521	0.332808	0.245877	-0.000606363	0.0518786	0.0184362	0.270402	0.150143	0.107442	0.15387	0.126414
NULL	0.0173054	0.209097	0.00273044	0.332126	0.181473	0.134687	0.0109577	0.261313	0.111857	0.0723575	0.576203	0.172972	0.00720619	0.0468451	0.0376187	-6.413e-05	0.0261881	0.356862	0.138206	0.222411	0.267651	0.104344	0.0545477	0.00679733	0.0464279	0.152764	0.0642608	0.298072	0.085539	0.139654
NULL	0.0852115	0.162876	0.000760449	0.0665065	0.0381491	0.103873	0.297486	-0.000358321	0.0440155	0.342664	0.316695	0.0784262	0.0856534	0.0711224	0.320323	0.0979394		0.139983	0.0186612	0.0104051	0.279073	0.581384	0.0393425	0.138401	0.261599	0.0665236	0.011646	-0.000115755	0.37542	0.064799
NULL	0.0472113	0.0119579	0.0925804	0.00103931	-0.000947693	0.395849	0.454677	0.0954293	0.00568093	0.0260103	0.123916	0.00243177	0.113448	0.419056	0.312997	0.479476	0.0121338	0.118867	0.031896	0.0083883	0.108668	0.338558	0.0186269	0.0535626	0.130588	0.0383919	0.0421249	0.143154	0.0114126	0.07446
NULL	0.199849	0.18732	0.0829779	0.192877	0.010676	0.32418	0.0533366	0.0832456	0.0044848	0.0565873	0.0103159	0.0167508	0.0839028	0.080144	0.176177	0.0305545	0.0196651	0.000730609	0.121378	0.180554	0.000748057	-0.00097549	0.00541186	0.0556542	-0.000582843	0.0271983	0.0505246	0.037424	0.220541	0.292508
NULL	0.000959032	0.0435999	0.0256641	0.117737	-0.00100467	0.0268681	0.519354	0.0769941	0.0387974	0.0986299	0.290966	0.0499709	0.211872	0.13338	0.0620281	-0.000962868	0.0446189	0.00177162	0.0252826	0.0771614	0.469891	0.214855	0.00201835	0.0818679	0.141947	0.270198	0.285871	0.0466338	0.082753	0.0256087
NULL	0.366608	0.368092	-0.00101557	0.0915451	0.000736077	0.24356	0.00916098	0.170998	0.0720418	0.0844882	0.504752	0.23045	0.276397	0.00348067	0.31255	0.178744	0.00273854	0.146778	0.178574	0.320425	0.415979	0.214776	0.000897629	0.0222521	0.023573	0.303057	0.00545744	0.194042	0.149844	0.374489
NULL	0.370171	0.0926123	0.162533	0.0214422	0.00763402	0.0768372	0.367874	0.0252297	0.0150284	0.235238	0.0360847	0.230856	0.106839	0.0421464	0.250863	0.14849	0.0121338	0.0486761	0.156507	0.340704	0.681929	0.472474	0.135071	0.0394779	0.241226	0.0233839	0.352123	0.0578791	0.174815	0.0968623
NULL	0.357764	0.0623594	0.0160164	0.013189	-0.00085698	0.0545627	0.0214716	0.0927469	0.00840303	0.366604	0.557551	0.398711	0.0537616	0.296492	0.0374832	0.361049	0.0262595	0.00294375	0.0694379	0.209462	0.100684	0.0679604	0.0766935	0.0794948	0.00719847	0.00433315	0.000905245	0.0765314	0.0472822	0.0272639
NULL	0.117181	0.0107065	0.297247	0.0371709	0.045364	0.121932	0.160453	0.203032	0.0295326	0.0465795	0.285091	0.0116917	0.180954	0.268237	0.204079	0.0740999	0.0101774	0.338263	0.248737	0.189834	0.00809746	0.215338	0.0144884	0.030186	0.20744	0.0276863	-0.000997491	0.00520539	0.054712	0.0103619
NULL	0.0291189	0.0797407	9.78775e-05	0.0387698	0.034877	0.226446	0.0805624	0.401473	0.0060631	0.342276	0.0844052	-0.000687094	0.00420445	0.306401	0.141471	0.0348111	0.11048	0.135189	0.271956	0.00662495	0.10187	0.37821	0.168731	0.120631	0.0319579	0.413985	0.0308902	0.163861	0.193477	0.00489366
NULL	0.250009	0.0195871	0.0334586	0.296964	0.0168332	0.344658	0.0445693	0.0399084	0.0202892	0.303275	0.425501	0.268295	0.00042631	0.348219	0.178401	0.106869	-0.00091778	0.372694	0.520247	0.230686	0.160536	0.256781	0.0968836	0.129001	0.157996	0.399788	0.195676	0.0209176	0.257874	0.00879087
NULL	0.370569	0.0266539	0.258552	0.171813	0.0915862	0.00176675	0.0456791	0.0273547	0.0826641	0.248075	0.188642	0.0571613	0.190035	0.0100756	0.392242	0.202352	0.0306419	0.447042	0.399143	0.205708	0.111323	0.594572	0.0999226	0.190603	0.213283	0.0971497	0.285131	0.162985	0.163734	0.0665503
NULL	0.0466818	0.420082	0.0523998	0.208435	0.0847534	0.222143	0.127955	0.214448	0.0591418	0.320608	0.100802	0.317169	0.140168	0.285454	0.45607	0.18113	0.0272019	0.0763949	0.000672353	0.0141438	0.0869038	0.201652	0.131779	0.115148	-0.000365374	0.0677246	0.235563	0.0429104	0.0823669	0.144705
NULL	0.00286107	0.214409	0.00207232	0.0964296	0.027164	0.0362151	0.226106	0.214525	0.0141792	0.0116725	0.170423	0.193171	0.0144006	0.133869	0.00573507	0.405084	0.000941994	0.257872	0.0108982	0.244512	0.497049	0.0161347	0.06373	0.243372	0.0488082	0.101614	0.00543583	0.011313	0.544523	0.337466
NULL	0.00737746	0.0072791	0.221669	0.00802725	0.000420117	0.0495954	0.0103336	0.433858	0.0224621	0.380597	0.325769	0.0231288	0.377433	0.00274225	0.022045	0.139303	0.0284483	0.186428	0.0386545	0.127067	0.222041	0.314629	0.102739	-0.000471812	0.00451528	0.0512022	0.000626086	-0.000677566	0.213	0.0148568
NULL	0.25399	0.0275145	0.0916216	0.262095	0.00654064	0.359974	0.304319	0.218108	0.167678	0.161717	0.0775924	0.221624	0.340393	0.033192	0.116904	0.150931	0.0252433	0.016058	0.127757	0.155098	0.166508	0.126219	8.3452e-05	0.0800265	0.155044	0.032702	0.0248524	-0.00018784	0.0120195	0.0121255
NULL	0.361863	0.00765102	0.0479884	0.0350192	0.0128453	0.0120363	0.423102	0.204324	-0.000297733	0.0120846	0.0522607	0.000100525	0.0825973	0.325809	0.0212507	0.322974	0.0111927	0.0532609	0.215116	0.262657	0.0561813	0.0446327	0.0690092	-0.000336363	0.163377	-0.00106024	0.409733	0.218406	0.151466	0.0783625
NULL	0.0531512	0.0560479	-0.00100082	0.0127635	-0.000559227	0.0831361	0.0644898	0.25021	0.0137131	0.0014026	0.233282	0.0064177	0.358249	0.0504499	0.00410689	0.312909	0.100622	0.00390071	0.029256	0.0166312	0.0289771	0.67709	0.0978956	0.137248	0.428722	0.212177	0.041261	0.022774	0.00908774	-0.00059301
NULL	0.21488	0.0185902	0.349773	0.0426049	0.000344629	-0.00085776	0.103014	0.15502	0.0094886	0.115938	-0.000773766	0.0839523	0.294081	0.0227128	0.106903	0.0361219	0.0600843	0.172719	0.00958981	0.261573	0.141024	0.0383859	0.00793427	0.153668	0.301621	0.197915	0.0790963	0.235159	0.028741	0.000327492
NULL	0.147582	0.179963	0.00541688	0.190623	-0.000400941	0.168841	0.292735	0.358982	0.179188	0.190522	0.0347025	0.00484588	0.0901928	0.204346	0.503703	0.00653146	0.0271342	0.00593043	-0.000585014	0.0758432	0.419568	0.265386	0.302463	0.150845	0.00247964	0.395821	0.226581	0.0207991	0.0535843	0.183695
NULL	0.0197579	0.189693	0.00317805	0.0636379	0.0413563	-0.000973185	0.00455464	0.69534	0.00740261	-0.00104803	0.500947	-0.000520226	0.155882	0.139351	0.0688024	0.00986148	0.0158988	0.0431836	0.00349987	0.076847	-0.000883397	0.0783346	0.00402698	0.00101621	0.00277066	0.0167306	0.175366	0.145555	0.108618	0.00536859
NULL	0.145196	0.0854498	0.00642487	0.0197918	0.0924505	0.0602492	0.0181143	0.00228286	0.043556	0.0324775	0.0457418	0.262302	0.263174	0.122962	0.037639	0.435305	0.0168727	0.0214084	-0.000972759	0.000277843	0.156286	0.724841	0.0807641	0.260704	0.222802	0.0102053	0.266081	0.0567204	0.305156	0.24382
NULL	0.130753	-0.000229905	0.0852329	0.198074	0.0774683	0.178443	0.0185577	0.00312374	0.00118828	0.00685788	0.142897	0.0304977	0.144209	0.287005	0.213644	0.00672284	0.0418767	0.00338099	0.295918	0.00641951	0.361486	-0.000690422	0.0115267	0.172959	0.0134342	0.234076	-0.000543881	0.0918617	0.32827	0.0348813
NULL	0.0470153	0.0429907	0.0307995	0.0466203	0.0779232	0.309945	0.0335148	0.0116129	0.0150381	0.123962	0.584962	0.0579622	0.308225	0.0133131	0.0221166	0.123527	0.0166191	0.191196	0.000346184	0.162623	0.424997	0.0193725	0.227906	0.0242458	0.1378	0.101194	0.192909	0.0511353	0.016914	0.00797814
NULL	0.0767753	0.239871	0.0040985	0.211649	0.000850083	0.0819107	0.507238	0.0137956	0.130052	-0.00103984	0.354884	0.00455254	0.0267959	0.206092	0.307731	0.0964836	0.0262595	0.0686946	0.00125789	0.034832	0.0776352	0.38054	0.0125108	0.0324595	0.0329891	0.16157	0.207718	-0.00103544	0.17227	0.290165
NULL	0.170136	0.0165261	0.241288	0.0697192	0.0260589	0.149516	0.364852	0.119624	0.00444122	0.0381691	0.638159	0.121074	0.0115449	0.0741834	0.0329891	0.0179958	0.165459	0.00173101	0.242545	0.0189143	0.0050404	0.040032	0.155861	0.0741571	0.0168224	0.131296	0.0309467	0.404835	0.048354	0.00176732
NULL	0.11819	0.0046558	0.00817729	0.038352	0.0177961	0.0188668	0.280423	0.162618	0.0187027	0.119422	0.394513	0.307077	-0.000956671	0.0202419	0.115475	0.0945629	0.016895	0.092683	0.197157	0.176356	0.0983162	0.211044	0.160509	0.157487	0.0375137	0.0313428	0.11576	0.173232	0.133819	0.0398055
NULL	-0.00103355	0.00770671	0.126718	0.0867322	0.00231782	0.00120816	0.449733	0.0232353	2.3197e-05	-0.00103822	0.20239	0.334188	0.0728306	0.00329516	0.0144465	0.0599327	0.0359016	0.200639	0.0442559	0.146625	0.666471	0.391243	0.0240246	0.00607623	0.0803149	0.025926	0.213986	0.0167561	0.00391832	0.309994
NULL	0.120378	0.0710552	0.0634422	0.144486	0.0470097	0.413207	0.0197342	-0.000500998	0.000440378	0.198872	0.477187	0.293076	0.254692	0.213137	0.343941	0.168985	0.0809273	0.131092	0.304316	0.010362	0.125294	0.349891	0.118795	0.0956559	0.0943937	0.272578	0.17983	0.0776575	0.138126	-0.000984126
NULL	0.000795004	0.422059	0.0443133	-0.000867314	0.0266855	0.0386782	0.0179871	0.0432842	0.0020746	0.44905	0.149445	0.0129639	-0.000780171	0.371764	0.019944	0.349835	-0.000603757	0.372129	0.000937687	0.00250301	0.661334	0.626289	-0.00104919	0.0844682	0.0525551	0.0095976	0.304208	0.0620455	0.00391832	0.00146999
NULL	0.224328	0.0229983	0.00888083	0.0471998	0.000109119	0.213824	0.017348	0.00383138	0.0299524	0.0502168	0.470048	0.0131288	0.106851	0.00193904	0.316035	0.0399435	-0.00061875	0.183539	0.188602	0.128064	0.210393	0.259258	-0.000888315	0.117772	0.171905	0.331182	0.0480758	0.195514	0.172574	0.0239385
NULL	0.182459	0.0512413	0.0792619	0.063749	0.10071	0.0177016	0.000146139	0.0566123	0.0387256	0.183321	0.0971323	-0.000891835	0.217711	0.330803	0.0172492	0.0127167	-0.000422353	0.31398	0.267523	0.0870687	0.00835079	0.0562037	0.0727896	0.188384	0.24145	0.358234	0.327893	0.109242	0.119081	0.0767374
NULL	0.0921936	0.224212	0.0674913	0.26187	0.233451	-0.000347426	0.236719	0.0780535	0.0302076	0.00967028	0.185304	0.354961	0.0451276	0.335385	0.110523	0.00368778	0.0153325	0.215679	0.0625743	0.170754	0.0152645	0.0157399	0.0357039	0.0174463	0.0323975	0.025926	0.216349	0.0213834	0.223259	0.0775336
NULL	0.0311589	0.0586428	0.0206651	0.00240978	0.0118311	0.192359	0.00419136	0.443077	0.00476493	0.0324769	0.207089	0.0820692	0.00805141	0.205961	0.310075	0.351405	0.0337449	0.131148	0.136316	0.125296	0.0436206	0.362374	0.175525	-0.000978826	0.082284	0.106198	0.252108	0.13144	0.000909555	0.106674
NULL	0.0862709	0.0918176	0.109435	0.0636379	0.00376537	0.101016	0.117932	0.0920617	0.0412421	0.00471797	0.00304981	0.00779334	0.11757	-2.93219e-05	0.361474	0.136847	0.0234328	0.0995721	0.114417	0.00463775	0.120658	0.357318	0.0282494	0.00221993	0.363281	0.133445	0.247242	-0.000665186	0.101852	0.110608
NULL	0.42104	0.1654	0.00576941	0.127258	0.0156033	0.0924008	0.00039666	0.250025	0.00317006	-0.000750801	0.0248114	0.235695	0.111247	0.0872276	0.232142	0.0482542	0.0094972	0.377408	0.226858	0.00322942	0.11757	0.05909	-0.000915216	0.0571112	0.0718271	0.0559202	0.6143	0.0681355	0.0669429	0.0937384
NULL	0.173541	0.00779455	0.0506119	0.0981346	0.02388	0.0206137	0.207372	0.00596445	0.152551	-0.000407972	0.0123692	0.022664	0.12379	0.157115	0.0419654	0.0861673	0.0233533	0.104527	-0.000904846	0.0386719	0.119823	0.517151	0.00912536	0.138004	0.174251	0.253911	0.315614	0.0327227	0.122437	0.0480099
NULL	0.0226972	0.0256579	0.101649	0.0851179	0.131055	0.116284	0.265456	0.154868	0.0147943	0.164563	0.0134697	0.0239463	0.0435123	0.194227	0.241237	0.357152	0.198507	0.00462033	0.455441	0.114009	-0.000525737	0.315908	0.0178686	0.00794841	0.101362	0.0731825	1.437e-05	0.332767	0.0382594	0.0451428
NULL	0.104517	-0.000582328	0.0103328	0.186893	0.000562132	0.124945	0.025508	0.0968707	0.000850142	0.254094	0.0887154	0.102352	0.000792162	0.00540536	0.138226	0.0089072	0.0986705	0.130183	-0.000655766	0.00059236	0.668897	0.339113	0.000508492	0.00712813	0.00441543	0.316795	-0.000433976	0.00167748	0.344029	0.0967415
NULL	0.104517	0.0616392	0.00421863	0.0522513	0.0234496	0.527899	-0.000465894	0.207824	0.0720418	0.0943316	0.370286	0.295671	0.0018327	0.0323258	0.309703	0.224428	0.0168402	0.347817	0.0021103	0.194764	-0.000533374	0.472007	0.0337235	0.0563654	0.281418	0.0323024	0.00218934	0.261557	0.159049	-0.000287589
NULL	0.0348476	0.263171	0.00871364	0.0760234	0.140108	0.211482	0.0478051	0.0451719	0.056396	0.287007	0.235461	0.108988	0.260401	0.14527	0.0440496	0.00795174	0.0215488	0.110181	-0.00105089	0.2963	0.23678	0.0490273	0.224693	0.498312	-0.00100552	0.0110437	-0.00012615	0.0189186	0.0424206	0.0352126
NULL	0.062598	0.0800967	-0.000732255	0.00995642	0.000847747	0.175863	0.136917	0.0149739	0.151781	0.308364	0.0704915	0.110102	0.024375	0.00820713	0.369361	0.0111854	0.0191901	0.31242	-0.000641122	0.00335345	0.155056	0.213106	0.0309124	0.237959	0.0989328	0.0409067	0.516838	0.230891	0.0135186	0.219341
NULL	0.301768	0.070926	0.025702	0.198656	0.00804686	0.212924	0.0725627	0.00634387	0.00235386	0.0425397	0.28735	0.0120693	0.0872928	0.0822517	0.277512	0.0175672	0.106856	0.147703	0.106058	0.13337	0.118358	0.0564549	-0.000132004	0.0125965	-0.00100277	0.142551	0.0328875	0.00574198	0.272834	0.338059
NULL	0.274804	0.0258247	0.109938	0.114934	0.00618207	0.462534	0.193928	0.132511	0.00135096	0.00226443	0.376747	0.094112	0.244362	0.163403	0.0936084	0.00572456	0.0271371	-0.000603281	0.320773	0.0714011	0.374472	0.0596892	0.0558151	0.0031774	0.327088	0.121405	0.236362	7.8493e-05	0.0408132	0.303531
NULL	0.0242617	0.037428	-0.000192062	0.010988	0.0468879	0.0330778	0.101733	0.128308	0.175113	0.100664	0.0648844	0.0570735	0.205809	0.247089	0.174255	0.192119	0.0235902	0.0625181	0.000595508	0.281263	0.0597926	0.316128	0.00351822	0.160829	0.2901	0.233118	-0.000192529	0.128156	0.0141931	0.252919
NULL	0.344701	0.0156686	0.00362891	0.185898	-0.000283814	0.235155	0.168026	0.0853273	0.00135549	0.192213	0.00560294	0.000391689	0.153372	0.24125	0.0223227	0.500266	0.0318559	0.0534025	0.0528722	0.0248368	0.223566	0.211044	0.105673	0.0220419	0.339891	0.264753	0.00355976	0.197458	0.100846	0.0242324
NULL	0.265056	0.0138066	0.0798667	0.222407	0.0589719	0.0178031	0.171158	0.187329	0.0182235	0.43789	0.154338	-0.000982828	0.00654785	0.325388	0.00782502	0.013972	0.0130749	0.0683916	0.200707	0.205816	0.19868	0.633483	0.0030889	0.0323127	0.355663	0.0299497	0.0353887	0.0831926	0.291932	0.03048
NULL	0.205511	0.0770981	0.30857	0.00611221	0.153859	0.0662469	0.00316731	0.128851	0.0154277	0.103576	0.0592967	0.0113846	0.117162	0.0741245	0.277187	0.00293482	0.00426326	0.403755	-0.000505353	0.0118356	0.300994	0.569478	6.9009e-05	0.0544962	0.0447629	0.402181	0.0856848	0.168994	0.0479614	0.315359
NULL	0.0322096	-0.000961324	0.162046	0.159429	0.373286	0.215837	0.137881	0.114702	0.159813	0.119671	0.253336	0.00387656	0.190723	0.0522675	0.091237	0.26981	0.0158988	0.0457992	0.177715	0.382131	0.176434	0.0610537	0.0939545	0.0024913	0.443084	0.197538	0.0321189	0.0667802	-0.00085776	0.0211883
NULL	0.160097	0.0528594	0.116519	0.00561384	0.011722	0.0186735	0.0545584	0.248225	0.000378234	0.00636917	0.451045	0.185505	0.00720931	-0.00108789	0.171831	0.121497	0.0176784	0.125759	0.0794434	0.0511396	0.469972	0.0334775	0.000476385	0.212753	0.282387	0.407993	0.100168	0.0416417	-0.000944762	0.292713
NULL	0.00589945	0.167413	0.166982	0.486196	0.0901044	0.0147325	0.093599	0.171293	-0.000691661	0.208007	0.0113402	0.00638907	0.00456124	0.183445	0.389123	0.0759251	0.0110344	0.267097	0.0840012	0.0367917	0.118285	0.0640938	0.104045	0.121388	0.0196544	0.205443	0.262745	0.151466	0.1136	0.0744843
NULL	0.019253	0.0385787	0.0921095	-0.000627666	0.0415653	0.0130597	0.120098	0.00988628	0.0285576	0.139855	0.129313	0.280173	0.0314784	-0.00105973	0.00576514	-0.000729742	0.0281391	0.261493	0.0839634	0.388729	0.24977	0.575628	0.186723	0.0159912	0.167055	0.297787	0.0340037	0.0338018	0.00564948	-0.000853843
NULL	0.0671813	0.0302957	0.00196739	0.0101653	0.172458	0.23064	0.233818	0.00527736	0.0105894	0.103485	0.346475	0.13797	0.035866	0.0058232	0.00495232	0.0159391	0.0177818	-0.000765107	0.119532	0.0187248	-0.000658816	0.729647	0.151887	0.0232847	-0.00081248	0.0857219	0.437912	0.0643943	0.207378	0.0152975
NULL	0.354673	0.0403151	0.0040985	0.220735	0.0754132	0.195914	0.189536	0.0228299	0.00899917	0.12958	0.00833925	0.235742	0.00680762	0.080531	0.381153	0.0824324	0.0224908	0.276093	0.00136282	0.211501	0.165103	0.748223	-0.000365976	0.171882	0.0355236	0.044797	0.253934	0.00334158	0.45742	0.00313677
NULL	0.0669197	0.413035	0.122151	0.0839589	0.131219	0.175027	0.188354	0.186496	0.00285593	0.0678542	0.0119019	0.134928	0.00396867	0.0571516	0.0454939	0.0906351	0.0309722	0.13221	0.088113	0.0927953	0.416593	0.257068	0.056213	0.0908185	0.240333	0.00182905	0.008415	0.18383	0.191891	0.436966
NULL	0.211848	-0.000981231	0.0225631	0.00742866	-0.000448429	0.393809	0.305444	0.0249263	0.163436	0.250822	0.145648	0.162502	0.0315952	0.264324	0.343054	0.00469279	0.00153082	0.423559	0.00783122	0.111799	0.193749	0.21091	0.00602128	0.164062	0.250368	0.0976312	0.0871243	0.0396456	0.321336	0.373757
NULL	0.210531	0.104862	0.00189768	0.346811	0.316341	0.0178288	0.00947135	0.0376658	0.00174428	0.0118004	0.0705074	0.00416631	0.0569038	0.131642	0.0187673	0.000869607	0.0505435	0.360607	0.295352	0.0207751	0.178416	0.0757231	0.108767	0.0904179	0.0515324	0.127003	0.178766	0.305541	0.120473	0.187514
NULL	0.00306409	0.0260398	0.0133983	0.145002	-0.000909151	0.158898	0.333463	0.595866	0.00471889	0.0738038	0.140831	0.138581	0.0573616	0.488728	0.168794	0.459437	0.00931089	0.000345787	0.000172677	0.225871	0.672298	0.00600091	0.208065	-0.000579701	0.333974	0.0487512	0.0867105	0.0200834	0.423763	0.0760675
NULL	0.0957634	0.00663579	0.0467453	0.080917	0.00288167	0.129418	0.00611746	0.0194982	0.0264234	0.155363	0.054729	0.0190991	0.192334	0.0161317	0.386589	0.275975	0.104216	0.442282	0.143834	0.0407688	0.0409976	0.312533	-0.000967267	0.0179306	0.0443673	0.0729635	0.017417	0.156804	0.0957397	0.00918426
NULL	0.0294077	0.0232001	0.363033	0.00392731	0.079848	0.0145711	0.226883	0.0556865	-0.00108157	0.27715	0.00862376	0.100906	0.256748	0.199628	0.0531945	0.107437	0.0852565	0.0455894	0.0384949	0.280463	0.0240862	0.50214	0.184483	0.105562	0.0272101	0.0590118	0.0484643	0.119632	-0.000595211	0.0836017
NULL	0.0603229	0.160697	0.0800655	0.0659099	0.257994	0.00241498	0.66952	0.170941	0.0321423	0.198609	0.505388	0.00602645	0.00110844	0.193845	0.226168	0.217115	0.000846756	0.00102627	0.0984851	0.22333	0.529187	0.332932	0.121371	0.210108	0.00121244	0.0597544	0.282732	0.00592216	0.433189	0.0998278
NULL	0.459901	0.0998463	-0.000997328	0.275258	0.00656281	0.0209118	0.026228	0.0741516	-0.000962814	0.309768	0.226704	0.135209	0.170363	0.0173304	0.280263	0.182585	-0.000473198	0.39957	0.237078	0.217566	0.159028	0.738357	0.0402346	0.123667	0.443006	0.33188	0.188429	0.128904	0.0585359	0.0447517
NULL	0.0143797	0.0299649	0.0415397	0.220962	0.00975474	0.00147423	0.102409	0.141331	0.0818504	0.107013	0.315502	0.20591	0.154831	0.38982	0.234101	0.0323076	0.000124424	0.386266	0.0272245	0.245657	0.042175	0.312971	0.0125547	0.144216	0.271154	0.0358145	0.28685	0.039932	0.274444	0.0446855
NULL	0.00746199	-0.000195418	0.00164929	0.0880276	0.00145934	0.174091	0.235246	0.0262073	0.0257421	0.261551	0.207635	0.371901	0.413158	0.362052	0.148154	0.200992	0.11074	0.196557	0.11589	-0.000616951	0.0185192	0.0458933	0.0365235	0.107598	0.0219032	0.15103	0.126551	0.264962	0.321718	0.392733
NULL	0.0242189	0.059318	0.00617377	0.0805457	0.0289848	0.115761	0.285534	0.140434	0.0421349	0.00121154	0.0045779	0.00399894	0.331796	0.296545	0.30258	0.326278	0.0271981	-0.000894059	0.365594	0.0119838	0.184671	0.239208	0.0143021	0.149332	0.181721	0.175717	0.0509812	0.123618	-0.000308665	0.326161
NULL	0.0236543	0.234269	-0.00098139	0.150339	-0.000801511	0.223444	0.0101324	0.0210751	0.00554502	0.028636	0.273184	0.444421	0.104718	0.398574	0.310548	0.270855	0.0215488	0.0449369	0.187316	0.148518	0.695713	0.128045	0.0141018	0.166005	0.152438	0.335996	0.274925	0.0267936	0.179416	4.62795e-05
NULL	0.231672	0.0607337	0.00506612	0.166049	0.0365228	0.131114	0.176185	0.023106	0.0241851	0.347405	0.269358	0.0165853	0.389432	0.0446205	0.0413208	0.0414769	0.0299668	0.460751	0.0233004	0.106645	0.258839	0.717272	0.019932	0.0360142	0.0439832	0.0738254	0.0181557	0.0217607	0.296752	0.0506189
NULL	0.130666	0.0437762	0.0732797	0.00610724	0.00577516	0.360636	0.303111	0.304064	0.00437475	0.341184	0.00705616	0.20391	0.0908495	0.143048	0.0678985	0.020154	0.0731934	0.222002	0.143583	-0.000219944	0.000748057	0.604069	-0.000575512	0.137049	0.0104111	0.277156	0.201871	0.0192686	0.28852	0.0476058
NULL	0.0421776	0.00350197	0.102739	0.0462169	0.00298481	0.00846105	0.193884	0.417893	0.0133593	0.0788089	0.176429	0.042932	0.146575	-0.000216909	0.102158	0.0502372	0.0158988	0.0111392	0.00209363	0.0731638	0.0759103	0.00106401	-0.000934156	0.0294523	0.179697	0.0538931	0.011803	0.088313	0.00677694	0.377437
NULL	-0.00102013	-0.000381796	-0.000341623	0.312695	0.000172723	0.118526	0.0604903	0.274885	0.233104	0.202541	0.261123	0.0439758	0.091441	0.152673	0.141471	0.0141709	0.0213764	0.00589846	0.152153	0.141661	0.0201495	0.231443	0.189987	0.0698514	0.161723	0.11982	0.0379625	0.0615896	0.173612	0.342941
NULL	0.239587	0.231462	0.00325914	0.0242134	0.0521953	0.0658784	0.325304	0.110003	0.0557954	0.00267727	0.00473956	0.00905595	0.057543	0.317373	0.0880563	0.00973281	0.0125711	0.0465482	-0.00103069	0.0407688	0.00981081	0.594572	0.0169228	-0.000942276	0.0753285	0.306011	0.483028	0.184491	0.104528	0.0600453
NULL	-0.000724329	0.183469	0.0471423	0.0346483	0.0210665	0.451611	0.000781848	0.281324	0.003476	-0.000845492	0.0105604	0.117367	-0.000527842	0.187076	0.0489207	0.203418	0.024375	0.0806803	0.0151381	0.0229934	0.0278963	0.461981	0.0162204	0.0845301	0.205807	0.0281896	0.571926	0.171664	-0.000966469	0.00651149
NULL	0.172962	0.0294644	0.000874959	-0.00100592	0.0238081	0.0139786	0.0711313	0.200229	0.0567401	-0.000888966	0.0106921	0.00594129	0.236376	0.383366	0.438136	0.245882	0.0116669	0.380036	-0.000965381	0.317177	0.256089	0.0133647	0.0885242	0.0700687	0.378421	0.177693	0.121715	0.0489597	0.113761	0.13763
NULL	0.453399	0.0900609	-0.000323199	0.231231	0.0335993	0.0152744	0.205698	0.293531	0.176423	0.409181	0.00832546	0.455824	0.0458975	0.426879	0.550815	0.0686362	0.0110429	0.0887244	0.117003	0.211392	0.130934	0.0151991	0.0176561	0.01395	0.017549	0.156948	0.482526	0.0648093	0.281508	0.182845
NULL	0.309404	0.00908085	0.016598	0.112323	0.055545	0.296508	0.281156	0.00876394	0.00340427	0.00449189	0.264968	0.162763	0.235624	0.119955	0.438136	0.243811	0.0281443	0.405859	-0.000988463	0.00745879	0.557322	0.0403503	0.0412513	0.0352182	0.00507299	0.0220472	0.0605849	0.0397346	0.0294792	0.273217
NULL	0.0210127	0.00314762	0.322344	0.11605	0.0237039	0.331456	0.00989114	0.184884	-0.000562538	0.0706417	0.100249	0.00135602	0.0831999	-0.000616882	0.236891	0.211817	3.83759e-05	0.0116365	0.2044	0.319748	0.0332293	0.791367	0.0799647	0.09719	0.220773	-0.000918503	0.0455637	0.14223	0.0647162	0.219393
NULL	0.0827926	-0.000945945	0.000448618	0.178144	0.00764001	-0.00089683	0.218949	0.142654	0.00806303	4.02914e-05	-0.000889464	0.271705	0.0131501	0.192723	0.281248	0.0140272	0.0252433	0.111746	0.0322462	0.173263	0.025725	0.451877	0.0666558	0.0165412	0.0495537	0.00916327	0.311913	0.0143728	0.00953338	0.00511854
NULL	0.0966212	0.132499	0.486756	0.090919	0.0500397	0.302707	0.304667	0.400438	-0.000302724	0.129422	0.299812	0.0964784	-0.000943107	0.249521	0.0888085	0.00727755	0.0328433	0.0791835	0.00615017	0.0108297	0.141074	0.167887	-0.000900111	0.128826	0.0245209	0.0637177	0.274468	0.201049	0.108753	0.0492953
NULL	0.00842607	0.0222001	0.0346674	0.100252	0.014406	0.0653997	0.00336401	-0.000703446	0.0143472	0.0231816	0.0160335	0.358344	0.102092	0.348623	0.00956525	0.202782	0.00223587	0.0267145	0.247054	0.0265035	0.0187411	0.136928	0.114698	0.0538259	-0.000919795	0.0790383	0.247079	0.0462114	0.0155243	0.0760337
NULL	0.0414226	0.000532688	0.0858969	0.132814	-0.000649697	0.269484	0.0489837	0.0458241	0.00042148	0.208328	0.524454	0.192683	0.155902	0.453969	-0.000873557	0.010693	0.06993	0.538282	0.000283403	0.164194	0.0785472	0.0222709	0.231539	0.0283018	0.274172	0.412926	0.0846633	0.205287	0.01595	0.00544596
NULL	0.157601	0.000426382	0.0573992	0.0741653	0.00788119	0.0474379	0.101835	0.218108	-0.000452986	0.33954	0.0447336	0.000777765	0.451334	0.161605	0.105851	0.171058	0.0122822	0.477041	0.0446152	0.289229	0.212635	0.0487092	0.0531728	0.00166902	0.178112	0.0501703	0.200903	0.241117	0.0492919	0.000642561
NULL	0.206681	0.430119	0.00860761	0.180431	0.0923436	0.216677	0.00220282	0.0233568	-0.00100732	-0.000247068	0.35441	0.106742	0.0156467	0.290347	0.181767	0.175148	0.00257155	0.109593	0.0675337	0.189589	0.375334	0.345338	0.0397232	0.120574	0.394633	0.164265	0.169265	0.161906	0.0703669	0.0759717
NULL	0.0760767	0.264649	0.00723852	0.00437009	0.0136164	0.159611	0.36036	0.016445	0.00575362	-0.000491243	0.375542	0.071754	0.145409	0.0335974	0.455935	0.0670879	0.0271329	0.121055	0.00835019	0.536586	0.251505	0.114672	0.0252083	0.0253372	0.290803	0.235794	0.0507557	0.0454071	0.00498675	0.233813
NULL	0.441315	0.104249	-0.000317526	-0.000414557	0.00132249	0.177525	0.0118961	0.0576487	0.00535895	0.169647	0.0644069	0.0778479	0.0462648	0.00624532	0.000350189	0.0841366	0.111813	-0.000603944	0.11887	0.0208196	0.36253	0.706318	0.00639517	0.0112415	0.0939124	0.632699	2.6431e-05	0.104474	0.00170036	0.00609412
NULL	0.0627523	0.0151049	-0.00108945	0.0328116	0.0302548	-0.000676892	0.0948271	0.141236	0.0311819	-0.000683489	0.466483	0.0438689	0.341997	0.28575	0.175284	0.108917	0.0237318	0.0471441	0.341393	0.190047	0.0103359	0.00332069	-0.000900096	0.223526	0.0188047	0.00724101	0.140558	0.00559987	0.0518569	0.0174454
NULL	0.00902232	0.108422	0.0317792	0.115112	0.346041	0.0765356	0.260845	0.00995756	0.0689748	0.17564	0.119986	0.254658	0.0112732	0.0372574	0.176928	0.456477	0.0224908	0.0472077	0.073402	0.230939	0.0660548	0.174202	0.132129	0.108944	0.0338599	0.412967	0.0318934	0.431004	0.0167345	0.277638
NULL	0.0626439	0.00196726	0.0956912	0.188686	0.0637345	0.194047	0.0206688	0.00156544	0.0308328	0.029727	0.117402	0.238919	0.0689868	0.0147136	0.0423271	-0.000554899	0.0233533	0.0895087	0.0419349	0.290307	0.302317	0.0249477	0.153085	0.0651359	0.18613	0.105848	0.33626	0.0919746	0.186031	0.0595013
NULL	0.193845	0.295775	0.150395	0.0200709	0.019073	0.0301091	0.00113191	0.0357815	0.0019768	0.311	0.165862	0.130717	0.11178	0.338752	0.160731	0.0391652	0.0148358	0.448656	0.0108994	0.0510846	0.0575063	0.0319392	0.002741	0.0916476	0.273886	0.129529	0.0984608	0.00390585	0.0986332	0.00280272
NULL	0.00539807	0.0451966	0.0988954	0.161036	0.0317994	0.10467	0.335338	0.185329	0.00942173	0.200891	0.763212	0.372094	0.107826	0.240404	0.519611	0.16144	0.0337449	0.460715	0.183114	0.0911007	0.553289	0.370501	0.00644401	0.165892	0.10407	0.0436065	0.00321994	0.1699	0.18205	0.0295552
NULL	0.245353	0.34698	0.0178877	0.199159	0.0194694	0.487608	0.230084	0.0300378	-0.000369893	0.187054	0.229714	0.00924467	0.068195	0.299216	0.0398589	0.235489	0.0744204	0.290573	0.199801	0.26913	0.033935	0.00207904	0.00839688	0.00610394	0.286727	0.100707	-0.000254645	0.101714	0.20754	0.0600235
NULL	0.120851	0.227502	0.0769134	-0.000927216	0.0389375	0.251506	0.0740476	0.128851	0.0182726	0.0904566	0.125155	0.0549234	0.201674	0.152716	0.0174375	0.158439	0.0853434	0.126999	0.106478	0.0185547	0.0467513	0.0182514	0.165269	0.00478842	0.0245339	0.0200976	0.134921	0.0300745	0.00851504	0.0709473
NULL	0.120378	0.0407024	0.0651726	0.198491	0.000235248	0.00525528	0.0566489	0.00695552	0.0346168	0.0205354	-0.000854217	0.215184	-0.000527688	0.00540536	0.0650876	0.193159	0.00366738	0.273571	0.0644624	0.193001	0.117742	0.0626887	0.0971515	0.204204	0.139223	0.0163655	0.280375	0.0293331	0.362243	0.240377
NULL	0.233822	0.00945309	0.0585378	0.0487627	0.00175538	0.0524707	-0.00072661	0.152502	0.309404	0.188292	0.297428	0.00844092	0.179399	0.0131862	0.185457	0.197583	0.00460776	0.199304	0.117156	0.4975	0.349159	0.108604	0.102709	0.0531917	0.0243555	0.208019	0.16951	0.0128047	0.0934783	0.114453
NULL	0.0275549	0.026663	0.068105	0.109786	0.0445995	0.189539	0.252107	0.223278	0.0149167	0.430142	0.354373	0.443993	0.23329	0.17133	0.0864874	0.0841978	0.00233503	0.538381	0.0525362	0.231578	0.0185601	0.0417067	-0.000793409	0.0135441	0.0223368	0.238322	-0.000863665	0.0187013	0.197773	0.0130919
NULL	0.0200715	0.171103	0.43074	0.0468622	0.094596	0.0722092	0.341184	0.294504	0.00598368	0.223435	0.421548	0.155929	0.0273067	0.0379045	0.376447	0.396025	0.0646073	0.290372	0.0729938	0.218788	0.243933	0.0643896	0.215167	0.0838372	0.185921	0.364196	0.440938	0.0688222	0.177998	0.0137998
NULL	0.0481684	0.300724	0.286029	0.241846	-0.000762457	0.0145922	0.0670495	0.0898702	0.0251868	0.139024	0.392853	0.168175	0.278316	0.0620641	0.15262	0.242537	0.00742939	0.00684297	0.0140983	0.170739	0.247215	0.476167	-0.000874222	-0.00100836	0.233608	0.0130019	0.169748	0.00840195	0.0444279	0.0218706
NULL	0.0389416	0.0139996	0.0178424	0.213457	0.00317771	0.0386553	0.0429145	0.214932	0.0491577	0.114917	0.164643	0.252766	0.27062	0.0211359	0.00105151	0.186026	0.0701902	0.171971	0.0205969	0.0137707	0.100917	0.086476	0.182707	0.137377	0.158903	0.313384	0.00274226	0.146104	0.195841	0.0952063
NULL	-0.000847486	0.277723	0.000406881	0.00836126	-0.000570373	0.0762656	0.222348	0.119624	0.0346329	0.212201	0.00521653	0.414713	0.386568	0.321017	0.0543226	0.28532	0.051433	0.274704	0.219359	0.0650027	0.0025603	0.0057052	0.227826	0.0946369	0.0208241	0.277739	0.130584	-0.000922323	0.00591356	0.105697
NULL	0.228731	0.0646827	0.305961	0.0121657	0.0715502	0.214383	0.145883	0.222869	0.00472521	0.227363	0.224925	0.00225663	0.0938295	0.209847	0.314067	0.00789463	0.0272019	0.582508	0.311202	0.185388	0.0035022	0.173346	0.0828925	0.04486	0.136865	0.00508583	-0.000951718	0.172635	0.0991228	-0.000346031
NULL	0.133195	0.00771621	0.272309	0.246555	0.0421312	0.119868	0.0291519	0.00139936	0.0710992	0.453263	0.0689577	0.188389	0.000770559	0.00823792	0.19127	0.189977	0.0102518	0.0564206	0.0843374	0.136415	0.00808424	0.0185863	0.0474045	0.00974918	0.174502	0.0667323	0.239641	0.0093386	0.37912	0.102532
NULL	0.104928	0.0196086	0.00451654	0.255833	0.17858	0.0304193	0.547365	0.311054	0.0554757	0.246306	0.357393	0.151992	0.0672685	-0.000241331	0.0581489	0.076016	0.0875696	0.417767	0.0337876	0.0524441	0.010773	0.194795	0.0010533	0.288233	0.0615564	0.0809151	0.304294	7.69533e-05	0.0355425	0.0080213
NULL	0.0269902	-0.000965405	0.0699108	0.0152609	0.0296794	0.452406	0.195892	0.121278	0.0754199	0.0805502	0.269909	0.0728887	0.270878	0.00540535	0.166784	0.169184	0.0290101	0.260893	0.108557	0.00544215	0.261575	0.0872478	0.134127	0.000680351	0.0658658	0.140784	0.3529	0.0972513	0.0111136	0.161274
NULL	0.0200016	0.0100448	0.0889284	0.0128114	-0.000338644	0.378775	0.276415	0.1908	0.0811888	0.132704	0.0308322	0.166639	0.178134	0.00561801	0.000345159	0.103089	0.0149574	0.00161973	0.0666932	0.0771161	0.137573	0.481492	0.00286676	0.00285333	0.00120627	0.0344422	0.269421	-0.00083883	0.155879	0.0187924
NULL	0.0604704	0.0102035	0.24262	0.0908007	0.102136	0.106005	0.250537	0.0777449	-0.000521875	0.026297	0.0163283	0.176108	0.308635	0.0446203	0.0490907	0.103509	0.00366738	0.0840194	0.0299385	0.202989	0.0487996	0.0169072	0.0713079	0.00939381	0.0471052	0.0903582	0.279888	0.00386806	0.0741073	0.0276995
NULL	0.236922	0.0111004	0.208675	0.00299614	0.0660982	0.0190475	0.15304	0.148368	0.0409684	0.042996	0.543293	0.00986639	0.0711321	0.193828	0.00242406	0.0731603	0.00389916	0.560178	0.330299	0.151447	0.155373	0.0533402	0.0753465	0.149054	0.00392846	0.321635	0.157235	0.290292	0.0609038	0.0949926
NULL	0.185406	0.080025	0.0397536	0.271305	0.00105041	0.238926	0.454153	0.0124645	0.0236108	0.159836	0.0787318	0.00345388	0.270309	0.0330256	0.0122722	0.230702	0.0337449	0.10902	0.0971371	0.11531	0.00158456	0.0148171	5.57633e-05	0.153729	0.298022	0.301155	0.0604879	0.241726	0.316021	0.0648475
NULL	-0.00089907	0.0403151	0.0456426	-0.000498458	0.0874078	0.176893	0.210828	0.115578	0.00567183	-0.00092606	0.00663307	0.0134109	0.0357551	0.00874745	0.0910449	0.119411	0.174505	0.426462	0.0268054	-3.21673e-05	0.0847396	0.622854	0.00287673	0.115517	0.162416	0.168301	0.0156773	0.00206318	0.113397	0.0593196
NULL	0.195381	0.00977809	0.320073	9.79789e-05	-0.00066253	0.334291	0.00160002	0.0176346	0.150711	0.0439468	0.332786	0.0371125	0.175382	0.353102	-0.000567789	0.039452	0.00178688	0.0191359	0.0893845	0.253016	0.792656	0.0770353	0.0866953	0.143219	0.00996195	0.267183	0.431211	0.117572	0.0641418	0.0980642
NULL	0.0895627	0.0329035	0.0391538	0.194809	0.0260954	0.372522	0.0147927	-0.000975668	0.0111039	0.121663	0.0627124	0.380476	0.00436639	0.0689348	0.040537	-0.00017376	0.0224265	0.110165	0.169617	0.457443	0.166508	0.395895	0.0492793	0.0760804	0.102561	0.00815676	0.112215	0.077858	0.304028	0.0544525
NULL	0.0361037	0.0630769	0.00961924	0.0146711	0.0581843	0.00558194	0.102118	0.0136389	0.0132138	9.66343e-05	0.00396605	0.0641429	0.311708	0.134748	0.253347	0.393709	0.0244206	0.224407	0.242259	0.207495	0.188954	0.054136	-0.000104903	0.0602964	0.268419	0.220866	0.0108919	0.0118291	0.420339	0.176769
NULL	0.0476298	0.199097	0.0297161	0.00315471	0.0132166	0.0340552	0.296673	0.177481	0.0913177	0.443646	0.0127882	0.0299358	0.0111715	0.135715	0.0975194	0.0582583	0.0243101	0.0995721	0.00109941	0.013868	0.150356	0.583241	0.00414648	0.0628675	0.325983	0.323596	0.08198	0.195514	0.0467669	0.0148061
NULL	0.124841	-0.000938263	0.147598	0.0237961	0.0190406	0.0188668	0.0645129	0.0792816	0.0768389	0.058114	0.0172749	0.0483685	0.320475	0.12645	0.00476728	0.482807	0.045957	0.331554	0.256034	0.162566	0.198044	0.147631	0.00281127	0.143102	0.00273472	0.0156002	6.97201e-05	0.0736479	0.0882731	0.203604
NULL	0.125187	0.106625	0.249633	0.000885063	0.0784091	0.281972	0.155229	0.0776341	0.00889272	0.195099	0.183534	0.0902396	0.0477325	0.235247	0.0544941	0.157207	0.0251694	0.0026278	0.0905063	0.330958	0.669372	0.0238075	-0.000164644	0.227017	0.292111	0.0339483	0.082423	0.138684	0.0189811	0.00247729
NULL	0.0740136	0.00123605	0.0078965	0.138237	0.000503049	0.00417606	0.00115968	0.0474815	0.00477557	0.264699	0.266151	0.113743	0.0882329	0.0150572	0.238318	0.0417178	-0.000566014	0.28027	0.0209634	0.0394067	0.513417	0.115038	0.0083636	0.0028711	0.0112856	0.209609	0.535417	0.0050842	0.462034	0.330034
NULL	0.326764	0.251748	0.400606	0.0325356	0.0133339	0.0135177	0.117045	0.0834473	0.0382481	0.0108916	0.395417	0.0895791	0.122524	0.145189	0.402943	0.0197631	7.12133e-05	0.0391001	0.204232	0.512291	0.00833934	0.0689814	0.263744	0.00531739	0.034731	0.506064	0.0848097	-0.00125822	0.222393	0.383922
NULL	0.0503883	0.0934061	0.00382669	0.0379181	0.0153617	0.193228	-0.000858902	0.0589662	0.0717586	-0.00103592	0.0945028	0.168175	0.141075	0.0879599	0.30545	0.197136	0.126488	0.210715	0.0286965	0.302978	0.042866	0.035562	0.126681	0.0680589	0.303424	0.0224743	0.166353	0.001363	0.17803	0.084819
NULL	0.0144202	0.00730471	0.0186349	0.235378	0.00593247	0.0771457	0.0873672	0.111693	0.00482804	0.035208	0.366733	0.00756175	0.179052	0.318293	0.0636874	0.00566999	0.0719775	0.0996777	0.228256	0.0162211	0.323377	0.578946	0.00168347	0.0577335	0.0327024	0.000981118	0.223277	0.136582	0.0862288	0.158048
NULL	0.286326	0.145251	0.0576297	0.254834	-0.000418363	0.385848	0.0626183	0.0338102	0.00389082	0.0679887	0.0410003	0.0925219	0.0423083	0.653666	0.047713	0.00609127	0.0933157	0.0941402	0.00135452	0.102187	0.139426	0.31112	0.00969859	0.0130899	0.078695	0.0155496	0.137347	0.128359	0.00171687	0.0589489
NULL	0.0237418	0.00721598	0.0247338	0.00169454	0.166025	0.054712	0.104485	0.0442318	0.00590625	0.0587065	0.296543	0.227358	0.0250477	0.250345	0.0236419	0.00344637	0.0253172	0.163866	0.00443976	0.216449	0.221064	0.0507363	0.0403831	0.351941	0.0605402	0.0502608	0.0745088	0.0220404	0.284672	0.00146173
NULL	0.120172	-0.000252082	0.313423	0.0367839	0.173714	0.43933	0.195867	0.0443916	0.00675533	0.286102	0.0946351	0.0965163	0.0600179	0.0154099	-0.000427703	0.104297	0.0214626	0.48273	0.11387	0.156051	0.130628	0.0239141	0.0899584	0.261488	0.00688084	0.21059	0.262745	0.203335	0.245216	0.0235957
NULL	0.303463	0.180897	0.138118	0.05909	-0.00022901	0.0766714	0.0261644	0.0389498	0.0431102	0.113447	0.458402	0.00347579	0.239352	-0.000688655	-0.000989125	0.0125928	0.00270999	0.286983	0.12548	0.413289	0.31107	0.531506	0.00679523	-0.000914882	-0.000688194	-8.66832e-05	0.182014	0.138257	0.0390257	0.213426
NULL	0.130367	0.206937	0.0683922	0.265215	0.0247759	0.22977	0.0204345	0.011744	0.00393269	0.165038	0.246433	0.223546	0.00184803	0.0259735	0.0301708	0.503438	0.0413017	0.102584	0.097608	0.18836	0.59313	0.00448329	0.0109185	0.113078	0.0511562	0.00535289	0.0052924	0.468064	0.182189	0.0089117
NULL	0.226018	0.409552	0.0368048	0.0339314	0.0266361	0.285365	0.0721434	0.146749	0.388481	0.0189422	0.15901	0.0362851	0.0239182	0.178321	0.0141904	0.14804	0.0480548	0.239084	0.288994	0.170384	0.254487	0.603491	0.18993	-9.66659e-05	0.0992939	0.00562192	-0.000985403	0.101535	0.571649	0.100166
NULL	0.148416	0.0645787	0.00783876	0.117188	0.0341746	0.0452487	0.0554837	0.123282	0.0399837	0.0178328	0.0560694	0.188528	0.328651	0.050315	0.214738	0.175907	0.0589154	0.495977	-0.000754965	0.0169314	0.011626	0.00437231	0.0814112	0.152176	0.0166552	0.306267	0.615619	0.0693853	0.21307	0.0168811
NULL	0.098014	0.00145759	0.189867	0.0460939	0.0279118	0.0077976	0.226007	0.306642	-0.000993411	0.23089	0.00610366	0.0316414	0.202667	0.223797	0.00414354	0.0420582	0.0375736	0.000599003	0.0037849	0.0930376	0.035305	0.00332069	0.00890973	0.00174836	0.0263345	0.0423307	0.519247	0.451762	0.00621181	0.207827
NULL	0.0320272	0.045447	0.030507	0.00342977	0.156016	0.0653486	0.0916416	0.0135822	0.0191758	0.113971	0.176339	0.00849263	0.00126588	0.367446	0.356788	0.31457	0.0320346	0.1308	0.0846	0.00900771	0.338203	0.0355768	0.00773249	0.124677	0.28748	0.440038	0.215654	0.00996331	0.19145	0.000234164
NULL	0.167877	0.140216	0.118198	0.0913343	0.151087	0.146512	0.437905	0.108896	-0.000952714	0.000686314	0.00813188	0.0157431	0.215711	0.258385	0.253059	0.242329	0.0601482	0.199286	0.00266358	0.341487	-0.000164834	0.585898	0.0669412	0.389475	0.24482	0.0138891	0.3529	0.00210605	0.238332	0.197395
NULL	0.0363831	0.354651	0.180995	0.0301408	0.210859	0.0539937	0.347993	0.219281	-0.000256699	0.346768	0.0157556	0.18706	0.00233297	0.285833	0.0876821	-0.000238908	0.015003	0.00156223	0.187026	0.119323	0.699722	0.0483648	0.0839316	0.00507268	-0.000691975	0.199608	0.030519	0.125679	0.0184976	0.0421938
NULL	-0.000964676	0.00785714	0.0434739	0.0234153	0.0283406	0.0670194	0.146009	0.150695	0.0115958	0.108331	0.221465	0.138581	0.00607262	0.0186435	0.323886	0.00800351	0.0262595	0.455838	0.054303	0.0541512	0.229996	0.164825	0.0100873	0.0297898	0.128559	0.00648253	0.019429	0.0190321	0.145853	0.416514
NULL	0.0357948	0.121139	0.000443618	0.160508	0.0730138	0.04016	0.434916	0.236623	0.0112571	0.201522	0.0225161	0.00998074	0.095643	0.0813373	0.0907814	0.00032871	0.0802331	0.0166224	0.179014	0.13048	0.401169	0.505016	0.0611452	0.0772052	0.193494	0.00684404	0.218419	0.151008	0.0362151	2.58444e-06
NULL	0.212247	0.00387549	0.0643721	0.0665065	0.0925095	0.419568	0.475625	0.0319892	0.0432959	0.221789	0.246151	0.0342908	0.0244898	0.395773	0.26358	0.174054	0.0224908	0.0344835	0.23182	0.40722	0.264797	0.234498	0.0110321	0.152193	0.48173	0.00610747	0.0129286	6.45947e-05	0.0202912	0.254447
NULL	0.123391	0.0605021	0.201411	0.0963757	0.0313526	0.039939	0.329806	0.1825	0.0130534	0.0499184	0.293517	0.00121069	0.047459	0.0215736	0.299457	0.0780292	0.0252433	0.275397	0.0139917	0.129629	0.634576	0.14669	0.0188086	0.030561	0.0802865	0.0467141	0.00717923	0.25553	0.124926	0.313808
NULL	0.00582893	0.0263156	0.228214	0.0910279	0.000145765	0.200488	0.160149	0.138142	0.0393074	0.0323861	0.21982	0.306103	0.0793712	0.0310726	0.12945	-0.00045182	0.0753483	0.138396	0.00246202	-0.000858205	0.175044	0.0853426	-0.000998769	0.17239	0.170926	0.0973903	0.0774187	0.0870851	0.09105	0.0320746
NULL	0.0704938	0.247273	0.0188156	0.0208829	0.00423967	0.16883	0.0162211	0.205953	0.0128056	0.414182	0.0545699	-0.000880167	0.00243806	0.175562	0.278842	0.00568557	0.00740469	-0.000996073	0.10261	0.423277	0.192687	-0.0006951	0.185867	0.0570566	0.0731063	0.0744078	0.215487	0.285964	0.298424	0.181472
NULL	0.00786271	-0.000586939	0.0737313	0.0581169	0.032283	0.0690995	0.416557	0.194735	0.0225943	0.0493222	0.113847	0.188127	0.0596232	0.0323539	0.0373948	0.0181649	0.0281443	0.230426	0.100175	0.239924	0.0817572	0.0155177	0.0229636	0.22802	0.0853062	0.596387	0.108503	0.0428682	0.453875	0.0682654
NULL	0.211161	0.0469296	0.0375492	0.133394	0.0116238	0.294013	0.325661	0.157295	-0.000671452	0.00253349	0.101983	0.00957025	0.123131	0.238746	0.0829474	0.345687	0.00216469	0.015052	0.149561	0.0606175	0.135985	0.609054	0.122047	0.0208373	0.132193	0.258613	0.0125277	0.00267406	0.15846	0.0899339
NULL	0.193481	0.171202	0.0578395	0.0432521	0.02388	0.00514793	0.31963	0.240237	0.00317529	0.06012	0.58368	0.00493097	0.00444223	0.0111173	0.184265	0.293714	0.0177818	0.257624	0.20547	0.0589741	0.383512	0.111869	0.01279	0.235931	-0.001002	0.267597	0.0905848	0.229399	0.00386653	0.200266
NULL	0.0744712	-0.000808939	0.183235	0.051652	0.0541424	0.179508	0.518824	0.10316	-0.000489481	0.228072	0.281819	0.0240676	0.114443	0.243906	0.281453	0.0920405	-0.000751801	0.0530992	-0.00100735	0.196782	0.00906778	0.502177	0.0029149	0.097201	0.017337	0.104484	0.105311	0.0116405	0.101597	0.118464
NULL	0.0484928	0.0218453	0.00460176	0.229334	0.00461714	0.0854198	0.353413	0.0247683	0.0218064	0.0113288	0.115776	0.140462	-5.35293e-05	0.463283	0.011183	0.0871893	0.118992	0.0124243	0.036674	0.17345	0.114406	0.523749	0.177758	0.129309	0.123088	0.261156	0.447811	0.0126216	0.34376	0.182485
NULL	0.0504634	-0.000573847	0.0107053	0.122805	-0.000850368	0.0171122	-0.000981396	0.141887	0.00214243	0.16333	0.0441173	0.283125	0.239796	0.00521871	0.120851	0.340109	0.0196651	0.365577	0.191444	0.0829482	0.117686	0.111008	0.203457	-0.00107576	0.0399422	0.208189	0.0482182	0.0697779	0.0575463	0.00868307
NULL	0.373434	0.172207	0.00741852	0.109004	0.257843	0.0589361	0.0134659	0.373201	0.00608195	0.00467689	0.211331	0.119185	0.274005	0.130151	0.150978	0.00927813	0.00137612	0.027715	0.252332	0.377257	0.0061357	0.108604	0.0173552	0.0277381	0.113014	0.429273	0.114236	0.00230172	0.101345	0.24611
NULL	0.102335	0.112192	0.000556126	0.167097	0.169182	0.0139195	0.14367	0.0427344	0.00196631	0.00548766	0.125492	0.262365	0.00396867	0.0629512	0.206492	0.01015	0.0309722	0.0673226	0.0363511	0.00368355	0.12961	0.0128663	0.206535	0.00206626	0.247068	0.105456	0.0158136	0.043466	0.0106528	0.0940097
NULL	0.218763	0.144222	0.0177443	0.0746793	0.0152541	0.00687912	0.0155754	0.365014	0.00859991	0.220986	0.186929	0.0760157	0.0412427	0.358698	-0.000755918	0.50358	0.108062	0.387993	0.0164565	0.0214637	0.034994	0.231612	-0.00100175	-0.00105785	0.203111	0.099219	0.201196	0.259367	0.0259986	0.00863928
NULL	0.0704481	0.0870954	0.1591	0.0200709	0.138904	0.0330269	0.207944	0.0447029	0.0111989	0.135692	0.216785	0.0130528	0.0416049	0.220725	0.254288	0.0985033	0.0121338	0.433207	0.0400159	0.0141298	0.247212	0.316103	0.158737	0.132463	0.0200016	0.0280797	0.494638	0.136143	0.0463115	0.0943151
NULL	0.00870892	0.0339868	0.107301	0.0456041	0.0691529	0.0639182	0.150404	0.0640054	-0.000327947	0.510644	0.204121	0.0493124	0.210842	0.0587423	0.3	0.0464286	0.0621698	0.239891	0.0199003	0.00321047	0.468638	-0.00097549	0.0054863	0.0160355	0.181805	0.0285836	0.00755909	-0.000925774	0.283836	0.148505
NULL	0.00166663	0.00235313	0.0538443	0.359319	0.00945565	0.0350412	0.185032	0.154824	0.0192025	0.140077	0.246151	0.045355	0.333599	0.416421	0.0979119	0.283412	0.12198	0.159022	0.183307	0.295272	-0.00055412	0.00850325	0.175557	0.02026	0.0363889	0.398941	0.23622	0.113189	0.0175365	0.00283261
NULL	0.0283682	0.111864	0.0300086	0.00839539	-0.000694395	0.470714	0.00400851	0.0227095	0.00185153	0.176587	0.00601151	0.252122	0.107826	0.117879	0.134192	0.368942	0.0432197	0.00369257	0.0699642	0.115485	0.277046	0.0183525	0.00904432	0.223455	0.00095157	0.102484	0.0285303	0.0382171	0.0330183	0.0959236
NULL	0.247697	0.112615	0.0132436	0.0303719	0.0646151	0.00423514	0.323017	0.212737	0.0234713	0.272194	0.148338	0.303713	0.400445	0.0016423	0.281398	0.175441	0.0337796	0.52787	0.524628	0.00262961	0.0723089	0.0355768	0.0064035	0.276275	0.154472	0.0164405	0.0348699	0.332195	0.0980818	0.0208197
NULL	0.0332585	0.0802047	0.0972548	0.0100186	0.0949315	0.0435431	0.200804	0.148744	0.000566133	0.0478051	0.0337804	0.0493599	0.0198177	0.122264	0.0728265	0.236592	0.0346895	0.16179	0.105772	0.016325	0.591794	0.306958	0.00809906	0.108214	0.00294917	0.0647398	0.219566	0.0159184	0.191922	0.269931
NULL	0.568123	0.104864	0.00284606	0.033189	0.0629419	-0.000439474	0.286001	0.0949075	0.0448376	-0.000309105	0.276796	0.292661	0.0191073	0.270518	0.017831	0.00986148	-9.32858e-05	0.352551	0.211738	0.210178	0.0210021	0.0149263	0.0218793	0.199896	0.235706	0.288067	0.27972	0.03875	0.0657634	0.143891
NULL	0.121237	0.0042673	0.0871274	0.0441248	0.0860045	0.0743571	0.000286479	0.192688	0.0846072	0.346532	0.00495122	0.223443	0.22868	0.399704	0.0274943	0.157207	0.0983284	0.260893	0.110452	0.0216951	0.234129	0.553912	0.0432354	0.0523713	0.395864	0.0131899	0.10795	0.133959	0.064025	0.223224
NULL	0.180254	0.00272679	0.123482	0.0747041	0.049105	0.21392	0.118828	0.0945513	0.0547213	0.139678	0.761259	0.0868273	0.00435332	0.306902	0.0566978	0.0809563	0.0168402	0.24421	0.0540989	0.391884	0.0722925	0.00497754	0.0843288	0.00559587	0.175824	-0.000820567	0.122742	0.102445	0.378792	0.00217911
NULL	0.109021	-0.000965392	-0.00092305	0.0464287	0.0402342	0.0334059	0.125997	0.343173	0.198486	0.459901	0.260015	0.0103151	0.0476874	0.250392	0.00946492	-0.00100598	0.0396136	0.319765	0.0803543	0.319642	-0.00105282	0.280525	0.0170728	-8.08931e-06	0.269175	0.0990607	0.0438547	0.345128	0.0243523	0.171214
NULL	0.166834	0.00294473	0.13552	0.0103761	0.010249	0.0440391	0.0704452	0.0172716	0.189881	0.143356	0.236303	0.442037	0.195464	0.0593455	0.11987	0.29942	0.0711522	0.0983449	0.0152281	0.189843	0.118826	0.230507	0.000501298	0.108443	0.00230927	0.0411921	0.244762	0.147413	0.00834727	0.173765
NULL	0.109437	0.115748	0.0220198	-0.000343825	0.0550033	0.0692996	0.116635	0.14405	0.0816008	0.00143539	0.134625	0.0970312	0.123223	0.0710715	0.227658	0.0110814	0.0589615	0.449489	0.188952	0.172418	0.161993	0.0633931	-0.000949168	0.131878	0.198896	0.00777697	0.285458	0.110477	0.113799	0.000751784
NULL	0.362276	0.157392	0.0506779	0.171322	0.114322	0.158654	0.138287	0.0869708	0.00535895	0.115471	0.0310138	0.522405	0.0927007	0.339109	0.2045	0.229785	-0.000790463	0.228355	0.143652	0.0157455	0.335873	0.0118296	0.0258898	0.00317767	0.0738062	0.083215	0.106556	0.332767	0.0285549	-0.000711114
NULL	0.0526012	-0.00107792	0.0506638	0.148057	0.216927	0.180636	0.375015	0.129978	0.0140704	0.46952	0.462818	0.211088	0.0064575	0.061452	0.0024293	0.287819	0.191739	0.105348	0.286648	0.0751516	0.192094	0.359567	0.119847	0.187742	0.231409	0.0510389	0.459188	0.000148017	0.0739962	0.168606
NULL	0.176818	0.0887037	0.00624871	0.0937388	0.143952	0.237336	0.413255	0.268263	0.0263959	0.259828	0.186826	0.0139608	0.00378461	-0.00074086	0.421612	0.390071	0.116375	0.210709	0.361112	0.0175755	0.0492425	0.00116373	0.208376	0.161602	0.327807	-0.00103981	0.0876515	0.0679823	0.13793	0.226143
NULL	0.0127633	0.0923141	0.296486	0.0016071	-4.24237e-06	0.205094	0.10503	0.0346477	0.00444454	0.335547	0.256257	-0.000792921	0.182735	0.0313095	0.166131	0.0457463	0.0197916	0.49412	0.0893996	0.0327272	0.256399	0.649865	-0.000992511	0.0123767	0.339274	0.0836943	0.164875	0.00111129	0.0205092	0.000675612
NULL	0.185297	0.0162706	0.0395111	0.146354	0.0208779	0.041691	0.201152	0.0947453	0.00386767	0.0365137	0.00278382	0.081727	0.0290132	0.129816	0.375237	0.000189181	0.00273699	0.00418269	0.00347415	0.32284	0.180196	0.015559	0.040932	0.0332474	0.260412	0.40679	0.130276	0.00119355	0.0682084	0.312658
NULL	0.218084	0.00527046	0.00684333	0.149228	0.00670507	-0.000846703	0.23423	0.0650586	0.18816	0.152164	0.111674	0.266505	0.060218	0.0332716	0.333065	0.114061	0.0177818	0.0889847	-7.24979e-05	0.000921112	0.475683	0.577517	0.0427251	0.0240423	0.0313431	0.259196	0.379605	0.341304	0.399577	0.115127
NULL	0.0271134	0.0704318	0.00355742	0.293936	0.0195001	0.0186735	0.00348381	0.0571069	0.00177764	0.108769	0.042568	0.00095405	0.354677	-0.00083862	0.0829693	0.0141155	0.024375	-0.0008188	0.131945	0.279707	0.18245	0.0634574	0.461372	0.0687337	0.0125768	0.0133534	-0.000779457	0.00652032	0.00920104	0.2143
NULL	0.00407829	0.00455511	0.467745	0.00698046	0.000452838	0.208134	0.242731	0.0696836	0.0393247	0.240401	0.110194	0.121675	0.00545221	0.0603753	0.0636874	0.0916637	0.0328004	0.0455894	0.0125807	0.00360977	0.334997	0.201579	0.0144633	0.260668	-0.00100886	0.069312	0.186316	0.00781583	0.255504	0.0357922
NULL	0.228606	0.148058	-0.000848305	0.0450076	0.0250348	0.186452	0.0531545	-8.97562e-05	0.0175054	0.139898	0.0171369	0.028737	0.000265565	-0.00100757	0.358746	0.0801458	0.0262574	0.0196273	0.00360108	0.0499685	0.00336874	0.00569506	0.179287	0.465363	0.178663	0.0027588	0.318273	0.00305426	0.303774	0.0303408
NULL	0.189133	0.0150957	0.0350035	0.075877	0.103823	0.0346129	0.0808151	0.218798	0.0288918	0.308521	0.477631	0.107092	0.205904	0.0628237	0.410355	0.223207	0.0206069	0.142871	0.012886	0.00351619	0.0352716	0.173045	0.182137	0.00387142	0.302922	0.20693	0.165897	-0.00100952	0.0178338	0.018675
NULL	0.147401	0.0440119	0.198484	0.0432822	0.0540459	0.213382	0.406065	0.032472	0.0214726	0.0849796	0.2885	0.389705	0.116625	0.0225686	0.093961	0.18614	0.0148391	0.046324	0.100398	0.195805	0.00192256	0.209866	0.188068	0.0125131	0.329899	0.449841	0.0959939	0.0227584	0.285464	0.185139
NULL	0.0316866	0.0721494	0.0843966	0.165315	0.00704181	0.27287	0.0141438	0.112745	0.0178823	0.0303809	0.221465	0.14255	0.134182	0.0242776	0.309627	0.321761	0.108021	0.0318804	0.0383534	0.0246773	0.810188	0.0742625	0.0633605	0.19621	0.369524	0.234023	0.382255	0.0161221	0.182619	0.159766
NULL	0.0274004	0.0669963	0.00327983	0.439733	0.0302234	0.212284	0.284455	0.177363	0.00974283	0.0233256	0.218135	0.0144099	0.376968	0.142072	0.237338	0.0768285	0.0206069	0.455654	0.137893	0.314893	0.0694624	0.629447	0.0204892	0.185778	0.102716	0.160598	0.036753	-0.000972634	0.00834727	0.00587803
NULL	0.185406	-0.000401105	0.0486075	0.0382179	0.0294217	0.142299	0.193372	0.168846	0.00543147	0.0778879	0.100158	0.140264	0.0258256	0.0192124	0.335087	0.00516997	0.0187454	0.627806	0.111942	0.188293	0.185831	0.0681726	0.000482668	0.0791981	0.072554	0.0363599	-0.000952198	0.375435	0.307131	0.115542
NULL	0.0204273	0.0203579	0.0214302	0.00855576	0.0905864	0.241424	0.00775506	0.0242677	0.0681003	0.252683	0.0153773	0.0793722	0.143613	0.00402655	0.0622391	0.324146	0.0280776	0.536154	0.0365315	0.160747	0.00347937	0.114994	0.2309	0.15849	0.00174798	0.287651	0.16333	0.376452	0.262176	0.0458612
NULL	0.168055	0.0597137	0.188139	0.0609454	0.0831556	0.0315822	0.00381997	0.0213901	0.0255282	0.00296108	0.0123978	0.000492997	0.207665	0.137737	0.000843173	0.2899	0.0111927	0.221271	0.0155336	0.165544	0.408405	0.167887	0.00986592	0.169771	0.0117853	0.367293	0.180517	0.000947902	0.0946331	0.174569
NULL	0.165462	0.0396751	-0.000724843	0.233452	0.00171338	-0.000973185	0.296012	0.14829	0.0697587	0.342883	0.133404	0.355438	0.430744	0.00416481	-0.000846802	0.0249565	-9.32858e-05	0.447042	0.249397	0.224221	0.259798	0.225727	0.00346235	0.12681	0.0796429	0.236622	0.21339	-0.00103254	0.118192	0.238961
NULL	0.000247335	0.00855283	0.169235	0.376493	0.140373	0.0141657	0.249716	0.0175818	0.0309082	0.0130694	0.4971	0.297361	0.185241	0.104676	0.245877	0.116892	0.0187234	0.160808	0.398172	0.142771	0.180387	0.00552007	0.13266	0.565237	0.242625	0.168674	0.442937	0.080514	0.325591	0.120724
NULL	0.104517	0.0872192	0.0733088	0.0119178	0.0465358	0.113348	0.0850385	0.0897791	0.0464397	0.0572892	0.0705451	0.085616	0.29013	0.0889559	0.0221166	0.0067991	0.0338009	0.386702	0.330186	0.188695	0.0424046	0.0149018	-0.00101009	0.175321	0.0446848	0.141794	0.0197532	0.117539	0.0407883	0.120762
NULL	0.257662	0.0446029	0.0684805	0.0612752	-0.00102452	0.245091	0.137252	0.135399	0.0175327	0.187531	0.00397908	0.0337171	0.0111715	-0.000514131	0.0748462	0.0108621	0.0234328	0.147703	0.0597623	0.592299	0.100093	0.244913	0.209293	-0.00104073	0.0490823	-0.00102566	0.295979	0.000255113	0.0665147	0.312465
NULL	0.142098	0.0863701	-0.000192457	0.0509847	0.0463483	0.125627	0.129641	0.173434	0.00279489	0.0482554	0.165505	0.215237	0.112594	0.233705	0.205117	0.223661	0.136337	0.000951225	0.118492	0.109223	0.0907651	0.40323	0.0112489	0.289331	0.0165338	0.0627272	0.14544	0.0134316	0.0639094	0.127276
NULL	0.0344431	0.0741331	0.174798	0.252087	-0.000342529	0.0623231	0.0796976	0.0140423	-0.000634414	0.164704	0.0730848	0.212038	0.000238902	0.0585457	0.12904	0.0323076	0.0101906	0.0280621	0.0107714	-0.00109229	0.100012	0.11596	0.187751	0.0491575	0.215451	0.236289	0.28254	0.00328429	0.0128559	0.00231841
NULL	0.258712	0.327836	-0.000571474	0.0177442	0.0101027	0.00701543	0.323021	0.46116	0.220659	0.0393681	0.41311	-0.000544872	0.00850018	0.00550147	0.219134	0.00728945	0.0224908	0.227083	0.001048	0.286628	0.153744	0.585761	0.198902	0.163586	0.0519534	-0.000568323	0.0806681	0.0363142	-0.00100821	0.113287
NULL	0.0549582	0.0336862	0.254564	0.0816731	0.21753	0.363563	0.287481	0.228301	0.0334009	0.458458	0.507607	0.0941947	-0.00010881	0.00495302	0.143699	0.215654	0.0196651	0.010796	0.000711835	-0.000395617	0.591801	0.00664727	0.0266447	0.0944428	0.0994898	0.0200794	0.0663444	0.265375	0.0206885	5.11373e-05
NULL	0.0115159	0.18596	0.0451222	0.0756532	0.153591	0.142342	0.249232	0.239817	0.105042	0.136688	0.137923	0.158776	0.290281	0.0625435	0.0387399	0.223636	0.0168727	0.213873	0.0308002	0.00899044	0.0480464	0.125041	0.0200179	0.0127881	0.0245339	0.0452895	0.00851328	0.0621903	0.106327	0.161911
NULL	0.0328735	0.0168429	0.0815475	0.0304686	0.0488861	0.151283	0.0100936	0.0520131	-0.000212388	0.203015	0.270699	0.158819	0.097149	0.34269	0.318676	0.00173971	0.0292561	0.00380118	0.0264218	0.505008	0.0767076	0.026497	0.0409016	0.0587892	0.00407153	0.151865	0.378467	0.150307	0.250461	0.0773264
NULL	0.00954019	0.0196086	0.078401	0.187058	0.0418174	0.121215	0.166855	0.020937	0.060572	0.244305	-0.0010099	0.0882842	0.0249921	0.0112332	-0.000742642	0.269667	0.0158432	0.047455	0.129548	0.0679484	0.178797	0.314652	0.0644069	0.176288	0.063653	0.152705	0.366836	0.00400492	0.43819	-5.47216e-05
NULL	0.0020389	-0.000974403	0.0202758	0.000125435	0.0273563	0.100946	0.0153092	0.000801527	0.0140052	0.435868	0.436295	0.0233237	0.114436	0.0821266	0.337882	0.459364	0.0224908	0.00074658	0.100928	0.0176906	0.285864	0.0137023	0.0421996	-0.000958671	0.20409	0.000438725	-0.000794504	0.0673549	0.39433	0.126393
NULL	0.373936	-0.00100341	0.087421	0.209255	0.0269059	0.0183142	0.0509742	0.11308	0.00603216	0.0305205	0.142882	0.149844	0.00938072	0.156682	0.0408864	0.00301272	0.035634	0.228883	0.0372746	0.044133	0.519761	0.0163832	0.0901644	0.0942333	0.00841349	0.00529849	0.0590506	0.0209476	0.32361	0.0458177
NULL	0.325043	0.0113445	-0.000537011	0.0951186	0.00620708	0.215605	0.022009	-3.31809e-05	0.0183427	0.133551	0.437763	0.159557	0.0726186	0.000150217	0.304021	0.0126414	0.0404848	0.100045	0.425782	0.0848222	0.236755	0.212369	0.0196466	0.000737695	0.15147	0.0619097	0.518151	0.02159	0.27995	0.066709
NULL	0.0545825	0.0267058	0.0631317	0.0304381	0.055567	0.0223917	0.16293	0.175492	-0.00101527	0.27715	0.184075	0.194893	0.0198612	0.344475	0.0286751	0.349895	0.0240424	0.0630253	0.0559906	0.0749683	0.0988889	0.00852793	0.132266	0.00138121	0.0723776	0.129446	0.0597698	0.174859	0.115149	0.0935901
NULL	0.0332585	0.059305	0.0447543	0.0148506	0.00911424	0.000107229	0.0739912	0.198829	0.0557752	0.0438468	0.504944	-0.00075622	0.0915554	0.136166	0.268657	0.239913	0.175054	0.553503	0.10595	0.430181	0.268987	0.00246419	0.191913	-0.000402164	0.129496	-0.000645607	0.192356	0.0567204	0.06477	0.112871
NULL	0.035438	0.0189604	0.00929622	0.101922	0.00383607	0.016181	0.163634	0.0640731	0.159813	0.0499685	0.723384	0.0183149	0.0119496	0.174337	0.0681596	0.470511	0.022408	0.143101	0.00176167	0.018151	0.642912	0.215416	-0.000395278	0.175604	0.00223245	0.370391	0.0751931	0.286857	0.013035	0.00131161
NULL	-0.000718621	0.40408	0.134829	0.00331637	0.0450177	0.273483	0.0817751	0.15629	0.00809223	0.0381477	0.176339	-0.000764754	0.199848	0.0255318	0.392715	0.021158	0.0299668	0.142408	0.165197	0.0157771	0.161195	0.405707	0.123887	0.119864	0.0151514	0.0391574	0.217132	0.0461694	0.18983	0.00883508
NULL	0.678388	0.052977	0.0764275	0.0116435	-0.000678848	0.386845	0.0271439	0.119354	0.0916526	0.382271	0.116858	0.400851	0.170055	0.15057	0.452501	0.43067	0.0233533	0.163906	0.0745941	0.281136	0.0865828	0.461019	-0.000966081	0.097201	0.229136	0.135463	0.010509	0.105472	0.0314275	0.183688
NULL	-0.000798216	0.194077	0.00358671	0.00962169	0.190722	0.406282	0.153526	-0.000942975	0.00176962	0.244768	0.0175943	0.204194	0.242621	0.223121	0.117202	0.444432	0.00896465	0.498569	0.00178788	0.0061342	0.110954	0.292782	0.0745151	0.0300898	0.0703545	0.0838859	0.0702002	0.0368487	0.103868	0.0171228
NULL	0.064929	0.0443524	0.0807452	0.143529	0.000830397	0.403925	0.363065	0.158033	0.0104424	0.0228887	0.0626113	0.0120838	0.0979969	0.307374	0.0976218	0.37946	-0.000458082	0.271173	0.300928	0.0114564	0.167821	0.0759298	0.00444652	0.0250394	0.0282777	0.118219	0.0346175	0.00872803	0.281178	0.00555274
NULL	0.357764	0.0316445	0.239227	0.0824468	0.0625406	0.19783	0.0710733	0.209208	0.0133143	0.000466352	0.112452	0.0313626	0.389921	0.00103901	-0.000575004	0.00440064	0.00850044	0.305986	0.000672353	0.102109	0.52073	0.246163	0.0252083	0.0461828	0.0216898	0.160732	0.125368	0.00840805	0.063538	0.00129879
NULL	0.409438	0.0873621	-0.000372178	0.0131794	-0.000581122	0.268279	0.176186	0.262715	0.0346745	0.0466411	0.17231	0.443655	0.145081	0.00183531	0.243635	0.195166	0.0166219	0.146748	0.122154	-0.000898646	0.0343193	0.00108388	0.00424564	0.197779	0.200269	-0.000744386	0.0761125	0.136249	0.362511	0.0222188
NULL	0.00271952	0.40408	0.398501	0.0714426	0.0537543	0.273852	0.00299334	0.0250948	0.0333366	0.00298887	0.45271	0.144587	0.160544	0.130294	0.124837	0.396233	0.000202235	0.159978	0.0927362	0.161336	0.719568	0.194698	0.0176057	0.140992	0.00802555	0.0677136	0.199069	-0.000593666	0.0022343	0.200427
NULL	0.0772241	0.0785713	0.105828	0.235402	0.048739	0.110276	0.0149148	0.029547	2.28856e-05	0.0422623	0.235412	0.0623864	0.00653774	0.0176786	0.409583	0.00457018	0.0224908	0.233454	0.211122	0.105356	0.12705	0.0196048	0.157379	0.0256237	0.200371	0.0989464	0.0689141	0.0976961	0.292698	0.0420093
NULL	0.289281	0.00172485	0.168172	0.116898	0.102181	0.00728494	0.148872	0.201534	0.00230948	0.0268003	0.506033	0.141433	0.014957	0.0283217	0.00385442	0.115306	0.0215488	0.0954386	0.0471748	0.0392525	0.036684	0.284134	0.125799	0.0223112	0.317859	0.250862	0.00545181	0.0120062	0.16364	0.0144072
NULL	0.0187798	0.0174915	0.00134273	0.0980914	0.0634571	0.24875	0.311819	0.270629	0.0346329	0.0712009	0.0365911	0.132927	0.283861	-0.00103875	0.317361	0.0366312	0.0290228	0.0809857	-0.000892605	0.27408	0.0899607	0.271793	0.0531091	0.178481	0.0278953	0.00729879	0.236404	0.0973088	0.191775	0.21919
NULL	0.209106	0.108311	0.0457161	3.84214e-05	0.0727936	0.0080453	0.0344699	0.21165	0.0175181	0.0513987	0.179015	0.014647	-0.000792648	0.0698728	0.165867	0.244346	0.0121338	0.249588	0.0474581	0.194871	0.0559999	0.0132421	0.0409415	0.021764	0.00248053	0.0736749	0.00408563	0.0366614	0.171754	0.34292
NULL	0.124841	0.0118544	-0.000970126	0.174293	0.114557	0.0120637	0.0750277	0.243645	0.120861	-0.00061911	0.0301875	0.0444002	0.014465	0.0107966	0.264997	0.290034	0.0551202	0.393415	0.12307	0.0256329	0.186923	0.611965	0.0453042	0.0368423	0.104769	0.14357	0.301731	0.201582	0.034703	0.177831
NULL	0.00234229	0.0282019	0.0224112	0.199159	0.0303974	0.000386136	0.438764	0.0807468	0.00249687	-0.000217884	0.324964	0.011744	0.132417	0.0608413	0.185725	0.000233711	0.0252522	0.0565273	0.19092	0.0398574	0.260823	0.461833	-0.000744877	0.175034	0.0901973	0.0241298	0.373995	0.0102807	0.021907	0.00285965
NULL	0.341097	0.171428	0.000731421	0.00276838	0.187485	0.388279	0.236659	0.0245488	0.0373909	0.332751	0.314571	0.44155	0.205093	0.00386929	0.000815363	0.316538	0.0536176	0.0049676	0.278901	0.000686314	0.105336	0.251613	0.0101524	0.335338	0.384973	0.215654	0.0189045	0.264348	0.0353348	0.297102
NULL	0.0978124	0.181934	0.0922175	-0.0010758	0.0665914	0.181995	0.122834	0.086227	0.0193962	0.225894	0.135907	0.0335273	0.282208	0.088738	0.361974	0.0786658	-0.000862895	0.166037	0.126694	0.0328962	0.303324	0.316365	0.0298029	0.136551	0.273027	0.00599722	0.420636	0.00663198	0.00120143	0.0185394
NULL	0.289524	0.243903	0.0458293	-0.00028094	0.0304149	-0.000141885	0.146009	-0.00097974	0.0172185	0.193034	0.123627	0.0231724	0.0261008	0.0143452	0.449276	0.373457	0.0252433	0.000859633	0.282458	0.334715	0.471224	0.504655	0.0361652	0.133916	0.0202109	0.138096	0.408388	0.162158	0.0988218	0.0426793
NULL	0.0872536	0.12444	0.0266642	0.000491079	0.0724126	0.428143	-0.00101973	0.0168485	0.00215027	-0.000990792	0.0787725	0.209065	0.0312622	0.0953652	0.179675	0.00338496	0.0233681	0.353157	0.0937467	0.18999	0.58076	0.460602	0.0656762	0.250416	0.362912	0.149116	0.00412668	0.0386618	0.0594451	0.0118933
NULL	0.0192233	0.129872	0.0762775	0.016934	0.0480805	0.233073	-0.000138129	0.303081	0.253413	0.0412775	0.0063657	0.0592158	0.260806	0.289337	0.220044	0.0417178	0.028716	0.121285	0.0346034	0.0105522	0.530518	0.0509152	0.00907912	0.263969	0.00246917	0.00403116	0.0967608	0.0288705	0.358162	0.11111
NULL	0.0928538	0.0558938	0.0566631	0.368113	0.0362843	0.370592	0.301345	0.0388305	0.0811137	0.0413195	0.0112699	0.379583	0.0114962	0.0199696	0.200067	0.170578	0.0299668	0.102907	0.246024	0.312006	0.49224	0.461979	0.0128659	0.0266895	0.0581729	0.0847503	0.19575	0.124542	0.0716927	0.358687
NULL	0.37248	0.225473	0.0101512	0.0503995	0.00118903	0.272998	0.259698	0.158264	0.125107	0.260184	0.026402	0.100373	0.264543	0.175498	0.350617	0.363375	0.0148572	0.0634322	0.0312806	0.0743257	0.511003	0.154519	0.199794	-0.000650951	0.0102647	0.147141	-0.00098926	0.0983561	0.448711	0.169093
NULL	0.296515	0.0919896	0.0439764	0.0105551	-0.000903817	0.000780983	0.41671	0.170592	0.000924146	0.109454	0.354	0.161125	0.206306	0.0847891	0.373287	0.256668	0.0628115	0.00136802	0.0396206	0.332054	0.0367377	0.473949	0.227701	0.0767352	0.11559	0.0306443	0.0769613	0.012292	-0.000637952	0.10879
NULL	0.00947355	0.096444	0.0200602	0.256855	0.0280367	0.0763479	0.0554603	0.324529	0.050347	0.373263	0.521717	0.16351	0.242093	0.0586197	0.195091	0.0589926	0.00509501	0.00563202	0.0666073	0.00289729	0.000429534	0.00210067	-0.000995045	-0.00102523	0.24424	0.229627	0.167037	0.000999999	0.00962209	0.00244526
NULL	0.09377	0.0663733	0.00729361	0.0683001	0.00510437	0.128974	0.574106	0.144989	0.176196	0.000277926	0.0409427	0.124162	0.013219	0.00527152	0.324439	0.399485	0.343108	0.142008	0.303798	0.107041	0.637341	0.704582	0.178012	0.0107491	0.00107429	0.150005	0.0107649	0.0657644	0.101069	0.277055
NULL	0.0447729	0.0714679	0.189861	0.0193045	0.0247516	0.0376941	0.0797582	0.006239	0.176311	0.436325	0.34359	0.0177614	0.0961739	0.163403	0.139843	0.0071057	0.00235722	0.000717002	0.0372816	0.212496	0.0291065	0.0162584	0.110586	0.1055	0.004706	0.306445	0.371677	0.385783	0.223933	0.291286
NULL	0.114416	0.0372484	0.0643741	-9.91659e-05	0.0944593	-0.000983333	0.220723	0.0295941	0.0729004	0.452784	0.0713961	0.0176144	0.262083	0.0767527	-0.000457044	0.132776	0.208562	0.168355	0.145325	0.0496154	0.233895	0.702515	-0.000833705	0.00754198	0.121106	0.47116	0.0679515	0.0204634	0.149494	0.108242
NULL	0.00161751	0.00166417	0.133222	0.147985	0.0744637	0.368578	0.148872	0.266367	0.0542209	0.0517688	0.130596	0.296029	0.170287	0.17134	0.00223934	0.31714	0.0103491	0.145596	0.0527792	0.417633	0.299672	0.00659089	0.0189276	0.256872	0.123142	0.18886	0.273462	-0.000599704	0.159582	0.0991892
NULL	0.314229	0.0748583	0.0211019	0.353609	0.00689717	0.0607208	0.00388428	0.122262	0.000876771	0.0929329	0.0166925	0.164617	0.137704	0.168949	0.353064	0.347372	0.00942347	0.324125	0.093729	0.0427893	0.0918617	0.240328	0.00535579	0.0417224	0.057032	0.274407	0.0345213	0.0780511	0.449391	0.140066
NULL	0.118542	0.0730179	0.118084	0.115781	0.0177543	0.172574	0.110821	0.0522548	0.0229752	0.0308925	0.115677	0.00440535	0.455578	0.327847	0.330946	0.213017	0.0654624	0.410958	0.00844818	0.470878	0.275182	0.594635	0.102314	0.0758838	0.0415948	0.0249579	0.0890162	0.0102788	0.113761	0.248171
NULL	-0.000229383	0.100999	-0.00100082	0.433983	0.00188249	0.347146	-0.000732852	0.192383	-0.000285418	0.284715	0.0923775	0.00392363	0.294081	0.196313	0.181899	0.0557883	0.107577	0.0713222	0.223529	0.124204	0.498108	0.144556	0.065107	0.0449341	0.0474613	0.21641	-0.00101653	0.0217244	0.120016	0.0617374
NULL	0.176143	0.0245939	0.266772	0.0874133	0.00113157	0.0179942	0.00484026	0.036867	-0.00103047	0.0394777	0.0565234	0.221821	0.208934	0.0144759	0.191206	0.497778	0.05888	0.0556406	0.00577564	0.182031	0.0321605	0.318961	0.00657308	0.148911	0.00454516	0.0273144	0.00219381	0.207642	-0.00112196	0.0925082
NULL	0.14676	0.00290487	0.0527627	0.128591	0.0449408	0.0560717	0.0130791	0.0128082	0.0372093	0.0416597	0.540805	0.0432508	0.304581	0.35207	0.285688	0.00402411	0.0477711	0.0383097	0.0267275	0.390196	0.150108	0.173045	0.065106	0.000459277	0.232543	0.139472	0.34969	0.0133077	0.286236	0.211363
NULL	0.0128896	-0.000638886	0.170716	0.0532307	0.00966394	0.0308828	0.0588502	0.117784	0.041298	0.311835	0.115949	0.0888759	0.0574752	-0.000825599	0.137254	0.00974642	0.000813576	0.418166	0.00810793	0.253444	0.064249	0.324584	0.137217	0.0313662	0.0150596	0.386029	0.392625	0.0403853	0.00680583	0.0593107
NULL	0.0424944	0.0272313	0.155518	0.0121718	0.0595552	0.0844651	0.182714	0.00206146	0.0929906	0.437433	0.235247	0.276424	0.0295239	0.0105265	0.0204638	0.00491179		0.406172	0.00899862	-0.000166523	0.120264	0.733392	0.0959509	0.00216584	0.386936	-0.000770104	0.463241	0.0352528	0.0622926	0.271816
NULL	0.256268	0.323886	0.0989538	0.203032	0.0648895	0.265627	0.0243774	0.15052	0.0362963	0.00762087	0.0649084	0.266148	0.00620435	-0.000992524	0.000848576	0.00092227	0.00349924	0.372129	0.0107152	0.221949	0.581543	0.0120306	0.0683371	0.0402153	0.193851	0.303534	0.305586	0.0527255	0.00569789	0.323753
NULL	0.0503917	0.0906304	0.245756	0.174069	0.00343672	0.00397351	0.445396	0.277615	0.0697531	0.0510775	0.684196	0.0269539	0.07707	0.0871672	0.0247288	0.0563658	0.00931089	0.456522	0.243439	0.0548235	0.299878	0.0750673	0.0782702	-0.00101112	0.135547	-0.00103419	0.23555	0.0109032	0.0482053	0.313779
NULL	0.131402	-0.00098013	0.0471447	0.193687	0.00350553	0.016773	0.101948	0.142571	0.122175	0.112924	0.205223	0.0334258	0.120724	0.179077	0.289031	0.254156	0.00912294	0.230886	0.222036	0.433679	0.0237627	0.365234	-0.000468954	0.0383573	-0.00056683	0.244538	0.322582	0.267148	0.374597	0.0783116
NULL	0.178488	0.000995044	0.10863	0.112157	0.05478	0.0911786	0.326726	0.168749	0.273513	0.0161856	0.00946648	0.057414	0.145294	0.00231134	7.91404e-05	0.206506	0.0271329	0.018063	0.177356	0.0651278	0.286319	0.016564	0.0345218	0.0574732	0.223782	0.142976	0.213578	0.182571	0.105384	-0.000138576
NULL	0.166812	0.171961	0.11747	0.172925	0.00819813	0.0221329	0.0114064	0.0827259	-0.00077298	0.284455	0.157847	-0.00045135	0.00493621	-0.000419035	0.0119833	0.256181	0.0145521	0.343324	0.0283085	0.0114805	0.116495	0.463366	0.0812463	0.0278969	0.136146	0.0365422	0.340787	0.104231	0.405848	0.00482472
NULL	0.127025	0.121195	0.36671	0.0589173	0.0089803	0.021652	0.00241636	0.320767	0.0142639	0.2781	0.120846	-0.000892202	0.185175	0.00371602	0.213255	0.0112106	0.0597401	0.254495	0.00107695	0.0183431	0.261218	0.0542264	0.1162	0.131545	0.0285112	0.112905	0.306512	0.0550808	0.108537	0.0172903
NULL	0.210261	-0.000870718	0.103439	0.237335	0.00490029	0.145112	0.0422487	0.106981	0.00379893	-0.00085811	0.0161366	0.28445	0.259863	0.0589638	0.0105757	0.00956615	0.022408	0.00177379	0.109444	0.0695666	0.137511	0.012848	0.130166	0.0262307	0.279656	0.0123629	0.14637	-0.00102369	0.151254	-5.80118e-06
NULL	0.0375366	0.0135744	0.134413	0.0922393	0.193172	0.00983707	0.0324265	0.0887553	0.00185153	0.00137233	0.031307	0.550265	-0.000912111	0.000960354	0.111063	0.0703089	0.0309114	0.174819	0.0827313	0.0282818	0.0160192	0.483926	0.104446	0.00859955	0.018454	0.226612	0.00325175	0.371603	0.06279	0.378804
NULL	0.11123	0.3685	0.0699767	0.248549	0.0732837	0.00327499	0.0556373	0.0462674	0.00170921	0.139464	0.0131826	0.173265	0.125908	0.103614	0.0329891	0.373625	0.0195711	0.330402	0.0792155	0.0578809	-0.000214042	0.585895	0.16978	0.138946	0.0331545	0.0967049	0.137537	-0.000858198	0.150496	0.0317584
NULL	-0.000897333	0.0644152	0.19396	0.0646706	0.0504265	0.324391	0.000599593	0.222627	0.178499	0.116053	0.203569	0.0388868	0.0187146	0.172185	0.25566	0.175925	0.0440497	0.247297	0.266983	0.482542	0.275677	0.0217345	0.0436337	0.0693128	0.0117451	0.00196833	0.255342	0.0197006	0.0113053	0.127178
NULL	0.177574	0.0229594	0.104862	0.175918	0.0487236	0.00449363	0.0303737	-0.000307905	0.229123	0.0124707	0.104699	0.377891	0.0235273	0.042662	0.325411	0.092226	0.0347439	0.058368	0.277192	0.0013185	0.594784	0.0312534	-0.000808294	0.105441	0.100998	0.00290535	0.0697424	0.00981877	0.169509	0.201801
NULL	0.116728	0.0472906	0.278575	0.050861	-0.000921085	0.331435	0.0329661	0.205115	0.0513246	0.520143	0.318741	0.0160967	0.199848	0.356673	0.176976	0.0894329	0.019556	0.0497237	0.00311091	0.449984	0.216345	0.0747041	0.064723	0.207185	0.120985	-0.000610995	0.679759	0.0725779	0.188743	0.220193
NULL	0.069278	0.00814655	0.0126016	0.032759	0.000604838	0.135596	-0.00014632	0.0450344	0.0372442	0.0817338	0.146547	0.112618	0.0205463	0.330246	0.00213726	0.107348	0.00775404	0.00705566	0.144762	0.238754	0.363612	0.0120306	0.0270087	0.00423703	0.0439832	0.136304	0.000198486	0.0746476	0.0066089	0.0267695
NULL	0.0740136	0.0734189	0.0843966	0.00946864	0.325402	0.352014	0.31985	0.0160375	0.0758939	0.0274685	0.112636	0.0082652	0.177195	0.23708	0.225497	0.00241292	0.0589183	0.0386012	0.00195389	0.0181489	0.00951244	0.0695362	-0.000206521	0.00170486	0.0871554	0.136503	0.00455126	0.212249	0.0371364	0.0157288
NULL	0.0388846	0.0561	0.0738756	0.00526866	0.0740702	0.181909	0.0391225	0.217014	0.029643	0.191449	0.0779911	0.247316	0.00600441	0.0121629	0.350155	0.217647	0.0234328	0.167216	0.0330215	0.0509322	0.327336	0.688651	0.000182836	0.0596441	-0.000582843	0.0715622	0.0319994	0.0928572	0.0370154	0.208631
NULL	0.162017	0.0734331	0.0564921	0.0810308	0.00218576	0.141762	0.287091	0.00838247	0.00304312	0.184968	0.417414	0.324646	3.15886e-05	0.140099	0.147829	0.377054	0.0290222	0.526168	0.00561802	0.419286	0.152915	-0.000411663	-0.00031153	0.0802359	0.0377396	0.355084	0.287764	0.341998	0.256446	0.20425
NULL	0.0980008	0.0160937	0.0350902	0.208611	0.00672603	0.346692	0.100966	0.000187806	0.0537185	0.178138	0.0729181	0.102947	0.0165162	0.0580749	0.200538	0.189633	-0.00109642	0.428834	0.0413827	0.0259437	0.156223	0.461019	0.0215824	0.136551	0.0110551	0.170723	0.123724	0.0739321	0.00044285	0.0759717
NULL	-0.000718202	0.0018606	0.00266962	0.10138	0.14947	0.0662882	0.00446886	0.00290159	0.0180697	0.0673475	0.470572	0.0685025	0.337726	0.119331	0.242897	0.0521258	0.0755821	0.530378	0.131847	0.358449	0.0907651	0.792126	0.137348	0.205087	0.243764	0.0070368	0.00471764	0.0778487	0.213422	0.0182412
NULL	0.0691013	0.0209438	0.0249291	0.12233	0.0724189	0.00148989	0.115599	0.0359234	0.0674418	0.218094	0.25827	0.0544677	0.0200804	0.0094673	0.000942332	0.418596	-0.000427868	0.278874	0.268042	0.15765	0.222373	0.403825	0.20663	0.343229	0.00367024	0.00434937	0.0214083	0.414343	0.369296	0.0165351
NULL	0.205417	0.0627678	0.0369738	0.172355	0.0061059	0.0475737	0.123637	0.358985	0.00266966	-0.000646643	0.502227	0.214367	0.565746	0.00855848	0.328251	0.231224	0.00289788	0.00814516	0.00307025	0.020999	0.568721	0.128125	0.0144537	0.0586692	0.169899	0.0188477	0.1426	0.429868	0.0044787	0.0479368
NULL	0.120378	0.107523	0.0392167	0.207869	0.0342139	0.363043	0.0139119	0.0732018	0.00451273	0.0105522	-0.00101038	0.0110418	0.338809	0.00348067	0.0344385	0.437285	0.0468635	0.420712	0.0590835	0.0155269	0.184035	0.582773	0.0300115	0.0301184	0.307639	0.0820717	0.0367943	0.113341	0.159401	0.156799
NULL	0.0625887	0.00371591	0.155707	0.440975	0.00525551	0.45506	0.00898006	0.30616	0.00246407	0.439264	0.104279	0.201484	0.00352985	0.0832351	0.406239	0.0455987	0.0234328	0.28453	0.0124392	0.531092	0.150817	0.13658	0.00912536	0.00955907	0.0039734	0.00119038	0.409296	0.257072	0.0378295	0.0112231
NULL	0.236238	0.120449	0.169623	0.237352	-0.00063681	0.194184	0.328751	0.0147661	0.0706843	0.0162211	0.162073	0.396612	-0.000924365	0.0725752	0.416128	0.0462897	0.155516	0.377742	0.0308706	0.306336	0.280712	0.249825	0.00318789	0.121757	0.007952	0.201643	0.0909732	0.161763	0.315494	0.448831
NULL	0.373434	0.000361859	0.38919	0.00199152	0.0160639	0.0491192	0.0557285	0.0745898	0.113067	0.00138138	0.0582814	0.0114781	0.296216	0.336221	0.000942332	0.41094	0.0215591	0.068329	0.0225748	0.305722	0.345639	0.236127	0.0254406	0.176024	0.276149	0.252906	0.282167	0.072623	0.0804844	0.0509734
NULL	0.0347192	0.0834628	0.282564	0.160222	-0.00105666	0.390357	0.00202641	0.197449	0.040401	0.0569168	0.161327	0.0716992	0.0177588	0.0503549	0.319945	0.189517	0.00800685	0.239919	0.336526	0.0619028	0.151237	0.00273072	0.140235	0.00695942	-0.000673034	0.0130704	0.0787303	0.0148522	0.132746	0.146711
NULL	0.0492434	0.0442084	0.122848	0.294231	0.0123945	0.0188802	0.150246	0.413809	0.032884	0.327106	0.00946648	0.121675	0.00104642	0.288612	0.00303614	0.0553644		0.4335	0.0603992	-0.000890829	0.141644	0.294131	0.0267894	0.219686	0.0377044	0.257589	0.0858996	0.199917	-0.000249972	0.253803
NULL	0.219088	0.003436	-0.000735572	0.0732695	0.000616759	0.268404	0.031161	0.203764	0.0966193	0.0449287	0.152408	0.260966	0.270103	0.163593	0.39716	0.31457	0.0919825	0.0624827	0.0977448	0.031587	0.0667819	0.782309	0.135514	0.25651	0.419592	0.0958596	0.00508358	0.0253624	0.013035	0.0189999
NULL	0.0713476	0.000888157	0.027736	0.231188	0.0775683	0.0608494	0.185943	0.33854	0.00134151	0.0126831	0.0288824	0.0343414	0.0214388	0.265301	0.167929	0.180848	0.0130749	0.16979	0.179322	0.0481608	0.0299311	0.0230697	0.0480674	0.073938	0.378616	0.192045	0.118767	0.00181054	0.0565882	0.00136776
NULL	0.0364784	0.0050065	0.0190348	0.010636	-0.000323571	0.488939	0.165146	0.413236	0.0323016	0.0857535	0.316732	0.0523705	0.108647	0.131532	0.0834901	-0.000962868	0.0253172	0.462965	0.497687	0.547368	0.018514	0.0238401	0.00657732	0.112093	0.0698956	0.217251	0.250236	0.0565396	0.060355	0.0504747
NULL	0.0243289	0.101182	0.0475895	0.215085	-0.000763399	0.241	0.214998	0.227704	-0.000169189	0.000325537	0.0175943	0.0851553	0.264848	0.130199	-0.00109407	0.189023	0.0168727	0.0746998	0.172727	0.235604	0.308542	0.427314	0.0242752	0.0194599	0.119313	0.0150423	0.136943	0.0827043	0.00614728	0.266808
NULL	0.173137	0.355408	0.0324617	0.217096	0.0043763	0.203431	0.358331	0.12492	-0.00100966	0.0669586	0.0139716	0.200895	0.126511	0.102558	0.336652	0.00785993	0.0158988	0.0352464	0.0911958	0.0368025	0.0216128	0.296076	-0.000137264	0.0429236	0.340417	0.0708584	0.0359405	0.414981	0.0203882	0.00489452
NULL	0.00316461	0.0842098	0.046493	0.0417914	0.045378	0.0121658	0.166877	0.244204	0.0717835	0.147869	0.0271055	0.0696806	0.0433027	0.169241	0.340235	0.0402981	0.00509092	0.0536181	0.155646	0.18836	0.018818	0.0910504	0.00338052	0.126874	0.308878	-0.000730603	0.151153	0.11509	0.14276	0.180114
NULL	0.0433906	0.114805	-6.16325e-05	0.100339	0.00938788	0.00652079	0.34613	0.0317391	0.000112549	0.105802	0.236207	0.107223	0.133951	0.242305	0.349075	0.131355	0.0413594	0.0628849	0.161686	0.000433928	0.091742	0.111804	-0.000980997	0.098076	0.294209	0.0186361	0.592875	0.0684869	0.110636	0.00224432
NULL	0.000459912	0.0463108	0.157772	-0.000296744	0.0445992	0.334034	0.0368078	0.19503	0.00134099	0.264974	0.119872	0.0361097	0.276893	0.102668	0.0701115	0.277516	0.0177818	0.249119	0.265036	0.142638	0.721982	0.234344	0.0957203	0.266215	0.0145044	0.3821	0.376811	0.0076936	0.0931531	0.0941514
NULL	0.235409	0.0294881	0.0509912	0.0148171	0.248418	0.192797	0.264169	0.0615459	0.0104862	0.085286	0.146237	0.0218353	0.0445953	0.199188	2.49793e-05	0.170464	0.158262	0.000730609	0.0579671	0.0787273	0.43449	0.136342	0.0419956	-0.000836321	0.0297521	0.10502	0.163433	0.208234	0.00640482	0.00172433
NULL	0.108736	0.0203762	0.110812	0.129791	0.130334	0.146706	0.00287868	0.0749603	0.06196	0.00364904	0.00646616	0.0200967	0.351255	0.0328257	0.0559995	0.452613	0.0589154	-0.000449253	0.210898	0.233041	0.121866	0.0231864	-0.000870055	0.313574	0.00658009	0.108899	0.216113	0.0299547	0.260802	0.212209
NULL	0.211433	0.0157969	0.148154	0.0425796	0.0267153	0.0978544	0.00546084	0.024744	0.0163112	0.000432432	0.556375	0.214401	0.167878	0.068341	0.219516	0.0880777	0.0138869	0.306763	0.10017	0.123694	0.448474	0.00569506	0.148214	0.154002	0.05462	0.0836943	0.0197792	0.198453	0.301033	0.123689
NULL	0.156854	0.104616	0.0719618	0.0419678	0.0298123	0.0595608	0.360314	0.137677	0.0298099	0.207858	-0.000978754	0.0744787	0.00363856	0.120845	0.0111254	0.470575	0.00375226	0.272951	0.0448198	-0.00073304	0.124972	0.300047	-0.000789737	0.0384114	0.00278802	0.303043	0.0190805	0.04836	0.0421619	0.0851899
NULL	0.0706457	0.00254704	0.276932	0.15765	0.0974802	0.282816	0.234668	0.148822	0.00557497	0.0715718	0.13967	0.376086	0.0482198	0.135681	0.25711	0.00184245	-0.000817193	0.00490934	0.260054	0.0091425	0.668054	0.0648427	0.00120444	0.0818112	0.12215	0.0322852	0.255934	0.051909	-0.00102336	0.102847
NULL	0.391053	-0.000339093	0.0870354	0.00619863	0.0354793	0.262035	0.29564	0.0105172	0.00610452	0.0659014	0.0267024	0.379742	0.114577	0.0143077	0.148769	0.098434	0.0280776	0.275034	0.00691424	0.115472	0.037995	-0.000554519	-0.000980997	0.191714	0.15639	0.228591	0.104995	0.184067	0.382823	0.0710644
NULL	0.0901348	0.0777895	0.000591385	0.362979	0.172846	0.136944	0.317731	0.0373607	0.0348917	0.134982	-0.000632263	0.410678	0.159211	0.300383	0.0849236	0.0459027	0.0863643	0.341956	-0.00063796	0.0738835	0.110787	0.111438	0.034091	-0.00101763	0.342575	0.303075	0.125263	0.251016	0.307168	0.0544999
NULL	0.165778	0.0939587	0.0915149	0.228194	0.0495854	0.0181748	0.126793	0.0716243	0.10848	0.185943	0.0479255	0.144172	0.00297855	0.116869	0.164301	0.0520736	0.151602	0.245985	0.127484	0.0185599	0.531615	0.073053	0.0859646	0.227433	0.257552	0.139224	0.297043	0.0904112	0.0340552	0.0392805
NULL	0.258254	0.0281552	0.084674	0.0169724	0.0543235	0.0105301	-0.000522422	0.0221193	0.0265793	-0.000904432	0.0886129	0.0935758	0.0385181	0.00128895	2.16747e-05	0.0672414	0.00758054	0.0798477	0.114856	0.311892	0.00997122	0.0239245	0.306627	0.295095	0.132951	0.130056	0.160124	-0.000541859	0.265601	0.0659615
NULL	0.184644	0.174105	-0.000979471	0.00156137	-6.94955e-05	0.100163	0.049689	0.404296	-0.000483158	0.225871	0.162926	0.0325915	0.206971	0.274658	0.370383	0.208788	0.0157446	0.240249	0.0203649	0.0451019	0.167821	0.00597478	0.00536467	0.000766495	0.0112663	0.0661708	0.164594	0.00846582	0.0841437	0.0148654
NULL	0.0877858	0.00364931	0.00491435	0.00341938	-0.000897747	0.169117	0.0225089	0.000577269	0.163267	0.333885	0.00958921	0.110879	0.0903996	0.0347811	0.0389458	0.46451	0.0262595	0.183763	0.100568	0.391891	0.169414	0.0542864	0.00107968	0.0916723	0.0359011	0.0556605	0.0359812	0.0610873	0.269484	-0.00104782
NULL	0.0160761	0.219111	0.069804	-0.000573804	0.164567	0.091732	0.133781	0.203551	0.0923117	0.123637	0.489295	0.411578	0.244261	0.00878159	0.320535	0.26808	0.0264503	0.202108	-0.00102619	0.0231172	0.0643529	0.0578054	-0.000358174	0.345984	0.231167	0.00911955	0.216368	0.00795866	0.0184787	0.257207
NULL	0.127195	0.129371	0.00270621	0.0189654	0.037658	0.548875	0.322331	0.0396071	-0.000435843	0.426909	-0.00016818	0.00664246	0.00932992	0.242121	0.158282	0.0961891	0.0236513	0.512262	0.11576	0.00127067	0.149891	0.0332269	0.178012	0.0514011	0.110457	0.146596	0.00395522	0.0500502	0.032632	0.0881084
NULL	0.103981	0.0390917	0.0724839	0.000434477	0.0414059	0.287443	0.000836596	0.214829	0.00263409	0.414586	0.265195	0.284811	0.0186945	0.227147	0.341155	0.33048	0.026383	0.336267	0.00696612	0.135039	0.724514	0.220477	0.0684257	0.00905617	0.260318	0.000196746	0.0267971	0.026885	0.263714	0.0460204
NULL	0.191323	0.000354209	0.119338	0.0739664	0.00589211	0.19067	0.23961	0.169801	0.00989139	-0.000869258	0.419204	0.0921087	0.309093	0.13323	0.0821062	0.316047	0.0154702	0.0252337	0.211519	0.0594004	0.386227	0.552603	0.0116191	0.0522137	0.0298328	0.0177459	0.0463037	0.043367	0.0439617	0.0580063
NULL	0.290486	0.0230125	0.00279064	0.323107	0.45339	0.292906	0.127321	0.214197	0.0369018	0.309704	0.160203	0.0383896	0.000836347	0.0796486	0.055091	0.152128	0.00459303	0.158151	0.19954	0.119482	0.0899607	0.389825	0.0116709	0.037438	0.554562	0.0193706	0.225027	0.00407856	0.0606219	0.042588
NULL	0.0832067	0.0389171	-0.000465326	0.078047	0.000557986	0.000176117	0.0725627	0.11936	0.00376031	0.179754	0.520875	0.0151031	0.0126194	0.237227	0.335042	0.13316	0.0356871	0.0319259	0.00654506	0.0754933	0.168086	0.0294745	0.0499365	0.212753	0.029111	0.117599	0.395123	0.199783	0.193639	0.0394329
NULL	0.0748942	0.024286	-0.000888429	0.000143875	0.00329667	0.151451	0.0629996	0.239056	-0.00105704	0.0140727	0.531785	0.128015	0.0399891	0.0358511	0.376642	0.160673	0.0110907	0.000859633	0.0305472	0.273385	0.148584	0.154471	0.00552988	0.117772	0.00336384	0.0607807	0.169658	-0.000128579	0.152126	0.0275613
NULL	0.0362441	0.177341	0.0370938	0.0510239	0.0198167	0.0528116	0.374701	0.196689	0.0802752	0.246662	0.026627	0.00841814	0.432937	0.26359	0.00217825	0.565838	0.0830292	0.117574	0.129713	0.0340258	0.267482	0.0202863	0.0919182	0.120874	0.129908	0.0483448	-0.000558096	0.071485	0.132429	0.00353827
NULL	0.133829	0.283433	0.075528	0.00218909	0.00026422	0.195528	0.00677883	0.0983425	0.00135287	0.212268	0.165551	0.000946365	0.282431	0.0192513	0.402971	0.304234	0.0875879	0.0163251	0.0767767	0.0882086	0.466994	0.0580089	0.0894389	0.275673	0.0369243	0.320206	0.0190726	0.0074632	0.1487	0.289813
NULL	0.278041	-0.000943669	0.215455	0.108621	0.0984355	-0.000998069	0.39705	0.00913983	0.110686	-0.000732767	0.147387	-0.000610156	0.00680762	0.00150966	0.0229591	0.25442	0.203247	0.0136329	0.0112464	0.0296924	0.447398	0.696729	0.0576786	0.007315	0.00359097	0.0753118	0.278078	0.235696	-0.000144029	0.137479
NULL	0.107431	0.0259351	0.0236969	0.150039	0.148882	0.518503	0.13228	0.149687	0.0135705	0.0527418	0.012795	0.00675231	0.000165219	0.0445551	-0.000674077	0.120768	0.0440178	0.245985	0.22457	0.0205354	0.231322	0.642694	0.18042	0.103122	0.275665	0.0507044	0.218139	0.136734	-0.000791069	0.166171
NULL	0.0732931	-0.000396436	0.0401875	0.00244844	0.00575285	0.21392	0.00832575	0.179614	0.00692123	0.353586	0.02741	0.322643	0.133237	0.00197397	0.107056	0.00916849	0.102954	0.00120319	0.0473164	0.0524441	0.343746	0.653807	0.0731001	0.149279	0.130029	0.305446	-1.13327e-05	0.00483958	0.0454045	0.107756
NULL	0.103111	0.00915243	0.134577	0.149913	0.00103824	0.259195	0.170927	0.0431623	0.0732964	0.046312	0.440837	0.0376256	0.298525	0.450039	0.456849	-0.000578031	0.00702623	0.106145	0.162019	0.0948856	0.27045	0.265215	0.11056	0.120737	0.399797	0.015214	0.026346	0.0489903	0.0301094	0.252354
NULL	0.230352	0.00904313	0.0441587	0.118386	0.193087	0.130728	0.299412	0.265478	0.151782	-0.00106351	0.0713961	0.0871659	0.0252843	0.232794	0.000150566	0.110585	0.00957016	0.330882	0.0520195	0.0619657	0.171363	0.78655	-0.000960755	0.108828	0.592718	0.211318	0.179588	0.21505	0.0376435	0.0308292
NULL	0.18083	0.121776	-0.000804422	-0.000971991	0.0241759	0.00997055	0.0704544	0.00157634	0.0369422	0.0495873	0.00042666	0.0261937	0.057875	0.0407784	0.129407	0.242702	0.0280001	0.000345787	0.449196	0.306494	0.217136	0.00977649	0.156322	0.0829046	0.0103348	0.26646	0.119057	0.204362	0.128226	0.408425
NULL	0.0509981	0.241519	0.00612191	0.195672	0.068121	0.00249125	0.228114	0.204149	0.0182133	-0.000821257	0.379132	0.325682	0.0263537	-0.000825599	0.0309312	0.453352	0.0929963	-0.000699928	0.0428632	0.290995	0.000609392	0.512269	0.00147208	-0.000499272	0.072554	0.403701	0.00431535	0.00150226	0.210321	0.28621
NULL	0.265345	0.0241057	0.197069	0.213659	0.0086281	0.0805502	-0.00079895	0.279215	-0.00101057	0.0948856	0.498511	0.381344	0.24811	0.144014	0.550937	-0.000599714	0.0643369	0.16609	0.060442	0.0287181	0.535748	0.227171	0.139377	0.0121161	0.0452752	0.0018539	0.11234	0.00171448	0.0195208	0.00659836
NULL	0.275287	0.185324	0.203112	0.112272	0.00507403	0.154954	0.232882	0.239957	0.27543	0.146625	-0.00103187	0.086045	0.063653	0.120642	0.0789605	0.169833	-0.000568637	-0.000393106	0.278723	0.117358	0.626428	0.0181377	0.0530663	0.309973	0.321375	0.147247	0.0429785	0.294794	0.127212	0.068921
NULL	0.149756	0.301554	0.00915966	0.0154097	0.0967847	0.00776486	0.218235	0.136509	-0.000423811	0.0644697	0.28317	0.350691	0.090074	0.11603	0.00786279	0.175385	0.0230322	0.0060293	0.132061	0.00548766	0.0186178	0.00515816	0.0613917	0.0247538	0.164874	0.42829	0.000461447	0.140577	0.487024	0.154016
NULL	0.0308948	0.137098	0.00865845	0.0712073	0.0659495	0.047426	0.00783922	0.050398	0.0410723	0.118953	0.0713961	0.000325095	0.00318024	0.140304	0.0879048	0.000189181	0.0206069	0.00871138	0.0476599	0.258312	0.489428	0.145834	0.0361284	0.149243	0.018905	0.238636	0.0188521	0.1143	0.0651179	0.000204381
NULL	0.0106723	0.0945679	0.0860791	0.238505	-0.00110182	0.0557425	0.119599	0.0166423	0.0446824	0.0151258	0.200988	0.115537	0.0517063	0.0350251	0.112905	0.0433988	0.0366303	0.29681	0.0309772	0.107452	0.0660548	0.0115182	0.270798	0.00519837	0.143398	0.592676	0.0722208	0.121745	0.0146906	0.357401
NULL	0.112457	-0.000870718	0.358257	-9.30587e-05	0.0127829	0.00828897	0.0149215	0.0311142	0.307296	0.243142	0.556314	0.00912808	0.0310679	0.125199	0.295591	0.218536	0.0290869	0.00683044	0.165715	0.186381	0.135742	0.52384	0.0126335	0.0279612	0.150707	0.0317033	0.246137	0.10961	0.332385	0.325659
NULL	0.257219	0.008785	-0.000908789	0.194916	0.0688244	0.0539936	0.377892	-0.00105813	0.0049274	0.0706814	0.12427	0.0131597	0.0258757	0.200183	0.064405	0.155261	0.181511	0.20952	0.215618	0.0312668	0.0395503	0.287694	0.204289	0.0104052	0.0567018	0.0253274	0.0845221	0.105158	0.145853	0.0906141
NULL	0.0205926	0.108741	0.00615259	0.235717	0.0735785	0.0876959	0.314836	0.294866	-0.0010528	0.248586	0.312438	0.145636	0.105937	0.0384786	0.334645	0.0990288	0.0215488	0.250006	0.0198471	0.112924	0.0355347	0.313767	0.051568	-0.000250017	0.319384	0.1362	0.128262	0.154367	0.152349	0.0305302
NULL	0.139154	0.0086403	0.202054	0.0125681	0.230445	0.110262	0.0150326	0.0431623	0.121464	0.00907344	0.0762913	0.00302018	0.215568	0.19169	0.00281581	0.0931915	0.0281443	0.397268	0.0575606	0.0891858	0.138292	0.604607	0.0879657	0.00778871	0.0256496	0.632712	-0.000886907	0.12759	0.051154	0.201126
NULL	0.349137	-0.00082818	0.297818	0.140363	-0.000922874	0.124926	0.382549	0.0242048	0.130642	0.329881	0.194289	0.108988	0.00532865	0.270914	0.198398	0.00557376	-0.00100106	0.0655972	0.106734	0.0383286	0.22077	0.572283	0.00954676	0.0841318	0.185228	0.076151	0.0563698	0.137611	0.225292	0.0206189
NULL	0.134209	0.0273464	0.018387	0.00144312	0.0312775	0.0656856	0.483128	0.0357496	0.120903	0.245421	0.228499	0.094112	0.185176	0.0928258	0.291525	0.0811976	0.031915	0.453327	0.0544349	0.355324	0.20604	0.0816539	-0.000874905	0.0907958	0.27439	0.00110199	0.33626	0.0338018	0.373194	0.136084
NULL	0.288677	0.0147547	-0.000914498	0.100975	0.0756949	0.121687	0.114917	0.00208555	-0.00101469	0.00105608	0.209024	0.0132066	0.0172676	0.066528	0.056358	0.00333766	0.0307896	0.288496	0.348065	0.104068	0.0625347	0.127046	0.000943997	0.351193	0.177744	0.325668	0.0891172	0.189599	0.218833	0.00772616
NULL	0.159495	0.0392525	0.00154623	0.100473	0.0291184	0.0696637	0.0149335	0.244795	0.18664	0.410373	0.303057	0.0149149	0.071651	0.082581	0.226573	0.268371	0.025317	0.000381295	0.00797926	0.206208	0.333754	0.745529	0.0854535	0.0871827	0.0329578	0.136097	0.327211	0.00804792	0.00432649	0.00639129
NULL	0.0192331	0.109552	0.00741494	0.0927043	0.0163177	0.408413	0.320898	0.0335682	0.139968	0.321885	0.0457418	0.0491867	-0.00086154	0.114374	0.26236	0.024157	0.0134833	0.330386	0.00167994	0.049076	0.122865	0.591433	0.0524103	0.019023	0.354271	0.0990628	0.0268035	0.0902667	0.0212747	0.0251493
NULL	0.0388272	0.0464122	0.0265879	0.0999698	0.0028588	0.0107624	0.196256	0.0455252	0.0252548	0.414923	0.0321973	0.0485948	0.353691	0.327484	0.017589	0.367264	0.208662	0.419695	0.200977	0.154562	0.358348	0.467457	0.113718	0.12218	0.00164434	0.015738	0.000869992	0.221351	0.00677694	0.12808
NULL	0.340784	0.0294639	0.0191156	0.0101754	0.0201877	0.13757	0.0672055	0.0308053	-0.000681363	0.108194	0.184355	0.000776763	0.35437	0.116878	0.0398484	0.00684276	0.0083701	0.367636	0.026731	0.00381267	-0.001012	0.292165	0.182817	0.247541	0.394296	0.126805	0.0772953	-0.000406421	0.103944	0.0103145
NULL	0.23905	0.0148154	0.186926	0.0414412	0.0207687	0.0314598	0.232821	0.0135822	0.00465445	0.435046	0.000921091	0.162208	0.00844122	0.080855	0.0464347	0.268917	0.0532752	0.0188574	0.00676254	0.204404	0.281291	0.0236925	-0.000413837	-0.000698358	0.247873	0.211318	0.251203	0.0213929	0.00100199	-0.000480971
NULL	0.0804681	0.254088	0.0175382	0.0367093	0.0431499	0.000489014	0.191019	0.0388194	0.0191003	0.0234864	0.247285	0.0812021	0.0805975	0.136736	0.3206	0.188647	0.0149047	0.130282	0.248321	0.240652	0.253202	0.236211	0.00332398	0.175557	0.0398802	0.398416	0.262101	0.0117448	0.00359836	0.0611771
NULL	0.210089	0.0752783	0.0549398	0.19742	0.00263211	0.22787	0.168893	0.0648432	0.000609143	0.236026	0.0450752	0.0141982	0.0219474	0.0135007	0.0225052	0.170648	0.0958263	0.0917115	0.116295	0.392693	0.62356	0.197892	0.0586473	0.0889612	0.358414	0.529924	0.354503	-0.000591193	0.00834301	0.462769
NULL	0.00902232	0.217426	0.0843966	0.193831	0.0909346	0.257637	0.19175	0.0607354	-0.00102884	0.272655	0.354572	0.0449442	0.0842708	0.0744022	0.237097	0.00927813	0.0196651	0.453173	0.0652086	0.0287714	0.720499	0.0946074	0.0699049	0.0631621	0.0868266	0.311321	0.388566	-0.000912111	0.214155	0.0173751
NULL	0.204255	0.00767662	0.0181516	0.0181992	0.00150344	0.342675	0.0162527	0.132657	0.000777528	0.124733	0.145881	0.0166563	0.000604489	0.355723	0.0198108	0.146811	0.000265284	0.213474	0.111728	0.220079	0.565857	0.549434	0.143756	0.0235427	0.010797	0.267754	0.17499	0.00940843	0.249978	0.0539134
NULL	0.000241572	0.0793542	0.101569	0.227352	0.00847586	0.305366	0.0076442	0.197432	0.00656747	0.0823702	-0.000419734	0.216201	0.00691743	0.283617	0.230089	0.0328812	0.0130749	-0.000658268	0.127877	0.0822773	0.594568	0.232604	0.121613	0.220338	0.318525	0.154002	0.615742	0.0746651	0.117669	0.0590991
NULL	-0.00085541	0.0104166	0.195322	0.015361	0.0843921	0.127845	0.472468	0.276754	-4.00851e-05	0.027262	0.330695	0.00313012	0.00576616	-0.000984115	0.116904	0.0669719	0.020517	0.00993514	0.264203	0.0669323	0.0660357	0.80419	0.0109969	0.0282003	0.0173283	0.339621	-0.00096952	0.0427947	0.0178634	0.0371086
NULL	0.0711317	0.0455942	0.250179	0.182168	0.0192504	0.013008	0.00170796	0.0288898	0.0157926	0.0030678	-0.000617028	0.452442	0.00382404	0.051157	0.135158	0.382541	0.050242	0.140466	0.141508	0.0334408	0.603278	0.012594	0.187392	0.15874	0.476798	0.0378922	-0.000972634	0.108875	0.00120816	0.156116
NULL	0.127698	0.00530457	0.14482	0.221903	0.0261162	0.0448103	0.133616	0.0839495	0.0915212	0.0562727	0.20369	0.0568014	0.00342182	0.218172	0.0400657	0.289873	0.155131	0.140022	0.163642	0.00256115	0.238456	0.0525285	0.0575803	0.0154282	0.559354	0.351637	0.00993717	0.258159	0.0649943	-0.000311635
NULL	0.222296	0.0261805	0.0687992	0.228715	0.139443	0.513153	-0.000816361	0.276225	0.00577788	0.418085	0.0124272	0.161495	0.00198079	0.000943486	0.00595515	0.0435621	0.0338009	0.000459791	0.149846	0.100895	0.165877	0.121671	0.167143	0.301186	0.0129025	0.161782	0.0746599	0.205027	0.0522917	0.0187343
NULL	0.31995	0.00952011	0.164702	0.18139	0.0501815	-0.000867228	0.00849774	0.201534	0.0144402	0.0173898	0.0255895	0.292897	0.0537571	0.208867	0.110559	0.232718	0.153816	0.282115	0.083619	0.00229783	0.054472	0.0124432	0.00449314	0.0977317	0.152883	0.188564	0.125533	0.138095	0.0621845	0.133612
NULL	0.00366227	0.118634	0.0460299	0.0209588	0.0663887	0.214352	0.418475	0.276467	0.0340048	0.0369722	0.0010564	0.345332	0.135287	0.12593	0.328739	0.469078	0.00772597	0.531409	0.017784	0.0950963	0.0660548	0.395567	0.200183	0.144594	0.0330076	0.00243758	0.0522035	0.275847	0.0291924	-0.00100875
NULL	0.500414	0.0133355	0.105185	0.193536	0.09319	0.0779948	0.52533	0.181246	0.102159	0.407033	0.205223	0.0955315	0.0219181	-0.000267419	0.505247	0.00344637	0.0778438	0.201414	0.218646	0.00563868	0.163714	0.236127	0.0601328	0.0496048	0.0203421	0.0345804	0.296988	0.0441511	0.270951	0.113472
NULL	0.0204925	0.447449	0.0616565	0.0362845	0.0124084	0.251048	0.319141	0.040259	0.0140672	0.00108514	0.000231736	0.446756	0.207516	0.0133959	0.00224014	0.0552325	0.0224908	0.362274	0.0215458	0.0429576	0.34989	0.806818	0.0949331	0.209277	0.090707	0.113724	0.205441	0.387014	0.0253495	0.0174265
NULL	0.338498	0.00222974	0.0434291	0.0602732	-0.000531649	0.011567	0.0442521	0.00515447	0.0427312	0.0107066	0.00933888	0.182965	0.252873	0.169867	0.114945	0.0474617	0.0330055	0.109816	-0.00075706	0.00649026	0.0242545	0.261301	0.00962426	0.0334685	0.453973	0.0164222	0.0120657	0.240392	0.152202	0.0449295
NULL	0.133078	0.0837992	0.0931764	0.0395097	0.0281411	0.108843	0.00322942	0.047653	0.118117	0.368252	0.272158	0.0167256	0.0274465	0.192987	0.185708	0.00185755	0.109914	0.120131	0.00223247	0.384606	0.00322988	0.0896077	0.0269839	0.323505	0.319052	0.389734	0.0217788	0.1963	0.45127	0.275378
NULL	0.745967	0.147849	0.0158089	0.0455608	0.00745982	0.196942	0.424236	0.147433	-0.000215127	0.142062	0.0903316	0.340718	0.236255	0.163066	0.0582772	0.00697371	0.0304044	0.571343	0.0616092	0.0699821	0.0946074	0.241156	0.00644031	0.0613343	0.124481	0.48486	0.350497	0.21339	0.00645284	0.0944659
NULL	0.12671	0.00395502	0.321756	0.183841	0.0101396	0.00268401	0.188374	0.179545	0.0164476	-0.000981396	0.00293417	0.0832038	0.0905039	-2.9615e-05	0.253059	0.211941	0.0290869	0.341221	0.13871	0.104881	0.0460228	0.0174608	0.082015	0.0247819	0.258469	0.00262568	0.0653651	0.142911	0.0459507	0.208288
NULL	0.0629966	0.0303487	0.0627404	0.00677939	0.116108	0.306806	0.136346	0.0807367	0.0316998	0.290123	0.00198754	0.204674	0.0521192	0.0148289	-0.00107061	0.432457	0.0141508	0.361423	0.232148	0.253966	0.0248522	0.117305	0.169167	0.0394343	0.182281	0.00228456	0.281722	0.00211074	0.0444279	0.148665
NULL	0.227283	0.105012	0.196276	0.00444493	0.0131563	0.00457201	0.0282878	0.00163408	0.0178823	0.269932	-0.000919749	0.222805	0.0761234	0.25579	0.0918775	0.214323	0.0158826	0.00426066	0.226212	0.27702	0.363538	0.768527	-0.00103453	-0.000730151	0.033886	0.169151	0.102288	0.0499685	0.405382	0.304404
NULL	0.0214146	0.020842	0.00023594	0.124362	0.0200145	0.326451	0.100966	0.0719793	0.00560784	0.315166	0.355866	0.100662	0.00551112	0.0350365	7.95328e-05	0.218064	0.015003	0.0447148	0.094469	0.00960501	0.52512	0.0486279	0.0626774	0.128715	0.179902	0.374503	0.383457	0.114711	0.423212	-0.000953143
NULL	0.148416	0.0163874	0.000289184	0.0140788	0.0114184	0.178129	0.0313957	0.184009	0.0110321	0.0304456	0.000611	0.215016	0.163898	0.0478948	0.0675062	0.177795	0.0562535	0.160802	0.259796	0.303275	-0.000843356	0.0454963	0.22171	0.0313662	0.267504	0.00393667	0.133541	0.0249973	0.0043977	0.0483174
NULL	0.0189934	0.252169	0.0322357	0.00207974	0.0575541	0.092044	0.0423375	0.103282	0.0334329	0.0527138	0.0723546	0.160184	0.0176281	0.0554245	0.183005	0.269456	0.0778923	0.0469514	0.0772354	0.012825	0.0475807	0.546747	-0.000368862	0.195579	0.0782617	0.0128729	0.251652	0.00912591	0.190886	0.100678
NULL	0.167431	0.0660549	0.0677124	0.106378	0.00947521	-0.000791069	0.11254	0.427541	0.0122423	0.257964	0.170373	-0.000556212	0.0300374	0.0356132	0.262437	0.0810115	0.0177818	0.266008	0.0490029	0.167014	0.0907651	0.00273072	0.00223353	0.0953473	0.167387	0.0859603	0.28364	0.0192989	0.149311	0.315303
NULL	0.140244	0.0338635	0.0703875	0.314937	0.123565	0.172857	-0.000835879	0.0101446	0.0422141	0.237085	-0.000952101	0.112096	0.330738	0.276143	0.267041	0.175451		0.00780953	0.111401	0.00020448	0.422018	0.212105	0.136801	1.92866e-05	0.372605	0.00329362	0.0410966	0.0150165	0.34978	0.00415017
NULL	0.348234	0.0703382	0.0810168	0.026135	0.0156608	0.0103066	0.109968	0.154336	0.0893825	0.0119126	0.0409427	0.118887	0.0227437	0.223121	0.128998	0.155262	0.101193	0.139393	0.209412	0.120962	0.162569	0.255873	0.136093	0.135068	0.0508759	0.0209027	0.212542	0.0103704	0.0237387	0.0837126
NULL	0.233409	0.0483666	0.012231	-0.000210689	0.00877984	0.539217	0.443073	0.0748793	0.0811661	0.0109577	0.185304	0.0255607	0.0956078	0.00404025	0.208795	-0.00088478	0.00648876	0.398001	0.279113	0.0488264	0.527943	0.0507755	0.123451	0.00110188	0.362573	0.0383488	0.184401	0.217971	0.287446	0.00134386
NULL	0.416635	-0.00107792	0.0167461	0.198147	0.111968	0.299372	0.0269897	0.00584152	0.353649	0.066955	0.00547864	0.110792	0.0276161	0.211083	0.381139	0.375396	0.0375736	0.0998612	0.229513	0.000809747	0.584024	0.0162584	0.0318146	0.0168696	0.47573	0.0257158	0.0179612	0.00317537	0.020986	0.111243
NULL	-0.000212252	0.0743727	0.204803	0.00164284	0.00504896	0.00222811	0.0502224	0.193334	7.09095e-05	0.413012	0.00147194	0.398823	0.110873	0.0059093	0.000897825	0.29295	0.0187234	0.448895	0.00639719	0.2208	0.132239	0.55406	0.0724665	0.0495495	0.0170237	0.243814	0.322114	0.0401809	0.0594099	0.0507409
NULL	0.00592601	0.242658	0.0584334	0.258274	0.015377	0.0438002	0.0539031	0.0220493	0.0770976	0.17604	0.0226612	0.380531	0.0982351	0.314229	0.104151	0.0128307	0.000140397	0.202064	0.0186797	0.126068	0.294676	0.00351611	0.200558	0.195379	0.0117451	0.0460232	0.0439301	0.0671551	0.142291	-0.000914689
NULL	0.419012	0.146779	0.000181967	0.162736	0.0261725	0.218129	0.0616428	0.293646	0.0346745	0.0697901	0.232557	0.288541	-0.000792486	0.173217	0.292206	0.178517	0.0111927	0.0054325	0.0149828	0.290277	0.383503	0.0307504	0.0367157	0.0349326	0.278652	0.223207	0.287342	0.036864	0.126261	0.0091897
NULL	0.0455305	-0.000430828	0.0125776	0.128882	0.00347131	0.0128054	0.0179016	0.191531	0.246866	0.0971788	0.0366542	0.0580122	0.170702	0.0258725	0.129165	0.391604	0.0168402	0.0114553	-0.00094102	0.460497	0.451303	0.0322911	-0.00031153	0.0107491	0.134993	0.0777808	0.0857142	0.0110169	0.286092	0.0412383
NULL	0.0765617	0.211069	0.0622145	0.0522184	0.454821	0.0467669	0.0447613	-0.000256525	-0.000716089	-0.00104304	0.272279	0.0846428	0.0194627	0.249023	0.114062	-0.00105324	-9.32858e-05	0.123732	0.0170407	0.00722231	0.561598	0.624339	0.0194503	-0.000971118	0.0139551	0.0783143	0.0280013	0.13067	0.157696	0.469157
NULL	0.230803	0.0513022	0.0820544	0.00519492	0.0493988	0.103197	0.0936656	0.182997	0.00556324	0.0186105	0.0874205	0.0349302	0.0636292	0.0889782	0.0285139	0.185943	0.127468	0.324682	0.0696327	0.100899	0.267486	0.00487332	0.136086	0.0406311	0.00772182	0.624762	0.0732666	0.121635	0.0973512	-0.000955638
NULL	0.00259743	0.00364819	0.0541236	0.0406222	0.00991813	0.000867963	0.314445	0.428629	0.000693991	0.200447	0.196851	0.0398225	0.0367023	0.0290459	0.0961178	0.277646	0.033689	0.0446569	0.288394	0.104153	0.429924	0.497157	0.0290595	0.125631	0.172947	0.0376343	0.0234481	-0.000311783	0.297088	0.0304578
NULL	0.289524	0.111438	0.00109621	0.0206109	0.124115	0.0188206	0.000352011	0.0162296	0.025728	0.00691217	0.0259722	0.00665997	0.0339046	0.214704	0.238152	0.102024	0.0589615	0.22508	0.229511	0.0523955	0.553121	0.649152	0.0258417	0.00611237	0.53687	0.0549431	0.054954	0.0457893	0.104619	-0.000634641
NULL	0.205511	-0.000937836	0.131228	0.0381786	0.123181	0.02863	0.18537	0.102244	0.188335	0.393086	0.15579	0.0520368	0.00808582	0.00550147	0.0568856	0.0485388	0.024375	0.547177	0.00939387	0.104663	0.122295	0.618773	0.113099	0.00436773	0.116174	0.0230547	0.234113	0.00201461	0.063672	0.246485
NULL	0.0188378	-0.000517521	-0.0010842	0.114011	0.0251309	-0.000814597	0.0423375	0.192766	0.000147096	0.159808	0.134164	0.289478	0.345515	0.0187297	0.318135	0.0181581	0.0234328	0.180809	0.255137	-0.00076583	0.0224821	0.351453	0.00873552	0.136121	0.423563	0.00282427	0.0061427	0.184553	0.0080453	0.315536
NULL	0.313314	0.173162	0.00787159	-0.000419949	0.121873	0.0396679	0.0185547	0.109937	0.0427669	0.0448047	-0.000555133	0.0301993	0.15022	0.0493174	0.0870669	0.060702	0.0986537	0.0912833	0.00118565	0.277041	0.302539	0.445848	0.0219905	0.0863671	0.0131119	0.0949912	0.159037	0.0299663	0.0633406	0.0680249
NULL	0.042027	0.00310221	0.002593	0.143543	-0.000745523	0.0208065	0.0282284	0.152504	-0.000955494	0.0478051	0.0640435	0.0942838	0.156197	0.187447	0.000942332	0.094035	0.0299668	0.462453	0.0380538	0.0577192	0.475895	0.20821	0.0159796	0.223421	-0.000949235	0.0760303	0.050702	0.0488178	0.0873337	0.323195
NULL	0.152618	-0.00103048	0.0573531	0.222363	-0.000563098	0.221308	0.0370442	0.171586	0.110665	0.239128	0.508032	0.0249588	0.254521	0.135423	0.0153576	0.014795	0.0272019	0.0168441	0.255242	0.0310967	0.0304869	0.338813	0.0288711	0.0703633	0.0573217	0.0161783	0.136063	0.128622	0.125954	0.153246
NULL	0.272154	0.00685379	0.328767	0.0636379	0.0400259	0.245495	0.111026	0.247496	0.0523807	0.232688	0.0702694	0.0360033	0.00424934	0.111367	0.0228561	0.00209384	0.0215488	0.0731731	0.0939615	0.19524	0.0785472	0.144374	0.0271191	-0.000891326	0.0720131	0.0751637	0.0885259	0.187558	0.0662337	0.16782
NULL	0.216366	0.0316355	0.0558724	0.000432186	0.0026103	0.0454045	0.217874	0.0046567	0.0307512	0.0524933	0.382799	0.00512082	0.235561	0.31255	-0.00105048	0.0721696	0.0185263	0.167262	0.335395	0.00470879	0.118956	0.0202192	0.0180009	0.226119	0.513575	0.17963	0.091908	0.0142009	0.40249	0.101535
NULL	-0.000212252	0.0675432	0.00725124	0.0945897	-0.000794536	0.053708	0.233476	0.00596445	0.0215807	-0.000818012	0.269031	0.123606	0.0327623	0.0055561	0.336837	0.536159	-0.000825173	-0.000448999	0.0953004	0.0310366	0.0384795	0.0208446	0.000836184	0.0126423	0.184844	0.0300862	0.00267681	-0.000577224	0.00226746	0.0710716
NULL	0.0037511	0.0607227	0.105298	0.121219	-0.00102926	0.0768372	0.00872293	0.21716	0.00311153	0.382376	0.198542	0.0658636	0.24452	0.0119386	0.381715	6.24911e-06	0.0234328	0.346457	0.0204388	0.00298714	0.0473054	0.511862	0.137366	0.134461	0.0246922	0.0160495	0.065469	0.0620455	0.0530134	0.259279
NULL	0.205342	0.263827	0.00507496	0.00506776	0.0851534	0.0568386	0.076847	0.0157078	-6.32697e-05	0.454343	0.045184	0.00807425	0.0471193	0.0391034	0.217954	0.0205328	0.0196828	0.372694	0.145335	0.00692505	0.445868	0.170012	0.0144166	0.199896	0.194079	0.197411	0.0170221	0.202951	0.0398711	0.00318478
NULL	-0.000212252	0.00807972	0.233409	0.0849672	0.00797815	0.164181	0.0320477	0.0216597	0.0427926	0.0542541	0.161093	0.293335	0.0295239	0.0172356	0.156914	0.0125754	0.0697145	0.535503	0.00450334	0.404183	0.588813	0.0537439	-8.44313e-05	0.152193	0.00288779	0.211934	0.0428098	0.270507	0.0701172	0.0135414
NULL	0.0859434	0.0526175	0.0610868	0.0302793	0.103786	0.00891901	-0.00108425	0.176422	0.0303349	0.233998	0.19193	0.0114222	0.0689053	0.0299742	0.000942332	0.589649	0.0308505	0.310728	0.154758	0.245231	-0.000803441	0.111438	0.136713	0.16606	0.137044	0.000981118	0.26868	0.102987	0.126672	0.0248348
NULL	0.0457792	0.0609418	0.0464889	0.000454842	0.0331811	0.094346	0.202454	0.274724	0.0103054	0.181019	0.0419787	0.040239	0.200971	0.215936	4.8883e-05	0.27029	0.0103491	0.333151	0.0557216	0.210565	0.0906195	0.0399142	0.00569903	0.105372	0.0348342	0.242132	0.00609561	0.371264	0.205385	0.0858644
NULL	0.0558143	0.0157304	0.00543468	0.433983	-0.000507021	0.433483	6.40673e-05	0.285782	0.0698921	0.0678542	0.0465827	0.129528	0.274704	0.604124	0.268038	0.0423928	0.0262595	0.334487	0.0567525	0.262987	0.335873	0.678465	0.102804	0.0727689	0.112436	0.033938	0.065146	0.051057	0.0812668	0.217875
NULL	0.0947376	0.0182385	0.0367941	0.0556042	0.038578	0.0292062	0.430142	0.0277904	0.105549	0.211218	0.377244	0.268375	-0.000696822	0.200801	0.265732	0.00943522	0.0272019	0.0715441	0.200977	-0.000217884	0.155732	0.00318024	0.111093	0.010589	0.0210849	0.00177709	0.0679713	0.176562	0.216305	0.114497
NULL	0.0805214	0.0275288	0.001991	0.200557	0.00348992	0.121881	0.0826821	0.162738	0.00557722	0.256862	0.111123	0.179184	0.0434517	0.229651	0.105245	0.261247	0.0157839	0.529578	0.0214067	0.296599	0.186299	0.0421189	0.101696	0.169593	0.0364614	0.1797	0.169571	0.148535	0.0382594	0.0394384
NULL	0.0271194	0.0057786	0.0190187	0.0709264	-0.000617291	0.0956476	0.00563868	0.0133676	0.0306089	0.00672962	0.0015304	0.22381	0.00887068	0.221616	0.29279	0.0902825	0.0234372	0.27407	0.0459692	0.342162	0.559841	0.0227813	0.0467478	0.00766436	0.0125742	0.340958	0.360909	0.00660759	0.409849	0.179188
NULL	0.0506982	0.00222784	0.00495776	0.00301518	0.00612184	0.0851974	0.0438816	0.00371602	0.219203	0.0435968	0.602985	0.0537214	0.0036019	0.433901	0.188212	0.0599358	0.0187234	0.00692435	0.169408	-0.000104101	0.0237764	0.0580897	0.000561093	0.261847	0.269144	0.127601	0.0891172	0.00902651	0.167255	0.0660103
NULL	0.00188992	0.0792312	0.0161703	0.0364483	0.04395	0.125609	0.0795243	0.421777	0.0663738	0.287226	0.220291	0.150292	0.0578857	0.0392524	0.0338896	0.0505983	0.0441359	0.448895	0.0983932	0.00102281	0.0573721	0.109507	0.103123	0.152325	0.161482	0.0114133	0.024594	0.189926	0.0100226	0.00244607
NULL	0.110746	-0.000944931	0.0618592	0.255987	-0.000625629	0.0501586	0.0230583	0.0352097	0.0400473	0.398013	0.441049	0.00810324	0.188489	0.00926153	0.054287	0.0566847	0.0346895	0.101163	0.0729938	0.026536	0.351945	0.174446	0.0347022	0.104922	0.010643	0.0604677	0.0922445	0.00531039	0.246036	0.0439288
NULL	0.0064306	0.114194	0.195547	0.121829	-0.000926951	0.163164	0.00051295	0.103157	0.00159658	0.0090994	0.111086	0.0469937	0.0903458	0.0245658	0.0636874	0.00462258	0.0272019	0.356685	0.249673	0.378905	0.0327877	0.745615	0.117987	0.0395986	0.209281	0.00368757	0.0194953	0.117189	0.00242842	0.175851
NULL	0.195677	0.0758425	0.0866271	0.316899	0.0973093	0.00667829	0.0799874	0.0035811	0.115067	0.315946	0.0297452	0.246849	0.10732	0.165668	0.1753	0.0880603	0.0233533	0.353512	0.0507302	0.00876862	0.175711	0.142652	0.0106593	0.132986	0.0531507	0.00606715	0.0306956	0.0022877	0.054494	0.0615564
NULL	0.124841	0.114642	0.0240286	0.324044	0.127211	0.122433	0.0586557	0.0276801	0.0366554	0.405948	0.0488144	0.00601611	0.205782	0.282124	0.1301	0.103981	0.0231326	0.00384748	0.0498656	0.112987	0.33019	0.12545	0.00749822	0.00741192	0.0173283	0.0168045	0.0921163	0.0073946	0.0465895	0.127456
NULL	0.0577023	0.0789219	0.0366817	0.00262331	0.0903015	0.312504	-0.000269445	0.0229532	0.0146114	0.0102613	0.159679	0.138545	0.0792504	0.460147	0.0682451	0.0196749	0.0502185	0.215642	0.177907	0.289881	0.48659	0.27329	-0.000937416	0.380701	0.105307	0.114738	0.18439	0.0187063	0.0159027	0.200661
NULL	0.0427423	-0.000951967	0.221194	0.190988	0.110749	0.166761	0.11528	0.00228286	-0.000709609	0.342758	0.19977	0.304776	0.0327928	0.284675	0.0344644	0.612797	0.0158988	0.020274	-0.000737425	0.260286	0.335387	0.0665065	0.00642499	0.165741	0.0503038	0.182831	0.0323786	0.146392	0.0400661	0.27136
NULL	0.119465	0.197535	0.0489569	0.0247717	-0.000563054	0.292026	0.119801	0.179261	0.1556	0.126827	0.0169011	0.0706903	0.032445	0.00743331	0.111761	0.209574	0.0309114	0.0340273	-0.000760534	0.323746	0.186298	0.351102	0.127248	0.0341071	0.301809	0.0167962	0.0475164	0.000590052	0.0116611	0.00433746
NULL	0.115475	0.172944	0.0246679	0.180431	0.332989	0.248948	0.204196	0.23488	0.0058082	0.397295	0.123429	0.000213714	0.0754333	0.278304	-0.000567789	0.418623	0.0167735	0.449222	0.0136009	0.000669177	0.0275539	0.0731745	0.103875	0.126042	0.037589	0.131542	0.169265	0.0783185	0.230992	0.00282543
NULL	0.122241	0.00206394	0.000843236	0.0040026	0.142408	0.123567	0.337315	0.133616	0.0492636	0.0637752	0.110576	0.0449438	0.35448	0.122159	0.0756984	0.31775	0.0244206	0.00707906	0.256294	0.0471659	0.0550362	0.00951996	0.0459907	0.0438056	0.314983	9.9899e-05	0.00116286	0.0016715	0.101232	0.156451
NULL	0.118793	0.342297	0.075462	0.106275	0.194463	0.186084	0.352269	0.00135537	-0.000132202	0.431997	0.0135757	0.311714	0.206253	0.201549	0.632462	0.420293	0.175701	0.00622294	0.232603	0.0731155	0.157251	0.405707	0.0637587	0.0459417	0.147429	0.0249579	0.00109773	0.120352	0.061866	0.0695341
NULL	0.234058	0.084556	0.00896428	0.0342839	0.0808425	0.043604	0.033362	0.0149986	0.0891527	0.294417	0.123856	0.0592211	0.0144557	0.14531	0.00520057	0.0189946	0.0111927	0.379016	0.0191377	0.197387	0.00250258	0.728797	0.040323	0.00859551	0.0365643	0.148939	0.301539	0.0777997	0.0329696	0.114796
NULL	0.308965	0.0412632	0.0824139	0.0827789	0.0118404	-0.000806622	-0.000997934	0.21153	0.00827345	0.274625	0.483066	0.143507	0.021212	0.0822628	0.570453	0.248882	0.0644823	0.0529474	0.00293564	0.177469	0.00892822	0.3898	0.0535455	0.00581064	0.0164562	0.0791634	-0.00103724	0.101803	0.0678842	0.090537
NULL	0.17509	0.00170595	0.0698418	0.142932	0.000875226	-0.00105194	0.0927105	0.0873255	0.0116486	0.201406	0.00276188	0.0383724	0.293404	0.0143928	0.346502	0.0206332	0.157833	0.0132223	0.344245	0.0323416	0.0194962	-0.000524131	-0.000496558	0.0100613	0.0557362	0.0663473	0.0702246	0.0881725	0.395065	0.120639
NULL	0.0558574	0.249253	0.00664812	0.16376	0.0848946	0.333306	0.147267	0.28313	0.00734027	0.225002	0.205193	0.192742	0.180971	0.017023	0.0965797	0.415266	0.0309722	0.000403093	0.0716741	0.050038	0.0342797	0.297831	0.0902886	0.020022	0.0618639	0.204032	0.333363	0.0553227	0.366005	0.167587
NULL	0.194168	0.387771	0.00255731	0.0238148	0.112381	0.0149277	-0.00104479	0.15037	0.0599254	0.170008	0.0172488	0.226872	0.204329	0.0157462	0.0108671	0.314155	0.0242983	0.353	-0.000999093	0.101456	0.0668156	0.171657	0.0936559	0.0219598	0.16157	-0.000604118	0.221528	0.139665	0.00540429	-0.000261689
NULL	0.00457366	0.215573	0.219217	0.225756	0.136098	0.00805052	0.229513	0.140206	0.014651	0.383326	0.168585	0.162773	0.00705042	0.273025	0.0622179	-0.000399142	0.0347439	0.00829112	0.0741203	0.191345	0.155356	0.0854014	-0.000794188	0.0160447	0.0625543	0.406441	0.0323786	0.124817	0.172873	0.0696824
NULL	0.0180841	0.0198422	0.0267226	0.0421896	0.0586784	0.0242024	0.127683	0.408541	0.00513818	0.0353593	0.00874845	0.00185994	0.115244	0.260756	0.107831	0.00160554	0.0193067	0.142871	-4.95602e-06	0.373504	0.0294966	0.147631	-0.000769724	0.316922	0.222241	0.0180271	0.514332	0.0586192	0.0789295	0.102545
NULL	0.0159822	0.108422	0.0531707	0.201308	0.00262209	0.0829625	0.113971	0.0843825	0.0220008	0.334414	0.463378	0.0159544	0.180212	0.30426	0.115097	0.0127525	0.0328579	0.00206014	-0.00064381	0.0658881	0.00370597	0.170624	0.0439021	0.0974165	0.197614	0.106513	0.104818	0.0186435	0.0729567	0.000367067
NULL	0.158192	0.108974	0.0265526	0.230577	-0.000963224	0.0386503	0.00773808	0.00128862	0.0915037	0.352359	0.0764679	-0.000962155	0.0973456	0.225498	-0.000468741	0.00947904	0.0261881	0.434534	0.141681	0.076855	0.349174	0.0156353	0.0436873	0.0153292	0.0579541	0.0708519	0.05862	0.314026	0.0064803	-0.000647257
NULL	0.411129	0.0591408	0.0120192	0.122382	0.0552901	0.0768109	0.173195	0.263051	0.0300987	0.0844882	0.244605	0.0882594	0.0364434	0.0847891	0.147324	-0.000180611	0.00339377	0.141306	0.00185583	0.166909	0.0899294	-0.000517386	0.047658	0.000846154	0.148684	0.0350591	0.180683	0.538092	0.0154748	0.0959283
NULL	0.228626	0.029706	0.100701	0.106445	0.0465331	0.104905	0.125558	0.179683	0.220031	0.111026	0.444665	0.152094	0.0607864	0.0136091	0.35168	0.258119	0.0206069	-0.00100548	0.0117688	0.193691	0.120733	0.00790945	0.0942296	0.0638063	0.37224	0.0705027	0.0512849	0.0106145	0.0610289	0.088724
NULL	0.0581238	0.00353076	0.00528846	-0.00101828	0.110132	0.0335395	0.11682	0.00312374	0.0631149	0.256895	0.0141156	0.0591844	0.302532	0.195814	0.0490907	0.00418041	0.0272019	0.056809	-0.00103226	0.0774341	0.0336527	0.552069	0.0679518	-0.00107576	0.186579	0.122557	0.0242471	0.199414	0.00100417	0.170317
NULL	0.0240137	0.0523577	0.00518527	-0.000725976	0.099868	0.247087	0.0652689	0.0698185	0.0261588	0.0522964	0.0865624	-0.000682532	0.174154	0.389095	0.00348013	0.0175798	0.000813576	0.158155	0.254694	0.402607	0.0172335	0.0290728	0.0758099	0.0175303	0.175201	0.00315362	0.0272462	0.0128958	0.235622	0.0829538
NULL	0.0150348	0.303675	0.042689	0.206089	0.0410495	0.00768854	0.258745	0.339405	0.00652786	0.0253724	0.533807	0.0438689	0.156041	0.00802203	0.553341	0.00451387	0.181171	0.0465241	0.0305824	0.137727	0.212641	0.00456905	0.0369062	0.179242	0.38977	0.0213661	0.532645	-0.000319935	0.399956	0.0462619
NULL	0.180468	0.0677131	0.194108	0.0907905	0.0229342	0.397174	-0.000939725	0.387409	0.067998	-0.000295454	0.00452764	0.0489141	0.203098	0.0750581	0.00657447	0.247866	0.0270639	0.00173101	0.102802	0.216134	0.566519	0.0723385	0.210439	0.121549	0.167055	0.218771	0.102288	0.0774739	0.186445	0.00232331
NULL	0.230848	0.064969	0.00848828	0.120647	0.106791	0.335894	0.0869337	0.467408	0.0735785	0.0679109	0.229915	0.0557985	0.200869	0.218267	0.0132333	0.220372	0.0083701	0.379114	0.01821	0.0146951	0.484707	0.644537	0.147638	0.0508409	-0.000994327	0.209957	0.0787646	0.00804792	0.319092	0.364391
NULL	0.00753258	0.0945647	0.142668	0.0303719	0.147293	0.210115	0.10368	0.217472	0.0472133	0.549934	0.0560694	0.259907	0.0973524	0.00161717	0.0613992	0.143902	0.024375	0.262323	-0.000649477	0.341724	0.132338	0.23668	0.157571	0.000371214	0.0283419	0.192458	0.0200781	0.137283	0.00623595	0.216258
NULL	0.0676752	0.000293014	0.156411	0.0248663	0.0803002	0.042709	0.00113244	0.0924655	0.00201709	0.436732	0.0670208	0.12657	0.033787	0.281946	0.0164397	0.46365	0.0143984	0.00423787	0.0206926	0.0155564	0.258066	0.713312	0.0989064	0.29394	0.162211	0.422761	0.0609862	0.236195	0.196599	0.0249967
NULL	0.284419	0.0261613	0.155538	0.108409	0.00160117	0.00902244	0.345762	0.370896	0.0803101	0.251588	0.193812	0.0780558	0.0369063	0.152611	0.200922	0.262116	0.000846756	0.361219	0.125083	0.419505	0.052657	0.291012	0.110004	0.120726	0.0188047	0.220883	0.280532	0.176947	0.0770689	0.21305
NULL	0.119833	0.0532745	0.0453353	0.241127	0.0533161	0.300934	0.225871	0.119199	0.0638921	0.0276005	0.0258199	0.0189909	0.0283726	0.183566	0.0489617	0.0266299	0.0367348	0.165052	0.200747	0.225417	0.00261391	0.572366	0.0744564	0.100811	0.224975	0.143423	0.150254	0.028931	0.36052	0.155934
NULL	0.0983809	-0.000798376	0.295704	0.399665	0.197657	0.173179	0.0074032	0.0646379	0.101655	0.139724	0.0924493	0.00637818	0.00899187	0.000170974	0.125972	0.178988	0.181224	0.135372	0.00987756	0.0483894	0.409835	0.0703151	0.0402066	0.0845301	0.169325	0.0618378	0.0238052	0.449039	0.1178	0.0531581
NULL	0.0467509	0.0103288	0.0407648	0.048643	0.0986291	0.19803	0.384507	0.244823	0.0970806	0.0628652	0.146419	0.134133	0.129259	0.0239781	0.15766	0.133811	0.0319057	0.395582	0.469184	0.0593664	0.125523	0.595108	0.0575535	0.0730361	0.0531873	0.178127	0.0426675	0.00207503	0.0615065	0.169176
NULL	0.115475	0.00131995	0.0364908	0.102917	0.00433325	0.0686107	0.291158	0.197529	0.0245228	-0.000295454	0.533683	0.0260658	0.0108697	0.0259081	0.338063	0.423613	0.0366471	0.276027	0.231857	0.170105	0.276171	0.296076	0.0691281	0.270012	0.0177758	0.195794	0.0860212	0.150307	0.0077845	0.00353827
NULL	-0.00105754	0.119488	0.0881931	0.00638872	0.0402342	0.119186	0.408972	0.0493316	0.00247288	0.00051295	0.317154	0.0826614	-0.00102077	0.00674574	0.000416958	0.227336	0.0332211	0.275952	0.101133	0.0437936	0.359534	0.113233	0.0169232	0.0496878	0.0121496	-0.00103755	0.1869	0.00808538	0.144672	0.294667
NULL	0.208088	0.0318987	0.119989	0.00612812	0.0632433	0.00812999	0.20832	0.414877	0.0873006	0.220723	0.227034	0.0453378	0.0106978	0.287874	0.0231815	0.262329	0.024375	0.164098	0.0299916	0.264421	0.20211	0.267165	0.229187	0.00425912	0.00387711	0.0365422	0.119389	0.173113	0.322745	0.022755
NULL	0.260268	0.20149	0.0368058	0.203016	0.0386558	0.42878	0.256731	0.117784	-0.000923918	0.455557	0.0267181	0.0540094	0.00981654	0.292736	0.154456	0.23453	0.0177223	0.265177	0.361739	0.287091	0.153744	0.629105	0.0520597	0.197165	0.0054443	0.0245667	0.0332014	0.147121	0.0529983	0.0906133
NULL	0.0112988	0.0629278	0.18504	-0.000408247	0.00142764	-0.00100514	0.157382	0.155719	0.026821	0.358092	0.00383101	0.0900021	0.0719068	0.175442	0.0135079	0.0943753	0.0309149	0.46332	0.016312	0.000809747	0.0160192	0.576088	0.0750242	0.163091	-0.000947081	0.0804487	0.354358	0.143361	0.372229	0.00957511
NULL	0.251931	0.339576	-0.000962222	3.84214e-05	0.0173017	0.13793	0.428197	0.193294	0.000334343	0.0486606	0.175587	0.000710459	0.0268046	0.265915	0.394865	0.00596414	0.0299041	0.441655	0.0993168	0.125915	0.0608409	0.405707	0.183138	0.0608329	0.543831	0.155096	0.405776	0.0358816	0.0180828	0.0463682
NULL	0.17718	0.11469	0.0926808	0.00323837	0.0409769	0.340315	0.00890465	0.318307	0.0213347	0.0121808	0.543406	0.033654	0.170367	0.286425	-0.000230536	0.00212362	0.047836	0.500533	0.00211611	0.00506002	0.0294999	0.00779327	0.0318185	0.00236107	0.0114291	0.330497	0.224246	0.223732	0.0226421	0.195745
NULL	0.00104514	0.0153008	0.0214346	0.0166803	0.0824247	-0.000850042	-0.00103784	0.0595333	0.00390286	0.0136478	-0.000655049	0.17481	0.0647602	0.429383	0.0193439	0.159288	0.0390997	0.089553	0.00200945	0.00476999	0.28829	0.0309204	0.0131748	0.0130952	0.221719	0.156797	0.0754014	0.163687	0.0103449	0.148391
NULL	0.155954	0.00396969	0.00936713	0.197118	0.173407	0.279466	-0.00104673	0.00913983	0.0975486	-3.43752e-05	0.195258	0.00314206	0.518325	0.227807	0.0181762	-0.000135625	0.0168727	0.400153	0.0544851	0.195501	0.0975847	0.129655	0.0318355	0.0296882	0.0484046	0.00562192	0.222767	0.176433	0.0186106	0.0678264
NULL	0.210261	0.121346	0.0158708	0.0444149	0.0864117	0.0809332	0.171935	0.0427411	0.160558	0.0478051	-0.000908624	0.0171329	0.0255033	0.00591448	0.2493	0.294579	0.00272709	0.0577855	0.13399	0.128515	0.172055	0.00626821	0.15441	0.0837898	0.15004	0.00805857	0.188255	0.0127328	0.0224766	0.00865038
NULL	0.0445782	0.216634	0.0554114	0.00123776	0.132403	0.293957	0.0451002	0.145097	0.0770976	-0.000998028	0.410141	0.00720326	0.0203552	0.0301647	0.366368	0.0459391	-9.32858e-05	-0.000914072	0.146008	0.0854158	0.0157768	0.0729629	0.00349317	0.0217243	-0.00089691	0.385344	0.106394	0.0127616	0.0550902	0.287426
NULL	0.258413	0.368754	0.120045	0.138599	0.0046314	0.0373617	0.144729	0.231072	0.1107	0.225871	0.0234196	0.386336	0.0512546	0.231884	0.101247	0.290774	0.031915	0.0155575	0.0246756	0.0513987	0.576059	0.0341825	0.0920073	0.0101531	0.0949366	0.322149	0.321375	0.0521966	0.0984766	-0.000351153
NULL	0.346517	0.00507681	0.155548	0.0231501	0.0127464	0.273879	0.446197	0.0538144	-0.000925384	0.233228	0.0553452	0.00637818	-0.000323257	0.0749854	0.0585083	0.173798	0.00859984	0.233655	0.244318	0.281954	0.00676109	0.108604	0.17577	0.0138155	0.0308831	0.00183284	0.113451	0.125806	0.138328	0.0824853
NULL	0.176935	0.396041	0.245605	0.00557399	0.294641	0.000331685	0.0105523	-0.000807715	0.0342451	0.00228053	0.231556	0.0336012	0.00856374	0.0891646	0.226784	0.437691	0.00101784	0.0356581	0.00336399	0.0186122	0.150607	0.315131	0.0409415	0.034759	0.0906821	0.351138	0.144754	0.144983	0.101463	0.21981
NULL	0.0700507	0.108741	0.00301548	0.0192807	0.00111706	0.386237	0.0486204	0.113992	0.00860594	0.226639	0.00849283	0.0467929	0.417993	0.00457385	0.000271808	0.135954	0.0649817	0.336267	0.209602	0.012414	0.0304869	0.318522	0.000851841	0.00699278	0.174959	0.103745	0.400798	0.0639586	0.153698	0.0877878
NULL	0.132032	0.14335	0.0650665	0.0704778	0.0389178	-0.000408992	0.197987	0.188948	-0.000868554	-0.000330616	0.0535643	0.103579	0.0548031	0.312171	0.341109	0.203374	0.0111847	0.157161	0.0497608	0.0509539	0.471221	0.0162584	0.0722629	0.0134564	0.476798	0.141167	0.071105	0.340099	0.124314	0.0910683
NULL	0.0794425	0.187568	-0.00050759	0.196774	0.122511	0.199038	0.24441	0.185958	0.017906	0.382573	0.0253925	-0.000755489	0.323705	0.00929697	0.177307	0.00349715	0.0542659	0.341124	0.00659424	0.055197	0.0279803	0.00918417	0.118927	0.119202	0.0882369	0.0985963	0.254834	0.101903	0.124291	0.432417
NULL	0.225169	0.248628	0.0959829	0.00120997	0.193	-0.000408992	0.000551524	0.28313	0.0109061	0.258154	0.108702	0.00648625	0.231646	0.00387096	0.0394506	0.0196139	0.00567011	0.389817	0.0186884	0.391884	0.157057	0.0135775	0.0388049	0.17434	0.084945	0.0231153	0.00215938	0.000536561	0.258182	0.000523868
NULL	0.124029	0.135691	0.0174015	0.177794	0.0647744	0.496538	0.317719	0.237646	0.000172911	0.10547	0.52282	0.175478	0.170417	0.290382	0.398009	0.101633	0.00243467	0.0054325	0.00672733	0.0669323	0.246958	0.148322	0.0958886	0.0578218	0.0117462	0.13731	0.0427559	0.261495	0.207979	0.0790389
NULL	0.09372	0.0195734	0.0040869	0.204755	0.103663	0.0973301	0.0807305	0.0280079	0.0563546	0.00101819	0.435618	0.012915	0.196313	0.279443	-0.000669104	0.31775	0.103452	0.232596	-0.00057106	0.140924	0.480966	0.000620573	0.0406777	0.309973	0.0420617	0.0988796	0.256175	0.0212027	0.219837	0.263624
NULL	0.000402403	0.0611922	0.00134273	0.036261	0.0966365	0.565763	0.0437862	0.144738	0.126081	0.0271129	0.223405	0.115888	0.245366	0.0358838	0.152715	0.126763	-0.00103793	0.199771	0.131577	0.00879213	0.303914	0.308315	0.170744	0.0779986	0.0133622	0.0476472	0.155176	0.106682	0.169052	0.068513
NULL	0.00613071	0.0432656	-0.000297634	-0.00108043	0.057928	0.316083	0.474592	0.210879	0.00796056	0.00155377	0.0118194	0.164842	0.330882	0.111493	0.0970322	0.0351999	0.0318559	0.00871138	0.12073	0.089088	0.31542	0.184876	0.0959509	0.00313971	0.284655	0.303792	0.298212	0.240102	0.00754896	0.0146178
NULL	-0.000940776	0.138878	0.00449257	0.0165048	0.0149408	0.0700556	0.00116514	0.0932987	0.0674894	0.208492	0.0391516	0.322786	0.223336	0.103821	0.335087	0.0445819	0.0516028	0.169941	0.272216	0.0181782	0.15517	0.00856792	0.0135464	0.105562	0.00377977	0.257169	0.0107183	0.0169473	0.0335869	0.266014
NULL	0.173553	0.0188209	0.174138	0.240577	0.023227	0.00722746	0.134024	0.409898	0.0536354	0.00138138	0.0422806	0.0611042	0.259838	0.0327552	0.112577	0.239003	0.0149574	0.386183	0.063591	0.0989913	0.138284	0.440413	0.0298024	-6.35286e-05	-0.000757136	0.0730583	0.066864	0.420486	0.322222	0.150655
NULL	0.0345921	0.0464362	0.149174	0.129138	0.0107667	0.0754272	0.000865407	0.0821659	0.0683107	0.105401	0.0160335	0.326049	0.070426	0.0698088	-0.000540685	0.00187605	0.0338009	0.0366168	0.00516924	0.344358	0.114626	0.218715	0.186329	0.0844672	0.221124	0.291391	0.0943469	0.033915	0.00273948	0.165201
NULL	0.114484	0.000452049	0.0889511	0.044549	0.00351872	0.130039	0.0587196	0.533125	0.0737999	0.0305895	0.226446	0.198603	0.0767278	0.31028	0.032391	0.308893	0.0224908	0.386183	0.103572	0.217325	0.00171595	0.142105	-0.000909344	0.0207827	0.0195337	0.00606715	0.00585394	0.0117843	0.408228	0.0400988
NULL	0.0972343	0.0180279	-0.000706042	0.015361	0.0974254	0.0117258	0.214367	0.0317097	0.000837815	0.0155162	0.00094042	0.0436448	0.17649	0.742111	0.0611892	-0.00017376	0.0170466	0.334412	0.00781597	0.254788	0.308715	0.22724	0.000851371	0.0978039	0.288554	0.00638292	0.331946	0.0477892	0.0224563	0.239867
NULL	0.235955	0.0497931	0.0243934	-0.000815809	0.0216374	0.216675	0.133817	0.0409597	0.0223225	0.460974	0.293508	-0.000454774	0.0445959	0.00262394	-0.000477845	0.0708165	0.0532596	0.0378484	-7.65905e-05	0.281853	-0.00089032	0.0155502	0.0649646	0.129953	0.0796388	-0.00100664	0.0696741	0.0398522	0.439356	0.279164
NULL	0.0019162	0.0870397	0.00582036	0.00142505	0.180447	0.101585	0.424139	0.0207372	0.000959779	0.157769	0.0743219	0.103414	0.332575	0.131189	0.000967505	0.244407	0.000398305	0.00671963	0.294804	0.0144262	0.581543	0.145484	0.0929781	-0.000817298	0.369856	0.00412711	0.486825	0.238449	0.00093842	0.00359073
NULL	-0.00089907	0.0151819	0.00160946	0.108909	0.0752656	0.0851633	0.238399	0.0980518	0.0667246	0.0413505	0.00257657	0.0054634	0.00878894	0.0465218	0.201664	0.309581	0.00687471	0.164501	0.190766	0.143266	0.371496	0.0444688	0.0114273	0.132215	0.323446	0.414074	0.123759	0.164754	-0.000233424	0.0160317
NULL	0.0708644	0.0910926	0.0961901	0.240876	0.129912	0.316041	0.164892	0.160705	0.0192832	0.254812	0.0830721	0.0250721	0.0459799	0.0343558	0.315922	0.395533	0.0253172	0.0436893	0.151052	0.375483	0.133239	-4.75489e-05	0.187693	0.154195	0.0739055	0.0280797	0.228814	0.0911577	0.152265	0.21379
NULL	0.123723	0.412008	0.00766347	-0.000408247	0.0525047	0.172114	0.00106263	0.256394	-0.000910653	0.380932	0.499645	0.164001	0.0903147	0.22165	0.187773	0.000115078	0.0243769	0.305011	0.274804	0.305303	0.126019	0.562501	0.0650378	0.264681	0.352607	-0.00079699	0.126412	0.11158	0.112909	0.233259
NULL	0.00702435	0.00294086	0.0367396	0.002248	0.000767896	0.196073	0.0526063	0.0745898	0.0403622	0.00409644	0.0593989	0.00365929	0.414927	0.178033	0.00605388	0.0310943	0.0085672	0.0148095	0.0164892	0.0144075	0.000325852	0.00629218	0.0440826	0.269864	0.248972	0.193019	0.0618719	0.117336	0.186317	0.137315
NULL	0.0554816	0.0085884	-0.000932911	0.24336	0.0587663	0.29009	0.0274847	0.0548911	0.0380573	0.328773	0.0280584	0.0830876	0.446371	0.0173902	0.00938635	0.0682137	0.0261621	0.180447	0.0545715	0.086652	0.00530719	0.147631	0.0897114	0.0136658	0.00887422	0.178677	0.194186	0.00731993	0.0629294	-0.00102518
NULL	0.0794115	0.00460148	0.0852421	0.0117087	0.0964247	0.0610941	0.246662	0.212832	0.0113367	0.0710614	0.190515	0.145848	0.046279	0.363901	0.0043281	0.0845986	0.0251694	0.366237	0.290396	0.0123421	0.240893	0.443244	0.0377865	0.00616103	0.0549816	0.0255406	0.220914	0.00840805	0.0432562	0.130312
NULL	0.0187028	0.0150564	0.0788081	0.0768862	0.0879003	0.02294	-0.000352212	0.169119	0.000450231	0.00489244	0.181957	0.0455507	0.190649	-0.000770936	0.000514543	0.185919	0.0770742	0.215874	0.0800311	0.337565	0.0167615	0.00122989	0.019804	0.0033041	-0.00103113	0.244393	0.00648456	0.000163386	0.0542574	0.0210656
NULL	0.0240355	-0.0010092	0.0572389	0.129051	0.00536964	0.137544	0.280815	0.0337355	0.00762644	0.128914	0.0176931	0.337234	0.00638877	0.095694	0.122593	0.242168	0.0140161	-0.00101513	0.0623887	0.316772	0.0253851	0.00134024	0.0579305	0.0909221	0.0211823	0.133873	0.353081	0.233094	0.0518347	0.238472
NULL	0.212316	-0.000173182	0.0522338	0.183037	0.087176	0.101286	0.0756303	0.211445	0.0204993	0.205776	0.424827	0.297105	-7.18804e-05	0.0478948	0.484564	0.564792	0.0233681	0.003965	0.11199	0.136385	0.0187411	0.447143	-0.000905072	0.00313971	-0.000375608	0.00460358	0.32466	0.030755	0.0884652	0.00660301
NULL	0.0751848	0.297272	0.151925	0.227544	0.0121258	-0.000123952	0.00939839	0.036412	0.0490757	0.1709	0.0647512	0.00624586	0.332531	0.0501363	0.0644608	0.233868	0.0953362	0.00394354	0.0365315	0.0165821	0.79425	0.627898	0.0668592	0.0341111	0.0503974	0.0222126	0.166196	0.00154695	0.247492	0.130414
NULL	0.24022	-0.00099544	0.0565105	0.0305091	0.141457	0.186623	0.00678091	0.291363	0.00329084	0.150404	0.220087	-0.00072629	0.0185467	0.0461788	0.183763	-0.000242003	0.0272019	0.0438264	0.0321919	0.166774	0.28585	0.275716	0.0101391	0.0118635	0.0430221	0.239414	0.0343174	0.00303332	0.131963	0.124759
NULL	0.214701	0.0290166	0.0454048	0.0718045	0.0236279	0.0065402	0.00194853	0.149724	0.0841512	0.0442362	0.459705	0.385446	0.0682838	0.314123	0.0460003	0.0504108	0.0134833	0.00269513	0.300624	0.0252406	0.111011	-0.00103478	0.0120336	0.136154	0.13823	0.061643	0.307196	0.333809	0.0504739	-0.0010822
NULL	0.170209	0.0964399	0.0444138	0.07812	0.0275587	0.00715772	0.126179	0.0472765	0.116579	0.187531	0.15392	-0.000184641	0.232401	0.230778	0.210479	0.280179	0.0577658	0.234275	0.431616	0.448895	0.413751	0.149501	0.0395821	0.220814	0.202535	0.0705027	0.137705	0.0804749	0.201465	0.0375761
NULL	0.00411587	0.0398194	0.00432105	0.0705033	0.0645922	0.0331482	0.0572328	0.000575316	0.0168406	0.130709	0.314571	0.167872	0.03067	0.137896	0.0638397	0.0113708	0.194973	0.105348	0.128073	0.239894	0.715318	0.666347	0.0849161	0.0345078	0.0171939	0.00923756	0.336576	0.0301162	0.0212857	0.0150564
NULL	0.131248	0.0318418	0.167761	0.119294	0.0535166	0.0198739	0.305644	0.288184	0.0252513	0.0475933	0.10948	0.0291757	0.0446954	0.0756968	0.00334876	0.211433	0.0262574	0.156194	0.0174839	-0.000462916	0.328613	-0.000807809	0.011515	0.0872776	0.0162071	0.26353	0.217876	0.00147253	0.162349	0.0759717
NULL	0.263135	0.0851426	0.0155933	0.0823945	0.0190893	0.0691422	0.0281559	0.159544	0.0266935	0.0608346	0.0994567	0.0271123	0.451334	0.0195538	0.0385929	0.0792129	0.0329193	0.498749	-0.000997527	0.325534	0.170603	0.388378	0.195692	0.132652	0.00208576	0.00640756	0.0323786	0.0102313	0.0377651	0.101496
NULL	0.149261	0.0374841	-0.00106955	0.208407	-0.000973652	0.13131	0.109589	0.236905	0.00241539	0.00174912	0.128493	0.140148	0.0133886	0.388659	0.116904	0.0596961	0.0272019	0.178837	0.0426774	0.0478051	0.399114	0.219361	0.233245	0.163635	0.0137638	0.220076	0.34495	0.069515	0.0255983	0.04972
NULL	0.36068	0.0477354	-0.000476646	0.00542783	0.119092	0.00629162	0.363249	0.191636	0.00698168	0.120805	0.0173428	0.169097	0.216009	0.0148019	0.359217	0.0569538	0.024375	0.00709206	0.255944	0.0643837	-0.00101098	0.529271	0.135448	0.174648	0.395574	0.0181906	0.0630139	0.0596694	0.0582852	0.0488353
NULL	0.264487	0.10081	0.00413262	0.130033	-0.000996513	0.00569789	0.417269	0.427541	0.0780154	0.185932	0.0101287	0.0039205	0.191116	0.268148	0.0333798	0.000842818	0.0121338	0.0400182	0.0877192	0.0235859	0.521408	0.121671	0.00243609	0.250924	0.0928679	-0.000170299	0.241005	0.00872097	0.351188	0.179636
NULL	0.120298	0.00125513	0.27305	0.212128	0.217054	0.10219	0.0931358	0.0170577	0.0282387	0.0295266	0.0150171	0.00687408	0.269194	0.0341157	0.0332401	0.109148	0.0077538	0.527998	0.000136117	0.365803	0.347204	0.00419778	0.0461463	0.0126405	0.0964582	0.260543	0.327893	0.131098	0.0973672	0.0680852
NULL	0.206896	0.044689	0.00728839	0.233452	0.020795	0.0990617	0.0452779	0.0214292	0.0290437	0.000375965	0.0169092	0.0147819	-0.000996038	0.114178	0.00498851	0.372602	0.0281443	0.123635	0.117849	0.240155	0.264126	0.0839931	0.0309331	0.0968639	0.304272	0.0455665	0.0476584	0.333268	0.160921	0.0106772
NULL	0.00756743	0.0870194	0.005037	0.180734	0.0267226	0.000485032	0.0030678	0.497565	-0.000832513	0.193177	0.418328	0.055023	0.265505	0.20429	-0.00096089	-0.000945621	0.0281443	0.123213	0.0380837	0.363961	0.115943	0.244035	0.0447689	0.0520973	0.0237558	0.0565724	0.00402952	0.237083	0.371476	0.102991
NULL	0.0627421	0.140018	0.216779	0.194118	0.276578	0.106263	0.475828	0.0481876	-0.000880788	0.048481	0.119899	0.0713962	0.231908	0.244929	0.021205	0.103016	0.0495836	0.0219345	0.0411063	0.0967098	0.19955	0.0490273	0.0532726	-0.00104079	0.0483695	0.0792824	0.0503293	0.0531008	0.215705	-0.00103733
NULL	0.105539	0.0945679	0.0807306	0.0552567	-0.000889907	0.0793184	0.437259	0.00217508	0.0922641	0.202967	0.00747845	0.109732	0.35024	0.22238	0.170438	0.231944	0.019597	0.182021	0.149561	0.000853798	0.674989	0.00485725	0.0961757	0.00117969	0.162246	0.298826	0.227583	0.198145	0.250981	0.0173169
NULL	-9.58244e-05	0.00439927	0.00196739	0.0343958	0.187289	0.123409	0.0414601	0.0270674	0.27643	0.0585452	0.457609	0.0915897	0.17309	0.183566	0.365529	0.0286346	0.00306789	0.374514	0.264259	0.170927	0.589591	0.245877	0.21905	0.0999009	0.14696	0.121576	0.3282	0.0262549	0.0725494	0.0148928
NULL	0.00457366	0.0261314	0.0841153	0.193139	0.249414	0.237595	0.219426	0.172055	0.00119942	0.0980072	0.168821	0.00409569	0.00527672	0.178607	0.0971073	0.336439	0.06993	0.29078	0.0673531	0.236884	0.727138	0.0144326	0.184384	0.261873	0.368132	-0.000774976	-0.000474784	0.0142638	0.0330437	0.0019114
NULL	0.114942	-0.000337165	0.0797811	0.100252	0.243152	0.0292462	0.222207	0.0497265	0.00662973	0.151668	0.107829	0.147074	0.0145937	0.0389414	0.0950799	0.0724266	0.0129867	0.161478	0.00676254	0.0532533	0.19603	0.00515816	0.0510108	0.0764989	0.0302546	0.0222401	0.304294	0.178665	0.0054031	0.00332383
NULL	0.22742	0.000833137	0.0857787	0.375667	0.115623	0.194362	0.302978	0.224899	0.000509344	0.0998156	0.771411	0.00817204	0.214427	0.0231131	0.134341	-0.000827467	0.0290869	0.0997921	0.015628	0.0264992	0.0975444	0.231463	0.0134653	0.00859955	0.0512409	0.263893	0.000239917	-0.000652291	0.255235	-0.00023773
NULL	0.0239268	0.303883	0.0857413	0.000296513	0.0189416	0.00473578	0.334237	0.0972732	-0.0010004	0.0166448	0.0975775	0.014313	0.297517	0.257026	0.385538	0.261432	0.0159374	0.381272	0.0673854	0.0695867	0.372806	0.514287	0.0507612	0.204201	0.0114968	0.000145244	0.253325	0.016616	0.121498	0.118611
NULL	0.0718535	0.180897	-0.000912384	0.0407552	0.0044463	0.203844	0.0469633	0.00537333	0.0735391	0.055972	0.0116168	0.00300553	0.307963	0.079341	0.216864	0.00837287	0.000181063	0.274294	0.0333205	0.175033	0.189723	0.165778	0.0693236	0.0124173	0.10403	0.135378	0.164702	0.011293	0.194198	0.149924
NULL	0.00178343	0.110535	0.0389754	0.0104246	0.00225887	-0.000741434	0.282517	0.437884	0.00411303	0.00366802	0.287468	0.308024	0.378414	0.376152	0.17744	0.170995	0.112291	0.10708	0.0833319	0.0696145	0.151774	0.00245953	0.101693	0.177015	0.221451	0.130558	0.000894314	0.195514	0.116729	0.0818467
NULL	0.181134	0.188971	-0.000711292	0.0303712	0.000351438	0.23439	0.0804012	0.275622	0.000738329	0.115309	0.459539	0.10735	0.162413	0.0748925	0.423354	0.347753	0.033689	0.0996824	0.146652	0.0314235	0.266745	0.407036	0.00913563	0.0701562	0.170547	0.0050383	0.294535	0.0188384	0.222163	0.113033
NULL	0.0435816	-0.000714754	0.00192167	0.0719271	0.0827614	0.00103896	0.041478	0.207794	0.0346329	0.208354	0.0127882	0.0381527	0.026218	0.285688	0.0141916	0.0272549	0.0887006	0.197964	0.0118631	0.00661755	0.151963	0.319054	0.0993595	0.0582067	0.441427	0.0740962	0.00687562	0.0490522	0.0602054	0.335994
NULL	-0.000642332	0.111439	0.115729	0.300379	0.0646049	0.12792	0.280423	0.31089	0.00635469	0.256743	0.0524475	0.399843	0.206155	0.00807666	0.075028	0.147815	0.0233681	0.423058	0.0072908	0.146887	0.493812	0.361314	0.0233737	0.0390724	0.0303383	0.0718478	0.0395869	0.0510864	0.12792	0.038013
NULL	0.111108	0.0912822	0.00888808	0.00363351	0.000777689	0.420624	0.0204679	0.158722	0.1738	-0.000791084	0.382799	0.0511234	0.296228	0.0391493	0.0943625	0.171738	0.0290222	0.053486	0.161891	0.0675547	0.267057	0.818006	0.172944	0.135695	0.164937	0.0275805	0.51117	0.0414251	0.00754849	0.174763
NULL	0.0301157	0.0486821	0.0953612	0.237344	0.0421692	0.291505	0.163716	0.0421758	0.02432	0.0404782	0.27977	0.139934	0.0971535	0.0751174	0.288217	0.218049	0.0270389	0.604137	0.0315731	0.0314235	0.00421926	0.0878509	0.0037953	0.255505	-0.00110636	0.00425432	0.00227131	-0.000837553	0.0195649	0.116736
NULL	0.146659	0.0951974	0.128491	0.179024	0.0788281	0.00568276	0.000535955	0.193987	0.0214567	0.253016	-0.000492468	0.00858616	-0.000975409	0.322831	0.395957	0.24589	0.00742939	0.318259	0.00696612	0.23877	0.000764304	0.0997971	0.0156565	0.212753	0.264143	0.138473	0.0357171	0.189141	0.103124	0.0376457
NULL	0.484288	-0.000319968	0.142745	0.026995	0.0458223	0.0534264	0.0174814	0.0432842	0.00980916	0.000929378	0.0668592	0.0617514	0.0212915	0.00129719	0.0272666	0.0630663	0.0126857	0.444172	0.00111902	0.116168	0.0776352	0.306794	0.0258154	0.224933	0.0332454	0.036508	0.287796	0.155467	0.310637	0.0383493
NULL	0.0520588	0.000360825	-1.9169e-05	0.105151	0.0189263	0.368578	0.0792	0.0927402	0.129661	0.171699	-0.000733011	0.163006	0.370793	-0.000586745	0.0145955	0.118224	0.0130749	0.436243	0.119038	0.0637556	0.516942	0.090387	0.00227193	0.0372252	0.115262	0.192274	0.114651	0.180572	0.00529373	0.289907
NULL	0.106868	0.156489	0.0142882	0.290571	0.309164	0.21251	0.445684	0.329686	0.017356	0.434671	0.280625	0.139363	0.263119	0.0366947	0.164975	0.426043	0.129124	0.109712	0.00431091	0.0458887	0.0013336	0.121461	0.0392329	-0.000895328	0.0294565	0.300849	0.0788779	0.132218	0.117722	0.358158
NULL	0.595508	0.415068	0.0645081	0.114985	0.0423386	0.0211214	0.107309	0.00913983	0.0180642	0.00838182	0.0450752	0.0174735	0.107122	0.118833	0.0332285	0.245289	0.0262595	-0.00098663	0.18555	0.020035	0.110787	0.00820196	0.0680158	0.147398	0.226184	0.0283134	0.250525	0.197535	0.0196953	0.000707508
NULL	0.0694912	0.11499	0.150779	0.0195726	0.087085	0.186913	0.014183	0.0883799	0.0110863	0.317177	0.171442	0.439268	0.104206	0.191343	0.227621	0.547257	0.0270761	0.0439424	-0.0010377	0.0149917	0.039045	0.200763	0.0984273	0.0478446	0.333063	0.126656	0.00222201	0.152263	0.114337	0.161016
NULL	0.0819264	0.126853	0.0530228	0.00433699	0.000980453	0.188603	0.176185	0.072614	-0.000848961	0.00517159	0.147387	0.264896	0.0375658	0.510598	0.00583527	-0.000948938	0.186054	0.0361807	0.0472224	0.0873038	0.48465	0.777165	0.0976702	-0.000996486	0.0435461	0.407123	0.161525	0.0605093	0.330852	0.0146425
NULL	0.228606	0.0035388	0.00102103	0.00181617	0.0573026	0.0727402	0.072861	0.644951	0.0103626	0.00211302	0.115339	0.11342	0.0501837	0.167028	0.239426	0.443539	0.0214626	0.434689	0.155863	0.507153	0.000375103	0.656857	0.0105443	0.0132255	0.0144614	0.434208	0.166924	0.0154991	0.186124	0.0633792
NULL	0.00309561	0.00089009	0.0948475	0.273681	0.0766683	0.113559	-0.000307692	0.0829961	0.0316196	0.0563857	0.00604638	0.0164188	0.18015	0.230778	0.0310289	0.152376	0.0290222	0.00781943	0.253151	0.201152	0.0778802	0.48317	-0.000942873	0.205014	0.0309035	-0.000127364	0.1426	0.057552	0.0141931	0.280971
NULL	0.190344	0.0424522	0.117387	0.279541	0.158113	0.0145075	0.0481833	0.0987144	0.0877578	0.189138	0.0661929	0.0350299	0.258362	0.159638	0.0769533	0.047704	0.0357371	0.00297565	0.137209	0.274861	0.233895	0.0237906	0.0753121	0.0312733	0.00158236	0.0656764	0.00649998	-0.00103403	0.00528805	0.00291753
NULL	0.011813	0.157048	0.091443	0.0825835	0.0110864	0.262631	0.00899044	0.409898	0.0967747	0.0418488	0.5773	0.0655264	0.0187297	0.0224757	0.0451966	0.279914	0.0148358	0.49991	0.125134	0.00938277	0.622777	0.202244	0.0228656	0.192131	0.0846905	0.0227822	0.0976525	0.000104485	0.199617	0.1019
NULL	0.156656	0.144966	0.104797	0.194819	0.0033939	0.00866302	0.00119215	0.0689462	0.0233619	0.0778879	0.301702	0.226508	0.0998379	0.0554245	0.117664	0.107621	-0.00100525	0.0119355	-0.000949424	0.181359	0.327205	0.296259	0.0364771	-0.000753943	-0.000882057	0.0033135	0.25601	0.110054	0.00173779	-0.000185908
NULL	0.202896	0.0162776	0.0783968	0.194723	0.31004	0.262307	0.208314	0.0294941	0.0145715	0.0638964	0.286306	0.0577172	0.0592852	0.190771	0.243442	0.218329	0.0526643	0.556393	0.0169281	0.419551	0.48465	-8.23636e-05	0.060812	0.074932	0.0676195	0.00876611	0.188208	0.0286153	0.0988747	-0.000617787
NULL	0.0380716	0.203896	0.0131476	0.0217588	0.0584066	0.0347404	0.291087	0.00869393	0.0583306	0.23049	0.210581	0.0521193	0.165769	0.0691789	0.0220593	0.0948335		0.241997	0.0502103	0.0871713	0.105161	0.10927	0.0296815	0.098921	0.167326	0.163174	0.0758079	0.206818	0.0761174	0.2007
NULL	0.239587	-0.000245376	0.0909124	0.543283	0.182275	0.323595	0.0357152	0.156773	0.000387601	0.230248	0.0469649	0.309381	0.285106	0.32816	0.455716	-0.00098225	0.0196651	0.29078	-1.59127e-05	0.00564694	0.285725	0.000914496	0.131526	0.0907482	0.426366	-0.000619436	0.645447	0.287234	-0.000658505	0.00494986
NULL	-0.00102169	0.0852772	0.0980431	0.0548436	0.0956518	0.126672	0.130318	0.275767	0.0584174	0.0508186	0.232281	0.119055	-0.000974878	0.0013032	0.0422416	-0.00101375	0.0806662	0.333151	0.0295613	0.00472156	0.00636256	0.606391	0.20205	0.177747	0.351163	0.404914	0.0325017	0.0366614	0.0330199	0.210929
NULL	0.492935	0.310721	0.11195	0.0190626	0.00922368	0.0130907	0.19441	0.0186178	0.029254	0.0479313	0.0360847	0.0338652	0.210033	0.228459	0.00401945	0.314407	0.0280108	0.474489	0.324573	0.00300772	0.204955	0.0719165	0.000996319	0.108458	0.0707693	0.00749397	0.0420447	0.0650416	0.161799	0.0133836
NULL	0.241215	0.147759	0.103853	0.226335	0.0556578	0.00137633	0.13285	0.085228	0.0865317	0.0204909	0.396218	0.158811	0.0215954	0.0141635	0.17527	0.0962385	0.024375	0.477544	0.0274153	0.00103719	0.0717628	0.537151	0.0609481	0.0408754	0.294798	0.0608042	0.00519344	0.358184	0.0752132	0.262261
NULL	0.286058	0.00869646	0.0266082	0.166126	0.0173612	0.0984147	0.142373	0.116439	0.0101001	0.302978	0.00447913	0.115533	0.283861	0.0320103	0.0415518	0.180183	0.0309114	0.338619	0.00602484	0.000969716	0.179415	-0.000987747	0.0773071	0.234968	0.0464652	0.225868	0.00540485	0.209525	0.129973	0.0583038
NULL	0.00244232	-0.00098835	0.320619	0.304785	0.0870076	0.169509	0.013509	0.0288051	0.117379	0.161665	0.249809	0.0837396	0.0177354	0.155085	0.385158	0.226911	0.153203	0.218861	0.194305	0.0169811	0.12133	0.220477	0.0414868	0.0316808	0.00505963	0.162919	0.0358107	0.230227	0.209356	0.0137649
NULL	0.0756988	0.095399	0.0429218	0.104225	0.0305077	0.172758	0.0129052	0.136901	0.00374846	0.103893	0.151712	0.0554144	0.125354	0.0385436	0.205255	0.472824	-0.000821075	0.531672	0.0622143	0.165038	0.0846509	0.0162584	0.0881677	0.0619512	0.318937	0.0461415	0.166125	0.239528	0.104619	0.383136
NULL	0.00357654	0.0220865	0.156345	0.173264	0.13255	0.459763	-0.00079986	0.171899	-0.000980638	0.146444	0.0071709	0.0741004	0.0615896	0.28836	0.0242651	0.300742	0.0135892	0.132579	0.208879	0.0101324	0.30173	0.571468	0.082644	0.209934	0.0110914	0.118147	0.270738	0.10961	0.00812999	8.52512e-05
NULL	0.114451	0.0121883	0.00247745	0.332683	0.0553765	0.0390683	0.324336	0.151696	-0.0005073	0.128064	0.120975	0.206914	-0.000415228	0.0487737	0.118454	0.05096	0.0110337	0.368754	0.0284726	0.439365	0.11312	0.729647	-0.000880052	0.0148966	-0.00100021	0.0993276	0.0660804	0.136781	0.302819	0.00389698
NULL	0.0225949	-0.000956783	0.0323433	0.247856	0.0329794	0.119081	0.00825302	0.0268639	-0.000750462	0.0412775	0.220967	0.243814	0.289113	0.0510835	0.39716	0.0634548	0.00662919	0.0556406	0.0573916	0.401914	0.258593	0.254738	-0.000470317	0.0619512	0.0794849	0.018339	0.218951	0.33101	0.105766	0.0311691
NULL	0.0127559	0.0301436	0.00683287	0.174265	0.0684615	0.00421562	0.130811	0.119136	0.0528017	0.228594	0.00304981	0.0585684	0.00357391	-0.000557227	0.371438	0.0813159	0.00846428	0.315568	0.0379466	0.389046	0.311336	0.580482	0.00446863	0.191382	0.330788	0.231836	0.354213	0.304229	0.097645	0.355373
NULL	0.0351084	0.032183	0.0557415	0.164675	0.0142485	0.0600664	0.0913645	0.235611	0.0270162	0.645844	0.103091	0.0643856	0.030401	0.0120913	0.223575	0.106186	0.14096	0.319791	0.0265236	0.173114	0.0177575	0.0312534	-0.000697104	0.133623	0.362912	0.205908	0.0808102	0.00287981	0.247372	0.0455643
NULL	0.000183872	0.14204	0.0165675	0.0927162	0.00833543	0.32766	0.0381034	0.0163727	0.0572984	0.0061342	0.14497	0.0238551	0.345576	0.0824823	0.268634	0.0898848	0.000102544	0.0617484	0.0361367	-0.000452923	0.116957	0.0565755	0.039278	0.200844	0.287783	0.0138573	0.0669326	0.00567432	0.0234187	0.0337608
NULL	8.27166e-06	0.106088	-0.00100807	0.0306399	0.000115578	0.0302439	0.0854158	0.269279	0.0686148	0.194565	0.196851	0.18706	0.0190249	0.10338	0.164975	0.245712	0.114476	0.00260442	0.0483714	0.00510626	0.0310003	0.0615947	0.123095	0.166586	0.194091	0.266344	0.286636	0.00812584	0.0804392	-0.00107669
NULL	0.0226022	0.0435747	0.225966	0.00185567	-0.000370311	0.0038646	0.0404214	0.195622	0.0162518	0.0104289	0.371645	0.144176	0.0125547	0.000800475	0.0381504	0.0699984	5.50325e-05	0.00241022	-0.000776168	0.000590056	0.709278	0.240112	0.0628426	0.00352781	0.0677401	0.00702631	0.0337734	0.0260562	0.00891021	0.0528184
NULL	0.00126468	0.14864	0.243405	0.213582	-0.000251676	0.19462	0.349159	0.0559561	0.00307855	0.179693	0.359948	0.0586268	0.202456	0.195895	0.58104	0.0486493	0.0289575	0.20952	0.191382	0.107018	0.180931	0.244889	0.00235201	0.107466	0.003096	0.0163518	0.0761955	0.0285744	0.0413312	0.00282503
NULL	0.00140253	0.081497	0.343367	0.125307	0.243359	0.0135337	0.00400851	0.140957	0.0137176	-0.000941325	0.0417114	0.0567076	-0.000313206	0.0340466	0.119349	0.0100004	0.0234328	0.453563	0.0160948	0.0275696	0.304198	0.200401	0.0998412	0.0115752	0.000284799	0.109349	0.00556831	0.0981999	0.183119	0.0080213
NULL	-0.000926495	-0.000279707	0.0860658	0.00383704	0.210656	0.144893	0.035009	0.0105441	0.0179956	0.124485	0.401065	0.150287	0.217947	0.0142231	0.206861	0.0328411	0.0529506	0.188345	0.116888	0.0942652	0.171631	0.0115635	0.00265803	0.0134564	0.0146818	0.244867	0.285841	0.0749233	0.0281918	0.0395758
NULL	0.185297	0.187005	0.174987	0.0364457	0.00015713	0.0112488	0.0493196	0.00326036	0.09781	0.413726	0.257526	0.0339925	0.242084	0.0439676	0.0962947	0.200966	0.0498532	0.441655	0.00545323	0.286669	0.405867	0.0770353	0.109967	0.00644895	0.0332793	0.0029051	0.0582728	0.080514	0.0284131	0.0561191
NULL	0.00914245	0.0261613	0.0200234	0.0103001	0.0224854	-0.000131118	0.22739	0.067416	0.00268217	0.167624	0.205405	0.109699	0.00042631	0.00341549	0.052693	0.280304	0.00895336	0.0367662	0.0633661	0.00392794	0.0327468	0.00295311	0.16476	0.0845861	0.0482058	0.0709791	-0.000527257	0.128672	0.112402	0.210475
NULL	0.000795004	0.032685	0.0970579	0.00383409	0.0501075	0.0482053	-0.000973565	0.245476	0.0147885	0.112162	0.247328	0.219637	0.0147219	0.00838071	0.339441	-0.000816374	0.0318559	0.492203	0.057892	0.00160845	0.357898	0.424555	0.000459881	0.00434484	-0.000955986	0.262267	0.00645206	0.237053	0.0230191	0.359002
NULL	0.00328823	0.107891	0.0226917	0.229292	0.135648	0.148659	0.337063	0.312073	0.148552	0.146009	0.526543	0.0455507	0.00439166	0.0165737	0.275815	0.00240255	0.0153159	0.380764	0.0644783	0.110454	0.0195933	0.0341916	0.0980982	0.00698223	0.0465589	0.167293	0.204534	0.0103865	0.0362151	0.00195825
NULL	0.283309	0.00845059	0.0265351	0.142665	0.153591	0.220252	0.0597714	0.0279831	0.0118618	0.0193197	0.0897677	0.140794	0.0779079	0.651007	0.178671	0.0447849	0.0253172	0.178548	0.0165651	0.364357	0.0342797	0.478894	0.0145825	0.160882	0.017739	0.289861	0.331184	0.0179695	0.0290479	0.03515
NULL	0.137821	0.384195	0.0889158	0.241232	0.00273319	0.391093	0.129576	0.00632256	0.00058565	-0.000940962	0.100735	0.0552703	0.00042631	0.0123072	0.135736	0.0163606	0.0261881	0.00855667	0.0226419	0.0241813	0.107529	0.106735	0.196868	0.0122779	0.0553223	0.00931498	0.0164341	-0.00102369	0.0629377	0.0129318
NULL	0.175513	0.0484947	0.297416	0.00137219	0.0458223	0.396767	0.288226	0.193352	0.180027	0.192699	0.0160163	0.295666	0.201015	0.0822517	0.00957567	0.220257	0.0215488	0.0508848	0.142223	0.510275	0.0660548	0.14778	0.107286	0.0639084	0.229233	0.0593367	0.0523073	0.234387	0.193217	0.00360329
NULL	0.106686	0.0516928	0.47004	0.185424	0.0414875	-0.00107391	0.113412	0.141269	0.0321219	0.220013	-0.000964385	0.100999	0.0788838	0.268256	0.192572	0.0539594	0.119753	0.477437	0.0140983	0.330354	0.218153	0.134258	0.107848	0.168611	0.173229	0.286925	-0.000975747	0.138208	0.00960254	0.294487
NULL	0.00447098	0.0020744	0.000325196	0.0228736	0.148212	0.177256	0.314565	0.0588555	0.000232837	0.336355	0.390641	0.0364417	0.0354954	0.237512	0.0630713	0.057321	0.0215488	0.111459	0.120614	0.0122782	0.467189	0.46596	0.020745	0.212753	0.488993	0.0671002	0.350451	0.151008	0.0400364	0.217314
NULL	0.140109	0.0512413	0.00133736	-0.000648312	0.0805139	0.0178517	0.385118	0.157088	0.0150381	0.000969716	0.283764	0.363919	0.307015	0.0836409	0.303684	0.201746	0.0215488	0.477656	0.134476	0.131831	0.451177	0.339113	0.0684348	0.256094	0.142523	0.0607103	0.0918776	0.241267	0.407002	0.246347
NULL	0.106308	0.027601	0.0504049	0.129516	0.118319	0.170563	0.0377707	0.095276	0.162784	0.280589	-0.000642924	0.0740534	0.167067	0.000575398	0.0171588	0.162537	0.0183485	0.323674	0.120148	0.0116876	0.130447	0.111869	0.0432354	0.153282	0.279503	0.00155791	0.293633	0.246623	-0.000748403	0.0257197
NULL	0.0798428	0.214181	0.0117712	0.203993	0.0208812	0.0261774	0.34026	0.020937	0.075492	0.455731	0.200398	0.0421658	0.221834	0.214832	0.0151292	0.492472	0.00743532	0.0521841	0.122327	0.084904	0.36486	0.00404409	0.0880138	0.175547	0.0692584	0.314501	0.0701668	0.0710212	0.0597367	0.222488
NULL	0.0250306	0.00357937	0.138396	0.31089	0.0330931	0.24148	0.114749	0.0157078	0.0324952	0.288391	-0.00104034	0.004011	0.109219	0.108764	0.419625	0.0999081	0.0269949	0.0491021	0.221911	0.0271129	0.270749	0.522329	0.0621329	0.15624	0.0954162	0.0631549	0.0829722	-0.000964426	0.290403	0.0311501
NULL	0.148368	0.161755	-0.000695714	0.0738264	0.167713	0.0005126	0.0997258	0.307733	0.0339628	0.0189258	0.00789678	0.146433	0.222225	-0.00104153	0.26221	0.301711	0.0412799	0.335934	0.106455	0.166177	0.36695	0.0156702	0.0206921	0.252812	0.0019803	0.172644	0.0175062	0.208968	0.0692996	0.130895
NULL	0.000795004	0.0165071	0.0387977	0.156314	0.169945	0.272893	0.088627	0.00869393	0.110942	0.255044	0.181956	0.0334469	0.143768	0.364329	0.0102001	0.15535	0.0168727	0.283252	0.206496	0.0139659	0.248746	0.245877	0.0133106	-0.000755557	0.254142	0.28495	0.0173133	-0.000591193	0.405186	0.00239158
NULL	0.178307	-0.000994874	0.187853	0.124771	0.0255785	0.162015	0.145863	0.0105191	0.0295969	0.170608	0.0640513	0.147074	0.0172808	0.000389417	0.0986796	0.0845686	0.05028	0.19514	0.0125825	0.0715718	0.335058	0.114994	0.225441	0.00150397	0.0438212	0.487037	0.585975	0.0264115	0.000325586	0.116249
NULL	0.203002	0.0791863	0.116612	0.019217	0.0232957	0.0362151	-0.00011326	0.220071	-0.000166771	0.139629	0.125492	0.0719564	0.139117	0.311116	0.144777	0.224069	0.0478743	0.352636	0.0851321	0.108841	0.246755	0.634906	0.041376	0.0437352	0.406215	0.226493	0.267125	0.00126084	0.15148	0.0627491
NULL	0.0395814	0.0861362	0.0281113	0.0809902	0.033644	0.00252092	0.222636	0.2252	0.00228331	0.0485939	0.279482	0.0433618	0.000215372	0.075683	0.115097	0.448353	0.0423395	0.260094	0.0800999	0.0802114	0.267935	0.0286418	0.106454	0.0577054	0.0882448	0.309621	0.0871217	0.0440194	0.162654	0.00599263
NULL	0.0101029	0.0436194	0.0168757	0.102808	0.015157	0.0010799	0.258745	0.153579	-0.000782432	0.267608	0.135244	0.183971	0.0378211	0.0526138	0.0193817	-0.000505505	0.031915	0.128883	0.00144237	0.359351	0.658541	0.264647	0.160486	0.0464261	0.187452	0.045947	0.31488	0.174729	-3.50227e-07	0.158582
NULL	0.0144567	-0.0010285	0.0273464	0.0556042	0.191166	0.523317	0.167813	0.325098	0.0629429	0.152183	0.090999	0.000468463	0.186491	0.203627	0.370373	0.0534949	0.000102544	0.123705	0.0366402	0.147175	0.353008	0.111869	0.0752435	0.136258	0.394032	0.0767291	0.218591	0.149032	0.195395	0.0583038
NULL	0.00213345	0.0878055	0.0131707	0.168672	0.0232664	0.226603	0.0445272	0.145061	0.0499641	0.00138138	-0.000778572	0.154099	-0.00095278	0.160181	0.192703	0.0549398	0.0212735	0.565417	0.0908144	0.448776	0.0128627	0.0674877	0.148459	0.00542325	0.0497772	0.155337	0.0131403	0.00296041	0.0999733	0.220034
NULL	-0.000836336	0.150359	0.00308833	0.10551	0.131728	0.447022	0.0377601	0.24801	0.114227	0.00111639	0.131328	0.0111637	0.133518	0.0530501	0.224666	0.00553726	0.0335353	0.466116	0.286321	0.264884	0.336811	0.521232	0.223199	0.00240572	0.00526549	-0.000627231	0.22488	0.00869303	0.0228492	0.237994
NULL	0.0762798	0.259885	0.301301	0.235717	0.0117015	0.310637	0.0426787	0.139057	0.0127601	0.0827956	-0.000982575	0.214461	0.000469922	0.268435	0.358403	0.106346	-0.000605018	0.200108	0.145749	0.413284	0.0170526	0.689143	0.100226	0.119834	0.000688023	0.0613406	0.167714	0.0122231	0.119188	0.0820849
NULL	0.110235	0.0417478	0.00360986	0.126979	-0.00102034	0.239932	0.127767	0.28674	0.0240735	0.00611746	0.245165	0.207049	0.227431	0.0260776	0.0024293	0.0616744	0.0124959	0.204408	0.0466352	-0.000994007	0.0670216	0.199647	-0.000816758	0.379226	0.214875	0.114601	0.00954471	0.225377	0.214331	0.0838105
NULL	0.0994208	0.164118	0.226792	0.0262315	0.347086	-0.00101128	0.0805624	0.0167725	0.0324952	0.0180566	0.0868784	0.306704	0.0379089	0.336237	0.260438	0.00470824	0.00315029	0.276442	0.14181	0.328397	0.275879	0.389734	0.0902317	0.00614494	0.288011	0.0281184	0.520975	0.0527882	0.0402814	0.0813773
NULL	0.117877	0.0990362	-0.000418391	0.0290529	0.225447	0.117669	0.000343147	0.358954	0.113411	0.0550557	0.296153	0.0125991	0.0894957	0.0132094	0.149385	0.146471	0.0158988	0.325895	0.275711	0.000341585	0.282312	0.201499	0.0651796	0.217421	0.211095	0.10571	0.0438115	0.00101448	-0.000807881	0.134177
NULL	0.148681	0.0955602	0.195146	0.189851	0.0377637	0.591785	0.177876	0.0618481	0.0343343	0.0150681	0.0234159	0.145321	0.168353	0.263244	2.6463e-05	0.285405	0.024375	0.0771134	0.19723	0.355795	0.338907	0.0416112	0.185484	0.132986	0.0901991	0.027675	0.1076	0.069886	-0.000276482	-0.00101569
NULL	0.198632	0.0187238	0.26658	0.196774	-0.000318096	0.368673	0.218659	0.0487796	0.0825851	0.533253	0.689125	0.00339977	0.0767278	0.0104043	0.370547	0.104674	0.0308505	0.331288	0.102374	0.160298	0.111282	0.142105	0.00673178	0.154646	0.000393392	0.265008	0.166924	0.13221	0.210487	0.348096
NULL	0.0704481	0.0219662	0.03028	0.249714	0.0670782	0.197904	0.0350983	0.165541	0.0132866	0.104881	0.0482851	0.0171329	0.159211	0.0351122	0.224389	0.0132325	0.00229866	0.121995	0.182997	0.116443	0.54383	0.0221544	0.00149554	0.233853	0.151742	0.0290762	0.144174	0.00721313	0.010065	0.12988
NULL	0.435167	0.00844804	0.0379873	0.11184	0.000416597	0.104339	0.359221	0.293092	0.00381729	0.397995	0.180557	0.0972435	0.141214	0.030094	0.265009	0.360602	0.00742939	0.49412	0.0921967	0.0616137	0.138846	0.00330617	0.0760747	0.00707069	0.295497	0.673288	0.0214083	0.0524692	0.00474735	0.235928
NULL	0.135399	0.0495096	0.0312342	0.109786	0.00141596	0.000172516	0.240327	-0.00105835	0.007126	0.22493	0.0928742	0.0705001	0.070205	0.00871885	0.290572	0.266586	0.0186625	0.00314103	0.253336	0.16962	-0.000982301	0.0817781	0.0144872	0.0501278	0.24145	0.0386939	0.279196	0.0963168	0.0610455	0.0520007
NULL	0.0259248	0.0922263	0.00958207	0.0319274	0.00852993	0.454703	0.232826	0.438042	0.295484	0.206327	0.18698	0.0312059	0.0144489	0.0404639	0.33306	-0.000582931	0.0176784	0.543262	0.00113185	0.114605	0.085141	0.0202863	0.0593279	0.326078	0.165027	0.156905	0.0078966	-0.00065315	0.220539	0.00514754
NULL	0.265703	0.17217	0.0844271	0.19175	0.00908415	0.068452	0.226417	0.213114	0.130197	0.111783	0.345913	-0.00102334	0.00870151	0.0278377	0.234477	0.0874303	0.0763654	0.0965019	0.132071	0.169923	0.0907651	0.261568	0.219119	0.0155492	0.181371	0.0665236	0.00173347	0.0322385	0.0135224	0.0588985
NULL	0.0143756	0.0609418	0.0158246	0.00674788	0.10948	0.082326	0.269658	0.231313	0.0070827	0.177977	0.146237	0.439354	0.247068	0.0686784	0.10757	0.0673245	0.0215488	0.114496	0.00523668	0.277881	0.0153744	0.14361	0.00342336	0.0889612	0.350736	0.0054164	0.249858	0.0912375	0.0381843	0.00179247
NULL	0.0708644	-0.00102903	0.187904	0.0209171	0.0148317	-0.00083346	0.158899	0.00995341	0.0626198	0.304051	0.22142	0.0106808	0.0956078	0.178817	0.175978	0.318999	0.0242983	0.417943	0.130541	0.000599628	0.136139	0.135443	0.134422	0.0698775	0.0152965	0.0327744	-0.00102584	0.0214895	0.279506	0.135188
NULL	0.0151758	-0.000970789	0.0619139	0.395992	0.00856536	0.106313	0.174831	0.224197	0.0163069	0.032463	0.272279	0.167894	0.306908	0.342809	0.0240929	0.134059	0.0121338	0.129322	0.145874	0.560233	0.231337	0.158809	0.144808	0.224405	0.00454516	0.21306	0.184411	0.0945848	0.28537	0.169915
NULL	0.0212974	0.0185494	0.0646712	0.209395	0.00278016	0.358737	0.0084132	0.0410597	0.204874	0.0986823	0.147387	0.27098	0.0348397	0.229574	0.218395	0.146203	-0.000687499	0.218663	-0.000128676	-0.000695815	0.012243	0.0304682	0.00510141	0.000159096	0.118546	0.323896	0.23582	0.0201691	0.0648345	0.0856972
NULL	0.00030304	0.0031414	0.108617	0.0671307	0.142833	0.359282	0.243578	0.072699	0.0112697	0.242253	0.0630246	0.0954981	0.000717549	0.145494	0.066584	0.147476	0.0215488	0.301592	0.255103	0.00170499	0.308913	0.0731745	0.00194289	0.300458	0.355313	0.236547	0.24698	0.248394	0.032799	0.157687
NULL	0.000795004	0.260875	0.127613	0.266988	0.131983	0.00959946	0.222374	0.075108	0.0093243	0.0372546	0.226145	0.0595294	0.0733384	0.221428	0.178027	0.0445628	0.242651	0.062487	0.0820239	0.156414	0.172306	0.259108	0.0590814	0.0175234	0.0512741	0.141167	0.141786	0.0639809	0.112106	0.0159103
NULL	0.201917	0.193494	0.0044065	0.029785	0.251432	0.200763	0.318712	0.017064	0.00132485	-0.000576211	0.185304	0.181518	0.0104822	0.261457	0.0642311	0.223104	0.00466893	0.000730609	-0.000752155	0.364822	0.0660548	0.0544204	0.0903599	0.0650151	0.00560572	0.102586	0.0320994	0.0126712	-0.00102133	-0.00110123
NULL	0.225185	0.0962408	0.11168	0.0567414	0.448278	0.038353	0.394502	0.304292	0.00804703	0.225871	0.137912	0.0284152	0.273405	0.335763	0.0326284	0.164563	0.16661	0.198134	0.0508134	0.00155024	0.47978	0.384221	0.00105748	0.208244	0.00560429	0.0272138	0.315291	0.0104459	0.0216203	-0.000767493
NULL	0.264554	0.306425	0.0500318	0.0286516	0.000171064	0.35504	0.0276366	0.221376	8.07399e-05	-0.000238495	0.221465	0.208948	0.0348964	0.122159	0.120535	0.00940195	0.0168402	0.297357	0.029796	0.0643897	0.172047	0.230523	0.115913	0.00293023	0.301809	0.21222	0.0590459	0.170797	0.0113308	0.0486349
NULL	0.208091	0.0620302	0.000237891	0.193012	0.0363611	0.11584	0.537176	0.194669	0.00421904	0.345097	0.00147194	0.218917	0.0857504	0.00381408	0.333517	0.174757	0.0187454	0.50429	0.257861	2.54959e-05	0.0730607	0.133977	0.129113	0.10301	0.129719	0.171257	0.0213303	0.0646623	0.0272868	0.20074
NULL	3.27314e-05	0.242191	0.0338719	0.0957353	0.00266529	0.0844651	0.311679	0.0636312	0.0199632	0.00435413	0.147387	0.067116	0.00860941	0.236844	0.261334	0.0389398	0.0536035	0.24949	0.351825	0.228617	0.0404078	0.337216	0.0792648	0.249777	0.246447	0.0887346	0.2116	0.036508	0.0983426	0.108623
NULL	0.0204049	0.0400284	0.00192213	0.0715275	0.00757931	0.424367	0.532809	0.177363	-0.000526735	0.0181497	0.197821	0.163925	0.00246388	0.0933721	-0.000283947	0.160227	0.0177818	0.277941	0.0719294	0.0256377	0.0308802	0.294131	0.0105443	0.000306514	0.00895551	0.0416218	0.0008803	0.0676215	0.20692	0.0796331
NULL	0.260506	0.104211	0.219861	0.134305	0.100492	0.0211028	0.190092	0.0747715	0.0455531	0.120952	0.238935	0.14886	0.00252246	0.0135944	0.0227728	0.0753118	0.0207444	0.0158764	0.00157005	0.138705	0.0702843	0.065578	0.0240489	0.00515492	0.26841	0.122088	0.000265078	0.00887846	0.00287371	0.338154
NULL	0.0843489	0.0236157	-0.00105137	0.0359192	0.0444408	0.160345	0.141038	0.0247377	0.0139688	0.126852	0.000768941	0.0349221	0.116173	0.0600411	0.0729789	0.0549398	0.044969	0.380036	-0.00108293	0.424206	0.0251562	0.732436	0.00673479	0.14183	0.171461	0.0236072	0.240776	0.0268446	0.0187567	0.00197174
NULL	0.209106	0.182665	0.00327983	0.00494846	0.00519322	0.0527486	0.0166007	0.00913983	-0.000512054	0.0632707	0.478067	0.00828526	0.270541	0.186087	-0.000703976	0.00525165	0.191844	0.362777	-0.000646961	0.203441	0.0108199	0.503508	0.0326234	0.334399	0.220106	0.0183474	-0.00108769	0.0195125	0.085578	0.145627
NULL	0.0283554	-0.000372102	0.0163021	0.00875544	0.0553351	-0.000176776	0.432531	0.0907168	0.269005	0.0187026	0.255614	0.302708	0.127681	0.377432	0.339277	0.135608	0.0190057	0.0795159	0.0048664	0.359718	0.0022688	0.109428	0.130673	0.228782	0.130901	0.0789255	0.295012	0.00877352	0.0738553	0.142033
NULL	0.18769	0.00219973	0.0695296	0.00639047	0.042803	0.0221618	0.131751	0.240237	0.0082981	0.004385	0.235247	0.00777134	0.249039	0.452771	0.329787	0.0271797	0.0592181	0.586883	0.0128271	0.0281351	0.115648	0.0326566	0.072507	0.092624	0.130149	0.1995	0.0631517	0.0458208	0.207382	0.00083862
NULL	0.00169146	0.0400039	0.000384331	0.109401	0.0129266	0.0141352	0.0719067	0.097649	0.0129365	0.549189	0.200665	-0.000989988	0.00221039	0.542443	0.0634969	0.00338496	0.00910681	0.172719	0.0218329	0.0644623	0.21781	0.018304	0.150225	-0.000978826	0.0233102	-0.000827541	0.298896	0.195513	0.267901	0.0150284
NULL	0.233822	0.0193419	0.128317	0.128767	0.000280461	0.153124	0.0835604	0.433858	0.00656319	0.049046	0.0287671	0.153074	0.060616	0.189965	0.0429441	0.0140504	0.116281	0.261828	0.0597886	0.421156	0.465857	0.742914	0.0396637	-0.00076005	0.0470536	0.0233077	0.308023	0.16307	0.00288178	0.0311675
NULL	0.186563	0.0125923	0.103966	0.175223	0.107647	0.180427	0.114334	0.0611952	-0.000533105	0.209359	0.127504	0.201499	0.0558962	0.0190182	0.0972665	0.352098	0.0309722	0.0433475	0.0246269	0.0976007	0.454697	0.0544204	0.0255132	0.0257736	0.214627	0.167559	-0.000757267	0.0191903	0.213947	0.0619633
NULL	0.0269607	0.0823831	0.238397	0.0874133	0.00103468	0.347443	0.178785	0.273504	0.0273379	0.0991121	-0.000190866	0.000391487	-0.00102719	-0.000121213	0.317938	0.30817	0.187324	0.10373	-0.000400912	-0.000791084	0.30925	0.274193	0.012849	0.407308	0.166133	0.0484943	0.27325	0.00979381	0.0138037	0.0124932
NULL	0.208343	0.212514	0.0225589	0.0148388	0.0151207	0.506355	0.0580502	-0.000994331	0.0979363	0.358011	0.154798	0.297263	0.110887	-0.00059094	0.20808	0.0019501	0.00311911	0.290678	0.383484	0.376504	0.122985	0.0663409	0.0721244	0.0143073	0.124227	0.025926	0.0890057	0.0426224	0.187722	-0.000775497
NULL	0.316305	0.0493018	0.00249735	0.0411872	0.0186673	0.238332	0.00813282	0.222918	0.0155841	0.213882	0.330407	0.00264942	0.267467	0.306499	0.133439	0.25889	0.0224908	0.000565679	0.372498	0.0264738	0.29575	0.281003	0.226876	0.191334	0.185451	0.392756	0.000782436	0.0219944	0.0668855	0.127215
NULL	0.0362715	0.254276	0.00807223	0.0132134	0.0371498	0.232137	0.0471106	-0.00103008	0.0152702	0.0270298	0.379249	0.0785242	0.00826988	0.00948365	0.121941	0.0397534	0.0249169	0.128431	0.113271	0.160661	0.303354	0.633483	0.154277	0.0225591	0.205932	0.0105787	0.213332	0.0573823	0.013868	0.0370918
NULL	0.119305	0.0870194	0.211239	0.000388463	0.381856	0.110074	0.0264845	0.0170457	0.0414277	0.00718809	0.0472605	0.0612044	-0.000913152	0.0578618	0.184265	0.0964958	0.0122062	0.231189	0.18507	0.349636	0.500835	0.00853792	0.196733	-0.000487239	0.284655	-0.00092894	0.017155	0.177524	0.341599	0.206439
NULL	0.159814	0.00489648	0.00515562	0.0802034	0.0334144	0.100636	0.00209455	0.101117	0.0170707	0.215088	0.101013	0.353234	0.00444296	0.453969	0.00981526	0.00212395	0.0124913	0.432686	0.0754467	0.0583137	0.0436493	0.560352	0.0395063	0.0504882	0.0365643	0.00158475	0.0271188	0.136985	0.0255983	0.266884
NULL	0.149828	0.233544	-0.000953716	0.050688	-0.000999761	0.112729	0.138315	-3.31809e-05	0.0587376	0.00817514	0.171687	0.263463	0.0038657	0.0242086	0.228794	0.194478	0.0177223	0.528646	0.143287	0.195641	0.644081	0.128543	0.0742106	0.00943331	0.0664101	0.306717	0.0836558	0.0233476	0.325153	0.0259975
NULL	0.0746811	0.0907899	-0.000981814	0.0557161	0.0522717	0.288451	0.309311	0.0310035	0.0300511	0.468453	0.196654	0.14645	0.000328106	0.217231	0.227944	0.00073685	0.0281193	0.0613098	0.2028	0.0412775	0.0886574	0.594657	0.114382	0.0500145	0.056253	0.418052	-0.000512897	0.192576	0.283902	0.00915214
NULL	0.0149036	0.0725507	0.00399448	0.0362752	0.0537543	0.120555	0.120784	0.148623	0.00199525	0.312376	0.52913	5.26682e-05	0.258292	0.0695044	0.00829471	0.125618	0.0101774	0.569082	0.0298972	0.0977572	0.62412	0.00273072	0.00488762	0.110971	0.08386	-0.00042934	-0.000898477	0.038646	0.280635	0.00242406
NULL	0.0209287	0.285496	0.152106	-5.75187e-05	0.0108968	0.0886787	0.165898	0.0187519	0.0520493	0.191841	0.593471	0.000551002	0.208919	0.261944	0.0013629	0.434714	0.020517	0.00684297	0.0225677	0.0129024	0.00952278	0.359567	0.0365626	0.0235498	0.448348	0.163133	0.0347079	0.206585	0.0187922	0.0440931
NULL	0.022105	0.0580073	0.121396	0.0780004	0.00754393	0.162048	0.0174898	0.162663	0.0176373	0.102539	0.0675437	0.127647	0.0474461	0.249371	0.00731717	0.141435	0.0252522	0.00297565	0.0133233	0.00249611	0.00683877	0.53574	-0.000530216	0.0413579	0.0566046	0.0154033	-0.00103314	0.0537808	0.125831	0.0826868
NULL	0.0337558	0.000597262	0.074815	0.267831	-0.000940245	0.0177185	0.219561	0.0384412	-0.000576784	-0.000927289	0.226593	-0.000880663	0.0674432	0.0255336	0.329787	0.11022	0.0129867	0.00207547	0.2001	0.100528	0.264353	0.129515	0.0257058	0.0182604	0.272245	0.0169578	0.13558	0.179914	0.37845	0.334583
NULL	0.184383	0.00429437	0.123085	0.0314247	0.02733	0.139735	0.44206	0.00158634	0.00334899	0.0356492	0.0481942	0.000432606	0.176798	0.251121	0.148505	0.236571	0.165471	0.147707	0.0298972	0.0349042	0.519739	0.00266032	0.0574259	0.0380581	0.251286	0.0160841	-0.00105352	0.426128	0.385145	0.0210905
NULL	0.0300748	0.0149061	0.0481511	0.159769	0.00778011	0.139735	0.297079	0.0366215	0.0233791	0.0233256	0.0247806	0.0471325	0.302976	0.0299891	0.0765093	0.234411	0.0993854	0.327252	0.156611	0.262014	0.720744	0.497645	0.00161346	0.092699	0.181755	0.00355558	0.0269817	0.0383602	0.0255657	0.0407401
NULL	0.0196354	0.0951462	0.00545902	0.0779766	0.0443162	0.339887	0.155123	0.102243	0.153903	0.159262	0.20745	0.0697244	0.0904895	0.207434	0.0630713	0.0690628	0.0909657	0.0732184	0.114684	0.000399086	0.452771	0.475033	0.00954417	0.248723	0.260607	0.0949917	0.158664	0.115117	0.098608	0.0366857
NULL	0.111824	0.064662	0.203293	0.385561	0.177088	0.340814	0.288638	0.0846302	0.000831264	0.308613	0.000672686	0.0554936	0.0197879	0.00103901	0.107545	0.199578	0.014886	0.40665	0.0758791	0.449094	0.46727	0.0101451	0.207176	0.162562	0.309719	0.0295314	0.101902	0.135126	0.0114835	0.0491652
NULL	0.4667	0.00240033	0.0247787	0.015361	0.00218246	0.103959	0.0708852	0.218127	-0.000960893	0.322062	0.00396605	0.00841261	0.0400067	0.0145947	0.0351046	0.260333	0.0719364	0.020707	0.0213849	0.0549096	0.180931	-0.000947335	-0.000620133	0.0343481	0.0226014	0.103473	0.0673786	0.130533	0.00368335	0.00835906
NULL	0.00872953	0.00688812	0.0746414	0.008502	0.0702883	0.382944	0.487676	0.0228389	0.0302204	0.598661	0.0135828	0.195448	0.0742366	0.356001	0.149169	0.170101	0.024375	0.23123	0.219657	0.162367	0.161048	0.554345	-0.000897603	0.000110625	0.304972	0.119734	0.00770627	0.0718879	0.00393917	0.0701925
NULL	0.0978729	0.058566	0.0300593	0.150841	0.0731557	0.0610762	0.242444	0.142295	0.00092244	0.130206	0.452257	0.30287	0.342241	0.0300973	0.491284	0.0253946	0.152144	0.470644	0.0058689	0.0143191	0.0120752	0.416383	0.0235645	-0.00107576	0.148705	0.0176585	0.000339612	0.340635	0.108123	0.155166
NULL	0.120356	0.179695	0.311064	0.106484	0.0361566	0.166787	0.00299334	0.172502	0.00523573	0.362293	0.147387	0.112741	0.217124	0.0587423	0.295805	0.120562	0.0243101	0.382976	0.175273	0.241144	-0.000937764	0.683934	0.0248196	0.0482697	0.0327003	0.137271	0.227721	0.223793	0.182021	0.0212998
NULL	0.145027	0.0517128	0.167506	0.0399067	0.000895784	-0.000983441	0.199068	0.171505	0.0678685	0.122565	0.287605	0.114698	0.0605143	0.183425	0.288484	0.104149	0.0803491	0.00490934	0.0567525	0.0849162	0.693559	0.177119	-0.00102633	0.0543485	0.211188	0.00682718	0.433419	0.0523827	0.163346	0.00137682
NULL	0.206912	0.133033	-0.000422198	0.21252	0.0985339	0.0413055	0.208411	0.118374	0.0175384	0.0482763	0.282339	0.163943	-0.00103534	0.0079705	0.308559	0.0824316	0.0328579	0.324402	0.0103688	0.0143349	0.14726	0.000207587	0.122054	0.00632382	0.0338808	0.114394	0.0809562	0.00890811	0.0587722	0.0613516
NULL	0.267496	0.0549821	0.16912	0.123384	0.0614913	0.00401718	0.00694621	0.296731	-0.00105695	0.363356	0.00858871	0.225822	0.241119	0.00379672	0.0115881	0.00795174	0.0159374	0.20156	0.0727995	0.0905788	0.0776352	0.27057	0.0901289	0.00181389	0.441305	0.0146428	0.168574	0.00935658	0.120579	0.0350722
NULL	-0.00105886	0.0482063	0.347554	-0.000493206	0.00136942	0.372229	0.076847	0.152382	0.0225258	0.0177625	0.00786072	0.00218647	0.283255	0.183208	0.0480109	0.0424068	0.0158988	0.542693	-0.00063796	0.0624485	0.140075	0.0379208	-0.000858876	0.000846756	0.0870214	0.0607337	0.0403526	0.209227	0.079359	0.0833482
NULL	0.213987	0.131477	0.00686411	0.041673	-0.000570373	0.270141	0.0981035	0.185125	-0.000708904	0.0992458	0.446792	0.0765186	0.24025	0.135788	0.110559	0.26981	0.0401815	0.438952	0.101212	0.0104785	0.259156	0.000415372	0.0381655	0.284839	0.0720131	0.00572753	0.271963	-0.000557977	0.00728061	0.0431081
NULL	0.221166	0.20167	0.0154068	0.0482789	0.0250268	0.148324	0.424601	0.168749	0.010283	-0.00104193	0.00288827	0.0397199	0.0102414	0.00354797	0.214122	0.138705	0.00972463	0.490311	0.0446015	0.180416	0.11242	0.467457	0.0365084	-0.00100437	0.11858	6.76093e-05	0.222822	0.00194153	0.0485384	0.0166951
NULL	0.00295132	0.109341	0.149014	0.105371	0.000830397	0.00899004	0.287384	0.020937	0.0302712	0.104788	0.158061	0.124194	0.260759	0.100453	0.228676	0.111418	0.00846428	-0.000842756	0.0519035	0.275304	0.0166885	0.0226359	-0.000104669	0.156255	0.258435	0.0955643	0.270268	0.0696762	0.134644	0.1002
NULL	0.0438154	0.0193249	0.120892	0.0223502	0.0696238	0.372707	0.162623	0.00544185	0.0393443	0.204777	0.0773913	0.00385661	0.127789	0.332891	0.0644608	0.0649202	0.0015708	0.0338132	0.110984	0.311248	0.298461	0.264411	0.0241035	0.0795668	0.00783233	0.107733	0.222822	0.353647	0.106362	0.344266
NULL	0.102279	0.0237713	-0.00099006	0.196977	0.00908668	0.215267	0.312419	0.0719844	-0.000468148	0.0812628	0.0869475	0.114153	0.34048	0.00413587	0.238906	0.154118	0.0149574	0.393316	0.03941	0.119284	0.0776352	0.0273513	0.186787	0.0186436	0.0109009	0.0458499	0.287959	0.0695219	0.523317	0.0711234
NULL	0.00384772	-0.000926311	0.0391486	0.00154277	0.0596678	0.261694	0.019901	0.000888189	0.27543	0.00435413	0.0845808	0.171129	0.0866913	0.314123	0.256204	-0.00044309	-0.000978715	0.223407	0.257843	0.0426499	0.0217336	0.549434	0.106833	0.0199995	0.274621	0.230145	0.245678	0.00887288	0.225208	-0.0010376
NULL	0.0850291	0.0964239	0.184226	-0.000652055	0.113257	0.00222811	0.455473	0.0483208	0.0305266	0.436325	0.0948426	0.000678575	0.222702	0.272793	0.348734	0.280606	0.0198257	0.00366405	0.0148736	-0.00085811	0.492625	0.00423256	0.0791869	0.074237	0.395599	0.00231236	0.0452054	0.0650066	0.0525364	0.440964
NULL	0.145094	0.0358595	0.125209	0.162796	0.094044	0.123905	0.0924053	0.016113	0.00313554	0.00971612	0.142266	0.101164	0.00426396	0.352394	0.0105689	-0.00103198	0.0137304	0.164824	0.142983	0.0189258	0.182048	0.240994	0.13665	0.00128511	0.0523325	0.314501	0.00256121	0.0727459	0.158636	0.0334634
NULL	0.197521	0.068947	0.00171282	0.0233887	-0.000963609	0.0290342	0.0077981	0.0980753	0.0587376	0.150922	0.0127898	-0.000903943	0.125354	0.00336099	0.000176679	0.165194	0.00424282	-0.00101853	0.049196	0.202535	0.126294	0.124838	0.0267611	0.144535	0.00344358	0.0234173	0.385864	0.0190999	0.008506	0.00673229
NULL	0.0205314	0.00469661	0.184801	0.0937389	0.0650452	-0.00078032	-0.00072162	0.044221	0.0881165	0.0647407	0.386872	0.160345	0.285549	-0.000893622	0.012962	0.0423928	-0.000227779	0.393022	0.0123544	0.535377	0.278348	0.0181471	0.0245997	0.221567	0.125304	0.000487902	0.239147	2.28259e-05	0.266344	0.180507
NULL	0.55574	0.140504	0.00479306	0.227488	0.264239	0.0678562	0.258389	0.247532	-0.00100702	0.0558581	0.0586716	0.0045285	0.250316	0.290398	0.0748373	0.0447728	0.00178688	0.0498616	0.00386566	0.27303	0.283619	0.0507755	0.00275543	0.158672	-0.000405679	0.413985	0.263069	0.130574	0.101147	0.0280892
NULL	0.00251517	0.0421362	-0.00100158	0.0109082	0.0574545	0.00640482	0.0971788	0.0721084	0.0424913	0.020035	0.00600553	-0.000118886	0.141033	0.00264528	0.497101	0.204748	0.0356871	0.3187	0.00736935	0.0507761	0.377846	0.0695487	0.0114453	0.127109	0.0279604	0.152764	0.261716	0.0256405	0.108123	0.00415132
NULL	0.0124597	0.000720809	0.00211318	0.0224409	0.161908	0.0314899	0.169089	0.195998	0.162784	0.146988	0.0110457	0.0883139	0.00706818	0.416499	0.000647901	0.0240783	0.0929512	0.0675367	0.00206794	0.306129	0.197141	0.515542	0.170909	0.222757	0.0235692	0.112338	0.206533	0.156325	0.178443	0.0185495
NULL	-0.000440255	0.00946482	0.000268846	0.00120806	0.0391665	0.0993611	0.00241861	0.260364	-0.000306085	0.0976766	0.199227	0.0633489	0.0912688	0.121226	0.145784	0.313048	0.0262595	0.412638	-0.000698298	0.276721	0.27172	0.0052119	0.0133846	0.0510975	0.248556	0.170567	0.277731	0.0583053	0.393768	0.113801
NULL	0.182779	0.110885	0.018886	0.108817	0.0562061	0.180603	0.188233	0.111061	0.135411	0.0823702	0.228377	0.00229651	0.00838727	0.0276262	0.040218	0.0234826	0.00185247	0.474678	0.274787	0.173195	0.011626	0.0238075	0.0455375	0.0812923	0.00277066	0.275972	0.316681	0.00999755	0.167838	0.0604599
NULL	0.117686	0.0468141	0.230631	0.00613618	0.333219	0.127037	0.574106	0.00260129	0.0337374	0.0993293	0.395417	0.00986639	0.101504	0.361643	0.0249388	0.0468022	0.0454425	0.399988	0.0406363	0.0162211	0.722922	0.0775974	0.00891918	0.062167	0.0368426	0.176858	0.127278	0.00601405	0.177222	0.342009
NULL	0.212316	0.0586184	0.309911	0.0175295	-0.000909	0.0150507	0.212415	0.274175	0.120142	0.154437	0.147387	0.0090049	0.0297337	0.0152129	5.48611e-05	0.0693208	0.0417044	0.165186	0.163672	0.0394067	0.0793449	0.560527	0.203662	0.268979	-0.000800379	0.0506306	0.156778	0.0790289	0.101547	0.154391
NULL	0.313623	0.193114	0.0155343	-0.000994809	0.00632104	0.475898	0.171057	0.359252	0.0080027	0.0294383	0.287468	0.0388646	0.029378	-0.000414391	0.23216	0.502031	0.024375	0.0823709	0.0407802	0.0646109	0.12133	0.201499	0.032283	0.300533	0.0161943	0.00393667	0.0895081	0.000235176	0.364969	0.00921594
NULL	-0.000971153	0.200009	0.0891858	0.0990722	0.147773	0.00416771	0.16988	0.073874	0.0147149	0.252079	0.0141853	0.156719	0.1042	0.212517	0.0162152	0.438119	0.0140161	0.582508	0.137209	0.0118004	0.124875	0.120797	0.0482511	0.00526022	0.0469783	-0.00042962	0.15736	0.0661557	0.0593397	0.00466489
NULL	0.00650999	0.11027	0.0306821	0.139337	0.0541424	0.0142119	0.0141473	0.0016847	0.223292	0.0278248	0.0687026	-0.000937394	0.23812	0.398064	0.0179038	-0.000447996	0.0215591	0.319933	0.0756509	0.257267	0.068117	0.567888	0.0317134	0.0258428	0.118788	0.330694	0.181581	0.0144392	0.175027	0.00722894
NULL	0.0545825	-0.000443377	0.037768	0.0615145	0.0601278	0.0511942	0.0964304	0.0122878	0.00289486	0.362151	0.0110457	0.287047	0.333599	0.217391	0.183018	0.0433721	0.0328579	0.414923	-0.000904663	0.00734427	0.0773891	0.0236288	-0.0010855	0.121419	0.172954	0.412118	0.188148	0.236504	0.071729	0.0560893
NULL	0.228559	-0.000871099	0.0203966	0.0784474	-0.000565008	0.00831823	0.191345	0.247049	0.0197266	0.456385	0.231772	0.130368	0.116509	0.00912052	0.00682459	0.446032	0.123121	0.683843	0.137209	0.263539	0.0899294	0.0674771	0.00499281	0.0312129	0.101587	0.0825143	0.267979	0.0665361	0.256608	0.269464
NULL	0.113071	0.0153017	-0.00102897	0.0163515	0.181903	0.204259	0.312078	0.19025	0.00307354	0.340472	0.197202	0.0562868	0.0146022	0.268435	0.428413	0.390955	0.0270639	0.0732105	0.201925	-0.000344236	0.0710224	0.0101451	0.00107968	0.00218069	0.315855	0.133459	0.131769	0.0471663	0.0346443	-0.000482516
NULL	0.0670096	0.0463054	0.00860725	0.241725	0.125212	0.100846	0.277873	0.037045	0.0164989	0.402661	0.0147825	0.156269	0.0568074	-0.000638786	0.0407549	0.140523	0.152144	0.0705893	0.232603	0.101788	0.442873	0.595883	2.29336e-05	0.0158848	0.0881822	0.111967	0.0552904	0.0636341	0.0835382	0.0199079
NULL	0.191811	0.149462	-0.000114163	0.15466	0.00532403	0.215778	0.0138861	0.278859	0.0287915	0.165374	0.132492	0.0149059	0.130339	0.13262	0.254788	0.456774	0.157254	0.35598	0.0780541	0.0114409	0.0242545	0.0146449	0.13552	0.000245436	0.36555	0.0265656	0.428617	0.20355	0.121364	-0.000534099
NULL	0.161808	0.272776	0.113536	0.0168359	0.0901044	0.131817	0.388784	0.036867	-0.000672854	0.142222	0.504842	0.0986705	0.0971535	0.117875	0.106903	0.011358	0.0251694	0.384668	0.00170493	0.0426889	-0.000923537	0.185951	0.00398859	0.184873	0.00536124	0.202485	0.00927216	0.00174527	0.000331685	0.259438
NULL	0.140355	0.0348744	0.171972	0.0573044	0.0198922	0.0141657	0.0157684	0.212569	0.0164061	-0.000295454	0.305978	0.0725422	0.061652	0.0780487	-0.000182741	0.0273354	0.0425869	0.000361469	0.230335	0.0503898	0.00569209	0.371812	0.00972785	0.0804616	0.00696558	-0.000882217	0.110465	0.155331	-0.000806794	0.0968609
NULL	0.0276973	-0.000255168	0.172701	0.242459	0.0494769	0.0789839	0.163006	0.0808077	0.010896	0.0711207	0.0493839	0.0938009	0.0288065	-0.00101438	0.0825403	0.0400889	0.0245834	0.20448	0.263478	0.289828	0.17492	0.0124706	0.154741	0.135795	0.0386411	0.590756	0.0939994	0.00852645	0.427166	0.0327288
NULL	0.0245649	0.0532861	0.0163448	0.31567	0.00533056	-0.000775083	0.0566045	0.0979035	0.00833905	0.362477	0.134625	0.410179	0.0458942	0.134371	0.344967	0.150305	0.0349588	0.232875	-0.00103791	0.0492506	0.078372	0.38054	-0.000201315	0.0180276	0.142043	-0.000900757	0.520191	0.0776631	0.372579	0.0802927
NULL	0.036188	0.00115848	0.00236867	0.0364882	0.000377096	0.0128054	0.0708248	0.29833	0.00268426	0.226525	0.232423	0.32929	0.0139548	0.151105	0.0113832	0.0250997	0.231288	0.201414	0.0843374	0.183272	0.354496	0.021744	0.0868579	0.0164743	0.0721765	-0.000287294	0.0790963	0.0339894	0.0650247	0.133037
NULL	0.269908	0.0763135	0.248574	0.0625548	0.00809152	0.00568722	0.105972	0.142698	0.00224381	0.121067	0.0143397	0.0966787	0.288486	0.0622136	4.68995e-07	0.150305	0.0270671	0.00683044	0.00348737	0.0112665	0.203544	0.000914496	0.0360055	0.0125373	0.0172261	0.291285	0.0688573	0.0475438	0.269308	0.0219947
NULL	0.0394307	0.243194	0.10514	0.0123911	0.00149146	0.139992	0.363628	0.019672	0.0219864	0.00316731	0.115642	0.376459	0.0258693	0.0842472	0.115868	0.0154852	0.00706873	0.116631	0.118137	0.146041	0.216442	0.00576348	0.116404	0.0147832	0.1734	0.345261	0.00526509	0.0395984	0.184745	0.0453668
NULL	0.000200395	0.00482064	0.133623	0.292912	0.153471	0.131934	0.0274847	0.211229	0.0497402	-0.00091115	0.172438	0.0335168	0.0657772	0.137093	0.325732	0.0444908	0.0187234	0.0109861	0.00138265	0.0160764	0.106633	0.165197	0.179635	0.145462	0.0875581	0.159066	0.0228454	0.174215	0.0224452	0.491299
NULL	0.0506999	0.265576	6.47329e-05	0.047123	0.0317365	0.0221147	0.317789	0.186696	0.000159876	0.233512	0.0048005	0.297074	0.248773	0.0494348	0.0962282	0.080289	0.00931089	-0.000341186	0.159107	0.434855	0.0121189	0.0171623	-0.000408811	0.0760592	0.0254575	0.302182	0.0504387	0.186989	0.180447	0.245945
NULL	0.0859879	-0.000867831	0.00572239	0.117366	0.0159892	0.144885	0.422051	0.0412491	0.0581823	0.00997812	0.400686	0.0587129	0.0031068	0.107109	0.00945665	-0.000798684	0.0281443	0.0652329	-0.000376669	0.000599593	0.0181815	0.553912	0.0633345	0.178448	0.0493436	-0.000335753	0.164169	0.160667	0.313115	0.124152
NULL	0.0720026	0.0977477	0.0904203	0.0325325	0.125889	-0.000717299	0.341592	0.151206	0.000796356	0.0762221	0.0733992	0.320388	0.265613	0.0845187	0.0475465	0.0190414	0.00275823	0.00494087	-0.000921807	0.129102	0.106899	0.0126493	0.0465953	0.114776	0.141557	0.162178	0.0624948	0.116677	0.022664	0.000410389
NULL	0.0475117	0.0281946	0.0863236	-0.00101828	-0.000830534	0.224419	-0.000109861	0.314285	0.0295307	-0.000898617	0.236561	0.0158372	0.19794	0.0130492	0.0250588	0.0456678	0.0950834	0.0833912	0.0278037	0.271721	0.0142774	0.194983	0.00925097	0.0885115	0.112897	0.103991	0.291488	0.12945	0.372527	0.00852219
NULL	-0.000923673	0.00184892	0.04557	0.152121	-0.000389308	0.0622701	0.132248	0.222211	0.0332411	0.0115268	0.0021803	0.0657852	0.396609	0.421048	0.153332	0.304234	0.0534247	0.0849768	0.0181581	0.154719	0.0958531	0.00036005	0.0938645	0.107656	0.213887	0.152162	0.0629411	0.00812164	0.370916	0.127201
NULL	0.0040768	0.00598939	0.086028	0.0170566	0.0852305	0.079416	0.0391225	0.17318	-0.000413795	0.200443	0.178423	0.260651	0.274908	0.0259836	0.00799942	0.102848	-0.000322053	0.065943	0.0223103	0.205639	0.159986	0.267158	0.00990204	0.167901	0.000827728	0.148741	0.00819578	0.0262686	0.146054	0.071834
NULL	0.0481684	0.0598941	0.186597	0.189946	-0.000771107	0.129636	0.581774	0.0561508	0.0158688	0.0250845	0.382951	0.118758	-0.00102673	0.308113	0.188191	0.0523735	0.0234328	0.06499	0.19288	0.0418452	0.124972	0.274416	0.086286	0.0812503	0.000270811	0.0244838	0.248845	0.100078	0.0491306	0.0376828
NULL	0.0236411	0.0158432	0.000986692	0.0346561	0.0568544	0.00171687	0.0948856	-8.70614e-05	0.0219882	0.128489	0.0828369	0.341829	0.355244	0.494367	0.137153	0.0368309	0.135067	0.0406249	0.237157	0.0970088	0.270857	0.254116	-0.000832867	-0.000766773	0.00226377	0.0269186	0.0830755	0.0462439	0.457434	0.0121514
NULL	0.040015	0.0369433	0.0300501	0.0374571	0.127314	0.00825389	0.157098	0.0123539	0.027643	0.317177	0.632567	0.282243	0.000188292	0.263218	-0.00057138	0.445746	0.015003	0.0683916	0.150412	0.0802639	0.190205	0.133219	0.112552	0.0352015	0.441427	0.0719931	0.0415153	0.0146135	0.00302159	0.112152
NULL	0.0734935	0.060669	0.0348396	0.299545	0.000325356	0.298105	0.106208	0.404511	0.0858675	0.389272	0.385386	0.038613	0.156318	0.214476	0.240508	0.342117	0.0152621	0.326557	0.00438537	0.146046	0.127269	0.42046	-0.000993408	0.160509	0.318503	0.334705	0.00505227	0.0956084	0.228642	0.328737
NULL	0.0269902	0.00100153	0.00125097	0.00771993	0.0530948	0.107916	0.0442812	0.191005	0.0362444	0.0013185	0.1019	0.205173	0.00592797	0.110897	0.517873	0.0179074	0.0233681	0.522913	0.166963	0.238867	0.170458	-0.000986032	0.0249197	0.119817	0.0674448	0.00246542	0.341449	0.0882166	0.00642911	0.0648877
NULL	0.283608	0.0413316	0.100756	0.132094	0.00862346	0.0077976	0.379833	0.0833101	0.00112673	0.0478051	0.00204463	0.272959	0.00872894	0.254649	0.0139445	0.157783	0.0113214	0.492424	0.0955307	0.0626309	0.0135236	0.223375	0.00462083	0.0291024	0.383444	0.323225	0.0922531	0.51671	0.0011035	0.0481188
NULL	0.276214	0.0160937	0.0872371	0.0131227	0.0178433	0.19415	0.123805	0.242671	0.0843501	0.0839561	0.1427	0.207716	0.287893	0.214733	0.237263	0.0879843	0.0178087	0.40481	0.0655274	0.151581	0.0702843	0.502213	0.0249046	0.0513017	0.0893461	0.423358	0.309116	0.240371	0.0852103	0.00049244
NULL	0.073353	0.0423741	0.0109664	0.119136	0.00192436	0.0317401	0.22527	0.322853	0.000767379	0.0286229	0.000740979	0.333821	0.136888	0.270255	0.0536732	0.0250997	0.035634	0.020181	0.231487	0.311892	0.0433723	0.773733	0.00798098	-0.000475985	0.0658658	0.0825748	0.231664	0.0396342	0.271785	0.0836807
NULL	-0.00102294	0.123286	0.0783968	0.0549388	-0.000340519	0.284098	-0.00101756	0.209698	0.00230538	0.0282968	0.444625	0.00852881	0.0507828	0.233789	0.0283081	0.352043	0.123135	0.217244	0.0150258	0.00275717	0.638912	0.44037	0.212952	0.108473	0.0137699	0.0280797	0.165853	0.248125	0.0527486	0.0306298
NULL	0.00541224	0.0065274	0.0586499	0.195077	0.0061638	0.0106385	0.0262997	0.220609	0.0113472	0.199799	0.0713961	0.224104	0.00648918	0.0134225	0.112365	0.0880893	0.0308505	0.0639963	0.03909	0.280952	0.0907651	0.156185	0.188384	0.148384	0.298597	0.107443	0.158094	0.0710881	0.109701	0.2644
NULL	0.112439	0.00195098	0.0182077	0.263764	0.0270321	-0.000535431	0.105972	0.00297857	0.0220496	0.174344	0.312764	0.21351	0.137447	0.0707795	0.278106	0.154118	0.0356871	0.325051	0.0962372	0.316185	0.0504674	0.293679	0.00391708	0.092751	0.14519	0.0710807	0.0997332	0.0206641	0.0707394	0.0012335
NULL	0.0708816	0.00387549	0.001152	0.195754	0.00224775	0.0610498	0.0458887	0.124639	0.0833381	0.0943987	0.124583	0.0825505	0.0901928	0.00202657	0.00890293	0.0589442	0.0226571	0.042649	0.174084	0.294934	0.0179495	0.0217345	0.0661239	0.027997	0.18458	0.10934	0.00238913	0.182343	0.0812668	0.330229
NULL	0.00613071	0.0453625	0.0924053	0.00816007	0.00908415	0.00336089	0.104753	0.0376658	-0.000963045	0.28309	0.00982714	0.154552	0.246342	0.00180132	0.21617	0.039726	0.0102518	0.638083	0.222565	0.040539	0.286723	0.0832916	0.00602128	0.0446421	0.00783233	0.0376196	0.00865101	0.0832513	0.0882731	0.214907
NULL	0.0516852	0.024235	0.0884798	0.0743591	0.00345814	0.0167345	0.0743996	0.256994	-0.00100708	0.0365774	0.221084	0.00337978	0.27619	0.134842	0.0395748	0.0157622	0.0742788	0.0239406	0.0186522	0.449733	0.0553255	0.261656	0.00147613	0.212748	0.338925	0.286925	0.006311	0.0230498	0.125602	0.197472
NULL	0.287675	0.0433191	0.0378938	0.20299	0.000846074	0.433448	0.0324161	0.0645188	0.0288382	0.207387	0.246004	0.122522	0.0410048	0.0767244	0.0639879	0.298612	0.00700588	0.338278	0.069371	0.0196763	0.350509	0.368299	0.118491	0.163059	0.0222187	0.136304	0.10616	0.0216473	0.360806	0.222669
NULL	0.00934757	0.00491395	0.0286619	0.193081	0.166923	0.0299419	0.361848	0.176422	0.011476	0.0477277	0.349524	0.0962946	0.078319	-0.000316675	0.00174592	0.0799121	0.0280799	0.437081	0.00482091	0.032586	0.403333	0.352439	0.187436	0.0100613	0.418681	0.351226	0.281947	0.21339	0.0139791	0.0333039
NULL	-0.000544517	0.0631565	0.0197712	0.0934106	0.0170322	0.194215	0.476472	0.328806	0.0155592	0.0211504	0.223001	0.113047	0.234259	0.199635	0.357013	0.185642	0.0195711	0.103082	0.0692273	0.0185005	0.027049	0.0326566	0.00897762	0.00712813	0.115136	0.391709	0.0230984	0.172255	0.18315	0.240679
NULL	-0.000781298	0.00745874	0.140741	0.14434	0.110127	0.186289	0.0708987	0.21361	0.0245886	0.28788	0.430199	0.397437	0.222656	0.000383116	0.599723	0.107728	0.020999	0.356453	0.323783	0.442293	0.0029512	0.0610537	0.00381756	0.00779414	0.110457	-0.00101732	0.386497	0.0505815	0.0635299	0.00975177
NULL	0.0186124	0.0272506	-0.000955772	0.111897	0.0160944	0.0182347	0.0452993	0.0435765	0.0758024	0.176447	0.0131898	0.206927	0.0337516	0.239097	0.0679293	0.00930404	0.00175917	0.337631	0.409961	0.348474	0.538333	0.0490273	0.169167	0.156084	0.416283	0.00414469	0.321688	0.0141702	0.297228	0.139969
NULL	0.19469	0.0553735	0.0374847	0.0727496	0.000511052	0.199038	0.0721296	0.662413	0.000183892	0.0465242	0.284143	0.0377304	0.203504	0.161341	0.00300217	0.00790128	-9.32858e-05	0.310386	0.0148943	0.428197	0.480722	0.276639	0.094104	0.00277056	0.195872	0.156797	0.138175	0.0929634	0.00072345	0.000391088
NULL	0.0459703	0.154331	0.120612	0.00185214	-0.000742843	0.00507246	0.381282	0.00913983	0.00316007	0.20904	0.433518	-0.00101317	0.0250514	0.106751	0.476265	0.0142167	0.043929	0.135043	0.219044	0.0646109	0.0550362	0.307893	6.21862e-05	-0.00101743	0.0151405	0.0481758	0.0889252	0.00682377	0.360831	0.0231631
NULL	0.259928	0.129294	-0.00110802	0.0411872	0.104145	0.0531227	0.031587	0.0380216	0.00544507	0.0339449	0.263009	0.10883	0.238469	0.144471	0.348295	0.364768	0.0808635	0.258668	0.0931392	0.0187061	0.196313	0.0625227	0.0690092	0.0535619	0.00593315	0.232885	0.07583	0.0129851	0.271256	0.156625
NULL	0.00154736	0.136149	0.17046	0.0589063	-0.000535674	0.145456	0.261973	0.0837876	0.0309177	0.0211114	0.0269245	0.399054	0.0845556	0.317308	0.367103	0.00289319	0.162805	0.34408	0.293179	0.337456	0.00627952	0.217679	0.240173	0.0687752	0.15458	0.0764405	0.3971	0.157385	0.104995	0.0142467
NULL	0.0315735	0.140535	0.0300671	0.0487379	0.010676	0.160392	0.157202	0.00994539	0.00142816	0.407818	0.507275	0.0584977	0.28616	0.0537794	0.466001	0.0240783	0.0140161	0.441655	0.0147892	0.00150761	0.288441	0.0700086	0.127812	0.146008	0.465273	0.41653	0.163433	0.0834691	0.0846387	0.00214107
NULL	0.00801123	0.0419201	0.00471276	0.22161	0.103544	0.0156382	0.15021	0.173073	0.0414968	0.076612	0.353319	0.0259031	0.00142177	0.058389	0.139795	-0.00101447	0.100603	0.0166224	0.0570853	0.037797	0.475292	0.153116	0.0749512	0.000235785	0.049682	0.276202	0.241984	0.0242533	0.103098	0.0669744
NULL	0.156958	-0.000699502	0.141513	0.0195449	0.00322846	0.0047753	0.165189	0.248225	0.0488179	0.145841	0.0931458	0.206914	0.106031	0.0861171	0.159853	0.0446443	0.0301926	0.207106	0.212035	0.327587	0.180205	0.0755166	0.0633854	0.140768	0.443687	2.07718e-05	0.00269298	-0.000722675	0.363107	0.0533981
NULL	0.149771	0.0248138	0.00959605	0.00302885	0.140702	0.304052	0.0157455	0.00107455	0.0333889	0.0397178	0.189243	0.147851	0.494615	0.348623	0.00499861	0.337077	0.0293128	0.0689406	0.0203209	0.0142287	0.0474246	0.735068	0.142988	0.236482	0.0497274	0.00763687	-0.000417086	0.190889	0.214352	0.00413743
NULL	0.140244	0.125903	0.210479	0.0378349	0.309105	0.0599214	0.342642	0.195622	0.000529924	0.00372819	0.0114934	0.0197981	0.255204	0.0963541	-0.000353007	0.0815837	0.0214626	0.418138	0.152246	0.0270059	0.167782	0.528162	-0.000823202	0.166908	0.365756	0.0391574	0.429858	0.00221422	0.0844792	0.0183159
NULL	-0.00104939	0.0498425	-0.000170841	0.0571932	-0.000458864	-0.000651351	0.501284	0.218196	0.0101511	0.188486	0.0702286	0.0658908	0.0835939	0.156821	0.450399	0.169308	-0.000667447	0.528166	0.0333259	0.203538	0.0940785	0.294265	0.100226	0.0916148	-0.000536824	0.618024	0.0859719	0.0903877	0.372966	0.00662218
NULL	0.257662	0.051408	-0.000824304	0.190312	0.108572	0.0184264	0.387207	0.122981	0.0677364	-0.000834908	0.12759	0.111505	0.157331	0.151204	0.00427576	0.103101	0.0272019	0.00446587	0.240617	0.364849	0.642917	0.156185	0.0550387	-0.00101442	0.192211	0.0271117	0.0162293	0.0930876	0.238733	0.0220891
NULL	0.219019	0.219268	0.0699043	0.0268583	0.0181254	0.0278414	0.162697	0.162618	5.94275e-05	0.074372	0.152176	0.325675	0.181252	0.603859	0.198247	0.291525	0.0260516	0.268725	0.0173364	0.371086	0.326139	0.633483	0.0790551	0.1326	0.311568	0.41415	0.00816009	0.279505	0.0503528	-0.00109413
NULL	0.15847	0.141938	0.10056	0.255888	0.0212964	0.266647	0.209708	0.200098	0.0171955	0.300787	0.00804598	0.0656538	0.230424	0.471004	0.249118	0.0713028	0.0452896	0.00100041	0.0902417	-0.000467254	0.414038	0.142105	-0.000567439	0.213397	0.00871638	0.138551	0.0280916	0.112018	0.406134	0.248605
NULL	0.126404	0.00129048	0.0023264	0.0030678	0.00666246	0.113348	0.436006	0.0104784	0.01036	0.157089	-0.00020312	0.0492437	0.172787	0.527652	0.447372	-0.000931904	0.0158988	0.602723	0.104561	0.134848	0.0369967	-0.00102551	0.084081	0.0239263	0.0541808	0.00134542	0.00653043	0.292315	0.000695757	0.29242
NULL	0.0365403	0.094001	0.201379	0.0103528	0.0247046	0.0585896	0.25468	0.0225405	0.0443186	0.00276715	0.141367	0.0715439	0.042184	0.371584	0.328247	0.0562639	0.0477011	-0.000945723	0.166153	0.450652	0.100093	0.0178285	-0.00100699	0.0630235	0.0154965	0.0904257	0.0515528	0.203508	0.414206	0.0841786
NULL	0.112183	0.0791874	0.0311649	-0.000934377	0.00879476	0.224886	0.040152	0.0123147	-0.000273001	0.103893	0.202243	0.15724	-0.000960119	0.00438759	0.298584	0.109287	0.0093485	0.0676008	0.1195	-0.000345864	0.00171595	0.0466635	0.0259861	0.154228	0.324099	0.101292	0.0795645	0.0743391	0.149123	0.0367422
NULL	0.126173	-0.000120451	0.0196385	0.05297	0.0781454	-0.000996829	0.122907	0.0850819	0.22454	0.0398138	0.354982	0.127824	0.0339046	0.287005	-0.000647041	0.140886	0.0330255	0.0377385	0.0312604	0.00421284	0.217128	0.0515559	0.0222207	0.0545777	0.094011	0.510607	0.112545	0.220571	0.000721982	0.201126
NULL	0.238902	0.00218558	0.00278755	0.0134402	0.0481205	0.00255136	0.287692	0.408748	0.0136576	0.0445693	0.568583	0.096927	0.175339	0.0766901	0.028114	0.0768282	0.0430317	0.0514166	0.144868	0.0187885	0.145871	0.0542403	0.153173	0.0850045	0.0553648	0.110722	0.0497429	0.111556	6.41346e-05	0.313198
NULL	0.333878	0.000188638	0.0656663	0.0766454	0.155732	0.00693344	0.328633	0.0908007	0.0136216	0.0638939	0.0265677	0.0106671	0.219176	0.0545104	0.183983	0.24613	0.0464839	0.0059201	0.118318	0.0241813	0.0172418	0.566591	0.00221505	0.0626704	0.0259737	0.0826524	0.27221	0.0164242	0.167984	0.000166824
NULL	0.150417	0.0259878	0.159366	0.000356542	0.0655263	0.34961	0.273221	0.0242189	0.00218991	0.0500961	0.0838372	0.14337	0.135165	0.194197	0.201437	0.419716	0.0224908	0.100221	0.0469915	0.296673	0.0214405	0.359567	0.0510062	0.0806772	0.0616894	0.0898748	0.233737	0.0349763	0.033888	0.0218306
NULL	0.206657	0.0490568	0.327859	0.041673	0.0453962	0.0620523	0.0656216	0.0488383	0.00535895	0.41305	0.0723546	0.0164975	0.220737	0.0853147	0.319156	0.223085	0.0179506	0.000345787	0.00155661	-0.000391796	0.287489	0.672798	0.189908	0.196362	0.0212663	0.140332	0.36939	0.0278165	0.0840318	0.0118773
NULL	0.00132078	0.191848	0.0752903	0.0882778	0.096424	-0.0004323	0.0916391	0.0455821	0.0603453	0.0683521	0.0131826	0.235212	0.213488	0.24125	-0.00104511	0.240184	0.0158988	0.521399	0.135671	0.220079	0.025725	0.0238123	0.185785	0.165858	0.069242	0.0346381	0.302328	0.0033334	0.202307	0.246255
NULL	0.189992	-0.000940786	-0.00097459	0.0117087	0.108699	0.281503	0.0313201	0.0437947	0.0502495	0.0336197	0.435186	0.00350024	0.287846	0.0169805	0.523324	0.298106	0.0241451	0.311682	0.0713	0.270545	0.408368	0.0320958	0.181733	0.0716739	0.0566101	0.309468	0.00219381	0.000931269	0.0642202	0.0496961
NULL	0.0554817	0.0858395	0.000933386	0.0488243	0.0465579	0.00653263	2.63919e-05	0.00423027	0.00506769	0.578384	0.473354	0.150182	0.0597091	0.059961	0.281939	0.118224	0.0154406	0.498852	0.181138	0.0504625	0.366236	0.411051	0.121252	0.0590967	0.00476484	0.245039	0.106688	0.301443	0.107198	0.0390795
NULL	0.209892	0.000548282	0.153238	0.0517017	0.0221444	-0.000755725	0.369017	0.00262277	0.00245121	0.230164	0.260946	0.0240205	0.36964	0.0462744	0.0229499	0.180953	0.0252433	0.406562	0.00577348	0.0062499	0.431664	0.0254307	-5.76643e-05	0.00234866	0.082111	0.0832819	0.128262	-0.00067487	0.100975	0.184941
NULL	0.205917	0.0331398	0.00903587	0.0593676	0.0128307	0.0218384	0.259157	0.133618	0.0699831	0.233305	-0.000914736	0.367502	0.0675644	0.0665752	0.37983	-0.000732171	0.0335599	0.121055	0.155225	0.402845	0.489028	0.253734	0.00231915	0.031025	0.234763	0.101674	0.0105313	0.037918	0.0125053	0.00867754
NULL	0.287675	0.318681	0.0613155	0.0145552	0.115348	0.0142441	0.0419307	0.117369	0.029643	-0.000922818	0.00336334	0.380695	0.105046	0.220078	0.331249	0.161521	0.0125776	0.354848	0.22963	0.0866275	0.483396	0.142105	0.266965	0.197053	0.13861	0.00553196	0.40056	0.148074	0.173312	0.00826781
NULL	0.155013	-0.000949033	0.328799	0.0964843	0.0136561	0.43447	0.323017	0.00634387	0.0334298	0.116604	0.0448224	0.0452439	0.0555754	0.228753	0.148216	0.0033155	-9.32858e-05	0.0736311	0.0481461	0.217869	0.170603	0.476286	0.150814	0.071163	0.151207	0.0720671	0.0327432	0.166177	0.363107	0.07699
NULL	0.246138	0.00399016	0.000197424	0.15773	0.0399519	0.0170774	0.153854	0.0116748	0.129887	0.00679089	0.671944	0.103611	0.00281902	0.27146	0.00395839	0.000786641	0.0831237	0.401318	0.197184	0.0343907	0.346203	0.00602411	0.00991161	0.146327	0.242747	0.309621	0.119057	0.236661	0.0810901	0.0968623
NULL	0.177834	0.0552771	0.00307738	0.0712073	0.00896272	0.42113	0.0127493	0.0523709	0.0349771	0.120637	0.00128079	0.0404979	0.286643	0.325945	0.0598474	-0.000999747	0.0281443	0.449032	0.0319351	0.052033	0.103027	0.0180069	0.117801	-5.79746e-05	0.448628	0.0234968	0.044321	0.0499397	0.166787	0.10517
NULL	0.304125	0.0932717	0.270663	0.0145071	0.0640208	0.0281918	-0.000908832	0.150142	0.027643	0.354815	0.000380829	0.41711	0.105024	0.0578126	0.0253171	0.147059	0.00648876	0.130244	0.00168912	0.0121922	0.742478	-0.000906774	0.00303037	0.121419	0.232829	0.00380473	0.0554368	-0.000685606	0.187421	0.0117872
NULL	0.130753	0.0853708	0.122666	0.0364432	0.026609	0.0269451	0.0555789	0.105409	0.118529	0.120373	0.245225	0.00631327	0.299603	0.0741374	0.120635	0.424646	0.0668409	0.000361469	0.0182897	0.06767	0.0218278	0.0049273	0.187066	0.231965	0.040721	0.0203423	0.161495	-0.000655378	0.0463156	0.00924807
NULL	0.0140181	0.206129	0.253163	0.000914825	0.034192	0.0346129	0.105837	0.101768	0.000425336	0.147381	0.0404851	0.0147819	0.00936666	0.068341	0.142619	-0.000944396	0.157968	0.564378	-0.000950426	0.00879364	0.116957	0.113661	0.00147838	0.123598	0.167055	0.0744121	0.155509	0.178858	0.0984147	0.141107
NULL	0.00241664	0.255619	0.00252692	0.0995823	0.0326472	0.139795	0.31945	0.106185	0.0405312	0.0813316	0.0128424	0.106771	0.0246305	0.137126	0.364435	0.23627	0.0235902	0.47378	0.0773798	0.160542	0.00412071	0.0446288	0.012818	0.0134564	0.0560121	0.225483	0.260882	0.144775	-0.000352712	0.0475737
NULL	0.202013	0.0166739	0.000104181	0.0801274	0.00456959	0.393846	0.0081027	0.0147002	0.0741672	0.0444873	0.0127852	0.0920842	0.0713302	0.412604	0.380545	0.0563252	0.0233533	0.0991261	0.157518	0.134982	-0.000587598	0.0158486	0.0215705	0.0289049	-0.000979372	0.0511352	0.244768	0.204233	0.0514656	0.00732926
NULL	0.146604	0.0156853	0.0743651	0.252716	0.150012	0.0884815	0.266595	0.0301108	0.0541474	0.109048	0.622461	0.0153206	0.00330067	0.272706	0.14616	0.26774	0.00641122	0.425372	-0.00107802	0.4809	0.730564	0.644698	0.172313	0.145099	0.0463434	0.0887179	0.351732	0.105746	0.00756519	0.0787444
NULL	0.108913	0.0307857	0.000757286	0.142841	0.435731	0.0349873	0.143045	0.142045	0.100466	-0.000909851	0.345321	0.0805291	0.0760051	0.0420755	0.336986	0.154391	0.0526643	0.269294	0.0643331	-0.00103604	0.248351	0.517975	0.00402742	0.208715	-0.00108805	0.00254929	0.581162	0.0754607	0.0180313	0.00987106
NULL	0.0255568	0.2403	0.403797	0.00641581	0.237953	0.242295	0.00660441	0.337983	0.0212802	0.145597	0.249988	0.0137321	0.256086	0.00333239	0.0586216	0.2001	0.0396136	-0.000249311	0.00165596	0.0161977	0.00605916	0.261568	0.00585413	0.149332	0.0462993	-0.000641681	0.0701642	0.00478713	0.0107021	0.339856
NULL	0.144151	0.06667	0.232678	0.190089	0.072729	0.232208	0.103221	0.22868	0.021079	0.111756	0.119288	0.0511503	0.0803294	0.0547423	0.000470055	-0.000617981	0.0168402	0.296681	0.248258	0.306206	0.0220701	0.356934	0.00891398	0.000371214	0.324163	0.156249	0.437864	-0.000110508	0.173207	0.0121639
NULL	0.0108309	0.0582154	0.28796	0.00605109	0.113505	0.0819034	0.0721202	0.145097	-0.000973073	0.0282069	0.0991563	0.0501556	0.0414992	0.166227	0.0263619	0.00104784	0.0355809	0.130179	0.000589004	0.0500961	0.283773	0.00244939	0.163466	0.126499	0.200064	0.200597	0.480399	0.175557	0.00297919	-0.000966323
NULL	-0.000212252	0.100588	0.146734	0.00864913	0.0350963	0.0222066	0.248943	-0.000799001	0.0149101	0.0233869	0.209604	0.157389	0.0981384	-0.000462062	0.321169	0.0589443	0.0385908	0.328618	0.0565324	0.0189143	0.0181291	0.0290763	0.0332537	0.171196	0.0564864	0.0446996	0.000416338	0.195287	0.130182	0.476649
NULL	-0.000999914	0.0112814	0.0743651	-0.000116773	0.180271	0.0072537	0.0849162	0.227704	-0.000551839	0.0668243	0.0417881	0.042932	-0.000985455	0.035556	0.273289	0.178489	0.109427	0.521146	0.0665788	0.494177	0.5835	0.466068	0.131694	0.012467	0.229595	0.330184	0.24219	0.0963881	0.18128	0.0419405
NULL	0.201816	0.0990362	-0.000988713	0.0777627	0.00610367	0.182413	0.0992458	0.111061	0.035444	0.206151	0.0931505	0.280422	0.219338	0.25862	0.279797	0.372752	6.84323e-05	0.229934	0.14828	0.256535	0.372787	0.00732676	0.178386	0.0383958	0.355312	0.185111	0.0565731	0.000600154	0.054042	0.177484
NULL	0.104517	0.00761081	0.0315966	0.163251	0.0208709	0.0871311	0.464744	0.221466	-0.000940154	0.278208	0.27325	0.0154258	0.0396802	0.0603753	0.341498	0.405185	0.0243769	0.0196971	0.222019	0.148838	0.18613	0.152333	-0.000671512	0.155701	0.112115	-0.000438816	0.291462	0.00393763	0.306621	0.0483126
NULL	0.257658	0.308981	0.134797	0.00537333	0.12643	0.0622885	0.195044	0.138987	0.248878	0.334414	0.0964759	0.0859336	0.289975	0.0362454	0.00365177	0.00166763	0.125658	0.441671	0.160552	0.140197	0.214497	0.215599	0.0249928	0.0153863	0.0087678	0.178964	0.135424	0.0467661	0.335762	0.180456
NULL	0.348776	0.000890384	0.321314	0.10373	0.1317	-0.000561638	0.0269011	0.157958	0.00371906	0.0463192	0.10316	0.123397	0.00191862	0.0250706	0.0225085	0.383612	0.022355	-0.000411054	0.14717	0.0579354	0.459209	0.47012	0.149538	0.163697	0.052159	0.227073	0.317327	0.458558	0.324286	0.339587
NULL	0.0437594	0.334142	0.0235184	0.0832889	0.00366636	0.0333253	0.292957	0.00326036	0.0495341	0.281219	0.191006	0.0607643	0.000761138	0.0369092	0.514886	0.0838749	0.106217	0.490205	0.15633	0.0758432	0.361246	0.112475	0.0218215	0.116526	-0.00042141	0.000668673	0.435151	0.386217	0.0229681	0.0653865
NULL	0.0805433	0.305476	0.0843054	0.166686	0.0214331	0.103311	0.0171064	0.0686966	0.0146395	0.00126027	0.313261	0.0290206	0.0178711	0.037874	0.242741	0.216507	0.0271329	0.112522	0.217248	0.284718	0.047296	0.246832	0.0845256	0.384906	0.00547092	0.0675628	-0.000654036	0.0245725	0.110276	0.253392
NULL	0.00457366	0.154342	0.0249585	0.110344	0.00511742	-0.000937796	0.163092	0.13888	0.00165839	0.0426203	0.229668	0.0407028	0.0510667	0.170467	0.174673	0.300145	0.0240098	0.108191	0.25056	0.413726	0.585694	0.0232901	-0.000869791	0.113093	0.284023	0.0692362	0.00228203	0.0157089	0.274065	0.280442
NULL	0.231534	0.00459952	0.0942464	0.180734	0.00487959	0.0165623	0.12076	0.133269	-0.000460528	0.138705	0.18328	0.0731007	0.287255	-0.000990315	0.377661	0.0115375	0.0899403	0.0461602	0.0891843	0.0202535	0.0697391	0.181192	0.00173497	0.183594	0.250959	0.284697	0.0038897	0.168773	0.313061	0.00274449
NULL	0.457085	0.119492	0.00274229	0.00262331	-0.00108962	0.019331	0.30728	0.0462674	0.0868903	0.0633921	0.355835	0.0404189	0.114894	0.0301759	0.230982	0.147765	0.00368425	0.372129	0.331078	0.423277	0.488781	0.588593	0.0194503	0.0224711	0.154228	0.086851	0.00721372	0.326875	-0.000733809	0.0125511
NULL	0.13812	0.0413786	0.224072	0.170262	0.0206558	0.268514	0.211375	0.145519	0.00901692	0.0003468	0.327946	-0.00091657	0.282937	0.00611285	0.0553994	0.301921	0.00509092	0.200418	0.323245	0.0150326	0.176283	0.125334	0.048593	0.126261	0.0669493	0.132978	0.0729561	0.132863	0.0945566	0.0272376
NULL	0.0120549	0.421068	0.0883356	0.165745	-0.000547505	0.0441461	0.168973	0.117364	0.0870416	0.362579	0.0248114	0.00633163	0.362568	0.264498	0.0316105	0.270973	0.04951	0.409846	0.100313	0.0685274	0.107446	0.112475	0.166527	0.241163	0.0241269	0.059154	0.217876	0.141076	0.0463156	0.0190784
NULL	0.0718673	0.0245582	0.0283606	0.142708	0.129629	0.159844	0.190326	0.137833	0.124425	-0.00103494	0.111679	0.166546	0.544659	0.373536	0.0043969	0.189774	0.0196651	0.55232	0.252993	0.00380384	0.0185601	0.00544059	0.0305686	0.125435	0.0287865	0.412827	0.280483	0.00324332	0.144928	0.012156
NULL	0.0776476	0.0288695	0.140171	0.16514	0.122379	0.37005	0.00083589	0.0216597	0.00776475	0.341184	0.0147825	0.0994176	0.14607	0.0133786	0.025406	0.00141583	0.0242983	0.302774	0.138206	0.000702895	0.138033	0.0231501	0.0101972	0.397671	0.114552	0.0107814	0.0937359	0.411135	0.00545296	0.445076
NULL	0.0455305	0.0432005	0.00446431	0.0484313	0.00883443	0.3404	0.0712831	0.0593647	0.0129552	0.315896	0.262637	0.0741147	0.269292	0.0490705	-0.000628591	-0.000945315	0.0575809	0.212825	0.0332578	0.0141473	0.157223	0.484679	0.0224406	0.0354052	0.0430221	0.0563565	0.00675277	0.105116	0.022154	0.191556
NULL	0.0744658	0.00450606	0.00107841	-0.000232474	0.0356277	0.00350801	0.456616	0.029023	0.0869176	0.0161139	-0.00087141	0.451916	0.0847947	0.054219	-0.000987595	0.0166258	0.0290222	0.130179	0.18555	0.257082	0.0596681	0.107843	0.155669	0.137021	0.0025838	0.0467301	0.231111	0.19513	0.331268	0.0276797
NULL	0.318906	0.00213558	0.0729451	0.0665744	0.00854933	0.000893101	0.10653	0.223199	0.111379	0.14355	0.227872	-0.00100586	0.168773	-0.000255308	0.0881186	0.133645	0.0337449	0.352636	0.0164975	0.342883	0.529979	0.168105	0.0207699	0.0351766	0.0130345	0.0813958	0.180362	0.363136	0.0039874	0.10181
NULL	0.00438258	0.24269	0.394045	0.0756193	0.041638	0.0287029	0.0155564	0.121705	0.0368585	0.191345	0.446657	0.0178885	0.0443342	0.238143	0.30431	0.136215	0.0130149	0.293699	0.00259133	0.0361794	0.547905	0.0156987	0.135113	-8.39177e-05	0.027228	0.27748	0.138093	0.115722	0.19145	0.0458231
NULL	0.310748	0.0500295	0.0587593	4.80754e-05	0.110143	0.0271305	0.143265	0.0033942	0.304964	0.236402	0.0607911	0.229316	0.00176135	0.0554245	-0.000908497	0.234948	0.0167825	0.196843	0.264932	0.1801	0.260029	0.486806	0.0337	0.00344562	0.102539	0.0561764	0.599774	0.242495	0.0487026	0.00185575
NULL	0.180968	0.00435848	0.417611	0.188465	0.00760727	0.0630211	0.0771614	0.00522476	0.0295307	0.332088	0.0455952	0.0157439	0.0368715	0.331716	0.147425	0.157123	0.0915194	0.250803	0.309139	0.00131083	0.0306424	0.448806	0.0734257	0.0102369	0.0259926	0.545485	0.0437917	0.12242	0.237428	0.000253541
NULL	0.405703	0.254182	0.0671083	0.297457	0.00626874	0.000377056	0.314477	0.208254	0.00776475	0.254394	0.625414	0.106435	0.173539	0.0933403	0.0732012	0.0946683	0.0158654	0.343558	0.000351095	0.0458829	0.000203329	0.387045	0.00058889	0.148378	0.119552	0.450426	0.0283608	0.210479	0.108819	0.169121
NULL	0.19721	0.105555	0.0262251	0.144486	0.0773819	0.0255983	0.000462552	0.0530773	0.000278667	0.384353	0.0271732	0.204629	0.221844	0.00224524	0.0250588	0.409034	0.0347439	0.0176057	0.0734547	0.158391	0.578574	0.00918417	0.191741	0.157319	0.0905249	0.255527	0.0765034	0.00394366	0.211342	0.00826643
NULL	0.367266	0.00499204	0.0849401	0.237941	0.00546375	0.0496052	-3.21673e-05	0.175365	0.0112909	0.186119	0.242211	0.00579019	0.089553	0.00336474	0.0637155	0.00349715	0.0309287	0.06717	0.112415	0.078198	0.13457	-0.000693232	0.057624	0.195715	0.294363	0.00942813	0.553931	0.092056	0.126051	0.233629
NULL	0.265968	0.191301	0.0583087	0.144045	0.000831471	0.334604	0.280399	0.111061	0.00461946	0.228618	0.48039	0.103356	0.106895	0.408637	0.195904	0.261776	0.0355809	0.116623	0.324844	0.284512	0.0195933	0.10927	0.0632718	0.12824	0.231136	0.102971	0.382181	0.0584838	0.03191	0.0780179
NULL	0.15791	-0.000964456	0.0820926	0.138814	0.0419642	-0.000979207	0.0289717	0.42758	0.0760187	0.142861	0.337614	0.259561	0.109708	-0.000608888	0.00434986	0.0373902	0.0149574	0.000602022	0.160427	0.171092	0.357557	0.0161528	0.000590044	0.382809	0.0478634	0.254616	0.0235325	0.307588	0.0137982	0.163926
NULL	0.30257	0.147514	0.0116381	0.209688	0.00531541	0.00513489	0.201492	0.166257	0.00391809	0.00773963	0.215668	0.00917055	0.130339	0.134178	0.158846	-0.000740321	0.00279053	0.346626	0.228016	0.483128	0.046507	0.470087	0.113308	0.148462	0.366444	0.00252971	0.0611496	0.06879	0.291508	0.186148
NULL	0.00084523	0.0138478	0.0139155	0.124358	0.0341277	0.17629	0.176736	0.00568698	0.001807	0.136982	0.147387	0.0171329	0.172173	0.122159	0.255209	0.00440003	0.0206069	0.329237	0.149229	0.29985	0.0117494	0.0534686	0.018799	0.185458	0.0456872	0.124622	0.0151455	0.313984	0.338922	-2.27158e-05
NULL	0.00605109	0.00328244	0.0962102	0.0332331	-0.00106712	0.291791	0.000126136	0.0492449	0.00634376	0.105273	0.194828	0.00804645	0.0446954	0.162286	0.00981526	0.0381097	0.0328004	0.203411	0.0122263	0.43685	0.565278	0.128045	0.0466518	0.158968	0.351081	0.0381641	0.303782	0.135186	0.00103752	0.0800441
NULL	-0.000327258	0.0415499	0.0313381	0.250033	0.0665552	-0.000433674	0.178806	0.12279	0.0171699	0.00467296	0.103772	0.192637	0.307655	-0.00101628	0.0464995	0.202767	0.0367592	0.364112	0.0364076	0.0346635	0.0977581	0.00601855	0.056376	0.134543	0.00216837	0.102484	0.119667	-0.000992726	0.199357	0.283143
NULL	0.4448	0.02106	0.227033	0.000844774	0.00682239	0.0905215	0.133605	0.124267	0.00432467	0.624307	0.154845	0.027613	0.107705	0.0992852	0.351786	0.119075	0.0071381	0.00720463	0.162584	0.520257	0.370242	0.245968	0.201788	0.142321	0.0320921	0.398519	0.0389218	0.186292	0.0418699	0.172535
NULL	0.128944	0.00110805	0.147006	-0.0010497	0.0042617	0.0341687	0.345903	0.0599684	0.0405312	0.29855	0.0297582	0.0522048	-0.000354476	0.213625	0.0915368	0.174757	0.0122057	0.0972904	0.0388188	0.0360579	0.498593	0.123905	0.0101524	0.0944959	0.00482775	0.434518	0.436375	0.294804	0.0279462	0.191887
NULL	0.161672	-0.000437841	0.0313487	0.0346148	0.0463979	0.0393204	0.102318	0.0210864	0.00105785	0.0544256	0.639574	0.226026	0.191856	0.0152366	0.417869	0.0374377	0.00537661	0.0664061	0.280561	0.00327996	0.129127	0.488744	0.0462486	0.145489	0.0900167	0.0907756	0.108967	0.227758	0.210381	0.202285
NULL	0.225676	0.0350714	-0.000827209	0.192895	0.0293004	0.122198	0.0161856	0.2239	0.103738	0.25781	0.151712	0.00109745	0.114469	0.396134	0.0630713	0.253155	0.0240034	0.290663	0.167828	0.0591922	0.250216	0.0185863	0.118692	0.170714	0.254627	0.182098	0.000347668	-0.00101411	0.0537926	0.0112752
NULL	0.289969	0.0737352	0.253605	0.0460407	-5.31769e-05	0.0252435	0.0995593	0.380517	0.0616806	0.0618135	0.523973	0.352504	0.0736063	0.149559	0.238152	0.0251025	0.0158988	0.0084366	0.0525226	0.0305895	0.17851	0.286851	0.00867874	0.0653087	0.0375137	0.00811736	0.01992	-0.00103549	0.00180694	0.404454
NULL	0.076062	0.0317359	0.0222319	0.000271611	-0.000110929	0.38044	0.390075	0.190261	0.0014042	0.41226	0.373071	0.0740722	0.102761	0.0705088	0.026652	0.0184139	0.0111927	0.39957	0.015377	0.0070706	0.207482	0.605338	0.0382196	0.174378	0.0268364	0.00471311	-0.000189727	0.049335	-0.000943874	0.000192533
NULL	0.146604	0.0478065	0.0329447	0.0166898	0.0148437	0.114649	0.0247164	0.0206557	0.203337	0.129496	0.013191	0.126965	0.261979	0.234233	0.106903	0.149347	0.0187234	0.455972	0.126138	0.298816	0.337891	0.242719	0.116404	0.0700427	-0.00100501	0.0680543	0.205907	0.0211321	0.00442097	0.0107697
NULL	0.366339	0.00302107	0.251444	-0.00103156	0.0139521	-0.00038289	0.175358	0.15694	0.0164214	0.113618	0.0135557	0.451916	0.174505	0.212383	0.11135	0.207674	0.0323102	0.00227631	0.13185	0.0701903	0.110787	0.400446	0.00497803	0.145079	0.190639	-0.00101161	0.267956	0.093757	0.0766013	-0.0011137
NULL	0.269655	-0.00103386	0.106022	-0.000648312	0.179667	-0.000702317	0.0240461	0.231225	0.0149167	0.0844252	0.614558	0.0488673	0.119956	0.0669765	-0.000790634	0.0335591	0.0264503	0.00800028	0.322224	0.400019	0.447101	0.308054	0.104255	0.197165	0.155222	0.242447	0.045477	0.0297165	0.139543	0.03048
NULL	0.296342	0.164067	0.00887028	0.254449	0.0152541	-0.000378057	0.0797582	0.0471305	0.168044	0.0808975	0.213475	0.281977	0.156909	0.238546	0.485467	0.0118173	0.119419	0.310159	0.322581	0.297915	0.149868	0.271861	-0.000867845	0.119752	0.0939078	0.0615903	0.00364209	0.062393	0.248955	0.00404747
NULL	0.33529	0.0731119	0.100323	0.0222112	0.0493576	0.0745629	0.320608	0.0890003	-0.000819192	0.223915	-0.00100578	0.0527045	0.0330159	0.287331	0.0645892	0.440262	0.0224908	0.17346	0.318749	0.000278301	0.170046	0.170081	-0.000649	0.2419	0.00434284	0.00453667	0.242687	0.032995	0.095346	0.064799
NULL	0.132344	0.342297	0.0166859	-0.00091068	0.0640455	0.264199	0.163716	0.435159	0.101327	0.235246	0.0907058	0.294641	-0.000938693	0.180021	0.128864	0.0151432	0.0187234	-0.0010212	0.00996572	0.258263	0.119517	0.181981	0.105692	0.17161	0.0012743	0.107443	0.435235	0.05669	0.247629	0.113343
NULL	0.321675	0.0410898	0.00575125	0.167497	0.128473	0.392716	0.208974	0.0299716	0.0334026	0.458658	0.119349	0.313962	0.00216906	0.221988	0.358782	0.313383	0.0253172	0.00891663	0.260054	0.0390111	0.0373633	-0.000883443	-4.64329e-05	0.166019	0.18765	0.290855	0.00455126	0.00684885	0.267239	-0.000315328
NULL	0.0276668	0.00884434	0.263652	0.0390073	0.0133655	0.0342405	0.00253349	0.193352	0.104362	0.173052	0.569766	0.0746109	0.0149456	0.112512	0.469464	0.262455	0.0655176	0.0314421	0.03909	0.0594176	0.419635	0.071143	0.185899	0.0825065	0.0871102	0.0588553	0.000420989	0.022774	0.0671914	0.0471944
NULL	0.0135937	0.041836	0.0777275	0.0934151	0.0953326	0.0496764	0.289575	0.0858828	0.0167934	0.459877	0.0985365	0.0650918	0.0350621	0.17039	0.021205	0.459637	0.0077538	0.035456	0.106106	0.211357	0.152687	0.16162	0.0983	0.164972	0.376573	0.025761	0.0276941	0.431004	0.0260847	0.0334901
NULL	0.162694	0.0500581	0.117315	0.178245	0.114386	0.0550968	0.358661	0.0269714	0.024722	0.0143191	0.0119851	0.113351	0.0073353	0.0586643	0.0242651	0.283661	0.175888	0.156131	0.135149	-0.000376311	0.0151483	0.0793783	-0.000388421	0.080264	0.0236318	0.377452	0.119991	0.0399035	0.0120023	0.0442363
NULL	0.102657	0.158019	0.0134182	0.197696	0.133549	0.266344	0.147548	0.234746	0.16036	0.128914	0.233695	0.203364	0.456731	0.0384569	4.68995e-07	0.309603	0.0732863	0.00505225	0.110613	-0.000821612	0.000979658	0.323627	0.093341	0.0604913	0.00277066	0.213247	0.280771	0.109242	0.149123	0.0787444
NULL	0.001613	0.00168071	-0.000509157	0.0673919	0.112203	0.00651314	-0.000682213	0.153181	0.0827366	0.0445628	0.144658	0.0323906	0.156936	0.065709	0.0419654	0.297446	0.0786472	0.046044	0.225789	0.0460363	0.251505	0.0442356	0.0927819	0.0546099	0.0041438	-0.000951397	0.0242471	0.040635	0.249825	0.0859492
NULL	0.0392757	0.235096	0.0374095	0.157118	0.134286	-0.000942089	0.315896	0.198517	0.0405677	0.317065	0.270699	0.291167	0.234856	0.0982049	0.205498	0.0534504	0.0224908	0.0768071	0.180563	-0.000921191	0.0699997	0.044628	0.0407864	0.0662629	0.15353	0.107098	0.0871697	0.0315544	0.0921688	0.0497344
NULL	0.00589945	0.0241342	0.314466	0.123619	0.0311512	0.0203741	0.231733	0.0228299	0.00125145	0.436702	0.107947	0.0538467	0.0091106	0.544661	0.289601	0.00152048	0.0117239	0.316489	0.012307	0.465541	0.111365	0.40975	0.177077	0.128502	0.233498	0.150514	0.285868	0.0447221	0.0136507	0.146639
NULL	0.0131667	0.15365	0.00646433	0.154266	0.0555653	0.0190196	0.0725627	0.156958	0.00410957	0.000686314	0.215072	0.359869	0.202089	0.187	0.000942332	0.00199689	0.0787495	0.171248	0.0716727	0.179161	0.371496	0.312458	0.0483054	0.0936332	0.014763	0.0293768	0.116821	0.116122	0.395029	-0.00101939
NULL	0.261605	0.0555389	-0.00103915	0.000767778	0.179722	0.345948	0.131535	0.266387	0.034329	0.0581126	0.167068	0.120163	0.015159	0.271048	0.254286	0.277284	-0.00103793	0.142456	0.0486699	0.0318796	0.118555	-0.000217046	0.086763	0.162562	0.0520298	0.216706	0.0448232	0.00826429	0.032153	0.111624
NULL	0.00315461	0.0114525	0.0363865	0.0370805	0.133037	0.0258259	0.208604	0.176912	0.000125638	0.125826	0.205223	0.542665	0.0160186	0.0225136	0.222105	0.115983	0.0168402	0.00840867	0.212613	0.220534	0.0029512	0.263436	0.0309331	0.00694894	0.169018	0.291312	0.0351865	0.103146	0.0260847	0.153661
NULL	0.0882962	0.192091	0.106456	0.0693426	0.00445195	0.0474379	0.0446606	0.00806482	0.242448	0.0169233	0.152001	0.0251935	0.0119997	0.0503374	0.0807214	0.245745	0.0206069	0.143855	0.15032	0.021121	0.0223624	0.441795	0.00152778	0.0596993	0.0812432	0.148741	0.0852542	0.18955	-0.000868484	0.325334
NULL	0.00552117	0.0800274	0.025433	0.080822	0.00700242	0.31585	0.0362049	0.0900469	0.000670836	0.0260103	0.271892	0.0459184	0.217689	0.460619	0.320687	0.015999	-0.000769593	0.258699	0.463381	0.212708	0.00564732	0.0402684	0.115667	0.211789	0.010735	0.0269707	0.455432	0.00111996	0.00100199	0.02829
NULL	0.129914	0.368548	0.405161	0.0134382	-0.000686969	0.109353	0.0672044	0.143374	0.0652161	0.204873	0.0767128	0.181552	0.239132	0.0390945	0.000524329	0.241974	0.101839	0.00263077	0.173541	0.304051	0.266487	0.0283405	0.0404391	0.0148966	0.0799272	0.104219	0.0922445	-0.000166192	0.221264	0.0319981
NULL	0.0181699	0.0297542	0.0501048	0.134718	0.273265	0.0153001	0.0165828	0.338109	0.000489074	0.252405	0.428632	0.120463	0.101409	0.121721	0.00215738	0.0158423	0.160657	0.364812	0.0685408	0.0590285	0.284904	0.404448	-0.00100698	0.0433551	0.00243109	-0.000942808	0.0112095	0.284198	0.0010799	0.00514754
NULL	0.481358	0.146627	0.337908	0.250324	0.0148351	0.0354262	0.335547	0.12622	0.000793933	0.0687512	0.0615198	0.320263	0.0464004	0.180833	0.226784	0.0354002	0.0292059	0.321166	0.0496972	0.190999	0.0181815		0.0205521	0.0872776	0.0712614	0.00290535	0.0299685	0.0321691	0.0194058	0.309564
NULL	0.0269584	0.0106563	0.175676	0.0709264	-0.000847684	0.284832	-0.000674055	0.0578156	0.110431	0.107174	0.211999	0.503761	-0.000540234	0.00838071	0.203684	0.236257	0.020517	0.29078	0.126237	0.0368456	0.274552	0.0733563	0.0791878	0.00678203	0.0181432	0.0498314	-0.000852942	0.1143	0.003604	0.0148707
NULL	0.0292326	0.132146	0.018403	0.0411005	0.133023	0.15769	0.303965	0.162684	0.00711782	0.215462	0.0914257	0.134665	0.16673	0.569952	0.327814	0.173592	0.0215488	0.0989147	0.126674	0.506492	0.252374	0.0674548	0.0600299	0.23444	0.246083	0.282364	0.06593	0.0583311	0.0197181	0.109593
NULL	0.0286278	0.322901	0.0118703	0.166484	0.178423	0.419001	0.0949757	-0.000973329	0.0101372	0.452063	0.0696976	0.056543	0.0171578	0.14531	0.423002	0.160596	0.117792	0.0451086	0.132071	0.1709	0.164418	0.385075	0.236939	3.65677e-05	0.0176998	0.200484	0.340314	0.343953	0.310444	0.0170862
NULL	-0.000856535	0.00172076	0.0451954	0.01529	0.0616137	0.179184	0.280463	0.201939	0.0758031	0.21569	0.571843	0.198405	0.0272536	0.021932	0.0894607	0.344792	0.0818727	0.0479302	0.00648409	0.160661	0.212584	0.0302413	0.0187656	0.0430139	0.0212567	0.337123	0.102484	0.0822993	0.267267	0.190595
NULL	0.203002	0.0620031	0.146348	0.00631364	0.0102032	0.055688	0.224098	0.116842	0.00552147	0.0789028	0.00457986	-0.000141799	0.0039823	0.384954	0.00203217	0.0558354	0.169007	0.000345787	0.171132	0.0365201	0.0899294	0.00481376	0.0289673	-0.000599145	0.0335319	0.406441	0.208697	-0.00102853	0.125831	0.00669602
NULL	0.183593	0.0150366	0.0535111	0.156971	0.115486	0.204407	0.00287868	0.0237245	0.000231817	0.0234912	0.485169	0.165478	0.0272581	0.125753	0.411555	0.343217	0.0239645	0.0820215	0.000280451	0.134982	0.36695	0.278847	0.000184836	0.144508	0.227434	0.353109	0.0856828	0.333487	0.101328	0.126946
NULL	0.024016	0.0120443	0.107119	0.0428793	0.115788	0.0258835	0.0689361	0.0243666	0.182515	0.231962	0.000426266	0.355218	0.0125591	0.0763617	0.332063	0.0576616	0.0575165	0.0855686	-0.000893542	0.375731	0.0237627	0.178122	0.0930543	0.558916	0.0835962	0.200069	0.00730623	0.107525	0.109639	0.187383
NULL	-0.00094026	0.274857	0.0130125	-0.00084722	0.06776	0.0711248	0.246493	0.66735	0.128309	0.113228	0.608255	0.195246	0.239198	0.0029137	0.2565	0.178984	0.0218937	0.276093	0.0619555	0.208989	0.43449	0.73823	0.033526	-0.00097756	0.333529	0.252859	0.275693	0.00139222	0.0451493	0.088724
NULL	0.0741649	0.0125257	0.0263353	-0.000498458	0.0101301	0.128447	0.44905	0.171505	0.000512927	0.6498	0.230281	0.00153244	0.23289	0.0248098	0.114394	0.200689	0.0213005	0.371125	0.0850125	0.330697	0.388506	0.0787818	0.130049	0.537982	0.0589485	0.187562	0.0299458	0.00590261	0.0493472	0.0730949
NULL	0.117741	0.0967205	0.0951978	0.0363694	0.0379414	0.0149325	0.0275691	0.00692274	0.000501431	0.058114	0.0144071	0.109377	0.0414647	0.0276731	0.0288627	0.155787	0.0361146	0.045588	0.104841	0.241122	0.0723089	0.0573501	0.0351639	0.113328	0.225858	0.00173632	0.00313342	0.0245436	0.18315	0.0679965
NULL	0.247525	0.0186417	0.0470146	0.25082	0.0458053	0.0724465	0.414277	0.010885	-0.000996919	-0.000880192	0.400854	0.183146	0.00464435	0.0356132	0.244071	0.0823954	0.181811	0.000512403	0.225105	0.29492	0.0188794	0.15022	0.122322	0.139183	0.235177	0.159332	0.0340673	0.000609849	0.0175351	0.267706
NULL	0.290152	0.0245331	0.119674	0.166946	0.128449	0.309574	0.206072	0.24188	0.137898	0.00575648	0.490328	0.00339364	0.206895	0.132022	0.320535	0.259721	0.000249281	0.197936	0.3198	0.332661	0.190359	0.0448348	0.105456	0.111819	0.284951	0.0816563	0.00527256	0.000246072	0.0140257	0.017169
NULL	0.193507	0.1169	0.0524202	0.00408415	-0.00103706	0.215829	0.295272	0.114972	0.154265	0.0902773	0.297427	0.314904	0.158426	0.181896	0.0146728	-0.00107018	0.12312	0.192556	0.124315	0.00137233	0.00742112	0.769901	0.113647	0.0645756	0.00339364	0.117023	0.0865873	0.231163	0.0147359	-0.000909085
NULL	0.000795004	0.174901	0.137219	0.171687	0.0719369	0.249313	0.19077	0.185066	0.0765318	0.133121	0.246151	0.179801	0.0910785	0.172509	0.0832709	0.280263	0.0603238	0.429392	0.0760603	0.0262739	0.0658333	0.0459377	0.0765463	0.317517	0.195873	0.0442277	0.107568	0.166841	0.0435426	0.0347812
NULL	0.182323	0.0743411	0.0350642	0.335272	0.310019	0.294585	0.2085	0.122256	0.00987096	0.00741639	0.146419	0.402277	0.0130721	0.171084	0.0370732	0.109978	0.0365268	0.292261	0.0989395	0.0156765	0.25823	0.62723	0.00191096	0.1648	0.165356	0.140922	0.0821708	0.000654315	0.00616086	0.00333029
NULL	0.0588938	0.232933	6.55256e-05	0.0055961	0.00472655	0.072119	0.521548	0.0164834	-0.000948137	0.221833	0.347516	0.00834727	0.00158864	-0.000825599	0.0777756	0.126723	0.00634681	0.0514166	0.100638	0.0309561	0.0629515	0.126544	0.000734269	0.0780017	0.0318764	0.0762113	0.351093	0.139819	0.00141325	0.262206
NULL	-0.000752694	0.00170595	0.119848	0.318218	0.273719	0.00447069	0.301895	0.0400549	0.0377822	0.0774472	0.00316797	0.330262	0.09459	0.0242086	0.0134914	-0.00102042	0.143771	0.0378037	0.00347415	0.215088	0.0414782	0.0150721	0.0418053	0.121213	0.072554	0.00152107	0.0115085	0.263234	0.0789839	0.197325
NULL	0.666473	0.125675	0.220542	0.000398967	-0.000779401	0.138377	0.0169314	0.0658736	0.0490774	0.0432264	0.295181	0.134665	0.0462648	0.140099	0.495592	0.0603607	0.00702623	0.237092	0.0319351	0.410953	0.0902045	0.12842	0.0162716	0.212753	-0.000717851	0.409816	0.0589635	0.00988701	0.0520747	0.219629
NULL	0.10674	0.336418	0.00200062	0.175606	0.0671518	0.153216	0.157981	0.104023	0.0100823	0.0661867	0.0625621	0.152286	0.00438689	0.0757075	0.044626	0.0910881	0.00942347	0.0693716	0.0141999	0.0722187	0.242201	0.0323025	0.16201	0.118307	0.0421887	0.585989	0.0630505	0.137629	0.152419	0.142291
NULL	0.000797166	0.0332882	0.0857363	-0.0010698	0.0365228	0.0926237	0.437159	0.145536		0.152582	0.0171302	0.00666599	0.129028	0.129634	0.227207	0.163249	0.00957016	0.0331285	0.313979	0.236886	0.383512	0.0585154	0.0775801	0.0943661	0.203861	0.317492	0.0323786	0.0772479	0.130506	0.209855
NULL	0.197909	0.00529894	0.00537712	0.0262436	0.0643191	0.0392748	0.2316	0.137181	0.0530484	0.373263	0.288439	0.0354476	0.326891	0.269293	0.288174	0.0246906	0.0177523	0.0112742	0.151312	0.104663	0.067041	0.39086	0.174594	0.000473484	0.0619599	0.0183093	0.297853	-7.14347e-06	0.00173765	0.00965574
NULL	0.0138265	0.0403311	0.0450445	0.0208556	0.0136988	0.0267225	0.0635331	0.0698065	-0.00110032	0.337565	0.575822	-0.000748881	0.164015	0.031698	0.00331602	0.0882781	0.0214626	0.04353	0.288769	0.115466	0.0194962	-0.000883443	0.192332	0.0778373	0.226958	0.0588867	0.241245	0.230129	0.196314	0.00721142
NULL	0.0730718	0.110698	0.0433301	0.0836256	0.252037	0.0819199	0.000392388	0.0401982	0.0316816	0.114598	0.107559	0.311163	0.18446	0.00411929	0.165308	0.453483	0.0231652	0.106151	0.15124	-0.00028281	0.262593	0.40376	0.0192704	0.121117	0.173867	0.264145	0.312622	0.0540453	0.0354792	0.231558
NULL	0.0391399	0.187204	0.00971809	0.212699	0.00361198	0.121254	0.0371074	0.104374	0.0193181	0.0459463	-0.00100251	0.0309926	0.129069	0.103754	0.228069	0.066926	0.0321114	0.0501799	0.0539655	0.312586	0.247212	0.0391061	-0.00085421	0.0614718	0.00229932	0.0184145	0.104024	0.0136101	0.143815	0.0705436
NULL	0.0553613	0.00682046	0.149305	0.165682	0.0214331	0.2761	0.132579	0.225039	0.0896004	0.0938897	0.30503	0.15593	0.296356	0.0235958	0.011434	0.367264	0.0101589	0.407001	0.00162492	0.137722	0.0617626	0.567214	0.0267725	0.0132255	0.0739905	0.00164434	0.261132	0.0553103	0.0507433	0.147468
NULL	-0.00101727	0.0087582	0.0329554	0.0203963	0.222124	0.0765109	0.244272	0.109937	0.0750446	0.0074545	0.0377927	0.161598	0.177891	-0.000204184	0.0183416	0.0458402	0.0613044	0.0823709	0.116889	0.0688624	0.0368701	0.393152	0.048818	0.128298	0.0182565	0.106032	0.257236	0.00762239	0.00584241	0.0843237
NULL	0.144942	0.17678	0.216081	-0.000917511	0.00271577	0.170076	0.341321	0.295524	0.00360986	0.469535	0.091458	-1.68171e-05	0.0623737	0.0490705	0.0802194	0.160673	0.0187985	0.342291	0.0981377	0.033975	0.112688	0.248706	0.00263959	-0.000820777	0.367797	0.392747	0.022777	0.0510864	0.0528192	0.000887004
NULL	0.192722	0.231984	0.0681021	0.0636379	0.0345719	0.111163	-0.000307692	0.136301	0.0101466	-0.000362674	0.0365152	0.0329059	0.0755431	0.0702718	0.20136	0.206022	0.020517	0.00118087	0.116059	0.165189	0.234067	0.0586469	0.0854313	0.0158215	0.42186	0.185953	0.0122345	0.0695689	0.0158584	0.000335532
NULL	0.203534	0.125324	0.0511194	-0.000997246	0.0380013	0.253548	0.306453	0.00541218	0.00163981	0.376271	0.268721	0.154175	0.112602	0.250829	0.280833	0.0136236	0.0179506	0.184237	0.250812	0.000100106	0.601824	-0.000667518	0.215012	0.140725	0.06953	0.000980879	0.033072	0.0492572	0.172717	0.0941574
NULL	-0.00089907	0.230854	0.0473078	0.165574	0.09421	0.325364	0.0340753	0.0701008	-0.000969954	0.0500778	0.00649324	0.0995705	0.141072	0.128291	0.484564	0.228434	0.0304044	0.407628	0.0587224	0.0384819	0.547658	0.0578054	0.0625208	0.181937	0.00836379	0.100502	-0.000990032	0.0949387	0.236483	0.204799
NULL	0.018988	0.0516218	0.0134473	0.135597	0.0205504	0.256465	0.00910157	0.14583	-0.00106796	0.097226	0.172834	0.287527	0.280379	0.161574	0.0174576	0.149861	0.00684097	0.137499	0.185661	0.0862163	0.525123	0.245877	-0.000303978	0.0326247	0.505859	0.0515519	0.19313	0.0135464	0.0108466	0.0318464
NULL	0.695331	0.134142	0.000518951	0.158658	0.000988796	0.0706442	0.288391	0.207011	0.0722171	0.0444472	-0.000787578	0.080257	0.00109816	0.0676479	0.0236898	0.0578213	0.0262595	0.101842	0.0168711	0.379579	0.164464	0.145119	0.105465	0.113866	0.0350965	0.0436065	0.181759	0.0161925	0.0137012	0.0149803
NULL	-0.000520664	0.0980128	0.549041	0.0304686	0.0409993	0.0611826	0.114771	0.00675238	0.0148184	0.230084	0.00605617	0.0147819	0.129028	0.00950626	0.0242866	-0.000125738	0.0414907	0.0230419	0.0427684	0.239943	0.180387	-0.000918085	0.0834643	0.254964	0.0549534	0.078519	0.0615342	-0.000764093	-0.00104165	0.0196725
NULL	0.23237	0.0885946	0.00409508	0.0728512	0.0189927	0.000617263	0.449733	0.248852	0.01676	0.0171286	0.0661204	0.0776585	0.155071	0.045273	0.245527	0.433203	0.031915	0.425392	0.139605	0.0542249	0.639932	0.718285	0.00409282	0.128113	0.347786	0.358718	0.234022	0.0632338	0.227502	0.0364873
NULL	0.218933	0.0422939	0.0178424	0.109644	0.0443878	0.121451	0.0724505	-0.000727739	0.0180454	0.0117417	0.0853404	0.139054	-0.00101956	0.315584	0.0433114	0.0203411	0.16561	0.331332	0.014231	0.330965	0.0550362	0.120733	0.00943181	0.158533	0.0174472	0.0881236	0.248271	0.0429601	0.0464888	0.00271599
NULL	-0.000856535	0.0748139	0.0217344	0.0421298	0.260939	-0.000307909	0.0435981	0.00839092	0.000594701	0.00381483	0.166605	0.145112	0.0213661	0.510377	0.0392705	0.0671987	0.0158988	0.220635	0.275429	0.0854158	0.637355	-0.000640122	0.0464563	0.0845413	0.0430221	0.23172	0.30942	0.0347673	-0.000707564	0.101065
NULL	0.240273	0.0539507	-0.000253511	0.0709264	0.002914	0.147151	0.0664194	0.0683953	0.00579909	0.0214973	0.202738	0.0241458	0.0340454	0.157156	0.0105259	0.003214	0.0224908	0.262323	0.344957	0.0563857	0.475778	0.032925	0.0590126	0.163071	0.00328939	0.100427	-0.000882739	0.00134997	0.0901947	0.0764843
NULL	0.158562	0.0415222	0.051305	0.135378	0.0265168	0.00377897	0.0131225	0.538375	0.0066919	0.479202	0.10039	0.00728313	0.0463843	0.0291893	5.30975e-05	0.398518	-0.000604906	0.393891	0.0586831	0.191687	0.106163	0.0301899	0.00647066	0.051988	0.348972	0.319831	0.280546	-0.000914307	0.19099	0.0829405
NULL	0.132124	0.00547006	0.0131096	0.00338304	0.00904899	0.223815	0.337565	-0.000783643	0.0227346	0.0230157	0.000136266	0.0761372	0.0259928	0.144162	0.239826	0.275448	0.00389916	0.301333	0.198693	0.117886	0.247212	0.0341916	0.0574259	0.0492074	0.00262742	0.215387	0.00511221	-0.000877518	0.105381	0.0156588
NULL	0.129914	0.393873	0.10082	0.220956	0.0424279	0.00466881	0.42008	0.0532373	0.0656273	0.145857	0.16453	0.0147214	0.00463475	0.195415	-0.000313568	0.00601056	0.0337449	0.0426525	0.0144858	0.218532	0.0835024	0.513541	0.0176869	0.422372	0.32575	0.236802	0.380561	0.0998266	0.095372	0.0202675
NULL	0.124256	0.0514014	0.0334757	0.110205	0.0842414	0.00833218	0.037657	0.143423	0.130786	0.0121922	0.167687	0.273011	0.365616	0.0155137	0.0656779	0.0422063	0.0149574	0.462453	0.327406	0.122904	0.17564	0.274758	0.249841	0.0642013	0.304885	0.412758	0.183886	0.0285945	0.0768372	0.0408341
NULL	0.010239	0.115898	0.0176059	0.00134409	0.333692	0.0503528	0.0450404	0.0446264	0.0846	0.0169729	0.300296	0.000208043	0.0254387	0.229579	0.0443304	0.0111616	0.00718608	0.0632707	0.00707144	0.181425	0.345211	0.199588	0.188074	0.248445	0.351202	0.17977	0.0870357	0.012281	0.164088	0.166171
NULL	0.450785	0.257846	0.0479635	0.210145	0.106942	0.00935371	0.226525	0.149969	0.0238408	0.195393	0.715736	0.0274135	0.167192	0.0472177	0.0268986	0.233154	0.0253172	0.0110139	0.153973	0.115472	0.565176	0.598934	0.0398576	0.164503	0.0111065	0.326796	0.108967	-0.000987632	0.110264	0.225198
NULL	0.0387031	0.0457146	0.00371142	0.0615766	0.130501	0.00217022	0.11504	0.350539	0.0646103	0.340293	0.175655	0.381344	0.000286417	0.113657	0.332354	0.0599705	0.0328579	0.297621	0.00979378	0.29821	0.00839691	0.334014	0.0111938	0.0511145	0.0304256	0.0865802	0.307728	0.0932865	0.037205	0.00964295
NULL	0.0134211	0.00641275	0.00951169	0.0013172	0.0272675	0.147442	0.134746	0.329566	0.0779826	0.000297721	0.0243002	-0.000414972	0.00262893	0.155994	0.0995619	0.233119	0.032848	0.516922	0.229574	0.00336167	0.260029	0.00295311	0.00814615	0.130306	0.394621	0.219746	0.00164397	0.00115792	0.00245362	0.1884
NULL	0.434378	0.422238	0.0328379	0.00612812	-0.000820692	0.0754511	0.364489	0.0242934	-0.00103691	0.0515759	0.175134	0.0828132	0.0474067	0.278826	0.0580904	0.131987	0.025868	0.00590116	0.0266649	0.22972	0.00208695	0.723379	0.0379001	-0.00102066	0.118607	0.0267198	6.13715e-05	0.0162567	0.120882	0.241029
NULL	0.15959	0.290365	0.0047761	0.0734686	0.0696702	0.020594	0.41888	0.0749809	0.0237318	0.286681	0.104261	0.308244	0.332328	0.285431	0.00883536	0.347219	0.0952328	0.506676	0.17158	0.00141	0.298848	0.319054	0.000988119	0.0204702	0.368358	0.0673398	0.415922	0.0301957	0.509965	0.00282543
NULL	0.219403	0.00851763	0.0636122	0.0853817	-0.0010591	0.000327732	0.323743	0.239252	0.000375392	0.193255	0.011218	0.237026	0.0292109	0.0525186	0.0918775	0.0484475	0.0315326	0.336267	-0.000435856	0.0768171	0.069437	0.0302471	0.111807	0.0170396	0.106699	0.063993	0.258514	0.0139042	0.300197	-0.000836671
NULL	-6.5771e-05	0.181557	0.0941312	0.0106914	0.0632582	0.0180233	-0.000600277	0.197938	0.0238841	0.34101	0.262136	0.202528	0.032711	0.289454	0.177719	0.0238827	0.0231225	0.359725	0.154458	0.104226	0.179312	0.140322	0.000150369	0.0298446	0.0631621	0.000922996	-0.000916862	0.231267	0.0152924	0.000670401
NULL	0.0383923	0.173528	0.0769148	0.201989	0.000194465	-0.000741434	0.00748106	0.00528182	0.234351	0.1263	0.312438	0.0143434	-0.000697974	0.109506	0.00444991	0.00503324	0.00183657	0.16732	0.191892	0.0167381	0.522963	0.248122	0.0304341	0.000846756	0.0234862	0.421315	0.304417	0.0853661	-0.000910352	0.0441096
NULL	0.017369	0.00208265	0.00636912	0.0225669	0.0175306	0.0869719	0.329138	-0.00034798	0.0422051	0.0957303	0.145648	0.145508	0.0223485	0.11536	0.150449	0.287819	0.0188152	0.16065	0.10841	0.287222	0.43449	0.0528309	0.250603	0.022968	0.0302432	0.0292649	0.134921	0.224174	0.119371	0.020236
NULL	0.188669	0.291694	0.104061	0.0522184	0.0381174	0.00420236	0.23946	0.185896	0.0340619	0.03725	0.174322	0.0527012	0.274295	0.336221	0.14945	0.000115798	0.0271329	0.16012	0.293795	0.104416	0.076615	0.123962	0.110762	0.0155492	0.411761	-0.000973744	0.033072	0.0024877	0.11949	0.404256
NULL	0.202381	0.0599922	0.105553	0.197725	0.0442611	-0.00102191	0.27753	0.0773028	0.011037	0.318353	0.0804401	0.00423511	0.133771	-0.000830208	0.333075	0.00447	0.0251874	0.00271805	0.0987798	0.00666651	0.432973	0.139715	0.112982	0.000374058	0.135159	0.218566	0.270677	0.000557155	0.0133733	0.125962
NULL	0.268357	0.000771249	0.000995843	0.0689956	0.0376341	0.165436	0.148911	0.127601	0.024368	0.182766	0.523973	0.00675231	0.17268	-0.000610851	-0.000132554	0.475756	0.00460776	0.110477	0.206621	0.0699281	0.168226	0.0792159	0.00404999	0.0954731	0.215299	0.236851	0.00464853	0.265339	0.0392972	0.015927
NULL	0.00457366	0.0598639	0.0298155	0.202466	0.0279163	0.210726	0.016867	0.193414	0.191436	0.0230583	0.257242	0.364183	0.00870151	0.0196135	0.151746	0.000967403	0.0480403	0.28027	-8.18806e-05	0.330063	0.45393	-0.00101314	0.147956	0.0881707	0.113546	0.00316265	0.212807	0.00182435	0.0198717	0.000702768
NULL	0.0102109	0.134157	0.0654759	-0.000648312	0.0771428	0.228951	0.269727	0.0768073	0.02878	0.314866	0.504935	0.0209829	0.117838	0.0348084	0.318886	0.023726	0.015474	0.0054325	0.00174598	0.0709525	0.345304	0.022123	0.196111	0.0583947	0.0245339	0.11881	0.0732666	-0.000176116	0.360678	0.00434199
NULL	0.00384919	0.00924431	-0.000913365	0.162358	0.121411	0.0352244	0.288433	0.122063	0.10063	0.0797426	0.288856	-0.000955186	0.258685	0.274685	0.213067	0.141723	0.0186249	0.212473	0.183131	0.0929042	0.299878	0.183422	0.118504	0.24657	0.187858	0.263179	0.17983	0.0585144	0.000909707	0.102166
NULL	0.00179461	0.098589	0.0040816	-0.000826335	0.166415	0.159991	0.0845256	0.0136544	0.00780862	-0.000996789	0.34888	0.147715	0.358167	0.279151	0.0759463	0.616679	0.0390283	0.0352074	0.0395138	0.0715478	0.00326948	0.125505	0.0324769	0.0260218	0.0122471	0.144072	0.0155303	0.0921782	0.162647	0.340607
NULL	0.429407	0.010502	0.129118	0.189448	0.139034	0.362065	0.0978813	0.0963418	0.0201557	0.0071032	0.00011904	0.110469	0.01317	0.342306	0.0509948	0.170073	0.00968941	0.367528	0.0231705	0.34335	0.014376	0.149154	0.0765699	0.166586	0.203874	0.0420502	0.0718292	0.131353	0.0102201	0.0095866
NULL	0.375416	0.113466	0.121454	0.11605	0.189334	0.445897	0.00228053	0.231798	0.173783	0.022787	0.228377	-0.00104364	0.00014714	0.0349947	0.00193439	0.0183862	0.00931089	0.166684	0.0891303	0.192004	0.217128	2.1701e-05	0.0443157	0.159759	0.0962921	0.194657	0.0671606	0.341731	0.00632614	0.146254
NULL	0.229585	0.175658	0.0103568	0.0176219	0.133083	0.0073595	0.366294	0.238618	0.0603088	0.452845	0.27313	0.017498	0.125255	0.0822517	0.0128928	0.209208	0.0158988	0.130301	0.217998	0.453364	0.311877	0.250948	0.00185248	0.24695	0.184927	-0.000902154	0.00283091	0.00131096	0.16697	0.0133171
NULL	0.0410063	0.0583543	0.00206975	0.0209486	0.072729	-0.000940854	-0.00101855	-3.31809e-05	0.0319556	0.302653	0.0459136	0.284125	0.0369063	0.00197674	0.265378	0.00256292	0.0176784	0.194872	-0.000728802	0.210828	0.143322	-0.000396505	-0.000310826	0.0524735	0.004706	0.329382	0.021824	0.168073	0.199219	0.0981622
NULL	0.0343287	0.0295553	0.050782	0.199657	0.0617901	0.341317	0.209393	0.0456519	-0.000953982	0.00528257	0.0259124	0.0948757	0.252327	0.0758778	0.00649592	0.00713427	0.00718608	0.33521	0.0660262	0.116322	0.0963392	0.0938299	0.0591062	0.178719	0.0181695	0.428326	0.0214145	0.00410518	0.0860714	0.0743319
NULL	0.354333	0.106056	0.132204	0.0838425	0.00920502	0.233714	0.220564	0.0237245	0.0197846	0.224852	0.188643	0.0911852	0.333599	0.113024	-0.000699899	-0.000984573	0.00285324	0.385812	0.127047	0.0770104	0.186907	0.688651	0.106345	0.0660198	0.263375	0.0228857	0.203859	0.0530193	0.0798572	0.354561
NULL	0.106211	0.0474551	0.0509986	0.271745	0.0157534	0.0815286	0.0353593	-0.00026822	0.0520243	0.0804751	0.23187	0.210459	0.0124965	0.0580199	0.278191	0.355223	0.00178688	0.413887	0.15501	0.233097	0.268987	0.132301	0.0315757	0.0748199	0.00938705	0.0760267	0.218026	0.207582	0.0345156	0.056209
NULL	-0.00104039	0.059305	0.149305	0.0126603	-0.00103806	0.0620955	-0.000957885	0.0187132	0.0164476	0.324336	0.327719	0.231165	0.289029	0.228554	0.19766	0.0258965	0.0196651	0.407628	0.0708346	-0.000600277	0.0741224	0.585479	0.145939	0.0975272	0.152131	0.234241	0.0665544	0.120101	0.0599245	0.115288
NULL	0.153056	0.058743	0.007566	0.160057	0.0037861	0.07576	0.0127471	-0.000942975	-0.000617996	0.270008	0.0965937	0.23108	0.316893	0.212376	0.0763976	0.090084	0.155534	0.00585442	0.0550966	0.0276923	0.149868	0.167887	0.0483163	0.017786	0.233219	0.238147	0.291225	0.201783	0.0115168	0.0328
NULL	0.429712	0.0301217	0.0987598	0.00236824	0.00689506	0.113348	0.267893	0.0615121	0.00123551	-0.00095174	0.0161366	-0.000214227	0.00933305	0.0213928	-0.000421546	0.00967165	0.121997	0.338591	0.038098	0.00907344	0.0140285	0.459161	0.246638	0.114401	0.0428026	0.0120931	0.0357171	0.04436	0.0316158	0.117156
NULL	0.0160417	0.05232	0.010657	0.120276	0.0462308	-0.000748403	0.378729	0.36568	0.0273684	0.115471	0.0169092	0.00614146	0.277357	0.0625517	0.365507	0.306598	0.167819	0.0122276	-0.000628147	0.287226	0.217096	0.619504	0.000349633	0.0341367	0.0253178	0.0610211	0.115764	0.142364	0.273849	0.0115419
NULL	0.00707766	0.0207051	0.00774353	0.241714	0.000192368	0.0935401	0.0789438	0.0210979	0.023565	0.499671	0.0139547	0.126514	0.275969	0.234644	0.22978	0.0077899	0.00325426	0.239528	0.151687	0.295272	0.167759	0.0176936	0.0337	0.0957323	0.0103459	0.268737	0.0350479	0.18788	-0.000744653	0.0322353
NULL	0.275142	0.177107	0.0520921	0.307279	0.0990853	0.15762	0.0271703	0.0390678	-0.000829733	0.0227564	0.0353607	0.215685	0.0209634	0.41527	0.0554236	0.30174	0.00662919	0.326959	0.0687591	0.0666255	0.0288397	0.304754	0.0256815	0.00468833	0.311898	0.00770482	0.0120657	0.105517	0.226968	-0.000979259
NULL	0.359321	0.0718812	0.0459867	0.0503293	0.129577	0.171306	7.95891e-05	0.00417381	0.201846	0.14347	0.395878	0.000655694	0.111664	-0.000588813	0.0320029	0.108787	0.00460776	0.130179	0.139825	0.0574161	8.67688e-05	0.058169	0.017853	0.0432794	0.00627544	0.267287	0.290406	0.00180918	0.107892	0.0305417
NULL	0.0374597	0.107022	0.0112692	0.0380862	-0.000704623	0.194397	0.037988	0.358982	-0.000693624	0.124688	0.0764793	0.155991	0.262109	0.301011	0.402132	0.103993	0.0215488	0.503402	0.268791	0.0210934	0.018818	0.0294097	-0.0004165	-0.00102962	0.0936296	0.0144296	0.0738893	0.0866414	0.363736	0.290188
NULL	0.162055	0.106905	0.0685967	0.184129	0.141743	0.2585	0.19865	0.124572	0.0331946	0.0675368	0.182198	0.149145	0.0510108	0.0603985	0.0683368	-0.000925747	0.0195711	2.86355e-05	0.109161	0.339157	0.0891521	0.00659089	0.0439663	0.119866	0.143177	0.123083	0.041253	-9.76464e-05	0.340429	0.075568
NULL	0.130607	0.081255	0.0675042	0.368113	0.00440379	0.405389	0.373592	0.290333	0.0717583	0.0500961	0.228377	0.0841435	0.322662	0.0386333	0.187735	0.189929	0.0328004	0.0163063	0.0454319	0.00020448	0.0785641	-0.000918085	0.134108	0.0835979	0.0548125	0.218092	0.0308349	0.0292935	0.177151	0.13803
NULL	0.0214255	0.0304507	0.0707061	0.152679	0.10608	0.0308815	0.0448013	0.197042	0.112853	0.025913	-0.000951803	0.00748492	0.121754	0.0963485	0.14608	-0.000919352	0.0176784	0.310973	0.0242339	0.0707179	0.588831	0.0955847	0.240856	0.000562328	0.104574	0.0455405	0.0555063	0.0249984	0.00654365	0.209352
NULL	0.218047	0.0360293	0.154662	0.200892	0.0617901	0.219525	0.000551524	0.0184937	0.0381093	0.0455086	0.258736	0.00532026	0.0111015	0.0852898	0.00504655	0.284492	0.0234328	0.112744	0.251747	0.0148625	0.0759871	0.0139372	0.0735373	-0.000130339	0.166486	0.333873	0.228472	0.00323416	0.0750445	0.000733839
NULL	0.00238857	0.228328	0.0125945	0.0449734	0.0250342	0.33735	0.00662495	0.00858243	0.0194273	0.360877	0.18603	0.021156	0.0446135	0.204605	0.188007	0.399485	0.0683655	0.548324	0.0248457	0.18312	0.585244	0.142376	0.084117	0.482802	-0.000689204	0.355224	0.00212143	0.0142603	0.23891	0.231233
NULL	0.146372	0.0599799	0.124145	0.0192437	0.264809	0.113348	0.512291	0.0568431	0.00675449	0.000730163	0.0204921	0.21585	-0.00109724	0.00375043	0.027714	0.182088	0.0318253	0.136187	0.226173	0.0467402	0.0825291	0.71943	0.184201	0.223421	0.0383299	0.0107348	0.00216009	0.0113501	0.0134715	0.115049
NULL	0.179614	0.13311	0.100877	0.00583811	0.04272	0.0607208	0.0125099	0.00196665	0.00424257	0.119926	0.000206677	0.0309833	0.0371995	0.0253484	0.129834	0.0121089	0.0257921	0.235129	0.00647867	0.0781636	0.0280003	0.0879948	0.0245725	0.125521	0.0780986	0.00297431	0.0205111	0.114905	0.069935	0.0170935
NULL	0.0328488	0.0285504	0.173171	0.220904	0.0362031	0.179193	0.104788	0.210753	0.00615313	0.310842	0.0796717	0.269495	0.0168481	0.119105	0.00946492	0.357302	0.113457	0.00632169	0.145993	0.403859	0.0907713	0.0756731	0.171527	0.0863218	0.0673597	0.00721133	0.0249659	0.101372	0.284772	0.063665
NULL	0.0502776	0.00742482	0.0410286	0.00582377	-0.000650381	0.351814	0.0675457	-0.000830829	0.0128289	0.0124488	0.00198754	0.14813	0.0219808	0.225694	0.000942332	0.34916	0.0795783	0.00410859	0.123228	0.209294	-0.00104552	0.180908	0.0283838	0.125448	0.347515	0.364381	0.295043	0.0217327	0.046078	0.146759
NULL	0.0184333	0.114853	0.0106589	0.0126713	0.191637	0.427845	0.340107	0.000515774	0.0146092	0.142936	0.083477	0.00687408	0.00239816	0.179493	0.0114634	0.145877	0.000402329	0.27407	-0.00064096	0.237612	0.0170262	0.168037	0.00475979	0.166429	0.0834087	0.216902	0.0288154	0.0948379	0.232307	0.122329
NULL	0.0307538	0.0144276	0.137267	0.001835	0.124548	0.0242465	0.15264	0.10038	0.1803	0.308849	0.164635	0.0115469	0.0483954	0.212024	0.261103	0.00341539	0.0253172	0.0681281	0.0561762	0.359966	0.223971	0.021645	0.0149592	0.0184665	0.00195363	0.414496	0.152786	0.0649137	0.111519	0.118512
NULL	0.0612045	0.00411771	0.0180781	0.167119	0.218549	0.227839	0.221246	0.0840568	0.0785796	0.105885	0.0239253	0.000282644	0.162852	0.142399	0.0122283	0.00608262	0.151745	0.11262	0.129461	0.00607527	0.174645	0.0288924	0.0374807	0.134154	0.05698	0.400748	0.226325	0.0438515	0.052004	0.00171592
NULL	0.143591	0.125212	0.158246	0.103531	-0.000699901	0.00379158	0.254416	0.248225	0.0415701	0.0346924	0.0238575	0.222573	0.0223402	0.124732	0.154688	0.012217	0.142632	0.358538	0.0142892	0.00104387	0.0153744	0.218425	0.00560896	0.146008	0.124265	0.113936	0.266476	0.113165	0.034983	0.254723
NULL	0.0783651	0.234284	-0.00104835	0.254389	0.00734317	0.0602492	0.19743	0.233398	0.0971374	0.167608	0.0269245	0.0540112	0.00491333	0.239097	0.0494235	0.307474	0.0610541	0.174363	0.115204	0.222207	0.0339051	0.454052	0.177758	0.0739039	-0.00085611	0.169627	0.196748	0.0710149	0.396206	0.0648877
NULL	0.00316461	0.0300246	0.496068	0.000732791	0.0501914	-0.000246973	0.535616	0.31111	0.108363	0.404757	0.118403	0.0496277	0.166297	0.0299221	0.0574618	0.346232	0.024375	0.245985	0.0866591	0.338188	0.11835	0.250688	0.0258288	0.00496172	0.178305	0.190384	0.0791063	0.0245436	0.114283	0.0954078
NULL	0.254495	0.0505019	-0.000894471	0.107828	0.0855152	0.0170774	0.107018	0.00163408	0.0833381	0.0435507	0.0280279	0.161951	0.200834	0.0169018	0.200499	0.247781	0.0171674	0.0401358	0.00274472	0.0287497	0.037959	0.174267	0.066881	0.152343	0.212825	0.116457	0.0948641	0.020072	0.0965954	0.033407
NULL	-0.000698049	0.171108	0.00139423	0.071603	-0.000933187	0.0909488	0.227103	0.19391	0.107321	0.0860241	0.406564	0.473009	0.00104306	0.0273638	0.125043	0.415866	0.0634013	0.103628	0.0639148	0.406967	0.186029	0.558155	0.0212027	0.19186	0.325977	0.412406	0.00838574	0.151934	0.042093	0.0224423
NULL	0.00613071	0.00350217	0.143702	0.0615947	0.100925	0.0434789	0.00597678	0.413236	0.0420006	0.384319	0.17642	0.259561	0.269223	0.0690808	0.0209893	0.0260042	0.0281443	0.0512476	0.178193	0.0130791	0.227304	0.58523	0.0741251	0.0054035	0.219879	0.151608	0.149315	0.131098	-0.0010179	-0.000841135
NULL	0.121786	0.029464	0.0744006	0.212638	0.0208709	0.0278624	0.0292742	0.113363	0.0133303	0.435465	0.509733	0.00355495	0.0579711	0.134572	0.14139	0.254555	0.0317968	0.0439487	0.259082	0.198163	0.553994	0.139945	0.00649452	0.287982	0.223969	0.143326	0.000559066	0.268341	0.0739099	0.266694
NULL	0.118029	0.0106563	0.00497943	0.217395	0.210726	-0.000233424	0.184193	0.191005	0.0994294	0.255792	0.0058892	0.0206595	0.327927	0.098103	0.306464	0.278765	0.0187234	0.288101	0.0195291	0.2208	0.458571	0.502383	0.0335743	0.0856419	-0.000906927	0.0807154	0.006687	0.015963	0.00516459	0.021032
NULL	0.0626334	0.121617	0.162533	0.120139	0.0693206	0.169312	0.0753852	0.00814796	0.0762673	0.159548	0.092437	0.166218	0.176735	0.632604	0.0202164	0.340492	0.0431943	0.0012792	0.0128499	0.00609938	0.128011	-0.000437913	0.00170536	0.0367757	0.0704864	0.0213981	0.0395869	0.108252	0.365265	0.193081
NULL	0.0415783	0.0432521	-0.000979249	0.15269	0.0628118	0.0815684	0.0594715	0.0493086	0.0187026	0.154841	0.010966	0.0915678	0.00306245	0.00231134	0.073328	0.0774878	0.181971	0.410274	0.0149773	0.145156	0.0213927	0.216336	0.00027905	-0.000238841	0.0301173	0.339696	0.282386	0.190191	0.0212747	0.0675664
NULL	0.00836465	-0.00100658	0.0590144	0.201928	0.000906153	0.0620712	-0.000928058	0.0709662	0.00654944	-0.000959605	0.423514	0.0705851	0.102214	0.243118	0.108096	0.4769	0.024375	0.248386	0.0706352	0.0165806	0.344131	0.272757	0.156912	0.0313003	0.000922968	0.31055	0.108141	0.252387	0.0138656	0.384869
NULL	0.414069	0.0648211	0.0747064	0.145102	0.0971611	0.0748589	0.154769	0.00183721	0.0216649	0.151116	0.0389421	0.0432559	0.270134	-0.00100717	0.026422	0.0460308	0.0206069	0.273712	0.0740928	-0.000802891	0.553121	0.0205006	0.00626809	0.163814	0.138597	0.310673	0.0148705	0.122195	0.00531156	0.0815774
NULL	0.202997	-0.000537621	0.236112	0.00146148	0.107406	0.00340126	0.0732696	0.0917758	0.0102343	0.382504	-0.000813974	0.00397765	0.190037	0.0492983	0.0626939	0.103552	0.0732571	0.123503	0.311541	0.087106	0.132239	0.0695487	0.0253719	0.168303	0.121746	0.334275	0.254045	0.0643184	-0.000637952	0.244413
NULL	0.0112653	0.0014918	0.354652	-0.000460925	0.0155863	0.0503528	0.133865	-0.000688585	-0.000289862	0.00537469	0.534828	0.258433	0.0141871	0.401	0.347902	0.0716498	0.0337449	0.12446	0.0966777	0.226639	0.156883	0.00337563	0.048593	0.0600299	0.286464	0.299772	0.0045963	0.0421929	0.00495261	-0.000336015
NULL	0.19469	0.0102417	0.00936713	0.00728387	0.149348	0.0897309	0.19826	-0.000634893	0.0949282	0.0315144	0.452257	0.0490787	0.0517063	0.128343	0.0230839	0.205336	0.141396	0.205588	0.0682179	0.303111	0.167925	0.270566	0.1698	0.072044	0.157832	0.165165	0.0891172	0.0991271	0.181548	0.152263
NULL	0.194076	0.0109376	0.0854658	0.00227207	0.00601325	0.0922176	0.399648	0.149105	0.143719	0.116547	0.0108161	0.124194	0.299527	0.305529	0.168839	0.170004	0.00575344	0.36688	0.0530202	0.21422	0.786772	0.0640938	0.0375426	0.016772	0.119552	0.0312065	0.119019	0.0135711	0.112798	0.00239596
NULL	0.225993	0.00737829	0.00819356	0.0930364	0.0180583	-0.000662871	0.316949	0.175987	0.0556599	0.17736	-0.000741019	0.0825839	0.0414391	0.0650847	0.151984	0.0692898	0.00876169	0.214222	0.0863052	0.124997	0.34989	0.744111	0.0141735	0.0102925	0.0333434	0.00798672	0.226581	0.217392	0.16554	0.176769
NULL	0.326724	0.0218438	0.00124541	0.0591851	0.116136	-0.000700329	0.218383	0.11178	0.00111693	0.0626939	0.473534	0.0119745	0.29621	0.0102587	-0.00104496	0.0281087	0.0345589	0.197925	0.107984	0.00784182	0.151672	0.0161878	0.171997	0.17615	0.191269	0.219576	0.0890057	-0.000633761	0.0764898	0.0512654
NULL	0.0124676	0.180442	0.0827861	0.00227207	-0.000615146	0.0562226	0.0015825	0.345148	0.205539	0.225871	0.333497	0.0343856	0.14101	0.0677868	0.176179	0.16769	0.0110074	0.213954	0.0733067	0.419286	0.0575124	0.261546	0.000448236	0.117388	-0.00104357	0.13671	0.0670449	0.0797142	-0.00067902	0.0641143
NULL	0.0723443	0.0939712	0.0392954	0.00137416	0.0268431	0.165008	0.0481419	0.013668	0.0749519	0.2208	0.251282	0.227495	0.0813083	0.0107821	0.450575	0.000786238	0.0214626	0.52749	0.225705	0.26424	0.215943	0.239824	0.136394	0.197964	0.258945	0.13287	0.0212871	0.245872	0.124978	0.000201472
NULL	0.184603	0.119002	0.0325963	0.139195	0.0356609	0.143356	0.289767	0.00608944	0.00498635	0.144193	0.294778	0.079953	0.00303323	0.286747	0.00356632	0.119387	0.0627981	0.0967359	0.125217	0.246215	0.0168308	0.171352	0.0471093	0.0096641	0.0327043	0.0476472	0.0496781	0.0354935	0.177772	0.02835
NULL	0.00337521	0.0249741	0.00649892	0.0312444	0.00985605	0.0356353	0.142647	0.0813979	0.0102665	0.268516	0.0560694	0.0208353	0.305643	0.0850455	0.426184	0.0299213	0.0400588	0.222002	0.164598	0.147805	8.67688e-05	0.267977	0.00126885	0.0547217	0.000428689	0.0029883	0.00508358	0.12172	0.123306	0.147485
NULL	0.0364738	0.147922	0.0114681	0.0522513	0.148584	0.113348	0.113971	0.11595	0.064767	0.00467689	0.0160422	0.142999	0.0788818	0.19079	0.253059	0.103599	0.0140695	0.0156583	0.0143826	0.0311874	0.0974777	0.713312	0.094603	0.0226142	0.11707	0.0963599	0.428346	0.190696	0.0497705	0.00482009
[truncated: 8,670 more rows]
