# Supplementary material for: Joint multi-ancestry and admixed GWAS reveals the complex genetics behind human cranial vault shape
Source: Nat Commun. 2023 Nov 16;14:7436. doi: 10.1038/s41467-023-43237-8 (PMC10654897; doi:10.1038/s41467-023-43237-8)
Supplement: Supplementary file 7 — Source Data [file 41467_2023_43237_MOESM7_ESM.zip › SOURCE DATA/s6.xlsx]

## Sheet: Sheet1
RS	UV–2way–best segment	UV–2way–significant segments	UV–3way–best segment	UV–3way–significant segments	MV–2way–best segment	MV–2way–significant segments	MV–3way–best segment	MV–3way–significant segments
rs3936018	0.550008	0.662712	0.211067	0.273166	0.404159	0.443286	2.41779e-05	0.000459934
rs2009778	0.696262	1.51779	0.367985	0.870372	0.210802	1.13014	0.223097	0.669012
rs6739488	0.023451	0.00921949	0.149303	0.113588	0.302133	0.30865	0.212326	0.230781
rs17479393	0.346312	0.425221	0.168211	0.195428	0.173839	0.406274	0.167195	0.230781
rs970797	0.237058	0.425221	0.167203	0.14229	0.146299	0.236793	0.167195	0.255011
rs7626244	0.346312	0.425221	0.167203	0.158262	0.177668	0.210964	0.223097	0.285618
rs35614773	0.326711	0.372469	0.211067	0.273166	0.173839	0.17884	0.167195	0.129828
rs1351637	0.0898031	0.0617744	0.0177429	0.0412323	0.173839	0.210964	0.167195	0.129828
rs3822730	0.696262	0.813431	0.324542	0.421452	0.599724	0.690224	0.212326	0.285618
rs4714260	0.696262	0.838184	0.40267	1.17582	0.173839	0.49439	0.212326	1.02603
rs3799970	0.207757	0.188573	0.0813051	0.0520865	0.210802	0.236793	0.980268	1.02603
rs9491697	0.207757	0.196518	0.167203	0.14025	0.126015	0.122554	0.212326	0.230055
rs296418	0.0376753	0.276835	0.0177429	0.273166	0.17822	1.13014	0.383362	1.5741
rs148673350	0.0376753	0.447652	0.032581	0.158262	0.302133	0.680244	0.383362	0.999891
rs202055590	3.40262	3.14735	2.8422	2.2859	0.599724	1.13014	0.223097	0.603649
rs1581525	0.0898031	0.133635	0.0713113	0.0418179	0.599724	0.995937	0.551537	1.02603
rs147676525	0.346312	0.420714	0.167203	0.14025	0.404159	0.440295	2.41779e-05	1.74253e-06
rs7813717	0.237058	0.240064	0.0523531	0.0412323	0.210802	0.236793	0.212326	0.230781
rs10120728	0.346312	0.562385	0.168211	0.174214	0.126015	0.236793	0.167195	0.230781
rs7920484	0.204569	0.158556	0.167203	0.158262	0.302133	0.290848	0.223097	0.255011
rs61920200	0.326711	0.38195	0.167203	0.137649	0.0255498	0.0321551	2.41779e-05	0.0101489
rs10843158	0.204569	0.158556	0.032581	0.0541466	0.146299	0.48044	0.212326	0.473388
rs151174669	0.0898031	0.0617744	0.367985	0.491551	0.0254564	0.211749	0.00547777	0.230781
rs11609649	0.696262	0.813431	0.367985	0.491551	0.404159	0.432156	0.223097	0.255011
rs1034266	0.0376753	0.372469	0.0262975	0.102562	0.173839	0.179612	0.167195	0.133673
rs1380208	0.0440847	0.0243407	0.0189613	0.0024037	0.177668	0.210964	0.143607	0.0924547
rs4842918	0.303227	0.325072	0.147891	0.103472	0.302133	0.298157	2.41779e-05	1.74253e-06
rs12940346	0.0376753	0.22768	0.032581	0.103472	0.173839	0.210964	0.167195	0.230781
rs1321454	0.206597	0.276835	0.167203	0.174214	0.177668	0.210964	0.167195	0.129828
rs6054748	0.346312	0.425221	0.168211	0.491551	0.126015	0.298157	0.212326	0.230781
