# Supplementary material for: Joint multi-ancestry and admixed GWAS reveals the complex genetics behind human cranial vault shape
Source: Nat Commun. 2023 Nov 16;14:7436. doi: 10.1038/s41467-023-43237-8 (PMC10654897; doi:10.1038/s41467-023-43237-8)
Supplement: Supplementary file 7 — Source Data [file 41467_2023_43237_MOESM7_ESM.zip › SOURCE DATA/5a.xlsx]

## Sheet: Sheet1
VAULT_SEG_NR	P_BRAIN_SEG8	P_BRAIN_SEG9	P_BRAIN_SEG10	P_BRAIN_SEG11	P_BRAIN_SEG12	P_BRAIN_SEG13	P_BRAIN_SEG14	P_BRAIN_SEG15	P_FACE_SEG8	P_FACE_SEG9	P_FACE_SEG10	P_FACE_SEG11	P_FACE_SEG12	P_FACE_SEG13	P_FACE_SEG14	P_FACE_SEG15
4	0.00236393	0.0580464	7.43714e-05	0.00668673	0.191825	0.00393719	0.019813	1.38862e-05	2.02318e-05	3.51518e-06	0.000257216	0.00199272	0.00139821	8.12746e-05	0.00426151	0.0126674
5	0.019813	0.00128565	6.64558e-09	2.94739e-10	0.0226215	8.40632e-07	6.79081e-07	8.40632e-07	2.68304e-06	8.72224e-06	8.12788e-05	0.000257216	1.91742e-10	4.64909e-10	1.2419e-11	3.30114e-10
6	0.00292862	0.00110131	1.77257e-05	5.3995e-05	0.00146739	8.40632e-07	1.42156e-07	1.83858e-07	0.00139144	0.0299482	9.52415e-05	0.000101756	3.21121e-07	4.60409e-06	2.86718e-06	1.19447e-05
7	0.00741891	0.009095	0.00163968	0.00027123	0.0430596	3.20098e-08	0.000311925	1.77257e-05	0.000409603	0.000247226	0.00170639	1.19447e-05	0.000276028	0.00174921	1.23824e-06	0.000648446
