# Supplementary material for: Joint multi-ancestry and admixed GWAS reveals the complex genetics behind human cranial vault shape
Source: Nat Commun. 2023 Nov 16;14:7436. doi: 10.1038/s41467-023-43237-8 (PMC10654897; doi:10.1038/s41467-023-43237-8)
Supplement: Supplementary file 7 — Source Data [file 41467_2023_43237_MOESM7_ESM.zip › SOURCE DATA/2f.xlsx]

## Sheet: Sheet1
LABEL	SNP1	SNP2	SNP3	SNP4	SNP5	SNP6	SNP7	SNP8	SNP9	SNP10	SNP11	SNP12	SNP13	SNP14	SNP15	SNP16	SNP17	SNP18	SNP19	SNP20	SNP21	SNP22
DATA	0.101548	0.152173	0.185098	0.0090584	0.161176	0.0188646	0.0102312	0.133512	0.0724275	0.196425	0.00742611	0.0196126	0.000709272	0.151203	-0.00289149	0.0943188	0.105248	0.0699395	0.122982	0.0163391	0.0968456	-0.00244631
NULL	0.00170729	-0.00460933	0.0831687	0.0368003	0.0939134	0.0174315	0.047719	0.380163	0.261237	0.161681	0.0182716	0.110106	0.0321933	0.0595676	-0.00465812	0.00831331	0.0351549	-0.00397844	0.0390535	0.00841901	0.0194739	0.167069
NULL	-0.00421583	0.00437098	0.0682982	-0.00510504	0.00782218	-0.00263104	0.164547	0.00135391	0.0700665	0.280046	0.0090861	0.0488951	0.102886	-0.00432614	-0.00486558	0.0957068	0.208181	0.137655	0.0905789	0.152919	0.099347	0.0440159
NULL	0.533773	0.000203697	0.0599728	-0.00470927	0.0135481	-0.000978799	0.161862	0.213146	0.0818116	0.0885412	0.257497	0.0204168	0.0972891	0.0710433	0.00291309	0.0807131	0.106167	0.0311024	0.149049	0.11252	0.0464856	0.0260144
NULL	0.0652245	0.000756544	0.203527	0.0214383	0.0129521	0.107925	0.288735	0.0885912	0.324685	0.120409	0.00141066	0.0544114	0.0110528	0.268273	-0.0043541	0.146944	0.0806764	0.0640775	0.159116	0.0879575	0.268379	-0.00141646
NULL	0.00127466	0.129313	0.0845775	-0.00371199	0.0286262	0.00747303	0.0292956	0.115643	0.344767	-0.00410667	0.0128032	0.0509165	0.0195782	0.012902	0.00291309	0.0331237	0.0062713	0.00717929	0.083459	0.0318018	0.137251	0.157111
NULL	0.0380445	0.0559165	0.377519	0.079654	0.0296681	0.0822267	0.00125118	0.10548	0.354513	-0.000850205	-0.00240404	0.0467009	0.0251221	0.20677	0.00931475	0.0716723	0.196596	0.0209304	-0.00497754	0.0433733	0.0881212	0.10644
NULL	0.00145377	0.16107	0.3843	0.0188646	0.027401	0.0930975	0.0271187	0.0193983	0.210461	0.108415	0.00971339	0.182919	0.0120607	-0.00401551	-0.00490024	0.0109383	0.00133882	0.355252	0.113096	0.0347069	0.0894519	0.350525
NULL	0.046581	0.159411	0.115145	0.00341752	0.0281944	0.0406764	0.0369906	0.372485	0.115473	0.0806252	0.00537196	0.139068	-0.00383671	0.00780077	0.00643356	0.0177385	0.0133633	0.00134119	0.0471184	0.0952195	0.275069	0.000776909
NULL	0.083398	0.237541	0.0929299	0.193689	0.030969	0.0197466	0.0748304	0.0359681	0.199986	0.0749291	0.0046018	0.00712153	0.272539	0.000477067	0.00573005	0.0626732	0.0357631	0.0156836	-0.00373984	0.0215718	0.0657683	0.0468874
NULL	0.0213366	0.03374	0.099913	0.214459	0.113842	0.122894	0.00125118	0.0141106	0.108572	-0.00138741	0.202402	0.0502734	0.0669097	0.0506298	-0.00355339	0.132026	0.00753904	0.0101527	0.00368601	0.262386	0.0299223	0.124231
NULL	0.321373	0.0890431	0.00560046	0.124483	0.0359182	0.155812	-0.0046711	-0.00149008	0.118325	-0.00435952	0.0114009	-0.00480693	0.0462562	0.0952811	0.174343	0.0701432	0.144753	0.0740344	0.0132407	0.0999907	0.211697	0.0287695
NULL	0.0061054	0.0455284	0.115943	-0.00230859	-0.00457849	0.151211	0.138892	0.121718	-0.00206329	0.176713	-0.00446116	0.00226909	0.0215463	0.162758	0.115301	0.0368004	0.177571	0.0160878	0.119459	0.0177911	-0.000869427	-0.00374464
NULL	0.311005	0.0781744	0.177104	0.0634268	0.0251887	0.131234	-0.00480995	0.00315844	0.352753	0.137237	0.00799245	0.0856587	0.247193	0.0110036	-0.00478189	0.00509287	0.130545	0.0929717	0.0857641	0.183885	0.0133624	0.119196
NULL	0.0406506	0.172319	0.0144094	0.107473	0.0132529	0.0202975	0.00144297	0.0551365	0.140211	0.0284666	0.0114009	0.0453171	0.0029876	0.0319606	0.223036	0.138976	0.00504672	0.0162314	0.0489972	-0.00271594	0.124968	0.00159311
NULL	0.232874	-0.00349997	0.161685	-0.00199721	0.0884344	0.0582139	0.0554942	0.191037	0.0819469	0.0324063	-0.00248322	0.0196126	-0.00488627	0.0865405	0.00127179	0.140208	-0.00227249	-0.00468979	0.105696	0.00142056	0.00808025	0.0231074
NULL	0.112026	-0.00494299	0.0666009	0.0934978	0.101194	0.433619	0.310848	-0.00100924	0.183903	-0.00286325	0.014545	0.301696	0.0677019	0.190874	0.0046018	0.140278	0.0505986	0.0708651	-0.00450159	0.00454913	0.0444136	0.000352416
NULL	0.178197	0.0560933	0.117873	0.0236934	-0.00376072	0.162395	0.00131865	0.000273186	-0.00490514	0.175268	0.00029838	0.184345	0.113496	0.0143541	0.000668311	0.0123862	0.103608	0.00141873	0.317779	0.0675681	0.0263771	0.0226437
NULL	0.119223	0.377257	0.114181	0.0552815	0.0605761	0.0236194	0.347794	0.0766136	-0.00168842	0.140383	0.00573005	-0.00505476	0.0142734	0.0196184	0.00855928	0.0894901	0.0052371	0.0111483	0.00929046	0.000730723	0.261718	0.068419
NULL	0.273222	0.0140168	0.0261961	0.0219214	-0.00301265	-0.00517785	0.0710941	0.294112	0.055933	0.00790542	-0.00198381	0.18369	0.0235314	0.0848463	0.00629491	0.132026	0.142656	0.140362	0.133139	0.037966	0.00606294	3.63327e-05
NULL	-0.00524447	0.0118769	0.0804471	0.193991	0.0299338	0.120213	0.0720592	0.0678845	0.00264769	0.16755	-0.00263287	0.0801338	0.0590062	0.406078	0.0034755	0.216746	0.135424	0.00477093	0.000833506	-0.00252662	0.3469	0.246967
NULL	0.0258492	0.0875056	0.0388586	0.0557473	0.0285714	-0.00463327	0.000347074	0.168487	0.0976233	-0.00144826	0.0040384	0.183417	0.304613	0.0172647	0.0114009	0.0534588	0.190817	-0.000488105	0.22586	0.148677	0.155397	0.120991
NULL	-0.000991143	0.144315	0.0620104	0.228281	0.213507	0.300065	0.280549	0.0719968	0.162524	0.0470461	0.0108316	-0.00313123	0.267712	-0.00186476	0.00469099	0.20022	0.0246208	-0.0047828	0.141472	-0.00121799	0.141558	-0.00464361
NULL	0.0705727	0.00857421	0.0616786	0.231144	0.000224557	0.0117599	0.225797	0.0190602	0.0650344	-0.00361692	0.00644106	0.0268893	0.137604	0.0862118	0.00799245	-0.00188427	0.193274	0.0701587	0.103026	0.0375372	0.283122	0.124785
NULL	-0.00189108	0.00248737	0.103456	0.082636	0.111849	0.0625643	0.271184	0.16583	0.0771409	-0.00472563	0.0501603	0.177057	0.176233	0.185333	0.129047	0.138275	0.100587	-0.00519162	0.144247	0.104655	0.0193682	0.0604934
NULL	0.00992394	-0.00153221	0.112089	0.0111807	0.397276	0.120503	0.0604029	-0.00378531	0.0408168	0.195295	0.010479	0.0055616	0.0981234	0.32888	-0.00417688	-0.00480211	0.105674	-0.00367706	0.294991	-0.00445221	-0.00314274	0.0150305
NULL	0.112433	-0.00423223	0.0193261	0.227959	0.0548485	0.00442375	0.0308449	0.0212138	0.124847	0.00929386	0.02584	0.060768	-0.00293915	-0.00455698	0.226965	-0.00478676	0.131123	0.0200175	-0.00355225	0.0491701	-0.00261144	0.457325
NULL	0.0171162	0.199871	0.0762721	0.00940125	0.180236	0.129585	0.014074	0.00128913	-0.00470232	-0.00392519	0.00213098	0.234854	0.336894	0.0335955	-0.00198381	0.0662651	0.0194883	0.253234	-0.00446873	0.200463	0.229571
NULL	-0.00286735	0.118632	0.103969	0.253	0.0573662	0.0709291	0.185673	0.12389	0.00396195	0.0366997	0.0150648	-0.002543	0.109094	0.0277799	0.00178973	0.101294	-0.00182518	0.0110447	0.0817705	0.152791	0.0141265	0.282546
NULL	0.0244602	-0.00425903	0.0229648	0.243841	-0.000748893	0.0149037	0.0206574	0.119833	0.0578176	0.0503411	0.0123151	0.0246857	0.0696305	-0.00454503	-0.00154931	0.178931	0.13463	0.0146163	0.428459	-0.00107366	0.0203128	-0.000697097
NULL	0.289578	-0.00218852	0.0469786	0.00164089	0.00263293	0.0413545	-0.00278178	0.239167	0.11052	0.0507467	-0.00110242	0.0788493	0.290049	0.197464	-0.000451163	0.0249974	0.17134	0.085046	0.063408	0.00805332	0.0247742	0.108128
NULL	0.207125	0.102288	0.122574	0.0784275	0.0453106	-1.2613e-05	0.00804183	0.286105	0.00522674	0.0508256	-0.00280772	0.00471652	0.0418112	0.0206564	0.0034755	-0.00287901	-0.00132994	-0.00181577	0.19904	0.0319543	0.00827297	0.0577877
NULL	0.227455	0.0357581	0.129788	0.0652241	0.12411	0.12699	0.12757	0.0495697	0.112164	0.154227	0.00912661	0.0255859	0.116205	0.0174145	0.0102628	0.120003	0.143222	0.0418522	0.347837	0.0765877	0.2867	0.0655209
NULL	0.0371164	0.13839	0.0265948	-0.0038903	0.437339	0.0255185	0.0998298	-0.00433031	0.0222946	0.052076	0.0060763	0.0281361	-0.00268224	0.0525752	0.00516568	0.0862528	-0.00470529	0.1207	0.127769	0.108493	0.0965695	0.0997173
NULL	0.0890623	0.0297944	0.111967	0.0704578	0.081576	0.0911949	-0.00244058	0.0661811	0.0830899	0.0108176	0.00127179	0.27384	0.0488985	0.0673945	-0.00064468	0.0710805	0.220395	0.110967	-0.00470026	0.00183731	0.126013	0.0684971
NULL	0.0264308	0.00783767	0.505681	0.032685	-0.00471143	-0.0044225	0.120479	0.0145975	0.0536493	0.0185635	0.00969443	0.178217	0.0844916	0.145982	0.0046018	0.138275	0.0807131	0.0930025	0.105639	0.174941	0.0597166	0.149933
NULL	-0.00310386	0.308885	0.041122	0.134064	-0.00192775	0.0146105	0.0672667	0.0699636	0.0490408	0.184184	0.0999271	0.146288	-0.00340472	0.0764928	-0.00324139	0.0513283	0.0526225	0.0346504	0.00421507	0.252481	0.0494012	0.00384335
NULL	0.11598	0.0179049	0.00457959	0.0401549	0.264742	0.0714896	0.0497275	7.90795e-05	0.198848	0.0101732	0.427658	0.0228158	0.139308	0.137044	0.00235116	0.165557	0.0888757	0.0412816	0.0540986	0.0231478	0.178728	-0.00470384
NULL	0.155462	0.0219136	0.00780522	0.00945307	0.0576337	-0.00453998	0.0984243	0.140223	0.00272007	0.145321	0.00328777	-0.000787839	0.0193617	0.0285387	-0.00355339	-0.00242915	-0.00182518	0.253234	0.127922	0.0303408	0.0168665	0.364629
NULL	0.0309794	0.143351	0.122861	0.233195	0.00283419	0.0817031	0.0571129	0.0926019	0.290995	0.134513	0.0172022	0.118538	0.0579941	-0.00151751	0.010479	0.0816078	0.169776	0.00778956	-0.0047426	-0.00118622	0.0369212	0.11259
NULL	0.0558981	0.0424758	0.101718	0.00563429	0.00422804	0.271699	0.0794425	0.115299	0.00982772	0.326641	0.209793	0.0191325	0.186441	0.00992503	-0.00280772	0.0716723	0.0478968	0.25332	0.0983256	0.00760471	0.322643	0.05518
NULL	0.25044	0.0089513	0.0513085	0.1322	-0.00344197	0.138163	0.10948	0.147435	0.119966	0.0189014	0.12091	0.105653	0.100919	0.00848188	0.00235116	0.065542	-0.00513268	0.0855116	0.025147	0.0076451	0.0280101	-0.00371564
NULL	0.141264	-0.00305663	-0.00510041	-0.00314476	0.0796617	0.00645254	0.157601	0.0318651	0.0724384	-0.00411022	-0.000177386	0.0718424	0.0380099	0.18643	0.00742611	0.16851	0.0530523	0.0776353	0.130175	-0.0050138	0.00691134	0.354216
NULL	0.0710362	0.00755192	-0.00444656	0.165805	0.101635	0.213252	0.0102879	0.244909	0.14636	0.308683	0.0136831	0.0168308	0.160217	0.00106589	0.0040384	-0.00214195	0.0718731	0.00354216	0.218085	0.0170641	0.047973	0.00582395
NULL	0.0926583	0.256587	0.228288	0.0420243	0.00596541	0.165199	0.331589	0.000525397	0.019325	0.222021	0.00969443	0.0584739	0.00995807	0.136625	0.00629491	0.12742	0.0357351	0.0845322	0.152277	0.103465	-0.0044572	0.136661
NULL	0.116805	-0.00255457	0.0947393	-0.00401306	0.0235615	0.195937	0.191671	0.127136	-0.00102856	0.0172872	0.0746882	0.28969	0.129191	-0.0045839	0.00516568	0.143891	0.107776	0.245722	0.0496991	0.286346	0.154559	0.173511
NULL	0.0684695	-0.00257556	0.212804	0.141592	0.0112838	0.0527185	0.089408	0.167484	-0.00184362	0.392454	0.00742611	-0.00276004	0.0412963	0.016554	0.00516568	0.0815738	0.112041	0.00275118	0.0985536	0.202959	0.0233475	0.0415611
NULL	0.129907	0.0161826	0.441261	0.179557	-0.00414181	-0.00374131	0.00550899	0.128994	0.0216982	0.0110533	0.0458969	0.0860446	-0.00444707	0.027792	0.00573005	0.00437467	0.0298698	-0.00245259	0.00632945	-0.00230266	-0.0004209	0.0012592
NULL	0.114687	0.114713	0.237012	0.132304	0.019669	0.00346233	0.0360582	0.121868	0.0122796	0.0627128	0.0157063	0.0260195	0.0648264	0.333772	0.00178973	0.211722	0.0401227	0.0119511	-0.00468987	0.0106136	0.17821	0.0937309
NULL	0.119046	-0.00488358	0.092435	0.0223925	0.224871	0.0292337	0.000363465	0.0510493	0.118499	0.0456654	0.00455114	0.248692	0.0953079	0.177332	0.00122878	0.000768907	-0.00480211	0.0925371	0.083677	0.128916	0.214801	0.121761
NULL	0.0314955	0.013324	0.0373332	0.0118289	-0.00109273	0.0521116	0.180266	0.0973864	0.0641093	0.107685	0.00516568	0.0430887	0.0469239	0.113648	-0.00280772	0.0069264	-0.00398504	0.0112122	0.0597417	0.11905	0.0111958	0.0256184
NULL	0.209783	0.0988438	-0.0047593	0.184102	0.185715	0.0542772	-0.00477975	0.0169315	0.0122796	-0.00321892	0.010479	0.167003	-0.000779122	0.0358393	0.0046175	0.00115058	0.0487929	0.104439	0.128858	0.0128842	0.096031	0.0596028
NULL	-0.00348437	0.170602	0.0894807	0.00489644	0.0862459	0.00785294	0.102907	0.0352367	0.140149	0.0101339	0.568042	0.345088	0.0185851	-0.0034903	0.0046018	0.0967494	-0.00242915	-0.00347624	0.0447899	-0.00420845	0.303266	0.0733162
NULL	0.0808755	0.0259076	0.106127	0.0668051	-0.00280156	0.0743622	0.034673	0.246387	0.221906	0.145072	0.00590133	0.124425	0.404511	-0.00435027	-0.00319201	0.15529	0.047485	0.0969963	0.00606974	0.0120661	0.257869	0.00736429
NULL	0.0424729	0.082547	0.0116787	-0.00464022	0.0715121	0.0966567	0.303847	0.0388586	0.00198939	0.0467019	0.00127179	0.0444914	0.114662	0.000698567	-0.00064468	0.138275	-0.00370761	0.0372077	0.0322195	0.230998	-0.00326625	0.0254975
NULL	0.138245	0.111512	0.0910909	0.232165	0.188812	-0.00181419	0.0532935	0.0227636	0.118792	0.0928902	0.00855928	0.191077	0.156596	0.343713	0.256053	0.374417	0.145086	0.0314498	-0.0035062	-0.00461903	-0.00442904	-0.00440973
NULL	0.0853517	0.0384171	0.00238279	-0.00479167	0.276505	0.135125	0.0123532	0.13828	0.0163162	-0.00483454	0.345657	0.0731557	0.0263824	0.0231186	0.00122878	0.0894901	0.106393	0.058742	0.154966	0.159737	0.11969	0.0828031
NULL	0.344901	0.132107	0.0646258	0.0270516	-0.00488182	-0.000629501	0.15959	0.297657	0.0897356	0.00756089	0.00644106	0.0778164	0.0320367	0.0879079	0.00235116	0.140243	0.109674	0.0837734	0.0863629	0.162345	0.0435611	0.140428
NULL	-0.00183311	0.295567	0.0224403	0.000952935	0.0651773	0.00333657	-0.000896493	0.0302015	0.00986728	-0.00123708	0.0098971	0.0157676	0.103026	-0.00426864	0.162939	0.0472465	0.152851	0.0227382	0.271117	0.189827	-0.00276228	0.103017
NULL	0.119472	0.00918048	0.387119	-0.000340615	0.0702805	0.00512269	0.435367	0.010112	0.0450378	-0.00423298	-0.00240404	0.122975	0.100947	0.0226403	0.00912661	-0.00471599	0.000310605	0.0499728	0.00459109	0.0110344	0.215575	-0.00287227
NULL	0.426742	0.00488265	0.0609311	0.010801	0.0686535	0.0184305	0.143987	0.0351549	0.400964	0.0564307	0.00799245	0.173026	0.107707	0.0199007	0.0174891	0.00723118	0.00250119	0.0446837	0.0459422	-0.00169416	0.186859	0.0794054
NULL	0.0762516	0.0528367	0.319582	-0.00294289	0.0100662	0.10456	0.0358126	0.0854004	0.00482936	0.0530099	0.00855928	0.201602	0.13077	-0.00220148	0.00516568	0.152379	0.000298174	0.0113916	0.0163685	0.121019	0.193628	0.0395076
NULL	0.160324	0.0117225	0.108704	0.051788	0.0603363	0.126843	0.0591217	0.066378	0.148873	0.0421537	0.181791	0.019132	-0.00435452	0.23847	0.00516568	0.0716723	-0.00478676	0.43421	-0.00457613	-0.00498267	0.0229726	0.137523
NULL	0.395291	0.083972	0.441261	0.0118313	-0.00445989	0.0180908	0.12503	-0.000813931	-0.00372836	-0.00493019	0.00328777	0.153807	0.0523641	0.0686326	0.0040384	-0.00489884	0.0816078	0.0969983	-0.0035062	0.0414686	-0.000700653	0.0940958
NULL	0.0647825	0.015028	0.0463373	0.236691	0.0123132	-0.00402057	0.0559973	0.0245464	0.0807487	0.0302036	0.0046018	0.0480933	0.139015	-0.00280334	0.00459889	0.0991007	0.0824736	-0.00260953	-0.00408601	0.0878794	0.000505815	0.00322583
NULL	0.122461	0.0236119	0.0963408	0.0895364	0.0412403	0.263873	0.129492	0.0306323	-0.00430733	0.0101339	0.0046018	0.175968	0.16257	0.149104	0.0034755	0.174188	0.0087941	0.00195378	0.0243612	0.0344397	-0.00471918	0.167069
NULL	0.0197337	-0.000301859	-0.00482428	-0.00377014	0.0455673	0.292931	0.0568757	-0.00486524	0.184816	0.00852578	0.00580149	0.368638	0.17981	0.144296	0.00516568	0.13761	0.00416592	0.106992	0.021019	0.0970366	0.03106	-0.00434373
NULL	0.010847	0.318612	0.349434	0.0323064	-0.00404909	0.128841	0.0111397	0.0427316	0.0575401	0.0468046	0.493412	0.0980302	-0.00460043	0.0739084	0.000668311	0.0060154	-0.00107287	0.00134376	0.0127991	0.06417	0.107168	0.104427
NULL	0.0254206	0.0759233	0.0120734	0.044674	0.0465876	0.0709599	0.175078	0.127571	0.0914751	0.0329059	0.0168681	0.119719	0.0649113	0.00463985	-0.00101017	0.106393	0.0128534	0.216176	0.23887	0.00837502	0.0178764	0.00171806
NULL	-0.00489272	-0.00409815	0.119049	-0.00512278	-0.000219538	0.143003	0.0291411	0.126474	0.10996	0.0699145	0.00629491	0.0714242	0.118425	0.0803797	0.00328777	0.0101696	0.0781743	-0.00492302	0.0145415	0.0519276	0.0366584	0.146835
NULL	0.270772	0.12605	0.115444	0.0611344	0.00836763	0.214694	0.408305	-0.00149008	-0.00376342	0.00583303	0.00629491	0.17454	0.140436	-0.00151996	0.00969443	-0.00261194	0.04951	0.136035	0.0750668	0.262624	0.031292	0.0119775
NULL	0.017407	0.0988438	0.0299929	0.174169	-0.00186454	-0.00437517	0.0010074	0.0441484	0.1374	0.10157	0.0506025	0.0168293	0.0201048	0.0559341	0.0102628	0.000310605	0.156751	0.0955916	0.012842	0.0182285	0.143851	-0.00472129
NULL	0.0651628	0.00536453	-0.00332621	-0.00212552	0.0618073	0.0835982	0.311614	0.0180286	0.211618	0.191265	0.00969443	0.207076	0.0284634	0.0207849	0.00281779	-0.00287901	-0.00478676	0.108911	0.0439925	0.0166933	0.0722226	-0.000482787
NULL	0.0806942	0.000203697	0.0540077	0.0404692	0.0906893	-0.00161464	0.413356	0.0762351	0.06196	0.0196622	0.41062	0.0213728	0.139182	0.408725	6.47319e-05	0.0816455	0.00135335	0.0341978	0.0162627	0.184104	0.132293	0.0462759
NULL	0.120613	0.129683	0.0940271	-0.00481662	0.00493874	-5.88389e-05	0.146803	0.125325	0.118567	0.0966415	-0.00462953	-0.00325583	0.0924737	0.0463594	0.00629491	0.0669433	0.0473897	0.113474	-0.00499563	0.0238976	0.107027	0.111926
NULL	-0.00135065	0.237364	0.0262564	-0.0048601	-0.00424051	-0.00294215	0.0600437	0.0808755	0.309176	0.202053	-0.00336231	0.174334	0.0666751	0.0879181	0.0046018	0.00250119	0.130545	0.0530482	-0.00360997	0.0930233	-0.00188296	0.0688408
NULL	0.00395726	0.107939	0.111817	0.132048	0.454787	2.69131e-05	-0.000198685	0.00471319	-0.00284396	0.0698817	0.0336501	0.0153674	-0.00461218	0.039353	0.00521069	-0.00493947	0.00240739	0.131331	0.0748391	0.00502077	0.204208	0.122268
NULL	0.0345424	0.0363252	0.0394575	0.0801062	0.0396916	-0.004657	0.116434	0.00744794	0.00871236	0.00102112	0.0102628	0.0177485	0.060727	0.0192495	-0.00192656	0.00173283	0.0283498	-0.00187158	0.163017	0.00935884	0.196811	0.0870841
NULL	0.0682144	-0.00471821	-0.00372839	0.170888	-0.0046418	0.0201415	0.0224893	0.0208612	-0.00279878	0.0050349	0.0043227	0.0182811	0.0222203	0.0489553		0.0609665	0.209615	0.0554068	0.247091	0.0652263	0.100221	0.0716136
NULL	0.191528	-0.00314541	0.097059	0.040088	-0.00384781	0.0555178	0.193753	0.187463	0.0710252	0.183148	-0.00064468	-0.00273861	0.1122	0.000699272	0.0040384	0.0485891	0.10781	0.0365926	0.00417066	0.164358	0.0163262	-0.00361985
NULL	0.144976	0.221917	0.0859374	0.0292403	0.0763493	0.00416398	0.240224	0.0370695	0.0253837	0.00280609	0.0165472	0.170777	0.0978428	0.0854294	-0.00532209	0.202726	-0.00377745	0.121346	0.107102	0.0862603	0.0103443	0.119677
NULL	0.0957615	0.00176855	0.138875	0.278698	0.0703387	0.0171464	0.138173	0.105343	0.173612	0.0109943	0.0260555	0.00198637	-0.00488712	0.00167526	0.0248844	0.143918	0.00679173	0.404395	0.031656	0.167943	0.0924417	0.0243462
NULL	0.076558	0.0684066	-0.0017405	-0.00424036	0.00229624	0.111706	0.0622268	0.00444242	0.0905549	0.0180965	0.0102628	0.057463	0.0547694	0.134976	0.00178973	0.106393	0.0816455	0.397647	0.0952722	0.0346713	0.0234755	-0.00214716
NULL	-0.00460365	-0.00361683	0.0762076	-0.00442259	0.0396916	0.0970761	0.0900678	0.0312359	0.150786	0.00852578	0.0148272	0.00333913	0.149756	0.0405859	0.349809	0.149599	0.0277841	0.0163162	0.0078386	0.0494688	0.00998013	0.204754
NULL	0.121009	0.280649	-0.00529967	0.0595324	-0.00389353	-0.0018389	0.0925389	0.083735	0.195775	0.190706	0.0119707	-0.00362673	0.0448771	0.166629	-0.00431179	0.0634266	0.004739	0.0724068	0.053544	-0.0039024	0.0651336	-0.00244468
NULL	0.416109	0.310202	0.304086	0.0447178	0.0749216	0.145285	0.098754	0.0159659	0.0209857	0.0107435	0.175594	0.144573	0.12923	0.130688	0.00742611	-0.00477362	0.0726023	0.092556	0.00612972	0.124694	0.0547806	0.0130449
NULL	0.100357	0.0190862	0.122556	-0.00483499	0.049637	0.204107	0.0132871	0.0548175	0.0292654	-0.00387737	0.0102628	0.177966	-0.0041659	-0.00440165	-0.000451163	0.167377	0.173811	0.135687	0.146178	0.0697797	0.0121794	0.0938393
NULL	0.0542796	0.208626	0.0612713	0.205479	0.0721661	0.0190756	0.0573614	0.167338	0.240785	0.030105	0.0108316	0.0471768	0.121417	0.0167269	0.0136831	0.0393498	0.145021	-0.000696152	0.0422226	0.178323	0.145412	0.113382
NULL	0.16212	0.264926	0.0914172	0.0294204	-0.0044957	0.0301868	-0.000416595	0.029802	0.0255929	0.02017	0.00969443	-0.00448899	0.116875	0.0591165	0.00324515	0.103829	0.0200298	0.189364	0.155908	0.106109	-0.00463529	0.061472
NULL	0.119223	0.240607	0.0919118	0.0167601	0.0849449	-0.00249601	0.0517795	0.0739451	0.0419422	0.0392406	-0.00465504	0.0373565	0.292517	0.0559878	0.0046018	0.140278	0.0575244	-0.00285339	-0.00224721	0.0228439	0.0512403	0.00785162
NULL	0.161233	-0.00480465	0.0190733	0.15089	0.000403946	0.0609129	0.0669813	0.00773975	-0.00509517	0.256994	0.0122224	0.184345	0.127501	0.163695	0.00629491	-0.00103332	-0.000134294	0.0651523	0.22219	0.118366	0.0388221	0.121769
NULL	0.0700594	-0.0047172	-0.00347024	0.145093	0.0116711	0.0511145	0.0433648	0.0736699	0.0983926	0.118058	0.00855928	0.0224244	0.183887	0.0855282	-0.000501781	0.0956738	0.0574865	0.0141787	0.0433498	0.28697	0.247958	0.203135
NULL	0.0770923	0.243169	0.0749442	0.0657485	0.114885	0.0916089	0.0589643	0.0451699	-0.00107949	0.0561022	0.38105	0.139249	-0.00373824	0.0185518	0.0034755	0.00978155	0.152851	0.0131792	0.00523617	0.182816	0.165199	0.136118
NULL	0.0530893	0.0844532	-0.00439625	0.138435	0.0791185	0.0744982	0.0317729	0.236578	0.239462	0.0392006	-0.0037522	0.0466295	-0.00288892	0.0404285	0.0040384	0.00280963	0.161286	0.299486	0.0128707	0.024319	0.121095	0.183867
NULL	0.0844713	0.178707	0.258519	-0.0048432	0.0157753	-4.98045e-05	0.085513	-0.0010886	0.0306766	0.0189393	-0.00397677	0.103732	0.0142734	0.181339	0.00235116	-0.00471089	0.00387995	-0.0015672	-0.00474717	0.0775774	0.109722	-0.00476055
NULL	0.134568	0.102561	0.00665727	-0.00489383	0.000259731	0.0365852	0.332637	0.0453026	0.105307	0.147006	0.00155117	0.168188	0.139611	0.00141719	0.00686026	0.0376748	0.196402	0.0249352	0.0598202	0.00148694	-0.00320896	0.186405
NULL	0.00861775	0.012825	0.0743291	-0.00107678	0.0536578	0.0125375	0.0154462	0.105044	-0.00192312	0.162099	0.0131118	0.0117156	0.125199	0.173793	-0.00418826	0.102035	-0.00362228	0.122135	0.0968523	0.278132	-0.00123592	0.0562481
NULL	0.000146799	0.0457191	0.0205808	0.00685245	0.150043	0.102883	0.0568757	0.00194347	0.0902479	0.298683	0.0460047	0.144573	0.0499718	0.188993	-0.00319201	0.00409977	0.126718	0.131101	0.058309	0.194913	0.0814671	0.0366294
NULL	0.0807806	0.00558554	0.0700046	0.0198235	0.00985995	0.110405	0.0380932	0.0399232	-0.00279878	0.108384	0.00912661	0.0153674	0.437791	0.228647	-0.00198381	0.176763	0.201864	-0.00334943	0.055651	0.0282817	0.208601	0.000387452
NULL	-0.0033735	0.182594	0.261733	0.197826	0.0183432	0.0114387	0.174156	0.0889312	0.101001	0.211892	0.00931475	0.0214516	-0.00287788	0.0474263	0.603874	0.00660578	0.00263418	-0.00220037	0.0828119	0.321326	0.0551207	0.0973864
NULL	0.104234	0.0678452	0.015527	0.12722	0.277592	-0.00215353	0.131318	0.0866459	0.126596	-0.00236915	0.0223667	0.104026	0.0156316	0.0320888	0.00281779	0.161819	0.174188	-0.00362231	0.0653649	-0.00510003	0.0462781	0.0787667
NULL	-0.00456783	0.014312	0.199663	0.0057688	0.0975076	0.104089	-0.00199808	0.00790034	0.00632142	-0.00472764	0.0224889	-0.00210591	-0.0043549	0.00400213	0.00281779	0.0142495	0.0513283	0.00612426	0.0303607	0.16223	0.0451387	0.132236
NULL	0.268198	0.0359535	0.22571	0.0933021	-0.00341841	0.0111958	0.0119775	0.0105297	0.145295	0.206396	0.0250131	0.0214516	-0.00488571	0.194445	0.0816156	0.00173283	0.166122	0.0309573	-0.0043138	0.366737	0.110298	0.218429
NULL	0.121219	0.000721924	0.0848868	0.00232309	0.393336	0.0465429	0.0242503	0.0388586	0.209896	-0.000207941	0.0430233	0.0324225	0.0970377	0.196782	0.00639032	0.060277	0.145086	0.100561	0.136102	0.00504589	0.112922	0.0173999
NULL	0.100864	0.216518	0.00816815	0.0870674	0.0116711	0.155376	0.0559459	-0.00508472	0.0312695	0.0108213	0.00686026	0.0778164	0.103767	0.109727	0.00639032	0.0166272	-0.00489884	0.0160349	0.0365528	0.0887592	-0.0037907	0.00876246
NULL	0.313936	0.115496	0.0537599	0.0584458	0.0287045	0.0209952	0.145751	0.084626	0.13204	0.0344959	0.00250981	0.295237	0.0032558	0.124361	-0.00456563	0.0825576	0.204115	0.0864611	0.0927336	0.211887	-0.00217194	0.0367125
NULL	0.0892702	0.00183459	0.116418	0.0212494	0.186682	0.0644749	0.0145918	-0.00435868	0.00949987	0.00676035	0.468857	0.0147413	-0.000884435	0.0387726	0.00127179	0.0190214	0.12872	0.0946982	0.292373	0.0784311	-0.00476602	0.0234992
NULL	0.026	0.025076	-0.00325592	0.00251962	0.0399007	0.124542	0.0335643	0.0824705	0.246803	0.0186895	0.00834332	0.17454	0.0789501	0.109694	0.00629491	0.211722	0.0623342	0.0871278	-0.00460218	0.145682	-0.00292953	0.00431581
NULL	0.0316229	0.113395	0.067568	0.0132288	-0.00455801	0.156309	0.00287595	0.0684776	0.434777	0.0227822	0.212491	-0.00180731	0.0903252	0.0138303	0.482514	0.0364211	0.0298698	0.0110877	0.36612	0.0999907	0.0149484	0.101118
NULL	0.10893	0.0183106	0.0502947	-0.00290019	0.0234731	-0.00201966	0.0450342	0.129383	0.000149633	0.00845511	0.0142549	0.0255859	0.149443	0.00438474	0.00756332	0.103333	0.067743	0.0778447	0.381952	0.33119	0.0202223	0.0154701
NULL	0.0097565	0.000764983	0.0918896	0.00167032	0.215523	0.0218287	0.198141	0.366633	0.0160973	-0.00404926	0.00643356	0.0177485	0.0722001	-0.00139412	0.00969443	0.00249319	0.121229	0.0642462	0.164481	-0.00396425	-0.00454194	0.162569
NULL	0.0145583	0.00779207	0.0909603	-0.000839322	-0.00477126	0.0500268	0.0028015	0.130989	0.295173	0.234399	-0.00107926	0.00553887	0.00178623	0.235161	0.0617518	0.00750914	0.0349975	-0.00260953	0.146178	-0.00294527	0.17817	0.043881
NULL	0.0554117	0.121104	0.00197718	0.105821	0.185103	0.129238	0.138758	0.291074	0.0184829	0.167054	0.0133838	0.146834	-0.00243842	0.0495513	0.00573005	0.0283498	0.0437312	0.329264	0.0975095	0.221228	-0.00463782	0.0833579
NULL	0.0621875	0.170641	-0.00377169	0.109294	-0.00418114	0.0171111	0.0589643	0.019097	0.27023	0.189848	0.0168681	0.00198637	0.113883	0.180771	-0.00418826	0.0069264	0.216746	0.116803	0.299256	0.0545607	0.0871362	0.00145375
NULL	0.0526925	-0.00237318	-0.00478241	0.0011695	0.0576337	-0.00342149	0.134675	-0.0023778	0.138851	0.177405	0.010776	-0.00055826	0.0996705	0.237326	0.247881	-0.00470626	0.160082	0.0213015	0.267385	0.23546	-0.00303857	-0.00268475
NULL	0.12375	0.0338842	0.0740139	0.00358125	0.00732575	0.0601462	0.13831	0.0381638	0.00528953	0.0179549	0.00803758	0.0251154	0.129457	0.0154161	-0.00472024	0.359191	0.0141762	0.00873965	0.106499	-8.47774e-05	-0.0017437	-0.00477359
NULL	0.0843453	0.0622995	0.0622746	0.119892	0.0658791	0.306725	0.0241837	0.150457	0.113219	0.0069913	-0.00064468	0.0205792	0.107784	0.0100262	0.00969443	0.000310605	0.133943	0.0269884	0.100629	0.0818985	0.100896	0.00012453
NULL	0.0131005	-0.000837969	0.300757	-0.00158918	0.0731391	0.00119452	0.0414631	0.00613442	0.0548405	0.162609	0.00192464	0.0754519	0.0415456	0.182315	0.00580149	0.152815	-0.00430917	0.0208067	-0.0022313	0.232412	0.00413211	0.177716
NULL	-0.00230613	0.0187824	0.0606772	0.0842687	0.117775	0.081289	0.140081	0.0138812	0.0338827	0.044072	0.398485	0.095458	0.00689551	-0.00461863	-0.00480349	0.00277226	-0.00294474	0.00618109	0.0215982	0.0320729	0.156973	0.377167
NULL	0.120613	0.199854	0.0948627	-0.00489186	0.0604409	-0.00340077	0.00411528	0.0378051	0.221906	0.197269	0.0136831	0.120745	0.115002	0.0117046	0.000668311	0.00787381	0.00280963	0.105306	0.0130567	0.105458	-0.00098283	-0.00297847
NULL	0.441237	0.0364264	0.0734048	0.110515	0.100568	0.0594738	-0.00180255	0.0999138	0.0476549	0.154227	0.0114009	0.0251534	0.0524835	0.0176341	0.00235116	-0.00476063	0.0536292	0.087536	0.169242	0.226993	0.0138278	0.00547241
NULL	0.053828	0.213262	0.172787	0.00874741	0.0606079	-0.00158693	0.0106119	0.00266078	0.00344859	-0.00359853	-0.00472261	-0.00446807	0.255421	0.173508	0.0034755	0.0394661	0.134442	0.0318272	0.0197832	0.0918522	0.180714	0.0251341
NULL	0.0601909	0.0113428	0.0610526	0.0580363	-0.0045341	0.25315	0.248084	0.131749	0.00893769	0.0577379	0.00484567	0.0177485	-0.00255874	0.120031	-0.000593946	0.0245289	0.115234	0.0663655	0.0175297	0.0329401	0.0378624	0.0504275
NULL	0.140114	0.0114941	0.0496153	-0.00479218	0.334596	0.0679396	0.0583453	0.118365	-0.000342494	0.00779207	-0.00240404	0.160005	0.173337	0.00397777	0.00178973	0.110603	0.0543326	0.0441326	0.0922345	0.180918	0.120884	0.0495201
NULL	0.19921	0.086716	0.0120298	0.0948937	-0.00484334	0.276473	0.125666	0.401816	0.161862	0.092007	0.00141066	0.064279	0.0290239	0.126968	-0.00533126	0.0883277	0.0075546	0.158653	0.0466414	0.210047	0.0144795	0.016458
NULL	0.0969513	-0.00454577	0.0390915	0.161144	0.00227445	0.144753	0.0545231	0.116782	0.0585031	0.178451	0.0046018	0.111126	0.0271931	0.0626792	-0.00388739	0.0103241	0.0623342	-0.00452854	0.116284	0.0999907	-0.00240824	0.083394
NULL	0.410191	0.183521	0.0832886	0.151779	0.0247331	0.0392627	0.0594673	0.227797	0.106817	0.292883	0.0102628	0.173921	0.0271591	0.0510985	0.00742611	0.115234	-0.000134294	-0.00350851	0.323441	0.0115764	0.0520846	0.20152
NULL	0.0414189	0.00594217	-0.00485687	0.148111	0.0451704	0.000418902	0.159299	0.119484	0.143049	0.0748251	0.0252476	-0.00441265	0.00123767	0.0610733	0.0034755	0.0463489	0.0534588	0.00186002	-0.00462847	0.0660732	0.0109922	0.422435
NULL	0.0890365	0.0731441	0.139464	0.0370422	0.0850047	0.0467484	0.293435	-0.000257467	0.00552523	0.0235754	0.0114009	0.124425	0.0822086	0.186722	0.61337	0.190817	0.130545	0.228671	-0.00497009	0.0234858	0.129749	0.0726538
NULL	0.209752	0.00172696	0.096692	0.161979	0.107824	0.120536	0.117799	0.0222998	0.111061	0.134478	0.00855928	0.178198	0.139368	0.0510634	0.0110604	-0.00166081	0.177571	0.00352733	0.0168374	-0.00110616	0.0230416	0.00738914
NULL	0.092883	0.0169666	0.0348759	-0.0046748	-0.00472458	0.0158463	0.0689182	0.0348444	0.175515	0.0065572	0.223521	0.0778164	0.0899081	0.00769928	-0.00212674	0.00918909	0.0401227	0.0102213	0.0751875	-0.00423992	0.195997	0.14917
NULL	0.026794	0.0854919	0.534524	0.27056	0.373734	-0.00424609	0.00789133	0.0122366	0.0672942	0.00993824	0.0108316	0.0492528	0.0467691	0.0284073	-0.00154931	0.0579165	0.0382598	0.0339531	0.128103	-0.000217216	0.0609248	0.109241
NULL	0.0537269	0.177282	0.060585	-0.00312519	0.0605761	0.00214164	-0.00441518	0.000595146	6.60142e-05	0.0454901	0.224615	0.045301	0.50278	0.00595197	0.00210908	0.0123862	-0.00182518	0.0704326	0.0958502	0.013949	0.0457455	0.136393
NULL	0.0697654	-0.00191616	0.13611	0.00435654	0.105311	0.00200417	0.138098	-0.00465958	0.151181	0.153661	0.00855928	0.119751	-0.004873	0.227825	0.00342177	0.13463	0.169116	0.0160349	0.473089	0.284116	-0.00297145	0.177555
NULL	0.123807	0.0564537	-0.000200949	0.000292959	0.0334706	-0.00340286	0.0242731	0.128412	0.01701	0.0669055	0.00590133	-0.000740652	0.111454	0.0137374	0.00291309	0.0521459	-0.00124493	0.0941428	0.0635501	-0.00427948	0.110356	0.00425303
NULL	0.0915738	0.0500151	0.000360677	0.0912848	0.0936214	0.115587	0.00129765	0.135478	0.0335532	-0.00300934	0.000781699	0.0961971	0.106197	0.280303	0.247511	0.215881	0.0576667	0.070964	0.111021	0.00051488	0.0160024	0.0106818
NULL	0.026001	0.1902	0.0118069	0.00423787	0.0798786	0.120251	0.0335643	-0.0043541	0.0969204	-0.00474741	0.00573005	0.0177485	0.0586733	-0.00458448	0.0128448	0.166239	0.196468	-0.00367706	0.137254	0.0440693	-0.00472146	0.277344
NULL	0.113028	0.0879743	0.00179988	-0.00492652	0.0573662	0.0324086	-0.00355583	0.0910038	-0.00326342	-0.00351643	0.00573005	0.402913	0.113028	0.134168	0.00315481	0.121245	0.107084	-0.0028644	0.0251392	0.165265	-0.00495164	0.0552742
NULL	0.138172	0.0172976	0.0413614	0.0451327	0.0110242	0.0339808	0.02388	0.163911	0.0632124	0.0699137	0.00756332	0.0592935	0.0931618	0.0698094	0.00521069	0.00437467	0.00229348	-0.00470353	0.00393467	0.288561	0.176454	0.354656
NULL	0.0972145	0.218563	0.000654476	-0.00339983	0.0539917	0.0391332	0.150637	0.137741	0.0124201	0.206274	-0.00319201	0.189499	0.13965	-0.00112859	0.00814801	0.00104257	0.142689	0.11528	-0.00216969	0.185806	0.309663	0.0456332
NULL	0.234385	0.0298862	-0.0024169	0.0335898	0.0283789	0.189177	0.106526	0.102247	0.0955612	0.0958834	0.00629491	0.285123	0.0747492	0.133677	0.0040214	0.0200162	0.0586051	0.100407	0.099442	0.212275	0.00745232	0.0366294
NULL	0.0696949	0.0188034	0.0268887	0.029923	0.0688147	0.0163909	0.102876	0.0658886	0.0575752	-0.00452361	0.0108316	0.0625375	0.00330125	0.075837	0.00799245	-0.00213704	0.12478	0.449062	-0.00270561	0.021582	0.132405	0.0021526
NULL	0.0897546	0.0180008	0.0157433	0.0468646	0.0892976	0.0127854	-0.00347981	0.149545	-0.00170141	0.0201504	-0.00141681	-0.00444145	0.0181064	0.0358393	0.00639032	0.114464	0.209615	-0.00438035	0.0138613	0.248992	0.0367133	0.00643979
NULL	-0.00237617	-0.0025318	0.108704	0.00474165	0.0821804	0.17661	0.0532935	0.000492379	0.00321821	0.00273103	0.00969443	0.0246857	-0.00518407	0.0809272	-0.00456563	0.0194109	0.160321	0.074348	0.0617083	0.338665	0.17817	0.116679
NULL	0.158069	0.239234	0.070883	0.120156	0.0111577	0.0470936	-0.00430599	-0.00141367	0.181358	0.314158	0.212122	0.104447	-0.00483783	0.450844		0.105248	0.00723118	0.12539	0.292373	0.00161385	-0.00470017	0.0249886
NULL	0.0864004	0.0219082	0.105398	-0.00441414	0.654085	0.0205033	0.131749	0.384975	0.11007	0.335326	-0.00344934	0.0502734	0.00467486	0.181066	-0.000318092	0.0220341	0.161751	0.115538	0.0485437	0.122283	-0.00434432	-0.00190449
NULL	0.0682644	0.0435489	0.108704	0.002447	0.0324853	0.0050382	0.0058635	0.0323169	0.0106181	0.013517	0.00277644	0.0578539	0.118218	-0.00199776	0.00639032	0.224901	0.145171	0.0415231	0.00414753	0.0676033	0.00500786	0.0157326
NULL	0.0668201	0.11915	0.0979486	0.0491467	0.000922042	0.0391934	0.0535865	0.117225	0.00376752	0.181132	0.0110604	0.0146077	0.00349026	0.23345	-0.00240404	0.0283498	0.212112	0.132434	0.108008	0.0802011	0.279624	0.0628582
NULL	0.0132429	0.00276855	0.0941336	-0.0039503	0.088623	0.0261201	0.408305	0.188988	0.0558024	0.14833	0.0114009	0.0431244	0.139015	0.314898	0.0046018	0.177571	-0.00402252	0.0640525	0.156078	-0.00397943	0.00071309	0.137102
NULL	0.085826	0.0120323	0.363963	0.0967768	0.208047	0.0123919	0.00125118	0.0051452	0.013177	-0.00222111	0.00629491	0.0479066	0.1183	0.0524901	0.0034755	0.222303	0.00250119	0.100385	0.422601	0.080548	0.258857	0.0125255
NULL	0.00903219	0.108053	0.0169717	-0.00379959	-0.00141946	0.234903	0.165923	-0.00228222	0.12642	-0.00403737	-0.00110242	0.0483322	0.00920336	0.137995	-0.00198381	0.106393	-0.00399522	-0.00398518	0.193337	0.235202	0.107168	-0.00141367
NULL	-0.00394126	0.241998	0.0943409	-0.000798619	0.0651773	0.145702	0.0846896	-0.00426739	-6.69972e-06	0.0190201	0.00799245	0.248692	0.0110667	-0.00158413	-0.00462677	0.00259289	0.0303785	0.108697	0.101803	0.0158238	0.0425984	0.0697547
NULL	0.104575	-0.0025255	0.0299781	0.062308	-0.00418114	-0.00161414	-0.00295854	0.0559907	0.0894901	0.00579706	0.00629491	0.0839694	0.14849	0.0303115	0.00580149	0.0114227	0.000230018	0.00645603	-0.00227724	0.0531476	0.0151766	0.178608
NULL	0.322145	0.102206	0.0904187	0.0433924	0.0737396	0.00274127	0.19996	0.0746703	0.14093	0.0033347	0.058657	0.0187051	0.0162326	-0.00317614	0.201701	0.00787516	-0.00101008	-0.00460999	-0.00507683	0.152243	0.00231285	0.0108294
NULL	0.194755	0.0687745	0.0579757	0.0693691	0.208047	0.0678135	0.145751	0.0980086	0.0858736	0.0816432	0.00912661	0.0500961	0.0992634	0.171245	0.00855928	0.0113512	0.0843477	0.00373456	0.0622582	0.00675603	0.0144163	-0.00288322
NULL	0.068835	0.116123	0.0354124	0.153692	0.0399007	0.0174481	0.0846896	0.0426277	0.000295586	0.0952811	0.0038033	0.026496	0.272423	0.0988123	0.00516568	0.145625	0.0338489	0.0859224	0.213529	0.162908	0.0123032	-0.00109967
NULL	0.0337644	-0.00180032	-0.00348334	-0.00120447	0.679782	0.129907	0.059781	0.360554	0.00896024	0.128858	-0.000177386	0.00155379	0.13056	0.0134399	0.135562	0.00229348	0.00156747	0.0522324	0.365469	0.116659	0.111382	0.0166287
NULL	0.29175	-0.00453394	0.00255525	-0.00359983	0.0359182	-0.0020078	0.138388	0.0226639	0.131706	0.181542	0.0043227	0.0200745	0.0722001	0.111999	-0.00494318	0.140278	0.00309346	0.0838643	0.00573086	0.14269	0.027958	0.0268339
NULL	0.0371147	0.268881	-0.00438212	-0.000539398	-0.00470942	0.0538208	0.0293387	0.023916	0.0122511	0.044072	0.0382781	0.000496705	0.0997058	0.128743	0.568528	0.126757	0.000758159	-0.00435857	0.093529	0.323354	0.03441	0.0275322
NULL	0.0616189	0.138657	0.000249619	-0.00147793	-0.00192775	-0.00367143	0.320889	0.0795441	0.0583848	0.133512	0.0131118	0.0196126	-0.00386799	0.128528	-0.00455219	0.0104395	0.0558041	0.0652998	0.0691104	0.117752	-0.000411931	0.00570343
NULL	0.060968	0.176869	0.0427526	-0.00395859	0.03812	0.0259876	0.0779117	0.0186888	0.296246	0.177634	0.493412	0.0194464	0.0458381	-0.00329516	0.00521069	0.0726023	0.109458	-0.00422432	0.123113	0.0916851	-0.00261044	-0.00423676
NULL	0.0233909	0.101081	0.0912195	0.0342702	-0.00403891	0.307287	0.0572926	0.141487	0.0299906	0.189873	0.000781699	0.301673	0.0256721	0.148108	0.00178973	0.00723879	0.0299123	0.0139024	0.0471184	0.0758648	0.0215984	0.0473944
NULL	0.136069	-0.00244739	0.119831	0.16183	0.146017	0.0427063	0.0541441	0.00591787	-0.00341808	-0.00434241	0.00562308	0.0246857	0.143226	0.000766117	0.010479	0.197995	0.195198	0.186179	0.0523977	0.148741	-0.00102126	0.0122215
NULL	0.0941975	0.0123136	0.00383754	0.181374	0.0541482	0.0515123	0.409936	0.00176566	0.0208736	0.207807	0.00029838	-0.00283015	-0.00287788	0.155057	-0.0044485	0.0100128	-0.00472676	0.0190634	0.00160048	0.0162833	-0.00330963	0.0783982
NULL	0.122785	0.000203697	0.440872	0.00340033	0.258185	0.092215	-0.00331473	0.0915967	0.156836	0.360838	0.0168681	0.175732	0.066741	0.115832	0.00291309	-0.00287901	0.00202379	0.00864474	0.0612463	0.446579	0.0238687	0.124549
NULL	-0.0030437	0.182132	0.104428	0.0101734	0.162111	-0.00236396	0.0357731	0.110752	0.0132582	0.0375329	0.00686026	0.000694271	-0.00189812	0.0112256	-0.00465812	0.00133695	0.0303785	0.115271	0.00606671	0.0743653	-0.000625653	0.193952
NULL	0.0276733	0.0115294	0.237012	0.162122	-0.00438004	0.0148932	0.137156	0.0381357	0.00765545	-0.00414582	0.00855928	-0.000595005	0.145325	0.0411053	-0.00280772	0.118666	0.0368004	0.0080076	0.00518026	0.0464096	0.0481869	0.014115
NULL	0.00576407	-0.00189365	0.0133377	0.302972	0.00107194	0.0142763	0.00787955	-0.00424085	0.0196006	0.0338052	0.0113276	0.0761256	0.0855621	0.0122128	0.00122878	0.0824736	-0.00583442	0.0749122	-0.00408601	0.192874	0.130577	0.00883281
NULL	0.0705727	-0.00384972	0.106473	0.060063	0.0769925	0.194304	-0.0027797	0.140774	0.0887298	0.160044	0.0119707	0.103484	0.337396	0.35094	0.0114009	0.0686959	-0.00107287	0.154456	0.114517	0.194911	-0.00366358	-0.000694944
NULL	0.0455798	0.0134814	0.0170418	0.0245702	0.117046	-0.00457983	0.16189	0.235081	0.400441	0.128083	0.00670482	0.118538	0.104439	0.171998	0.00629491	0.0144395	0.0100103	0.112384	0.0571591	0.0154007	-0.00492132	0.0542797
NULL	0.0554738	0.0360521	0.000315597	0.0155981	0.0587572	-0.000873035	0.0387514	0.0238078	0.0691618	0.129416	-0.00350127	0.137379	0.0679412	-0.00421691	0.208926	0.162531	0.0497131	0.018081	0.0639856	0.23356	0.0196985	0.0233842
NULL	0.0921375	-0.00177248	-0.0026713	-0.000438016	0.00164137	0.13172	0.0506508	0.121383	0.0989552	-0.00403737	0.204681	0.064279	0.140501	0.367325	0.0034755	0.181264	0.194106	0.0378273	0.0445728	0.0166002	-0.00375595	0.0303607
NULL	0.482379	0.0206219	0.055849	0.0246307	0.00564486	-0.000614298	0.00529021	0.00257198	0.0118914	0.0237077	-0.00280772	-0.00446807	0.0129662	-0.00345921	0.00724899	-0.000423465	0.0774625	0.078141	0.158389	0.197181	0.15317	0.00159243
NULL	0.0981907	0.183888	-0.00052856	0.126699	0.0388313	-0.00312045	0.0360582	0.131135	0.00667652	0.151302	0.00177519	0.124425	7.02687e-05	0.156113	0.0283328	0.176426	0.00633002	0.052727	0.0425675	0.192935	0.0122055	0.014049
NULL	0.136147	0.0125896	0.0208906	0.186015	0.239269	0.0480374	0.0719443	0.0839547	0.121104	0.0548367	0.0061628	0.179326	0.0224244	0.171056	-0.000177386	0.115234	0.0600902	-0.00324059	0.0446553	0.0388733	0.0157985	0.00909073
NULL	0.0712903	0.318119	0.0286057	0.0364201	0.0772148	0.139442	0.410593	0.0261738	0.09048	0.00616064	0.00855928	0.157633	-0.00474717	0.0708665	-0.00101017	0.125543	0.0385196	0.0661454	0.0346097	0.174853	-0.00209288	0.0174551
NULL	0.0110028	-0.00152271	0.148418	0.0312048	0.0274996	-0.00326306	0.105785	0.0324082	0.103361	-0.00517945	0.00969443	0.00393996	0.0135133	0.188718	-0.000177386	0.0069264	-0.00480211	0.0855149	0.000358168	0.0246026	0.0412526	0.255705
NULL	-0.00498356	0.0224106	0.041255	0.00482633	-0.00342089	0.215578	0.413356	0.0547902	0.423467	0.00419942	-0.00468123	0.0334344	0.243267	0.0154161	-0.00418826	0.0824736	0.00441182	0.123318	0.366716	-0.00348972	-0.00233919	0.125952
NULL	0.0653286	0.0942961	0.0772996	-0.00377665	0.11929	0.0043704	0.064904	0.0342917	0.0532718	0.175732	0.0223131	0.14669	0.00773975	0.149662	-0.00482062	0.216746	0.311652	0.0357585	0.0078386	0.153161	-0.0043668	0.15569
NULL	0.033484	0.0559023	0.0613838	-0.00352167	0.385828	0.070882	0.101028	0.0630888	0.0482657	0.00271627	0.0114009	0.404042	0.00626302	0.00226252	0.00721735	0.102938	0.00437467	0.0760677	0.06328	0.0235288	0.0384255	0.00945896
NULL	0.0400358	0.0951105	0.055723	0.140762	0.320428	0.0368221	0.11065	0.134976	-0.00159269	0.292617	0.00328777	0.156362	0.0235659	0.061892	0.00291309	0.0298698	-0.000170632	0.0887505	0.100026	0.0190842	0.0574675	0.0308921
NULL	0.0910126	0.0597467	-0.00205731	0.0265399	0.0028836	0.0721052	0.127658	0.135122	0.0668016	0.0510237	0.0128032	0.280213	0.0200804	0.0182598	0.00220843	0.00560009	0.0716723	0.00289489	0.0962773	-0.00454577	0.0561647	0.140914
NULL	0.146175	-0.00417875	0.156743	0.0984946	0.0658791	0.0295736	0.0998445	0.0763397	0.0312692	0.0132028	-0.00064468	0.0400157	0.011304	0.00356345	0.00122878	0.0513283	0.0730566	0.00520079	-0.00509458	0.184901	0.153804	0.246936
NULL	0.00694271	0.327279	0.00395356	0.0394919	0.00350406	0.0424161	0.163454	0.0952498	0.121999	0.0146567	0.0176963	0.175968	0.0056787	-0.00341379	-0.00240404	0.0793303	0.0558041	0.087536	0.109919	0.00837502	0.0216878	-0.000842736
NULL	0.0244602	0.177494	0.0804932	0.0684889	0.0536578	0.198469	0.123248	0.121797	0.370836	0.00765756	0.00619369	0.10939	0.0772614	0.104794	-0.000318092	0.0114605	0.194869	0.00557166	0.240957	-0.00453566	0.0712656	0.00753895
NULL	0.101462	0.175772	0.156299	0.0855118	0.101646	0.0194159	0.332615	0.103057	0.0322427	0.0138979	0.00629491	0.0530288	0.0176046	0.00243399	-0.00180331	0.00433667	0.000758159	0.0918456	0.109919	0.164873	0.027596	0.0948333
NULL	0.116491	0.0236927	-0.003785	0.0691156	0.0767699	0.0560374	0.0583453	0.000343169	0.0117529	0.0703954	0.00433723	0.105653	0.142902	0.0147362	0.00931475	0.00154313	0.118196	0.138975	0.00687814	0.0721471	0.149351	0.137523
NULL	0.0371164	0.196517	0.0971789	0.0989844	0.0645194	0.0406267	0.17573	0.0354779	0.00896024	0.0736893	-0.00198381	-0.00197656	0.0168297	0.00806508	0.0034755	0.442411	0.0909473	0.133285	0.318283	0.00293936	0.0247039	0.0628937
NULL	0.0324941	0.115434	0.0472168	0.0341587	0.0862244	-0.00223224	0.121461	-0.00239401	0.321335	-0.0024873	0.00235116	0.144573	0.0228937	0.0235264	0.00342177	0.130545	0.201864	0.0698094	0.126667	-0.0046997	0.0165279	-0.00504073
NULL	0.0168686	0.0770675	0.0214438	0.00419625	0.0187859	0.0332787	0.0138302	0.232013	0.022778	0.248439	0.0043227	0.17239	0.0586596	0.00658321	-0.00107926	0.00637248	9.50172e-05	0.129963	-0.0047919	0.12972	0.00973903	-0.00403394
NULL	-0.000593225	0.0278075	0.0170701	0.0630853	0.0605761	0.0210004	-0.0031916	0.017585	0.0197927	-0.00459406	0.00912661	0.178217	0.0224413	-0.00358029	0.345711	0.0474062	0.153208	0.0427384	0.0149336	-0.00137608	0.00500786	0.0909099
NULL	0.123248	0.333235	0.300719	-0.00417745	-0.000823285	0.0477502	0.0359288	0.104271	0.0100255	0.0234953	0.010479	0.130401	0.303003	0.00426895	0.0128032	0.134442	0.115234	0.101644	0.107201	0.0069454	0.122428	-0.00306478
NULL	0.137133	0.0158395	0.435682	0.0166113	-0.00504125	0.18866	0.0669054	0.163165	0.0447884	0.202053	0.0022697	0.0678497	0.0738316	-0.00180731	0.000668311	0.0138878	-0.00531179	0.00423451	0.0609507	0.0152509	0.0367	0.149999
NULL	0.120609	0.0178132	0.100564	0.0024334	0.0738734	0.00404273	-0.00469078	0.050865	-0.00102134	0.172419	0.0114009	0.0778164	0.123113	0.0397136	0.00686026	0.195169	0.0887946	0.0649752	0.106067	-0.00432319	-0.00320954	0.0585931
NULL	0.0697654	0.0715502	0.0994817	0.11591	0.368818	-0.0047425	0.408307	0.106405	0.0999167	0.0235671	0.00192464	-0.00223057	-0.00437834	0.0670384	-0.00110242	0.493548	-0.00531179	-0.00359724	0.00342843	0.150316	0.00383366	0.0818789
NULL	0.00569239	0.120532	-0.00253254	-0.0017239	0.0506803	-0.00400331	0.0966631	0.163976	0.00780768	0.0927731	-0.000177386	0.161193	0.0936317	-0.00424025	-0.00344934	0.119485	0.061682	0.116679	0.0203733	0.0255602	0.0612634	0.0304989
NULL	0.0510013	0.00360342	0.165803	0.0407462	0.0841388	-0.00412252	0.179854	0.016338	0.099317	0.00702304	-0.00388543	0.00226909	0.0454078	0.10764	0.00799245	0.00159836	0.0862528	0.154251	0.168743	0.0463312	-0.0048475	-0.00513276
NULL	0.116805	-0.00403634	0.0901554	-0.00320998	0.0128751	0.0101242	0.234828	0.121598	0.007996	0.0949958	-0.00064468	0.0198314	-0.00395437	0.136414	-0.00440114	0.00332268	0.0052371	0.163713	0.0133757	0.0322427	0.0110935	0.193274
NULL	0.0623374	0.0120988	-0.00260935	0.081863	0.0716255	-0.00225952	0.146543	0.0351549	0.026886	0.0553206	0.0102628	-0.00319991	0.0495229	0.132822	0.00342177	0.145625	0.173235	-0.00276011	0.0963421	0.0533793	0.157468	0.182434
NULL	0.0410411	0.00263397	0.0282293	0.0398038	0.0842065	0.0873274	0.13634	0.0207217	0.0214229	0.160863	0.0043227	0.190863	0.0625586	-0.00499145	0.00178973	0.0357351	0.027503	-0.00459069	0.146529	0.174242	0.15965	0.0116396
NULL	0.0594791	0.0254774	0.108704	0.0368053	-0.00463985	0.160049	0.168878	0.197126	0.0347896	0.0306948	0.0142549	0.402913	0.0412107	0.151292	0.00873176	0.374417	0.0194049	0.24477	0.103239	0.157443	-0.00464237	0.0510329
NULL	0.0198464	-0.00484869	-0.00247574	0.0990738	0.0286262	-0.00202744	0.0824587	0.0128898	0.00289161	0.0396701	0.0165472	-0.00446807	-0.00159269	0.147455	0.0069775	0.140948	-0.00531179	0.00380446	0.00377896	0.0163391	-0.00467666	0.0377481
NULL	0.0728093	0.176345	0.137997	0.0468279	0.179936	0.0567856	0.21203	0.139611	-0.00170141	0.203822	0.00562308	0.17454	0.0149079	0.0362935	-0.00201115	-0.00417032	-0.00346661	0.0273124	0.130151	-0.00378464	0.21207	0.10708
NULL	0.037365	-2.84769e-05	0.0506693	0.018285	0.0671119	0.0936052	0.418078	0.0374468	-0.00424526	-0.00361692	0.00683628	0.0718424	-0.00275401	0.321683	0.00855928	0.120727	0.0119406	-0.00507166	-0.00457442	0.0234858	0.0777906	0.110708
NULL	0.0131005	0.0746453	0.0997887	0.00847039	0.0761918	0.288751	0.240224	0.081418	0.00744235	0.00248979	0.0131118	0.178393	0.0194003	-0.00402853	0.00122878	-0.00190033	0.0437312	-0.00142474	0.0938182	0.0781749	0.00856332	0.00830054
NULL	0.0122272	0.0872141	0.0119511	0.0221413	0.0511967	0.123847	0.0421652	0.0795441	0.0177769	-0.00115487	0.0180306	0.144573	0.281713	0.106295	0.0046018	-0.00038717	0.0351549	0.027538	0.0877486	0.013556	0.199115	0.027911
NULL	-0.000929563	0.0648038	0.0833179	0.0307454	0.081576	-0.00114627	0.10931	-0.0042562	-0.00376156	-0.00406287	-0.000237702	0.00471652	-0.00118675	0.0133295	0.0098971	0.068383	0.0953369	0.0404197	0.0754529	0.0199053	0.311675	0.0340709
NULL	0.417566	0.0924977	0.326592	0.104852	-0.00477126	-0.00382122	0.046688	0.0447471	0.0681044	-0.00459406	-0.00355339	0.166207	0.0128057	0.0242114	-0.00469514	0.160111	0.139955	-0.00367706	0.107786	0.0482031	0.29515	0.130026
NULL	0.0735699	-0.00303287	0.0354796	0.0423939	0.0783534	0.046493	0.123866	0.0822273	0.142754	0.282925	0.0742454	0.064025	0.107073	-0.00471026	0.00122878	0.104734	-0.00271304	0.102319	0.1122	0.0224822	0.0356103	-0.000431345
NULL	0.291408	0.224241	0.0452293	0.0109353	0.0169627	0.101964	0.0122056	0.203216	0.0696866	0.0667345	0.0108316	0.0555192	0.158832	0.170767	0.00521069	0.0282336	0.0527836	0.00446077	0.110783	0.0315567	0.00996311	0.11779
NULL	0.116977	0.137392	0.00424959	0.0676393	-0.00513893	-0.00501127	0.138388	-0.00200699	0.222049	0.0334211	0.00328777	-0.00313123	0.0479765	0.0890017	-0.00388739	-0.00431412	0.126352	0.085271	0.00251579	0.206551	0.00936882	0.153996
NULL	0.180372	-0.000172428	-0.00311678	0.039507	-0.00327502	0.00400621	0.00906858	0.142742	0.390073	0.0998673	0.0119707	-0.00370632	0.096076	0.0667145	0.00291309	-0.00399522	-9.07682e-05	0.00665703	-0.00216969	-0.000711525	0.224798	-0.0022298
NULL	0.00927114	0.0523995	0.0650569	0.0797477	0.516836	0.058622	0.197659	0.117941	0.0472053	0.0600709	-0.00487022	0.0133557	0.152657	-0.0043473	-0.00388739	0.184151	0.00229348	0.0925371	0.0400423	0.0243	0.0200405	0.0152922
NULL	0.0950533	0.00646896	0.0627387	0.03871	0.0341841	0.00600866	0.0613978	0.00816984	0.00669573	0.0708747	0.0114009	0.102746	0.00316092	-0.00453454	0.0119707	0.0535537	0.00439662	-0.00457091	0.105965	-0.00404169	0.0477163	0.0234996
NULL	0.0442591	0.0151604	0.0358611	-0.00301526	0.157886	0.0788843	-0.0047324	0.111943	0.0370662	0.0806577	0.165309	0.00526424	0.181439	0.188079	0.00742611	0.188096	0.0069264	0.0437544	-0.00114547	0.0253936	0.0622278	0.0636529
NULL	0.0783668	0.132451	0.0884829	0.0650421	0.0385435	-0.00505521	0.00103906	0.00288786	0.104243	0.108415	0.052722	-0.00480693	0.130371	0.254259	0.00291309	0.0194883	0.00898971	0.0162658	0.0638545	-0.00440304	0.231241	0.033551
NULL	0.0908311	0.187757	0.00640238	0.10985	0.194794	0.0112773	0.301257	0.140326	0.0492317	-0.00187594	0.0122224	0.0761556	0.0722001	0.0196804	0.00799245	0.0816078	0.0102141	0.111119	0.0917715	0.171768	0.012018	0.0677043
NULL	0.00445807	0.0899925	0.0742901	-0.00399237	0.0887972	-0.00304298	0.0524185	0.0927613	0.00879036	0.0342788	0.00141066	0.104674	0.233978	0.00950662	0.00516568	-0.00295315	0.0381765	0.022262	0.0305283	0.0452338	-2.22787e-05	0.418807
NULL	-0.00449183	0.203507	-0.00531636	0.156249	0.0117557	0.203606	-0.00133329	0.357588	0.0367468	0.0306939	0.00858778	0.000496705	0.258653	0.00127502	0.0046018	0.201864	0.120806	0.0385098	0.09611	0.0939504	0.0914911	0.0148671
NULL	0.264632	0.0450635	0.0996941	-0.00403483	0.0110242	0.0126367	0.00143801	0.0156838	-0.00159269	0.0703966	-0.00250751	0.0198314	0.202816	0.139456	-0.00417688	0.0185447	0.0487929	0.0721939	0.0773576	0.00977972	0.0653217	0.166548
NULL	0.142551	0.0303776	0.066685	0.176989	0.00263293	0.034903	0.0687639	0.00728354	0.0944906	0.00308818	0.0055023	0.251267	0.126906	0.157037	0.019346	0.00279034	0.143918	0.0850287	0.0317434	0.0462565	0.00332295	0.0302896
NULL	0.137797	0.11772	0.0804468	0.121783	0.0218147	0.128589	0.0427055	0.0942171	0.103047	0.0132952	-0.00240404	0.322222	0.0398241	0.203945	0.0040384	0.0465485	0.140278	0.11158	0.0554182	-0.000755147	-0.00112947	0.0918962
NULL	0.00093556	0.333235	0.248779	0.179297	0.132012	0.0844416	0.0506308	0.127317	0.199558	0.0075793	0.00629491	0.0502734	0.0846252	-0.00296647	0.000781699	-0.00182518	-0.00472419	0.0734004	0.153776	0.161682	-0.000260341	0.111329
NULL	0.109256	0.0175081	-0.00479094	0.0943102	0.373734	-0.000170623	0.19269	0.156532	0.0188281	0.0264945	0.151161	0.166007	0.090966	0.0710568	0.0364855	0.00491749	0.0387638	-0.00498938	0.123629	0.00391969	0.0556842	0.025422
NULL	0.000148149	0.122362	0.0317883	0.0127028	0.0864661	0.0642435	-0.000826694	0.139464	-0.0011636	0.133749	0.0156608	-0.00223057	0.123125	0.204948	0.296472	0.000411013	0.0474859	0.087608	0.258734	-0.00417875	0.0798803	0.0581096
NULL	0.0310446	0.0663476	0.439328	0.028166	0.000881749	0.0155734	0.0332655	0.00107002	0.0131359	0.371534	0.0119707	0.0161335	0.0194354	-0.00425613	-0.000451163	0.115234	0.152851	0.0769969	0.0755496	0.104947	-0.004617	0.101356
NULL	0.00498413	0.0453171	0.159696	0.0248807	0.0936214	0.201066	0.143049	0.113296	0.140759	0.0131222	0.00537196	0.334676	0.0391645	0.0778322	0.0040384	0.00157549	0.163676	0.0408256	-0.00313953	0.142753	-0.00508434	0.408715
NULL	0.0637385	0.00225616	0.0839411	-0.00449516	0.107346	0.302953	0.172269	0.00841792	-0.000665165	0.0020751	0.00912661	0.230095	0.0110528	0.0134862	0.00516568	0.130545	0.118955	0.0250617	0.0261291	-0.00479508	0.100936	0.010399
NULL	0.026001	0.0333354	0.0895597	0.0468456	0.377883	0.00554649	0.0763074	0.137338	0.113907	0.135258	-0.00574976	0.029113	0.0451496	0.00303707	-0.000237702	0.0109483	0.225004	0.0187862	0.0981907	0.00739743	0.0231457	0.0963842
NULL	0.302241	0.121971	0.1024	-0.00433912	0.0226521	0.031858	0.0736812	0.246387	-0.00376156	0.0680553	0.00969443	0.0466295	0.0740349	0.135821	0.155605	-0.00308503	0.137574	0.021923	0.428951	0.0815372	0.144476	0.00850051
NULL	0.0729205	0.191599	0.000758134	0.232165	0.0463307	0.10995	0.0723169	0.0888207	0.0871047	0.00483608	0.00029838	0.234854	0.092847	0.0268131	0.0222681	0.0570496	-0.00167466	0.0670161	-0.00416622	0.0866968	0.0111959	0.13794
NULL	0.00217927	0.0414221	0.152022	0.145892	0.0464912	0.128594	0.166717	0.000489768	0.021158	0.00857303	0.00521069	0.149496	-0.00494694	0.100002	-0.00212674	0.000573515	0.0117225	0.0466784	-0.00361585	0.0999863	0.0570092	0.141203
NULL	0.519223	0.113646	0.0317883	0.0310731	0.0944847	0.265969	0.169956	0.0312328	0.0145762	0.0196622	0.00799245	0.045301	-0.00434454	0.145861	-0.00472261	0.017707	-0.00242915	-0.00142709	0.105733	0.0362644	0.00401177	-0.00396605
NULL	0.00345742	0.00057634	0.363963	0.00477279	0.266003	0.114181	-0.00215828	-0.000865819	0.0768595	-0.00166943	-0.00478189	0.119216	0.15404	0.156554	-0.0044485	-0.00112833	0.0303785	0.127938	0.0310279	0.0208422	0.0983686	0.142536
NULL	0.00959066	0.0168489	0.14345	-0.00400372	0.0075663	0.182559	0.0951273	0.0769714	0.27632	0.360713	0.0102628	-0.00223057	0.0434852	0.108816	0.00573005	0.0253276	0.067178	0.101536	0.020882	0.11936	0.0953441	0.0921027
NULL	-0.0049587	-0.00415783	0.0952661	0.123451	0.0528427	0.119683	0.0934827	0.156532	0.15098	0.23161	0.0150648	0.00712153	0.0479532	0.0903479	-0.00418826	0.0743132	0.00489016	-0.00175051	0.0297553	0.0435534	0.292347	0.0871967
NULL	0.0405803	0.131566	0.147361	-0.00470025	0.211369	0.0283314	0.303703	0.00516579	0.0408168	0.24444	0.000901302	0.0630768	0.105763	0.0110829	0.0034755	0.130545	0.0873205	0.00665703	0.0634415	0.0570588	-0.0049696	0.00573413
NULL	0.0322464	0.0034863	0.094288	0.0972012	0.134487	0.00381969	0.00352143	0.0299644	0.130267	0.10446	0.0182716	0.0177485	0.00467486	-0.00490133	0.00573005	0.2063	0.0257069	0.0193081	0.0716266	0.086847	0.0743584	0.291839
NULL	0.0598696	0.000819005	0.0671714	-0.0027241	0.0754658	0.0315452	0.135258	0.0839547	0.109472	0.00299323	0.012541	0.139249	0.141116	0.0176341	0.000967686	0.176114	0.0194883	0.112857	0.163761	0.145702	-0.00363312	0.070218
NULL	0.0719199	-0.000915531	0.0372915	0.135042	0.0587663	-0.00495753	0.104397	-0.00500121	-0.0039799	-0.0046964	0.00639032	0.41037	0.124186	0.073313	-0.00248322	0.105248	0.155227	0.196359	0.0617083	0.163757	0.0324789	0.0114745
NULL	-0.00214358	0.0812025	0.0114286	-0.00280772	0.0664492	0.0958791	0.0412278	0.0418789	0.226108	0.176575	0.00686026	0.0484201	0.05354	0.118277	-0.00418826	0.156478	0.00706517	0.0381938	0.0456327	0.0382584	0.0171262	0.00308717
NULL	0.09223	0.0412161	0.0466231	0.179797	0.0522338	0.164528	0.0011886	0.00176566	0.00123746	0.055123	-0.00283895	-0.00270178	0.125043	0.0741631	0.0046018	0.124287	0.0894901	0.116407	0.0250581	0.148581	-0.00349177	0.0332628
NULL	0.0157441	0.018289	0.166937	-0.0042253	0.306229	0.00425496	-0.00152685	0.0946249	0.069962	0.0441034	0.421473	0.00225846	0.096538	0.138359	0.00580149	0.0124703	0.130545	0.101644	0.00466312	-0.000824108	0.0526198	0.0134994
NULL	0.494556	0.112558	0.130966	0.00114439	0.0720304	0.251263	-0.00132246	0.0262879	0.112558	0.0105737	0.0999271	0.0571627	0.0981261	0.138402	0.00235116	0.0132811	0.0716723	0.134165	0.165148	-0.00312214	0.241563	0.0570379
NULL	0.20975	-0.00291437	0.0271428	0.0596245	0.0323691	0.186292	0.133149	0.040157	0.382069	0.14525	0.168204	0.0196671	0.0032765	0.107062	0.00291309	-0.00496227	0.0576667	0.0830611	0.151444	0.0915155	0.222336	0.0588457
NULL	0.301282	0.311386	0.0680527	-2.93722e-05	-0.00384456	0.154158	0.0565392	0.0151508	0.07929	0.0489112	0.0672377	0.0267199	0.0768368	0.125613	0.0114009	0.00123582	0.120203	0.0277745	0.145478	0.0146009	0.164677	0.218429
NULL	0.00643006	0.0511105	0.0320594	-0.00403315	0.00278148	0.09747	0.0208982	0.00415867	-0.00475801	-0.0023998	0.0046018	0.0417858	0.102078	0.0733969	-0.00388739	0.106393	0.158841	0.0568456	0.0303607	0.0603462	0.0521116	0.0975327
NULL	0.0763927	0.164992	0.0380442	-0.00479514	0.183369	0.0047049	0.0616437	0.102471	0.141232	-0.00253918	0.0022697	-0.00465969	0.291873	0.182647	-0.00388739	-0.00309249	0.037529	0.0823789	0.0229231	-0.00315383	0.0890755	0.165181
NULL	0.0164189	0.192041	0.0372915	0.213135	0.0109796	0.0566238	0.0931661	0.0192527	0.0217509	0.184737	0.00589195	0.154429	-0.00308409	0.0497143	0.308061	0.135407	-0.00456709	-0.00280138	0.12687	-0.0015569	0.00865597	0.349734
NULL	0.117633	0.106809	0.0779602	-0.00187477	-0.00517014	0.0327468	0.0206224	0.117639	-0.00447673	-0.00314878	0.468857	0.0961971	0.055014	0.0176391	-0.00154931	0.0648018	0.205166	-0.00357526	0.0471184	-0.00505553	0.29718	0.0566069
NULL	0.176195	0.220997	-0.00209123	0.0962493	0.333538	-0.00184955	-2.41014e-06	0.0992216	0.100033	0.122852	0.0119707	-0.00319991	0.0378247	0.0934164	0.000108332	0.00307741	0.180317	0.0815489	0.146545	0.0454828	-0.000861185	0.290307
NULL	0.0191604	0.0369518	0.0349878	-0.00261649	0.04861	0.00661436	0.101028	0.03195	0.255799	0.337503	0.00127179	0.0804553	-0.0031689	0.0901518	0.00686026	0.0725648	0.0753256	0.0567835	0.10209	0.170459	0.281101	0.0535359
NULL	0.0157525	0.0474495	0.01345	-0.00351089	0.0576337	0.00777984	0.00465902	0.245186	0.0080076	0.0435813	0.00644106	0.0106177	-0.00051436	0.000363465	0.520891	0.146248	-0.00227249	0.0473475	0.00240588	0.0224385	0.186782	0.183867
NULL	-0.00360505	0.108171	0.000845167	0.00120633	0.353886	0.0377905	0.1327	0.0600227	0.107423	-0.00486832	0.0046175	-0.00210591	0.0891412	0.0344051	0.00573005	0.140278	0.199041	0.0205843	0.0321061	0.100062	0.0410102	-0.00483063
NULL	0.133901	0.0988754	0.108119	0.000729685	0.548973	0.0278449	0.153309	0.0212138	0.27023	0.0505695	0.00686026	0.140234	0.068233	0.117137	0.000108332	0.180133	-0.00459244	0.0938509	-0.00248234	0.00051488	0.00134872	-0.00427099
NULL	0.437652	0.0296295	0.0252904	-0.0039503	0.0645423	0.243359	0.0223245	0.483885	0.112484	0.0558478	0.0110604	0.114298	0.076612	-0.00344326	-0.00388739	0.130545	0.158246	0.0250379	0.000936883	0.0276431	0.198419	0.112535
NULL	0.0197337	0.0621079	0.143557	0.232539	0.0640839	0.107667	0.075301	0.0730951	0.113225	0.158959	0.157974	0.173921	0.00356117	0.0356353	0.49384	0.0816455	0.106393	0.0752857	0.334227	-0.0014038	0.0572008	0.212305
NULL	0.0929767	0.0703954	-0.00332659	-0.00460745	0.0231777	0.0762049	0.00825881	0.009137	0.368222	0.0854107	0.00912661	0.105653	0.105044	0.0388887	0.0315017	0.181094	0.145625	0.0186521	0.0252896	0.120896	0.290014	0.10595
NULL	0.130554	0.0265595	0.116152	0.0827967	-0.00462136	0.364955	0.0470189	0.0884212	0.0341048	-0.004747	0.00643356	0.28457	0.129642	0.0747286	0.0142549	0.134442	0.103976	0.0950982	0.0710792	0.0260407	0.263021	0.134913
NULL	0.000431274	0.13066	0.0992205	0.0285228	-0.00422288	0.00180733	0.00627822	0.0312359	0.00182135	0.178742	0.0110604	0.0496008	0.12374	-0.00139412	0.000668311	0.0393529	0.0394661	0.00240582	0.120958	0.183827	0.15396	0.0522777
NULL	0.00824845	0.0929236	0.00814847	-0.00118608	0.0390588	0.221996	0.127248	0.00382335	0.151236	-0.00497623	0.0142549	0.173763	0.069126	0.0641071	-0.00064468	0.195522	0.106393	0.0545332	0.137934	0.00913236	0.0757478	0.358297
NULL	0.093559	-0.00123848	0.256801	0.0772751	0.211358	0.201183	0.000329638	-0.0035465	0.195775	0.0500957	0.00912661	0.123774	0.103726	0.162006	-0.0044826	0.00250119	0.164095	0.052152	0.0509336	0.215846	0.293734	-0.00326559
NULL	0.0702792	0.0266738	-0.00492753	0.0133086	0.207516	0.0390138	0.00369833	0.121035	0.0786973	-0.00498237	0.00029838	0.0226577	-0.00475546	0.116577	0.00516568	0.00172154	-0.00295315	0.0488173	0.0286587	0.00744666	0.0124031	0.118508
NULL	0.0883186	0.199624	0.13878	0.102648	0.0421929	-0.00426449	0.122048	0.00315844	0.126172	0.19967	0.00969443	0.0763404	0.0230453	0.132794	0.0046018	0.12832	0.311652	0.0851873	-0.000959737	0.0562283	0.0258034	-7.29808e-08
NULL	0.0687968	0.00144112	0.453331	0.0973959	0.0766199	0.0122003	0.174883	0.207917	0.195719	-0.00404926	0.00629491	0.0548943	0.121343	0.0719728	0.00742611	0.111735	0.101294	0.125627	0.0437621	0.159354	0.118263	0.0051877
NULL	0.127112	0.221556	0.0537599	0.151001	0.102847	0.0932352	0.0149038	0.0945121	-0.00368492	0.180437	0.0108316	-0.00479075	0.0783152	0.147006	0.0119179	0.00766521	-0.00480211	0.0802387	0.0433498	0.025911	0.0105661	0.10006
NULL	0.121678	0.0846521	0.193425	0.281504	0.0776451	0.0116135	0.0497275	0.0197909	0.0823249	0.133416	0.0119707	-0.004529	0.028206	0.0625123	0.0046018	0.10781	0.000190293	0.103224	0.213418	0.182761	0.0187332	0.149999
NULL	0.0857953	0.0863153	0.0387749	0.154793	0.0772148	-0.00159478	0.251888	-0.00473641	0.129387	0.297627	0.00457213	0.102746	0.257333	-0.00453454	-0.00319201	0.218146	0.102001	0.114907	-0.00234263	-0.00295596	0.0274162	0.0442167
NULL	-0.00299059	0.00782614	0.257111	-0.00475044	0.0655566	0.162497	-0.00317952	0.0344658	0.00123605	-0.00127902	0.0131118	0.00271115	0.154662	0.101406	0.0046018	0.174188	0.0455613	0.11052	0.336197	-0.00132794	0.0234863	-0.0038732
NULL	0.109489	0.0148184	0.100127	0.042959	0.0651773	0.0576966	0.150651	0.0175596	0.0743783	-0.00367992	0.0038033	-0.00329639	0.227677	0.277046	0.00639032	-0.00512627	0.216746	0.052053	0.0129161	0.0567747	0.132433	0.0744314
NULL	0.0304572	0.00113966	-0.00334217	0.0540372	0.0286262	0.0563427	0.283088	0.0523373	0.166538	0.0920541	0.0151256	-0.0050923	0.11266	0.275461	0.317503	-0.00242915	0.205192	0.113909	-0.00480995	0.0162211	0.213326	0.0689946
NULL	0.0444757	0.228784	0.0281607	0.144561	0.0472735	-0.00358267	0.10826	0.147618	0.134927	0.189759	0.0144069	0.170646	0.0673422	0.288804	0.00742611	-0.00274423	0.0409828	0.245726	0.137035	0.0150071	0.0794434	0.153905
NULL	-0.00512411	0.00564191	-0.000434333	0.0959453	0.0528477	0.00325515	0.0443252	0.276565	0.143892	0.0429045	0.012541	0.306636	0.274031	-0.000763905	-0.00280772	0.138094	0.193274	-0.00095466	0.00641917	0.0232116	0.00901713	0.00459516
NULL	0.032929	0.0149326	0.235648	0.050487	0.0162251	0.0255629	0.0546596	0.483317	0.0469891	0.0476577	0.00889327	0.00342799	0.041607	0.0162095	0.379961	0.00390248	0.0193694	0.0873982	0.117715	0.0211697	-0.00373125	0.0371305
NULL	0.0344812	0.0951429	0.0121232	0.189931	-0.00475609	0.0477273	0.14506	0.260324	0.00281926	0.109108	0.00912661	0.0480933	0.237295	0.144475	0.00639032	0.0220341	0.148205	-0.00443581	7.99301e-05	0.000456008	0.0877086	0.00509284
NULL	0.0313904	-0.00143927	0.120393	0.00355811	-0.0030722	0.162751	0.116907	-0.0023062	0.0271887	0.0235111	0.00516568	0.123774	-0.00492425	-0.00260814	0.0382781	0.195503	0.111186	0.140018	-0.00458756	0.174331	-0.00350663	0.0460483
NULL	0.329332	0.350202	0.282856	0.212781	0.0832515	0.0679148	0.124133	0.00015796	0.022778	0.0609072	0.00742611	0.18248	-0.00443627	-0.00324105	0.00931475	0.0865501	0.106836	-0.00153273	0.0300441	0.102004	0.0691509	0.168619
NULL	0.0865689	0.212245	-0.00022202	0.0230448	0.359219	-0.0027999	0.120778	0.077001	0.257146	0.169349	0.236515	0.153644	-0.00137542	0.193535	-0.00380939	0.102035	-0.0020468	0.00311247	0.0266383	0.00092663	0.00985066	0.189616
NULL	0.417566	0.152218	0.0213164	0.0541844	0.0299338	0.176501	0.0886855	0.146169	0.116484	0.0226947	0.209434	0.00198637	-0.00475932	0.19761	0.0040384	0.0686959	0.140243	0.0104294	0.0863629	0.034726	0.0527178	0.00716076
NULL	0.106553	-0.00223057	-0.0051138	0.0132286	0.0331383	0.0669598	0.0385911	0.0667931	0.10234	0.110986	0.0061628	0.051412	0.12018	0.115585	0.372915	0.0306892	0.130545	0.0946257	0.0850658	0.138865	0.100594	-0.00393765
NULL	0.000882188	0.158228	0.0701991	0.0552574	0.0550938	0.00293692	0.303554	0.00262578	0.103131	-0.00317614	0.00484567	0.122811	0.132243	0.192991	0.00029838	0.00854001	0.0489313	-0.00449505	0.0135785	0.0839196	0.0687572	-0.00440285
NULL	-0.00373984	0.161828	0.0195439	0.0338098	0.0327409	0.00402592	0.418078	0.185263	0.151395	0.108952	0.0142549	0.0171933	0.110951	0.0636367	0.0034755	0.126489	0.133698	0.028761	0.0467054	0.174242	0.0120076	0.0194079
NULL	0.214435	-0.00248904	0.0990718	0.0598586	-0.00342089	0.00348792	0.0996558	0.310552	0.196435	0.0192285	0.0985002	0.203769	0.101199	0.0344051	-0.000451163	0.00292904	0.177571	0.0154981	0.0488312	0.0101527	0.188386	0.154499
NULL	0.266851	0.00109192	0.115436	0.00633536	0.0585837	0.046962	0.0947175	0.0950533	0.090993	0.14825	0.00756332	0.116106	-0.00201203	0.00913329	0.0617518	0.0574882	0.00359856	0.121674	-0.00459556	0.00358214	0.0132508	0.0892637
NULL	-0.00213756	0.34693	0.0389292	0.144599	-0.00420987	0.0114554	0.0490556	0.0221695	0.168048	0.160826	0.00969443	0.0100999	0.0156981	0.173793	0.000668311	0.161241	-0.00467266	0.00848735	-0.00199238	0.215849	-0.00212782	0.00383307
NULL	0.329667	0.108204	0.00136791	0.0729164	0.0579544	-0.00489751	0.0489623	0.0559868	0.0914139	0.0337845	0.00277644	-0.00480693	0.146654	0.077948	0.000108332	0.00245876	0.200381	0.0250379	0.0798374	0.0801991	0.0973747	0.00548015
NULL	-0.00334068	0.0641036	0.248673	0.17498	0.117775	-0.00399347	-0.00484435	0.13677	0.0222946	0.0512846	-0.00478189	0.0908941	-0.00338068	0.129518	0.0040384	-0.00295315	0.177571	0.0874869	0.427042	-0.00207229	0.0469964	0.00307997
NULL	0.12879	-0.00107385	0.0930704	0.00123012	0.0493917	-0.00171837	0.0895144	0.0883722	0.0147829	0.107411	0.012541	0.0255859	-0.0035055	-0.00457491	0.0040214	0.0465485	0.0303785	-0.00413933	0.0912427	0.0170044	0.300176	0.0107325
NULL	-0.00246431	0.0027129	0.520269	0.199994	0.0136748	0.0035561	0.19511	0.151346	0.175036	0.343617	-0.00472261	0.00487942	0.0109969	0.144387	0.00235116	0.0260195	-0.00334558	0.09717	0.403174	0.14956	0.0241766	0.0327527
NULL	0.0857919	0.182132	0.0907632	-0.00337249	0.120089	0.163026	0.278613	0.0595867	0.0214229	0.117555	0.00686026	0.133329	0.137604	0.143028	0.00235116	0.103829	0.134173	0.00926472	-0.000521769	0.0637957	0.0581862	0.106962
NULL	0.23704	0.0331705	0.0878779	-0.00399523	0.194469	0.0683669	0.0769263	-0.00124429	0.0103305	0.0885646	0.0136831	0.198228	0.0722693	0.0710568	0.000108332	-0.00480211	0.108196	0.21072	0.0824705	0.105102	0.17737	0.282928
NULL	-0.00454882	0.0566889	0.0952326	0.0879175	0.0353414	-0.000422262	0.0640824	-0.00327571	0.0893967	0.0218981	0.0133838	0.0585097	0.0261088	0.000311381	0.00141066	0.196402	-0.00242915	0.199568	0.114517	0.0199053	0.0284171	-0.0038866
NULL	0.0615296	-0.00486437	0.000638797	0.00500675	0.117775	-0.00467949	0.0789989	0.166437	0.0508438	0.124757	0.00696849	0.00998227	0.0052049	0.010751	0.00291309	-0.00312885	0.359191	0.0691069	0.0961576	0.117514	0.226865	0.119054
NULL	0.178724	-0.000737774	0.0546202	0.00434294	0.0764793	0.140841	0.418096	0.143909	0.171276	0.0420711	0.00244283	0.0739926	0.100802	0.118014	0.0046175	0.00604806	0.174188	-0.0031049	0.0742075	0.385856	0.0230448	0.111113
NULL	0.132122	-0.00457024	0.0469251	0.0298669	-0.00158951	0.0107289	0.094613	-0.00316103	0.058187	0.216661	0.00629491	0.179326	0.13883	0.172305	0.0040384	0.00199938	0.0430263	0.0526814	0.10279	0.00305977	0.100768	0.0582125
NULL	0.11235	0.0430084	0.0105299	0.107848	0.023949	0.0180902	0.0704423	0.0169937	0.0550688	0.0352987	0.0047967	0.233557	0.00477848	0.112039	0.00235116	-0.00519404	0.0724504	0.0735437	0.146657	-0.00422293	0.000237319	0.0209284
NULL	0.207656	0.138431	0.217454	0.0748333	0.0659248	0.2062	0.0156402	0.0609507	0.0346624	0.182984	0.00244283	0.037629	0.0827234	0.108568	0.00756332	0.00560009	0.0593278	0.0152701	0.00123171	0.0524538	-0.00458286	0.0967571
NULL	-0.00290413	-0.00107903	0.0010409	0.0106492	0.132116	0.221196	-0.00180255	0.295125	-0.00350257	0.110567	-0.000177386	0.398287	0.068835	0.0123866	0.00516568	0.0634266	0.0315767	0.0101329	0.474288	0.0204687	0.0252559	0.205973
NULL	0.00224202	-0.00489789	0.16305	0.00303791	0.0884501	0.0648509	0.047719	0.130719	0.0793284	0.0467943	0.00912661	0.163773	0.109346	0.00255913	-0.00388739	-0.00531179	0.0759162	-0.00334082	0.0988813	0.000532279	0.310085	0.131074
NULL	0.00121534	0.157135	0.0610818	0.0159131	0.019669	0.0463146	-0.000926394	0.00902149	0.00780124	0.125504	0.00873176	0.00744666	0.0374468	0.131945	-0.00198381	0.00250119	0.0574532	-0.00022976	0.168829	0.0839719	0.0848905	-0.00155738
NULL	0.0745391	0.108171	0.201597	0.0292745	0.0336501	0.0373047	0.00206534	0.121956	0.103519	0.215634	0.00873176	0.156668	-0.00177839	0.0435504	-0.00151408	0.137404	0.152851	0.0314955	0.0703561	-0.00506816	0.134287	0.00693672
NULL	0.101628	0.0293735	-0.00322003	0.126197	0.0493917	0.0340761	0.0994287	0.000317227	0.000868715	-0.00475647	0.0408957	0.0226577	0.0011012	0.160947	0.00756332	0.0368004	-0.00147707	0.0768677	0.00907122	0.0179026	0.0813945	0.134457
NULL	0.0578823	0.172591	0.007145	-0.0048432	0.0861678	0.267726	-0.0031916	0.0900999	0.0625994	0.0865416	-0.000524929	-0.00463753	0.12393	0.153911	0.00178973	0.0126111	0.15246	0.28754	0.254313	0.020548	0.0584458	0.0105065
NULL	0.0262469	0.145391	0.0489942	0.143181	0.0710541	-0.00311723	0.00529021	0.000936883	0.00135033	0.00787912	0.0119707	0.113368	0.0708552	0.0192495	0.00178973	0.392334	0.107838	0.109245	-0.00284132	0.110757	0.178393	0.0859458
NULL	0.110796	0.0744392	0.111634	0.0168722	0.0285645	0.0874524	0.293498	0.191037	0.128356	0.211302	0.00127179	0.166007	0.130596	0.0298098	0.0040214	-0.00208908	0.0330502	0.343242	0.109919	0.190704	-0.00240822	0.0382064
NULL	0.0264308	0.0343384	0.0932577	-0.0048601	0.045001	0.0426369	0.0857145	0.0119387	0.054127	0.112195	0.0108316	0.000496705	0.142398	-0.00412188	0.0034755	0.132957	0.164901	0.0453145	0.131562	0.0420683	0.0801953	0.0382064
NULL	0.0781712	0.03374	0.0224302	0.118494	0.0700131	-0.00509891	0.261824	0.0374468	0.0831438	0.00902436	-0.00181041	0.110879	0.0537803	0.139834	0.00029838	0.00750914	0.0362641	0.0575682	0.0289395	0.069933	0.0168501	0.16886
NULL	0.399147	0.128768	-0.00534848	0.225185	0.00227445	-0.00349943	-0.00282833	0.0105841	0.117311	0.00103348	0.000397031	0.159881	0.0780054	0.043776	0.413153	0.0513283	0.0404893	0.121219	0.103026	0.0422236	0.137823	0.260624
NULL	0.0834951	0.0216065	0.00956059	0.0584347	0.00493874	-0.00268575	0.201266	0.009137	0.07929	0.0310625	0.0236572	0.0116093	-0.00134671	0.00754257	-0.00472261	0.0558041	0.19295	0.0519701	0.111483	0.191798	-0.00215213	-0.00453784
NULL	0.00160048	0.0306962	0.0804004	0.0442042	0.0759142	0.0865703	0.0497275	0.17119	0.0408168	0.0682783	0.00457213	-0.004529	0.0307831	0.188513	0.00931475	0.0478968	0.0382598	0.051665	0.0395908	0.0287633	0.00106321	0.107387
NULL	0.00505607	0.198687	0.039246	0.152387	0.0385694	0.071732	0.11325	0.26774	0.000380425	-0.00254945	0.00742611	0.0228758	-0.000831798	0.0104042	0.00122878	0.00149316	0.000310605	0.0982714	0.0634415	0.212724	0.117076	0.0463704
NULL	0.0128159	-0.00486397	0.0019996	0.327756	0.0836033	0.214317	-0.00486533	-0.00104796	-0.00382882	0.016099	0.0108316	0.110101	0.0145078	0.144309	0.0108316	-0.00480211	0.147624	0.0602376	0.0109533	-0.00466172	0.340306	0.142905
NULL	0.11598	0.0969947	0.0791305	0.0417891	0.00712768	0.0272	0.368677	0.111527	0.0929454	0.247751	0.00176798	0.0778164	0.011304	0.0922573	0.0040384	0.0726023	0.0113889	0.0720606	0.0419797	-0.000864054	0.248657	0.0751383
NULL	0.0386329	0.000275422	0.0904732	-0.00441001	0.0576337	0.299526	0.239186	-0.00462948	-0.00509033	0.0254897	0.00629491	0.0418754	0.107282	0.0717278	-0.00481692	0.00437467	0.138275	-0.000617333	0.00141453	0.00384807	0.17191	0.124606
NULL	0.127306	-0.004756	0.115156	-0.00486066	0.293071	0.106033	0.161925	0.00666166	0.143884	0.123239	0.0102628	0.209363	-0.0034281	0.0426053	-0.00456651	0.0106727	0.123402	0.104974	0.100293	0.0849393	0.133043	0.0546698
NULL	-0.00136491	0.23885	-0.00234818	0.265248	0.0620773	0.135667	0.145193	0.0351549	0.264662	0.11053	0.495174	0.00471652	0.0485715	0.018289	0.00235116	0.140243	-0.00147707	0.272485	0.10093	0.0399859	-0.00443322	0.0167924
NULL	0.0304607	0.0653637	0.00555529	0.117799	0.425706	0.00839264	-0.00267156	0.0484161	0.141338	0.0103979	0.0338701	0.024259	0.118824	0.212507	0.0034755	0.000310605	-0.00165674	0.0929081	0.156458	0.406337	0.121417	0.130026
NULL	0.180372	0.110757	0.221683	0.000690345	0.266675	0.152526	0.0414221	0.00801553	0.144194	-0.00436324	0.00235116	0.169909	0.107002	0.159234	-0.00478189	0.105946	0.128433	0.0758535	0.239491	0.00498881	-0.00260612	0.0297145
NULL	0.0560624	0.1134	0.0063443	-0.00316623	0.0901059	0.00746019	0.0966631	0.0603172	0.118715	0.334656	0.40221	0.0778164	0.110711	0.174791	0.00686026	0.102882	0.00199938	0.0524507	0.138969	0.00416247	-0.000453006	0.109393
NULL	0.00139668	-0.00493759	0.0358815	0.0341453	0.116365	0.0614187	0.163366	0.396001	-0.00404644	0.195265	0.00029838	0.438698	0.104566	0.25895	0.616566	-0.00318098	0.00284699	0.0482852	0.0459422	-0.000374835	0.0739529	0.104133
NULL	0.0626597	0.0114249	0.076545	0.0283533	0.0114535	0.00422051	0.393506	0.12156	0.110607	0.0670405	0.00029838	0.124212	0.0608422	-0.00189628	-0.00418826	0.131258	0.159614	0.0103566	0.0838606	0.0034963	0.0036199	0.0413784
NULL	0.125054	0.0941539	0.198348	0.171801	0.0113182	0.0202167	0.241466	0.302004	0.0809624	0.0128606	0.253424	0.0716889	0.0266041	0.0616472	-0.00268431	0.101294	0.133024	0.00357917	0.00702382	0.033921	0.138651	-0.00509893
NULL	-0.00121116	0.0965421	-0.000396335	-0.00359983	0.038623	0.00228876	0.0587791	0.18014	0.0454559	-0.0026211	0.00855928	0.00122202	0.0731952	0.0883684	0.412911	0.19295	-0.00271304	0.0171152	0.0238444	0.0253936	0.0954917	0.366289
NULL	0.063892	-0.00391744	0.260472	-0.00437622	0.203959	0.00238798	0.00889737	0.147618	0.0158238	0.0723657	0.00328777	0.105653	0.154662	0.0998268	0.00122878	-0.00287901	0.00416689	0.0332079	0.216846	0.0169054	0.302232	0.145429
NULL	0.0940271	0.139994	0.0425198	-0.00488029	0.0539571	-0.00435252	0.159737	0.0739441	0.355844	0.0446757	0.000528358	0.0259423	0.0819469	0.0964842	0.0046018	0.0303785	-0.00480211	0.0909218	0.0597012	0.0442016	0.135047	-0.00477481
NULL	0.0758552	0.0306962	0.126662	0.183939	0.0797008	0.151733	0.0345014	0.0160524	0.00982936	0.0584532	0.0983062	0.00661744	0.149317	-0.00190548	0.00686026	0.130482	-0.00479791	0.128639	-0.00240118	0.0845213	0.0664915	0.246626
NULL	0.47323	0.167985	0.153678	0.0704643	0.0291656	0.00988547	0.00190094	0.0523561	0.0176048	0.00593083	0.421611	0.0324225	0.00931321	0.0891447	0.00122878	0.00341175	0.0123862	0.0673626	0.107411	0.184244	0.0348292	0.00196778
NULL	0.170464	0.0894744	0.0626617	0.167862	0.0513537	-0.00449035	0.0011886	0.0869667	0.306287	0.0297748	-0.0029296	0.144513	0.000395922	0.0137533	0.00799245	-0.000763905	0.181264	0.0522178	0.0559802	0.00683355	-0.00382112	0.0178209
NULL	0.129963	-0.00469386	0.103899	0.00893157	0.451519	0.0980044	0.028553	0.0177194	0.226108	0.00993572	0.00855928	0.138279	0.0361206	0.084483	0.012541	0.21071	0.0408543	0.000910691	0.159886	0.0369778	0.11653	0.00170024
NULL	0.0924431	0.0798152	-0.00510287	0.148308	0.00956644	0.0985902	-0.00184661	-0.00493993	-0.00427307	0.197167	0.0131118	0.146912	0.0170313	0.11817	-0.00418826	-0.00772596	0.174188	-0.00209267	0.126125	0.0218611	-0.00492132	0.115643
NULL	0.00404815	-0.00460444	0.0321346	-0.000604999	0.0692062	0.0209232	0.00162941	-0.0037582	0.262676	0.0686827	0.00537196	-0.00480693	-0.00167083	0.00969923	-0.00280772	0.161038	0.0472107	0.00415822	0.00661019	0.19141	0.15435	0.00557628
NULL	0.0865802	0.0577595	0.0919002	0.120742	0.0764793	0.0173989	0.0061147	0.0908733	0.0491419	0.241783	-0.00372454	-0.00223057	0.0772614	0.241514	0.00799245	0.153583	0.0513283	0.205561	0.116472	0.137338	0.100226	-0.00477359
NULL	0.121168	0.177346	-0.00291901	0.0058698	0.0116272	0.0167649	0.0800773	0.0101142	-0.00184362	0.160044	-0.000593946	-0.00370632	0.339358	0.274588	0.0046018	0.140278	0.143953	0.344731	0.0606775	0.00597362	0.0189488	0.0336324
NULL	0.174776	0.030201	0.154481	-0.00192685	0.103148	-7.61267e-05	0.0494481	0.0446665	0.0195293	0.0480186	0.00264184	0.0179601	0.0674341	0.0529624	0.00686026	-0.00480211	0.189286	0.112715	0.00241586	0.085849	0.0705772	0.0797716
NULL	0.508334	0.125518	0.452028	0.097274	0.211358	-0.00437894	0.0208982	0.0731486	-0.00203263	0.335326	0.00873176	0.124425	0.140401	0.149895	0.0845553	0.138275	0.0527249	0.0349086	0.109776	-0.00280228	0.0124585	-0.00026784
NULL	0.0148097	-0.00234514	0.0581357	0.0113804	0.105311	0.0369456	0.13634	0.0721904	-0.00338077	0.00346475	0.00855928	0.0814948	-0.00101459	0.0176341	0.00291309	0.00604806	0.00360051	0.0534588	0.00487706	0.0372639	0.284105	0.355104
NULL	0.00960847	0.0893091	0.0434173	0.103576	0.207516	0.119834	0.00190094	-0.00223582	0.114402	-0.000768959	0.00342177	0.28457	-0.00131926	0.00526481	0.0040384	-0.00471934	0.0184745	0.0295216	-0.00462775	0.02243	0.0303834	0.224514
NULL	0.155462	0.190465	-0.00375625	0.230788	0.0118187	0.180878	0.00665581	0.0740632	0.0690952	-0.00414342	0.00799245	0.0315587	0.0456545	0.213701	-0.00379799	6.38062e-05	0.107348	0.104575	0.0766353	0.00765619	0.0806873	0.363225
NULL	-0.0020942	0.0558415	0.0811912	0.0628012	-0.00415357	0.059845	0.0916557	0.11378	0.0711766	0.035148	0.140433	0.127753	0.156747	0.0257527	0.000668311	0.0814037	0.00670702	0.317143	0.0193192	0.0064666	0.0666822	0.103131
NULL	0.040185	0.0892456	0.109769	0.137703	0.0358722	0.022219	0.00589126	0.122019	-0.0033329	0.0208152	0.00834332	-0.00362673	0.0079317	0.0607636	0.00178973	0.162345	0.140243	0.0316874	0.286716	0.135954	0.0277917	0.175059
NULL	0.187536	0.155497	0.149438	0.271002	0.00120822	0.0305141	0.10931	0.00513547	0.0668887	0.05221	0.283677	0.189123	0.116979	0.082306	0.0046018	0.1626	0.0465485	0.168588	0.122415	-0.00160515	0.224473	0.0758402
NULL	0.0344418	0.134973	0.183695	0.244006	0.00769203	0.121475	0.471991	0.227589	0.00240722	0.16601	0.00855928	-0.00446807	0.00258555	0.128635	-0.00101017	0.27194	0.115234	0.116808	0.07461	0.00283726	0.165453	0.0220321
NULL	0.0118952	0.0220243	0.0879408	-0.000880717	0.0745598	-0.00158568	0.0846753	0.138262	-0.0030091	0.0595496	-0.000177386	0.255851	0.00888646	0.00899305	0.00291309	0.00660578	0.0971973	0.37297	0.113536	0.0546754	0.151458	0.135966
NULL	0.0678891	0.123895	-0.000693203	-0.00430284	0.0251887	0.0287444	0.23743	0.0698524	0.00792872	0.133639	0.0084157	-0.00484538	0.193799	0.0674819	0.0046018	0.00649875	0.140278	0.00882591	0.140947	0.0801338	0.0418054	0.113039
NULL	0.0334571	0.127505	0.131673	0.0184038	0.0323691	0.090215	0.0901518	0.11572	0.0680859	0.338782	0.00291309	0.0488569	0.161286	0.179386	0.00235116	0.140278	0.0710805	0.136016	0.127769	0.0919626	-0.00446862	0.23757
NULL	-0.00398795	0.00671469	-0.00477276	0.031401	0.0884152	0.182115	0.0121913	0.07921	0.0464287	0.10844	0.00855928	0.00122202	0.153081	0.000900013	-0.000451163	-0.0015569	-0.0048966	0.088226	0.0461458	0.00325882	0.051635	-0.00361027
NULL	0.470267	0.0595331	0.0829517	0.186553	0.0762848	-0.00379571	0.264099	0.286105	0.16739	0.110686	0.0102628	0.170617	0.0118162	0.000378018	0.0034755	0.00131027	0.0336667	0.0504397	0.225695	-0.00404504	-0.000510482	0.0480421
NULL	0.09781	0.093956	-0.00125765	0.173281	-0.0043653	0.0676258	0.116907	-0.00469109	0.0922171	0.0763138	0.000901302	0.00366382	0.0246026	0.227421	-0.00480388	0.0298698	0.00766521	0.13182	0.0480591	-0.00450129	0.116525	0.0552575
NULL	0.108631	0.0842319	0.0436041	0.121678	0.00900773	0.00324636	0.0254613	0.0187066	0.119983	0.134478	-0.00263287	0.0220064	0.0125679	0.142748	0.00573005	0.103829	0.126718	-0.00430128	0.0634415	0.154051	-0.00159633	0.0675554
NULL	0.0012212	0.180613	0.365917	-0.00312076	0.0733682	-0.00257657	0.105969	0.120436	0.146466	0.124757	0.0114009	0.150143	0.0400022	0.449604	-0.0015687	0.0197752	0.1245	0.0622864	0.127639	0.0375414	0.00625988	0.00379749
NULL	0.171921	0.0356489	0.038009	-0.00492396	0.0702644	0.113107	0.143451	0.121868	0.121272	0.0201504	-0.00280772	0.108099	0.123109	0.00719167	0.00742611	0.216746	0.00437467	-0.00399439	-0.000735982	-0.00153191	0.023257	0.047059
NULL	0.10651	0.0149031	0.248704	0.0876262	0.0768813	0.0555178	0.1608	0.0224144	0.000111527	0.0855789	0.336469	0.0088379	0.00466317	0.192644	0.00814801	0.182845	0.181873	0.00160328	0.318973	0.0042465	0.110133	0.00693672
NULL	0.0583689	0.0602805	0.235641	0.0239808	0.0580301	0.00510994	0.0680606	0.0497189	-0.00262716	0.262922	0.00310823	0.139249	0.103065	0.0673945	0.00159233	0.0394661	0.0474266	0.105836	0.305722	0.21543	0.100768	0.096999
NULL	0.114234	0.0721866	0.0343703	0.0288758	0.0498864	0.127284	0.0314166	0.00471319	0.16891	0.159159	0.0148272	-0.00235337	0.00330178	0.0215645	0.0046175	0.0565442	0.028686	0.0817745	0.0500345	0.0369518	-0.00128482	0.0598881
NULL	0.00311315	0.0669795	0.115024	-0.00200324	0.0404029	0.0941663	0.0824587	0.077863	0.148353	0.0413181	-0.00263287	0.00149121	-0.00473452	-0.00462377	0.362199	-0.00242915	0.146391	0.284295	0.0110462	0.00468134	0.0583167	0.182023
NULL	0.290786	0.0199297	0.0864745	-0.00144174	-0.00505671	0.016832	0.00376911	0.309866	0.00644123	0.0531982	0.00127179	0.0752261	-0.00506585	0.000230018	-0.00319201	-0.00280062	0.0584737	0.0736836	-0.00241892	0.157711	0.0120982	0.373901
NULL	0.467997	-0.00501102	0.108832	0.168196	0.165497	0.0280126	0.113255	0.112677	0.10794	-0.00351046	-0.00458465	0.330234	0.143521	0.192644	-0.00240404	0.104538	0.0440014	0.440042	0.0947393	0.0540957	0.017487	0.0345933
NULL	0.0162357	-2.84769e-05	0.0906701	0.189427	0.500834	0.025269	0.0824587	0.00276464	-0.00441817	0.00354564	0.0115141	0.177113	0.0819241	-0.00251124	-0.00480349	0.00835261	0.0123862	0.0585415	0.108954	0.00250742	0.112362	0.0875507
NULL	0.0418521	-0.0043747	0.0351441	0.161072	0.168769	0.00407501	0.239186	0.184495	0.252851	0.123963	0.00834332	0.144557	0.0291943	0.0183654	0.00686026	0.38469	0.141643	0.0337253	0.244387	-0.000567258	0.016508	0.0741615
NULL	0.00903219	-0.00455182	0.000249619	0.111593	0.424295	0.0125368	0.0139675	-0.00438034	0.0837349	0.0820812	0.0108316	0.0268756	0.0289637	0.140004	-0.00418826	0.0575244	-0.00411525	0.161843	0.0562467	0.0271285	0.0419944	0.0131286
NULL	0.0142417	0.0200852	0.0925945	0.0127161	0.04636	0.0208328	-0.0031916	0.43623	0.0806013	0.0983601	0.0022697	0.00251701	-0.00168412	0.0826478	0.00516568	0.106393	0.102561	0.0996783	0.331592	0.162315	0.13418	0.00660419
NULL	0.471765	0.0143163	0.0384197	-0.00446569	0.0335562	0.0251856	0.0813842	0.167338	0.147792	0.00229037	0.0119707	-0.00511131	0.0151292	0.0315681	0.00235116	0.199619	0.00390248	-0.00329447	0.095153	0.0095802	-0.00354709	0.290874
NULL	0.0467054	-0.00383351	0.0349236	0.0105813	0.427661	0.229753	0.174156	0.135516	0.0763407	0.00507079	0.00873176	-0.00465969	0.216716	0.138464	0.000668311	0.00131027	0.0183124	0.0835461	-0.000753609	0.0485488	0.300176	0.136575
NULL	0.158176	0.173681	0.0203421	0.271583	0.0455301	0.160977	0.0395675	0.0252495	0.0374666	0.0106385	0.0142549	0.0147886	0.106815	0.0072142	0.00122878	0.0653392	0.0671263	0.127979	-0.00481885	-0.00221339	0.132225	0.00435818
NULL	0.0462138	0.0341986	0.0181557	0.111525	0.0871551	0.143917	0.249333	0.165777	0.153681	0.00408163	0.00629491	-0.00401251	0.132122	0.180251	-0.00379799	0.0503038	0.163666	0.0316874	0.126064	0.0319304	0.126826	0.0179601
NULL	0.089855	0.0638808	0.0943409	0.148308	0.0720304	-0.00341638	-0.00287056	0.0769197	-0.00170141	0.00121623	0.0114009	0.142001	-0.000561677	-0.00497349	0.00342177	0.0332284	0.0716723	0.0956293	-0.0048607	0.112797	-0.00268484	0.00715596
NULL	0.14669	0.185692	0.0428506	0.234194	0.0260241	0.0261976	0.431619	0.0851524	0.194462	0.1704	0.120699	0.00372713	0.139015	0.175268	-0.000451163	0.0963593	0.0558041	0.00674223	0.115763	-0.00445475	0.0542844	0.0830006
NULL	0.298262	0.0588884	0.0472904	0.0556333	0.0610116	0.219157	0.40861	0.000970577	0.158125	0.18454	0.00686026	-0.00223057	0.243502	0.0258184	0.00756332	-0.00182518	-0.00169558	0.0955916	0.294415	0.0652814	-0.00485638	0.098581
NULL	0.16849	0.139133	0.00498952	0.0658992	-0.0052643	0.306037	0.0576884	0.0483422	0.0239173	0.0395793	0.0119707	0.0497051	-0.00101459	0.161975	0.265499	0.00776137	0.112041	-0.00125418	-0.000219529	0.173763	0.0448253	0.0124896
NULL	0.115526	-0.00305663	0.191133	-0.00518181	0.0268364	-0.00345198	0.121178	0.333522	0.0563091	0.0893745	0.0061051	0.000685526	0.122721	0.077029	0.00220843	0.174188	0.122119	0.292373	0.00413259	0.0593105	0.00747213	0.0296097
NULL	-0.00254962	0.0607748	0.225715	0.204475	0.198021	0.0886478	-0.00480058	0.0783972	0.283267	0.120871	-0.00420334	0.0214516	0.00801199	0.159533	0.00629491	0.159998	-0.00452972	0.115966	0.00359856	0.0487633	0.0838271	0.0481226
NULL	0.0920185	0.027401	0.0919884	0.0382686	0.11204	0.285743	0.154488	0.00640527	-0.00342516	0.103653	-0.000177386	0.103452	0.0999938	0.0232863	0.0046018	0.0194049	0.100852	0.0592033	0.0807485	0.181903	-0.00187378	0.0163293
NULL	0.0975087	0.0924977	0.0164673	0.0931237	0.0145482	0.0588598	0.303703	0.0614904	0.133067	-0.00403747	0.0131118	0.00526424	0.134639	-0.00453197	0.00686026	0.0394661	-0.0015569	0.199924	0.0409263	0.22623	0.0165944	0.148008
NULL	0.210547	-0.00484869	0.179433	0.0047858	0.0981368	0.185158	0.111296	0.0137755	0.0426579	0.144671	0.00573005	0.192384	0.0423588	0.154149	0.0040384	0.00753011	0.347884	0.130253	0.114201	-0.00485116	0.0109673	0.126775
NULL	0.10498	4.62866e-05	0.0111039	0.0833128	0.330444	0.018585	0.0818508	-0.000892908	0.107497	0.0107535	0.0043227	0.272634	0.101787	0.0467333	0.00516568	-0.00478676	0.088948	0.000739661	0.00392405	0.0451605	0.12954	0.166893
NULL	-0.00473175	0.0744373	0.157627	0.350802	0.0772148	0.016991	0.239186	-0.00425627	-0.00452887	0.356075	0.0131118	0.313223	0.209967	0.318097	0.130906	0.0128091	0.0406502	0.102148	0.0745293	0.0296831	0.144872	0.0254447
NULL	0.412614	0.0827203	0.0199278	0.178386	0.00455078	-0.00505552	-0.00126285	0.0877033	0.0423409	0.166337	0.0119707	0.0407798	0.139015	0.0874082	0.00639032	0.0123674	0.218146	0.0137889	0.0680209	0.198863	0.0230226	0.146155
NULL	0.0287814	0.0767585	0.0327481	0.093324	0.0778172	0.00341031	0.00368345	0.00821663	0.0110469	0.109721	0.0295505	-0.00305514	0.140436	0.24838	-0.00379799	-0.00478676	0.00280963	0.0895631	0.118024	0.0490387	0.126883	0.00667391
NULL	0.0887608	0.124749	0.00067435	0.113807	0.0592806	0.0349311	0.141123	0.110589	0.256086	-0.0047218	-0.00467991	0.113028	0.0606719	0.0171575	0.0066627	-0.00346661	0.130631	0.088577	0.274417	0.0532917	0.181447	0.0657129
NULL	0.0137745	0.152173	0.543325	0.244582	0.0113501	-0.00179508	0.141864	0.154961	-9.04022e-05	0.378349	0.622458	0.019132	0.124034	-0.00088027	0.000668311	0.0488324	0.395142	0.0941126	0.0211313	0.0905048	-0.00461262	0.294492
NULL	0.031174	0.0714484	-0.00263597	-0.00435963	0.048153	0.258165	0.0578469	-0.00358849	0.0996602	0.135211	0.000781699	0.0369302	0.0276821	0.151913	0.00122878	-0.00480211	0.206348	0.146808	0.0300441	0.0156182	0.112844	0.10434
NULL	0.0467054	0.109481	-0.00484038	0.00995655	0.0605761	-0.00466859	0.117433	-0.00459552	0.00949987	0.0665371	0.00573005	0.0196126	0.0258094	0.11104	0.00756332	0.0862528	0.000689882	0.017184	0.124246	-0.00448558	0.123818	0.0556998
NULL	-0.00457494	0.0118534	0.0936909	0.0279613	0.048443	0.258457	0.0562634	0.0703735	0.00141453	0.0156456	0.0221071	-0.000595005	0.126749	0.00790682	0.0040384	0.0716723	0.00460731	0.0119511	0.0453651	0.164741	0.220571	0.145856
NULL	0.0936244	0.114653	0.147512	0.280406	0.117775	0.0925126	0.00502162	0.0252976	0.0186246	0.0121571	-0.00355339	0.0724713	0.386615	0.174853	-0.000451163	-0.00286716	0.0146434	0.107503	0.0542764	0.0218692	0.278163	0.104093
NULL	0.169746	0.0160052	0.0189221	0.110487	0.0249965	0.18955	0.429968	0.119712	-0.00176404	0.0150786	0.00127179	0.110847	0.0100861	0.0146596	0.00281779	0.169776	-0.00182518	-0.00181577	0.245554	0.221765	0.0430648	0.131224
NULL	0.092364	-0.00396744	0.185326	0.213468	0.0460028	0.0305141	0.0228045	0.0932002	0.0788128	0.308683	0.0749254	0.14125	0.0249274	-0.00360901	0.00573005	0.0273374	0.165684	0.00417806	0.223798	0.142753	0.183799	-0.00267956
NULL	0.247796	0.0963614	0.0551593	0.16329	0.102454	0.0213698	0.0169031	0.0184904	0.0519721	0.0574426	0.0114009	0.0127294	0.016593	0.0686326	0.00855928	-0.00147707	0.00437467	0.0724005	0.0758472	0.185719	0.0208372	0.172706
NULL	0.0366891	0.0528571	0.422932	0.0191241	0.144032	0.0322482	0.00732053	0.0729406	-0.00210209	-0.00182715	-0.00397677	0.00526424	0.159123	0.0758763	-0.00355339	0.0126111	-0.00103332	0.0239176	0.105639	0.0764928	0.0125286	0.0047533
NULL	0.0966481	0.0890017	0.0906109	0.0615015	0.0100662	0.06531	0.0666816	0.135795	0.021793	0.216945	-0.00458465	0.179326	0.0284634	0.149299	0.68336	0.0676983	0.102035	0.0818896	0.136324	0.00202266	-0.00501446	0.00384335
NULL	0.064144	0.00326468	0.097059	-0.00490911	0.098078	0.253131	0.107205	0.104278	0.00533092	0.0466309	0.0102628	0.292879	0.157621	-0.00312998	0.00291309	0.0459002	0.0465485	0.0532436	0.0801111	0.0492445	0.184047	0.251557
NULL	0.399405	0.00183196	0.0723292	-0.0023262	0.00350406	-0.00468907	-0.000748394	0.00178229	0.0584504	0.0499608	-0.00372006	0.00366382	0.0653316	0.209006	0.012541	0.174188	0.00280963	0.0381026	0.232576	0.0398808	0.126196	0.0463089
NULL	0.0303202	0.108859	0.0936317	0.0908778	0.169642	0.039724	0.268174	0.0844323	0.0179983	0.0479491	0.00799245	-0.00223057	0.33811	0.148447	0.346062	0.0814087	-0.00428963	0.0311754	0.112923	0.039129	0.0101577	0.0256228
NULL	0.0920185	0.188307	0.0348773	0.0443065	-0.00175498	-0.00446832	0.121105	-0.000865819	0.0148815	0.141683	0.121948	0.00487942	0.0677911	0.0846386	0.00573005	0.00461479	0.00390248	0.0306343	0.00493265	0.183858	-0.00440983	0.246626
NULL	0.240266	0.0496742	0.0907857	-0.00471287	0.266003	0.0516689	0.114054	-0.00502165	0.118165	0.325351	0.0122224	0.0324225	0.184348	0.103626	0.00291309	0.0273915	0.0428809	-0.00407894	0.0962773	0.0774448	-0.00495319	0.0238556
NULL	0.107747	0.271986	0.0863632	0.00501086	0.00960711	0.132069	0.107205	0.254506	0.16891	0.010054	0.00029838	0.144573	0.125368	0.0839694	0.00516568	0.401824	0.0298698	-0.00435072	0.301301	0.057804	0.0124031	-0.00245294
NULL	0.0877952	0.0418197	0.0717474	0.000347508	0.0422247	0.0190391	0.153106	0.133414	0.0782442	0.108384	0.00573005	-0.00459847	0.0291309	0.0658433	0.00178973	-0.000731842	0.0492811	0.00837872	0.0808361	0.0119587	0.0622447	-0.00309033
NULL	0.0183563	0.000483861	0.00382135	0.0423321	0.0758311	0.289485	-0.00382159	0.0807085	0.0197927	0.330658	-0.000101598	-0.00283015	0.00680033	0.00648258	-0.00355339	0.209615	0.00384148	0.305527	0.283463	0.00594532	-0.00297164	0.378708
NULL	0.00409439	0.131149	0.0720065	0.0746542	0.0645423	-0.00285271	0.21203	0.121054	0.133905	0.189848	0.0119707	0.150903	0.13056	0.0134862	0.0046018	-0.00198619	0.0142495	0.0900631	-0.00195619	0.157711	-7.55562e-05	0.0950302
NULL	0.122544	0.314259	0.0627081	0.136994	0.0399007	0.073807	0.0355444	0.230851	-0.00314819	0.0226216	-0.000451163	0.104114	0.0258157	0.156778	0.00686026	-0.00295315	-0.00579136	-0.00182878	0.0912213	-0.00183277	-0.00462751	0.0182576
NULL	0.053703	0.0570089	0.0918896	0.18893	0.208047	0.322663	-0.00328322	0.196468	0.00728135	0.0281889	0.406328	0.0187051	0.0760314	0.00432411	0.00969443	0.196497	0.0394661	0.281043	0.213993	-0.00283175	0.0224495	0.168144
NULL	-0.00506561	0.034336	0.036294	0.103502	0.0618073	0.302186	0.0126117	0.00731076	0.17226	0.116424	0.00244283	0.113795	0.0912461	0.182594	0.264598	0.0240786	0.139503	0.0912393	0.00792736	-0.00314391	0.0843122	0.00211635
NULL	0.00618581	-0.00405986	0.0771714	0.00248707	0.00960965	0.0805642	0.0136871	0.0516661	0.0133621	0.368779	0.00814801	-0.00482296	0.00446328	0.17186	-0.00348133	0.00437467	0.0834301	0.233363	0.0690816	0.0572953	-0.00158142	0.142095
NULL	0.236971	-0.00155136	0.112759	0.0039608	0.0317932	0.0793046	0.0904942	0.319585	0.279292	0.126536	0.00643356	0.156055	0.000948184	0.0962949	0.00969443	0.197867	-0.000731842	0.111031	0.368083	0.018823	0.106562	0.182337
NULL	0.0649191	-0.00491552	0.0655048	0.0111061	0.100608	0.104331	0.195033	0.130058	-0.00228457	0.16601	0.00029838	0.0344284	0.02486	0.0881681	-0.0044485	0.0185457	-0.00103332	0.018797	-0.00296751	0.326649	0.114696	0.00144017
NULL	-0.00410613	0.195424	-0.00263597	0.293501	0.0966305	-0.00111225	0.00222444	0.17981	0.018919	0.00956654	0.00855928	0.323412	0.0328225	0.113651	0.00291309	0.205166	0.0513283	0.121113	0.0996766	0.293551	0.199695	0.0807905
NULL	0.0929767	0.236811	0.00110919	0.199695	0.0855356	0.0571156	0.0396623	0.0521712	0.0351877	0.0181687	-0.00319201	0.123699	0.00543943	0.00758282	0.372915	0.100737	0.164718	0.0901099	0.0775717	0.0448141	0.00827297	0.00570343
NULL	0.0862653	0.00877724	0.036311	0.019264	0.0470857	0.136381	0.0953815	0.00104579	0.0325461	-0.00329168	0.00573005	0.409213	0.0160563	0.00105675	0.219956	0.0363052	0.000310605	0.0816364	0.0545947	0.125666	0.0331142	0.0830006
NULL	0.00509109	0.155	0.436651	0.0687893	0.0737406	0.018882	0.135109	0.0370459	0.13724	0.0220767	0.00977325	0.0163582	0.12874	0.0853538	0.000668311	0.187361	-0.00147707	0.0596525	-0.00458268	0.268536	0.0216229	0.128481
NULL	0.0034051	0.145318	-0.00370836	0.0996935	0.0381833	0.00510234	0.0135239	0.0642726	0.022194	0.00872507	-0.00456651	0.251759	0.137085	0.0562952	0.166394	0.00387995	-0.00038717	0.044563	0.110959	-0.00451083	0.230701	0.047076
NULL	-0.00126824	0.0262985	0.00859119	0.241734	0.0570465	0.109859	-0.0051598	0.0157385	0.10874	0.207001	0.207937	0.146834	-0.00241308	0.0173845	0.00742611	0.0117847	0.132247	0.462825	0.110715	0.21119	-0.00183909	0.0668455
NULL	0.0804604	0.0150483	0.0609264	0.182075	0.0158583	0.201691	0.0275068	0.0933732	0.0431031	0.0328518	-0.00474431	-0.00278117	0.129105	0.0808937	-0.00319201	0.154984	0.128099	0.00182778	0.161617	0.012774	0.0207798	0.183867
NULL	0.0687968	0.0110115	0.0191925	0.306566	-0.00226306	0.0226823	0.120703	0.0342917	0.00969084	0.183283	0.0114009	0.111197	0.0586733	0.108203	-0.00248322	0.0291129	0.10781	0.0900768	0.022053	0.0140168	-0.00259492	0.133492
NULL	0.0586324	0.0779916	0.35109	0.14504	0.0597622	0.0484759	0.0204168	0.0672759	-0.00263061	0.000774228	0.0050858	-0.000407945	0.137604	0.00669653	0.0108316	-0.00283643	0.216746	0.0570825	0.148933	0.179081	0.280163	0.177199
NULL	0.0915228	0.242782	0.0754161	0.0815882	0.57742	0.0439826	0.0208982	0.0756773	0.145976	0.147354	0.00537196	0.0245439	0.0218827	0.0324511	-0.00154931	0.145922	-0.00198619	0.0679973	0.00441267	0.0502285	0.00053338	0.195688
NULL	0.111946	0.111512	0.193425	-0.000864567	0.0660628	0.00913319	0.00551108	0.068698	0.094018	0.0723521	0.023665	0.0161335	-0.0045154	0.0596917	0.0040384	0.00225263	0.162524	0.0731411	0.00387566	0.00156478	0.232857	0.290744
NULL	0.0371147	0.19993	0.0952575	0.197128	0.0522067	0.122204	-0.00431638	0.0261637	0.11743	-0.00472499	0.0408957	0.272471	0.0396288	0.121943	-0.00110242	0.130545	0.0815738	0.12482	-0.00248234	0.0187216	0.00229492	0.0905818
NULL	0.0165594	-0.00460444	0.0479116	0.0712331	0.0145583	0.0850606	0.06296	0.094193	0.00384329	0.171171	0.0116415	0.0464248	0.142905	0.149774	-0.00456651	0.130545	0.0465168	0.0167831	0.0305283	0.0981106	0.104347	0.0306047
NULL	0.078441	0.225141	0.0804266	-0.000908389	0.0179368	0.12699	0.117335	0.130709	-0.00458348	0.138046	0.012541	-0.000647991	0.0575095	0.0962949	0.00176798	0.0492765	-0.00274423	0.0857021	0.120359	0.120966	0.118807	0.164745
NULL	0.0436901	0.0594478	0.195137	-0.00297164	0.0723296	0.012306	0.300649	0.135819	0.0022663	0.157443	0.00944495	0.194308	0.125042	0.0766715	0.287243	-0.00147707	0.0103241	0.0255986	0.046688	0.00241532	0.0191352	0.101559
NULL	0.00191758	0.0755015	0.0248506	0.130969	0.0339065	0.0740039	0.0393797	0.102167	0.087955	0.184134	0.0157063	0.144573	0.0232002	0.0858532	0.00873176	-0.00163627	0.0513283	0.387559	0.119683	-0.00280334	0.095224	0.114952
NULL	0.116805	0.295265	0.24062	0.0421258	0.215244	-0.0028572	0.064414	0.0050978	0.129012	0.0637893	0.012541	0.00526424	0.000806689	0.00278888	0.00799245	0.364614	-0.0015569	0.0277771	0.00160048	-0.0044186	-0.00442988	0.109301
NULL	0.0682694	0.000285155	0.00850209	0.094447	0.026901	0.199094	0.0900678	0.00365431	0.134812	0.319451	0.0040384	0.0188176	0.122785	0.116477	-0.00486558	-0.00471599	0.0312954	-0.00464409	0.115379	0.11826	0.0850993	-0.00452623
NULL	0.10428	0.18926	0.055849	0.271297	0.0406567	0.0554274	0.0794425	0.114165	0.0309579	0.163173	-0.00500358	0.00826369	0.00887348	0.0197712	-0.00455219	0.0813556	0.0315767	0.0482616	0.29079	0.0479782	0.00857421	-0.00445289
NULL	0.0781861	0.121542	0.30838	0.181685	0.105934	0.0479422	0.0218214	0.0802676	0.0598483	0.0123665	-0.000101598	-0.00494034	0.0309897	0.19015	0.461543	-0.00309249	0.0268985	0.0150848	0.0985536	0.0591225	-0.00347899	0.011726
NULL	0.123139	-0.00495557	0.0553895	-0.000565797	0.208047	0.0648509	-0.00477695	0.102366	0.432532	0.0487429	0.00589195	-0.00347515	0.332002	0.11827	0.00291309	0.00881149	-0.00456709	0.0174332	0.0258184	0.276328	0.126826	0.121053
NULL	0.031404	0.051903	-0.00494412	0.0175775	0.368147	-0.00409312	-0.0031916	-0.00279696	0.296133	0.189921	0.00855928	-0.00305514	0.0690195	-0.000292407	-0.00064468	-0.00480211	0.0426432	-0.0049326	0.0310279	0.109359	0.00371806	0.0206758
NULL	0.00578437	0.0147747	0.118957	0.164061	0.0912465	0.115016	0.0737003	0.29901	0.0817678	0.232123	0.0119707	0.00623001	0.102078	0.270482	-0.00472261	0.0599366	0.138275	-0.00466883	0.0141604	0.149511	0.0615284	0.200307
NULL	0.00279494	-0.00436209	0.0392839	0.00229806	0.0593477	0.0172287	-0.00476324	-0.00149008	0.017479	0.337589	0.00686026	0.00715679	0.0851134	0.0714156	0.00855928	0.272611	0.154488	0.00997324	-0.0050357	-0.00278335	0.262353	0.135827
NULL	-0.00270769	0.150358	0.0818587	0.0778645	0.0616684	0.142625	0.105429	0.380163	0.00473386	0.193937	0.0116415	-0.00284695	0.108945	0.0144826	0.00573005	0.0394661	-0.00301933	0.327822	0.031656	0.0762473	0.0666822	0.0553871
NULL	0.107042	0.0614274	0.0916484	-0.00493739	-0.00476831	0.00740337	0.109585	0.000298105	-0.00194629	-0.000247092	-0.0015687	0.17454	0.0516661	-0.00497986	0.0108316	0.0816455	0.209615	0.0158462	0.000513725	0.0271116	0.145412	-0.00467946
NULL	0.0957615	-0.00114054	0.0552463	0.055588	0.0797294	0.184672	0.0496037	0.0432895	0.265937	0.054266	0.0050858	0.128605	0.128203	0.0833488	0.00756332	0.00012453	0.140243	0.0240576	0.211187	-0.00133951	0.0783187	0.0975392
NULL	0.0160746	0.0210602	-0.00279498	0.0171335	0.0788685	0.229711	-0.00102546	0.277118	0.257146	0.0546523	0.00573005	0.00693138	0.110951	-0.00482291	0.00742611	0.00191191	0.0404893	0.100465	0.193337	0.0301111	0.00270411	0.191945
NULL	0.141375	0.0490568	0.103648	0.100695	0.469616	0.140773	0.0360582	0.121799	0.0585204	0.402807	-0.000101598	0.0554964	0.113732	-0.00467695	0.00686026	0.00800362	0.266535	0.00790203	0.0063443	0.0119725	0.0616509	0.00389885
NULL	0.0446141	-0.00346357	0.0659834	-0.00222762	0.0123928	0.231731	0.0762957	0.0571124	0.361933	0.0288651	0.413259	0.0584739	0.00787046	0.0240267	0.00639032	0.00604806	0.370371	0.0806967	0.13133	-0.00102296	0.249945	0.0270066
NULL	0.307023	-0.00417875	-0.00510977	0.175375	0.0434549	0.109059	0.00137704	0.09424	0.0387409	0.234495	0.0139644	0.0223191	-0.00447182	-0.00118623	-0.00388739	0.0820505	0.108196	0.063964	0.0119877	0.089936	-0.00485653	0.0197549
NULL	-0.00440151	0.180833	0.522337	0.102324	0.0636696	0.0905165	0.127973	0.163911	0.300629	0.180908	0.155879	0.0801691	-0.00395806	0.0072142	0.00122878	0.100562	0.00504672	-0.00029521	-0.00355225	-0.000749291	-0.000649456	0.0386776
NULL	0.0314955	0.0500095	0.00261904	-0.00520501	0.0884501	0.110824	0.121802	0.124574	0.198991	0.114758	0.00969443	0.00427784	0.237462	-0.00442861	-0.00283895	0.00437467	0.0171454	0.0786721	0.115414	0.14516	0.170646	0.0516926
NULL	0.271641	0.0800402	0.0189725	0.00860712	0.0723296	0.138591	0.0483352	0.276361	0.0206603	0.162416	0.0114009	0.142001	0.0774011	0.239836	0.00530777	-0.00295315	0.106393	0.102308	0.0197832	0.2958	0.0653854	0.152265
NULL	0.0258492	0.180469	0.0336783	-0.00468482	0.0406567	0.00906626	0.471991	0.43623	0.0344946	0.0107135	0.00855928	-0.00362673	0.272939	0.00343856	-0.00355339	-0.00135281	0.0428809	0.0116152	-0.00477503	-0.00438621	-0.00351089	0.0657129
NULL	0.0197337	0.00871873	0.00548107	-0.00253814	0.0967382	0.123808	0.0400463	0.00444242	0.340103	0.0182735	0.670768	0.185629	0.124329	0.0770579	0.00122878	0.130545	0.0814816	-0.0037522	0.12429	0.0493951	0.0499754	0.104911
NULL	0.0314955	0.18814	0.00687487	0.140961	0.305755	0.0658413	0.00411528	0.0600055	0.154125	0.0301144	0.0102628	-0.00319991	0.0587213	0.0052371	0.0040384	0.0526733	0.00250119	0.0352746	-0.00252659	0.0673136	0.189232	0.0509935
NULL	0.394465	0.0170651	0.0149791	0.0217367	0.106986	0.0904599	-0.00204144	0.102788	0.221906	0.0864824	0.0128032	0.285735	0.141796	0.182112	-0.000522035	0.0293698	0.0465485	0.283025	0.233642	-0.000952023	-0.00212387	0.128768
NULL	0.00302033	0.188307	0.0117795	0.00367582	0.0702166	0.00162079	0.00584962	0.0463373	0.0276652	0.0709401	0.582024	0.0376232	0.148789	0.127331	-0.00336231	-0.000566703	0.165366	0.00844106	0.114517	0.252493	0.0155073	-0.00488056
NULL	0.0933245	-0.00448945	0.354685	0.11269	0.0201898	-0.00224262	0.0707516	0.0469539	0.0858242	-0.00449733	0.140981	0.142228	0.185054	0.0894229	0.00686026	0.19295	0.0894901	0.0453267	0.00738652	0.029665	0.0953441	0.108128
NULL	0.0905846	0.245794	0.0928185	0.226086	0.0764793	0.210637	0.0496037	0.105486	0.111308	0.180908	0.0215239	0.27384	0.0576095	0.0753035	0.00573005	9.50172e-05	-0.00182518	0.0226041	0.318283	0.228899	-0.00385287	0.00343369
NULL	0.0611195	0.00699411	0.126479	-0.00452543	0.0541307	0.0202214	0.437599	0.121363	0.0494908	0.0462328	0.00686026	0.195113	0.0524835	0.0949136	0.00281779	-0.0038161	0.0285448	0.00669307	-0.00390486	0.0249908	0.00254254	-0.00368066
NULL	0.178895	0.086716	0.20403	0.00474165	0.0468273	0.272163	0.214121	0.0655208	0.128534	0.087495	0.00122878	0.0488569	0.0881582	0.0827789	-0.00240404	0.300595	0.0709417	0.15544	0.0108193	-0.00145022	0.0278309	0.260163
NULL	0.0157441	-0.0046997	0.0160609	0.136735	0.0466762	0.236664	0.00105558	0.0792303	0.0191734	-0.00167681	-0.00455219	-0.00403967	0.0110212	0.03311	-0.00198381	0.00229348	0.215321	-0.00452172	0.0193192	0.116198	0.0853439	0.0565967
NULL	0.159545	0.00263741	0.0420028	-0.00292733	0.049637	0.0128713	0.0728152	0.0608576	0.11737	0.0620978	0.373571	0.0226577	0.116478	0.112849	0.00291309	-0.00369009	0.0349492	-0.00454718	0.0750934	0.0240786	0.105826	0.0473549
NULL	0.100864	0.128768	0.0131923	0.123652	0.0421615	0.00663705	0.114402	0.131355	0.350243	0.199461	-0.00476811	0.105653	0.0805019	0.254605	-0.000451163	-0.00301933	0.0474266	0.00804466	0.0341224	0.06701	-0.00158253	0.116882
NULL	0.0540395	0.0653452	0.246989	0.154908	0.0957186	0.101056	-0.0011812	0.0142991	0.165503	0.1201	0.00328777	0.0484013	-0.0049887	0.0851379	0.00680876	0.00133005	-0.00480211	-0.00387508	0.0867095	0.0103181	0.284048	0.0945618
NULL	0.039122	0.284146	0.144964	0.0144586	0.128323	0.133374	0.00464239	0.307203	0.0691598	-0.00484666	-0.000925053	0.0528174	0.165918	0.366381	0.482173	0.0069264	0.0709454	-0.00324063	0.103219	0.00257834	0.0385132	0.218085
NULL	-0.0033735	0.113601	0.113216	-0.00175321	-0.00116041	0.0880099	0.131571	0.0402861	0.0394358	0.145232	-0.00283895	0.0210433	-0.00496063	0.195572	0.405109	0.00815838	0.215321	0.0488693	0.107184	0.00831361	-0.00382112	0.147931
NULL	0.0851303	0.00376004	0.0697426	0.0115388	0.0783534	-0.0025718	0.179655	0.0819305	0.0168044	0.0254897	0.00721735	0.175968	0.0405901	0.0703414	0.00799245	0.00723118	0.146988	-0.000462354	0.114814	0.0368259	0.238615	0.0043693
NULL	0.0557646	0.0742257	0.0343558		0.0108359	0.167366	0.0695272	0.386415	0.0044505	0.0728676	0.0038033	0.139249	0.170756	0.151058	0.00291309	-0.00476063	0.0204509	-0.00503104	0.0952984	0.198378	0.00727785	0.165163
NULL	0.0641493	-0.00395791	0.123706	0.25116	0.0484847	0.0830737	0.106895	0.00656487	0.307785	0.00139142	0.0270253	-0.00283015	0.265087	0.0971973	0.138128	-0.00448244	0.10781	0.103712	0.022339	0.0160987	0.0121483	0.0807905
NULL	0.133294	0.0281325	0.180636	0.119624	0.219416	0.0988343	0.143588	0.107337	0.00660419	0.117555	-0.00480388	0.00978425	0.155284	0.15583	0.00291309	0.0276041	-0.00197303	0.0332328	0.000405353	-0.00414898	0.183765	0.163336
NULL	0.0188533	0.114737	0.106077	0.165724	0.0825115	-0.00145765	0.159299	0.0630966	0.108493	0.0519361	0.0119891	0.178217	0.268409	0.00260537	0.0034755	0.0394661	0.00723118	0.345753	0.112698	0.00235077	0.101109	-0.00504748
NULL	0.316921	0.120154	0.0618992	0.24202	0.047693	0.203606	0.0449761	0.0976605	0.126435	0.0255511	-0.00283895	0.225169	0.0823252	0.225405	0.00159233	0.134442	0.153714	0.0390712	0.273977	0.279633	-0.000102875	0.070837
NULL	0.121559	0.364079	0.026472	0.120901	0.00141935	-0.00386523	0.00421022	0.0324928	0.0539693	0.26608	0.00573005	0.116106	0.0314586	0.00726616	0.0040384	0.133884	-0.000608006	0.108503	0.108143	0.102221	0.106374	0.00509284
NULL	0.0122342	0.190502	0.0358382	0.0598465	0.323376	0.0338756	0.0731984	0.319585	0.0154756	0.0106938	-0.00455219	0.00978425	0.159075	0.0719772	0.00516568	-0.00772596	0.152851	0.0715121	0.130175	0.0578042	0.2066	0.117399
NULL	-0.0020425	0.0348991	-0.00166673	0.148546	0.0958653	0.172916	0.0889881	0.129793	0.00651131	0.132589	0.00291309	0.146115	0.125988	0.350353	0.00236494	0.0386077	0.0145632	0.0156094	0.052296	0.0276098	0.295087	0.0159644
NULL	0.00269193	-0.000965275	0.346424	0.0999024	-0.00530535	0.272014	0.0479712	0.0142765	0.00443534	0.0757893	-0.0037522	0.100544	0.0602767	0.115874	-0.00456563	0.0312571	-0.00215957	0.0114701	-0.0047426	0.309753	0.162751	0.212305
NULL	0.122297	0.049797	0.109952	0.0290342	-0.00487063	0.0586875	0.0900678	0.0634616	-0.003886	0.0235273	0.0162872	0.0224244	0.0684925	0.0224276	-0.00418826	0.0528687	-0.00242915	0.0481404	0.0751875	0.167756	0.0191995	0.0209767
NULL	0.0721127	0.0537435	0.0544282	0.0357503	0.00231865	0.0149375	0.400888	0.297657	0.0214229	0.133512	0.0148511	0.173779	0.112308	0.146557	-0.00418826	0.120003	0.101294	0.00963728	0.101386	0.0472113	0.238329	0.0454136
NULL	0.0825699	0.225058	0.430622	0.00719685	0.142604	0.150695	0.0450342	-0.00210332	0.119966	0.16086	0.012541	0.325205	0.044717	0.0303115	0.00573005	0.0096012	0.109363	0.0686455	0.0534781	-0.00341935	-0.00102741	0.158475
NULL	0.0956964	0.0299068	0.0796913	0.0634227	0.0644068	0.187355	0.321919	0.0324597	-0.00119154	0.307745	0.0050858	0.0562118	0.0715867	0.15491	0.265499	0.105248	0.089843	0.0143404	0.00380796	-0.00480686	0.0475972	-0.00431194
NULL	0.0371164	0.0162696	-0.00300933	0.235385	-0.00503293	0.208836	0.0396466	0.0241115	0.177901	0.158263	0.00742611	0.141432	0.138936	0.158865	0.00686026	0.134442	-0.00157503	0.0368975	0.00718772	0.140366	0.15396	0.113382
NULL	0.0957388	0.254233	0.0519106	0.167106	0.0730924	0.310724	0.279986	0.258239	0.217824	0.0532307	0.00799245	0.0011922	0.0838167	-0.004091	0.00178973	0.0069264	-0.00480211	0.102155	0.00241586	0.035799	0.210106	0.0827234
NULL	0.0278017	0.167705	0.0333705	0.240734	0.0285645	-0.0054439	0.00959388	0.240846	0.0462919	-0.00233204	0.00944495	0.000273817	0.149366	0.0868044	0.0123151	0.0411482	-0.00475857	0.0143417	0.319268	-0.00370185	0.0574675	0.0645355
NULL	0.0864938	0.191284	0.284494	0.0626735	0.00825668	-0.00450294	0.00489978	0.101975	0.249823	-0.0023998	0.0102628	0.0788493	0.071135	0.341435	0.00235116	0.0757138	0.127759	0.367394	0.009517	0.107063	0.100478	0.0248712
NULL	0.0248514	0.343008	0.0202533	0.0847145	0.0123782	-0.000766643	0.149693	0.0387946	0.137121	0.0222923	-0.00307718	0.124425	0.119761	0.011008	0.00127179	-0.00471089	0.134442	-0.00280195	-0.0028152	0.115874	0.0162174	-0.000462394
NULL	0.325171	-0.00308932	0.216102	0.0476926	0.0407613	0.00235777	-0.00477975	0.0849674	0.0182465	0.00502796	0.312155	0.00826369	-5.27415e-05	0.121186	0.637303	0.200576	-0.00703529	0.0482205	0.0953011	0.0525581	0.0398292	0.0645355
NULL	0.079509	-0.00171591	-0.00291049	0.271758	0.276636	0.0259035	0.0571526	0.120166	0.398782	-0.00459406	0.00855928	0.358572	0.511815	0.167404	0.00742611	0.140278	0.197743	0.0369367	0.412087	0.0413682	0.0866266	0.115956
NULL	0.101377	0.216301	0.0703603	0.134936	0.471617	0.153923	0.0263402	0.295318	-0.00140411	0.204181	0.193472	0.0724713	0.0354872	0.196056	0.0114009	0.266535	0.0272985	0.243762	0.209839	0.0253051	0.112922	0.096104
NULL	0.063892	0.145595	0.00274467	0.018699	0.000407506	0.29718	0.121747	0.0979892	0.0454877	0.214287	0.0038033	0.160569	-0.00302422	0.141477	0.00855928	0.0816078	0.105838	-0.00466883	0.0154593	0.13565	-0.00327692	0.00932068
NULL	0.0214549	0.0270671	-0.00151205	0.00780087	0.0720029	0.00184226	0.104306	0.133376	0.0111331	0.0920862	0.0943704	0.00685819	-0.00271051	0.00686546	0.00516568	-0.00513268	0.0816078	-0.000617333	0.0548413	0.18435	0.302718	0.0209218
NULL	-0.00200464	0.00107611	0.0636902	-0.00494784	0.0241703	0.186483	0.389144	0.0172005	0.29794	0.172484	0.00220843	0.00114961	0.0236535	0.0639704	0.00342177	0.158938	0.0816455	-0.00296758	0.263223	0.00702513	0.230672	0.112134
NULL	0.128626	0.319893	0.00107428	0.0217824	0.241228	0.0269643	0.249841	0.11767	0.0353614	0.0857298	0.355725	0.155497	0.112547	0.0353116	0.00893487	0.00416592	0.167406	0.220571	0.497857	0.0764928	-0.000869427	0.10595
NULL	0.0812488	0.175604	0.0547665	-0.00365249	-0.0046418	0.000343235	0.100572	0.0014809	0.0851676	0.0195308	-0.00409773	0.124741	0.011937	0.361304	-0.00280772	0.140278	-0.000430314	-0.00391776	0.0533257	-0.00307803	-0.00347133	0.132957
NULL	0.0853517	0.122932	0.0482616	0.0129332	0.0672336	0.0699248	0.00193561	-0.00475815	0.120933	0.0115267	0.366698	0.166007	0.199147	0.0738731	-0.00198381	0.037529	0.00593027	0.0978226	0.338766	0.0347169	0.261238	-0.00476915
NULL	0.0421814	0.239849	0.129775	-0.00140111	0.36341	0.101949	0.0158036	0.131355	0.0500223	0.156466	0.000235765	0.145335	0.153819	0.0257265	0.00629491	0.119229	0.143277	0.223887	0.0699493	0.0736893	0.175158	0.0572424
NULL	0.026001	0.00494378	0.351073	0.0659197	0.0747301	0.00845103	0.156282	0.00257198	0.109732	0.11431	0.100175	0.0028567	0.0806265	0.430339	0.0382776	0.0465485	0.110283	-0.000451376	0.179114	0.137239	0.043542	0.0847854
NULL	0.00643006	0.0797027	0.115943	-0.00538488	0.188275	0.0599061	0.126102	0.00319581	0.0807487	0.228612	0.00629491	0.00366382	0.257889	0.163635	-0.00110242	0.00280963	0.00630619	-0.00527284	0.0947393	0.0857255	0.23087	0.053387
NULL	0.158176	0.106673	0.0907154	0.0967269	0.059229	0.0325534	0.0695272	0.0250703	0.0774648	0.0356771	0.0098971	-0.00131235	0.0750631	0.0375852	0.0046018	0.0124703	0.17454	0.0975859	-0.00456987	0.409688	0.0455944	0.0390428
NULL	-0.00460564	0.109543	0.156518	0.149317	0.122703	0.0179826	-0.000474407	0.0214069	0.00915013	0.159743	0.0159733	0.148673	0.309897	0.0568655	0.00799245	0.154984	0.00218152	0.112141	0.000580238	0.0198335	0.0319195	-0.00188693
NULL	0.040662	0.248137	-0.00484625	0.275355	0.00100773	0.105016	-0.00213646	0.0276314	-0.00102174	-0.00230912	0.0122224	-0.00180751	0.00640361	0.00286305		0.195407	0.215881	0.00960613	0.0375453	0.0290689	0.0419152	0.0227022
NULL	0.239054	-0.00215455	0.00316432	-0.00517479	0.0424499	0.0129052	-0.00380542	0.0584084	0.155178	0.124162	0.380527	0.106311	0.144976	0.131995	-0.00396509	0.0341478	-0.00473272	0.377474	0.0262974	0.249988	0.00868275	0.00646047
NULL	0.146697	0.00210989	0.100478	0.0198427	-0.00179317	0.0235082	0.0180714	-0.0023062	0.0225196	0.078052	0.0213302	0.0431244	0.132443	-0.0028983	0.00516568	0.0484353	0.173779	0.0297999	-0.00499104	0.13312	0.124071	0.0598099
NULL	0.128344	0.1034	0.00479592	0.215211	0.0728488	0.0243146	0.0318083	0.147526	0.0214229	0.216812	-0.00458465	0.0226577	0.0173876	-0.00516148	0.00629491	0.0155973	-0.000134294	0.0790274	0.0174387	0.288561	0.0313739	0.0621714
NULL	-0.00472751	0.0285197	0.00889048	0.0479673	0.0107545	0.103763	0.0398821	0.107566	0.119529	0.128086	-0.00198381	0.0562118	0.0329512	0.0286236	0.0040384	0.0273303	0.00779192	0.10436	0.0725186	0.00114548	-0.00485843	-0.000332687
NULL	0.061305	-0.00316496	0.00461452	0.0106427	0.224871	-0.00123511	0.00524634	-0.00454203	0.00896024	0.125512	0.0119038	0.188978	0.0753741	-0.00134554	0.00516568	0.000689882	0.11791	0.00526524	0.0276348	0.184936	0.0706355	-0.00120982
NULL	0.121045	-0.000837969	-0.00184714	0.0970759	0.186682	0.0237908	0.174821	0.027463	-0.0022298	0.0479491	0.00814801	-0.00516446	0.0109741	0.0110638	0.00291309	0.0286619	0.00406131	-0.00458075	0.114517	0.118732	0.0262926	0.183742
NULL	0.210621	0.0331705	0.0866464	0.0360745	0.0714375	0.101905	0.059781	0.066699	2.7218e-05	0.097272	0.568042	0.174472	0.135897	0.114351	0.00912661	0.140278	0.0815738	0.0695329	0.114517	0.196458	0.00460433	0.0573934
NULL	0.0274719	-0.00349573	0.0152931	0.0388493	0.365203	-0.00146764	0.00955775	0.211805	0.105307	-0.00443998	0.00192129	-0.00345822	0.118218	0.428172	0.00521069	0.0249974	0.106671	0.0669504	0.0195356	0.0387514	0.0438393	-0.00415474
NULL	0.0755535	-0.00465699	0.0130158	0.00737542	0.014916	0.0676938	0.046688	-6.74318e-05	0.00748825	0.140382	0.0186122	-0.00460029	0.0826254	0.342964	0.00756332	0.0017883	0.0126111	-0.00299329	0.092514	0.0744529	0.191281	0.11281
NULL	0.235783	0.182431	0.169424	0.00814591	-0.00325668	0.0180771	0.169097	0.0614904	0.180665	0.180746	0.443749	0.134313	0.457872	0.175803	0.00235116	0.108026	0.0305431	0.0960624	0.0261655	0.00670003	0.0596147	0.229808
NULL	0.0510013	0.0969428	0.331237	0.10265	0.0476129	-0.00133133	0.02388	0.0522103	0.224377	0.214975	0.070624	0.0190549	0.150296	-0.00456831	0.000781699	0.106892	0.0364598	0.505832	0.00440996	0.0105579	0.0783537	0.142721
NULL	0.134299	0.0081679	0.0330766	0.0470911	0.283002	-0.00249066	0.0628311	0.0218386	0.0944906	0.0466309	0.00516568	0.0788493	-0.0033589	0.231734	0.00799245	0.23964	0.164276	0.113061	0.157759	0.068254	0.183892	0.125006
NULL	0.0920185	0.104742	0.108704	0.0365429	1.42774e-05	0.100926	-0.00136122	0.120516	0.213289	0.0519735	0.0102628	0.0548943	0.103666	0.161682	0.00855928	0.197867	0.164066	0.00844106	-0.00425669	0.00478463	0.0167066	0.0787785
NULL	0.043688	0.220224	-0.00184061	0.0357926	0.0812063	0.339671	0.0589249	0.110744	0.00254163	0.0236722	-0.00487022	0.0251154	0.0209774	-0.0050047	0.00178973	0.107084	0.104701	0.0679632	0.0555979	0.102287	0.0922025	-0.00448875
NULL	0.112326	0.141816	0.0394575	0.0417891	-0.00505671	0.037591	0.00889737	0.128268	0.00658906	0.363961	0.0166147	0.0320266	0.0014885	0.0338535	0.00178973	0.015291	-0.00485551	0.019139	0.099532	0.161864	0.0220753	-0.0022298
NULL	0.136048	0.0290329	0.0774731	0.0774685	0.0345376	0.126698	0.00600961	0.0275633	0.141338	0.0676617	0.00912661	0.129351	0.0203131	0.205758	0.00235116	-0.00485551	0.0427786	0.213428	0.18431	0.0110344	0.0136665	0.0233086
NULL	0.300022	0.0160226	0.197039	0.0111102	0.0223137	0.0408417	0.162323	0.00560178	0.0205655	0.147221	0.00573005	0.121761	0.0521557	0.0988123	0.00235116	0.160321	0.0359288	0.0552383	0.305722	0.00590419	-0.00464136	0.155212
NULL	0.0921375	0.346445	0.308932	0.0125875	-0.0046418	0.0112589	0.0793462	0.0419301	0.162952	0.275966	0.00537196	0.142001	0.0256185	0.351802	-0.00443633	0.00280963	-0.00450981	0.0256499	0.0247518	0.0217127	0.223274	0.0388149
NULL	0.0676731	0.0725895	0.0774731	0.227164	0.0677956	0.0107543	0.240301	0.0400188	0.0342629	0.0169595	0.0114009	0.0724713	-0.00249186	0.0183324	0.00756332	0.0930627	0.213963	0.303896	0.0310279	0.0201636	0.278182	0.180652
NULL	-0.00387927	0.0434268	0.0563294	0.149331	0.0119452	0.0399922	0.00576869	0.226461	0.0912102	0.00705535	-0.00132939	0.157556	0.0227593	0.0699549	-0.000451163	-0.00186303	-0.00394299	0.0263976	-0.000904123	0.24763	0.213857	0.287016
NULL	0.0670319	0.191224	0.25234	0.197649	0.0522338	-0.00364606	0.126277	0.10656	0.131781	0.181579	0.00147451	-0.00178373	0.0819642	0.0174145	0.0034755	0.0368004	0.120806	0.111425	0.0686997	-0.00042314	0.221358	-0.00126708
NULL	0.0979303	0.0313476	0.0632438	0.118084	0.0967929	-0.00481726	0.0628698	0.080579	0.373969	0.149264	0.000781699	0.00248737	0.114158	0.162793	0.000668311	-0.00319854	0.105211	0.0699766	0.131468	-0.0045545	0.0325933	0.115468
NULL	0.0659055	0.17055	0.11052	0.00780087	0.0712107	0.0432566	0.167642	0.170956	0.0613446	0.0411013	0.32112	0.0272728	0.092556	0.0529624	0.00291309	0.115234	0.133287	-0.00359933	0.116934	0.13004	0.206985	0.05162
NULL	0.00768911	0.134946	0.00883531	0.033409	0.0651773	0.102465	0.0759271	0.210667	0.127869	0.0120262	-0.000177386	0.111197	0.0481178	0.0152883	0.00573005	0.141461	0.00064264	0.0766898	0.0215338	-0.00251254	0.0382297	0.150685
NULL	0.018966	0.0735589	-0.00328905	0.0629241	0.0226521	0.073831	0.085204	0.124823	0.0918522	0.105046	-0.00111079	0.0088379	0.000404794	0.00325363	0.00236494	0.162345	0.00437467	0.0278313	0.0415207	0.104248	0.0908514	0.00339299
NULL	0.0237728	-0.00454721	0.0795631	0.131149	-0.00188054	0.028314	0.00344763	-0.00138658	0.0209857	0.144671	-0.000177386	0.00105332	0.110822	0.101541	0.00912661	0.0194109	0.0816455	0.126437	0.0423929	0.178147	0.0463685	0.0336685
NULL	0.200632	0.0301688	0.0948406	0.0130122	0.00402137	0.165997	-0.00491726	0.0437534	0.0989183	0.0834831	-0.00527874	0.175732	0.0995815	0.364963	0.0108316	-0.000359916	0.0130829	-0.00162645	0.0906734	0.11905	0.0985616	0.00244187
NULL	0.074113	0.0708265	-0.00318146	-0.00162753	0.0651773	-0.00513603	0.104397	0.00039007	0.092013	0.00205895	0.0040384	0.00198637	0.144743	0.0623146	0.00742611	0.12478	0.0377166	0.124472	0.0722389	0.0329957	0.1275	0.0309521
NULL	0.049543	-0.00201861	0.0894396	0.290834	0.00987847	0.284916	0.00305679	0.455582	0.11345	0.00188778	0.131201	0.0159781	0.149038	0.150176	0.0151256	-0.00308815	0.00218528	0.0191332	0.126358	0.0351558	0.200675	0.00874213
NULL	0.0157525	0.00324542	0.0566085	0.0192621	0.102088	0.0439744	0.199302	0.0407316	0.0845556	0.0156456	0.00799245	0.00427784	-0.00430008	0.156034	0.00157944	0.0303785	0.00163486	0.244694	0.22138	0.0731714	0.321069	0.00127691
NULL	0.120103	0.00601473	0.070883	0.0262795	0.0575722	-0.00341584	0.0964556	0.146364	-0.0049135	0.0473459	-0.00107926	0.0778164	0.133637	0.0207849	0.0034755	0.0139289	0.140243	0.559738	0.0686997	0.0318594	0.049884	0.260624
NULL	0.122408	0.0616314	0.381913	-0.00321965	0.0120403	0.0126552	-0.0031916	0.0664026	0.222265	-0.000912061	0.0043227	-0.00398365	0.111179	0.145335	0.136643	0.0260195	0.0399193	0.0293734	0.214326	0.0261695	0.0858589	0.0170242
NULL	0.141667	-0.00340802	0.0501947	0.0803295	0.0895467	0.283251	0.0903823	0.0204175	0.0794479	-0.00531454	0.0151256	0.153807	0.0393653	0.0298704	0.0034755	0.121245	0.121761	-0.000312933	-0.0034724	0.0252259	0.240593	-0.004241
NULL	0.0537269	0.210657	0.0900768	0.097558	-0.00252468	0.0217824	-0.00135431	0.142234	0.110344	0.182984	0.00969443	0.322222	-0.00495557	0.0181928	-0.00388739	0.00429787	0.00665581	0.000927305	0.0447899	0.142358	-0.00433679	0.0645355
NULL	0.0314955	0.0133856	0.438992	0.0422324	-0.00443697	0.0347681	-0.00499132	0.0748956	0.0566292	0.0584532	0.0119707	0.0123544	0.0865207	0.0443383	0.0034755	0.176426	0.060277	0.00848099	0.458691	-0.00223523	0.166796	-0.00524043
NULL	0.12044	0.282996	0.0235903	-0.00460391	0.0123717	0.104307	0.429168	0.0138812	0.0669559	0.122091	0.0538096	0.019132	0.01636	-0.00473648	0.174343	0.194382	0.2063	0.137832	0.224486	0.0215392	-0.00502696	0.0924728
NULL	0.371022	-0.00172464	0.102415	0.300873	0.0769925	0.0147123	0.0620539	0.0931316	0.105271	0.0632292	0.0128032	0.064025	0.266585	0.0339578	-0.00388739	0.00390248	0.143918	0.0209304	0.179114	0.0453326	-0.00482116	-0.00490731
NULL	0.0773903	-0.00154461	0.0753202	0.106084	0.0413647	0.0631408	0.239186	0.041017	0.0178267	0.00971796	-0.00299622	0.00219408	0.101787	0.162118	0.00686026	0.0321369	-0.00124493	0.163655	-0.0028959	0.0366918	-0.00444705	0.00539262
NULL	-0.000575186	0.174882	-0.0051976	0.0572359	0.437339	0.0192949	0.0112795	0.000338185	0.103569	0.0164107	0.00573005	-0.00463267	0.0649219	0.0697791	0.00342177	0.0382598	0.166717	0.0871729	0.103026	0.154043	0.0410386	-0.00315755
NULL	-0.00389651	-0.00298204	0.232967	0.0972784	0.0611921	0.00367878	0.335017	0.0362542	0.00268001	0.0873838	0.00484567	0.146556	0.384142	0.0491962	-0.00388739	0.000310605	0.0576667	0.0112058	0.00488435	-0.00104086	0.337404	0.152633
NULL	-0.00340978	0.0349239	0.00819938	0.00191297	0.0727335	-0.00380254	0.0766351	0.173483	0.0546833	0.0473795	0.00277644	0.0548943	0.127824	0.115128	0.0791235	0.00465313	0.218146	-0.00452671	0.168827	0.13028	0.223367	0.0697712
NULL	0.321436	0.119851	0.0271484	-0.00465703	0.00442516	0.12527	0.00216344	-0.0046804	0.135957	0.0628913	0.0157063	-0.00113744	0.00529628	0.133544	-0.00319201	0.0556067	0.00753011	0.115444	0.11818	0.166801	-0.00400453	0.00747769
NULL	0.229971	0.312733	0.0111079	0.0177632	-0.00435888	0.0337649	0.018881	0.0102161	0.0106891	0.190925	0.00141066	0.174882	0.438964	0.241927	0.000781699	0.0492899	0.0303785	-0.00401772	0.120766	-0.00474902	0.0313977	0.131224
NULL	-0.00372027	0.0770675	0.0298543	0.0243855	-0.000823285	0.011582	0.295101	0.237871	0.0535819	-0.00449782	0.012541	0.133329	0.0785832	0.0603341	0.000108332	0.0653392	0.0824736	0.0760111	0.0522393	-0.00450617	0.0971696	-0.0046654
NULL	0.229971	-0.000310386	0.144438	-0.00470515	0.00350406	0.0836576	0.176636	0.01517	0.0680859	0.110337	0.00029838	0.0609291	0.137908	0.184345	-0.00319201	0.0439988	0.0878877	0.00438484	0.0972336	-0.00486375	-0.00324903	0.059506
NULL	0.10893	0.256587	0.0334571	0.101313	0.122703	0.0163537	0.0765748	0.0871332	0.128356	0.125512	0.0043227	0.301696	0.112053	0.178071	0.00969443	0.140243	0.0104694	0.0359942	0.0282749	0.00169011	0.00772734	0.00161728
NULL	-0.00488653	0.423556	0.012281	0.115319	0.0938586	0.00335875	0.0256093	0.0603248	0.00016802	0.108384	0.00969443	0.0268756	0.116972	0.0427266	0.0040384	0.00723118	0.138976	0.0760226	0.316879	0.026296	0.110315	-0.00411005
NULL	0.0956964	0.0652708	0.0909603	0.130529	0.444396	0.0920811	-0.0031916	0.00321606	0.00365798	0.0237853	0.0146695	0.0246857	0.311969	0.167799	0.00235116	0.0194109	0.125704	0.346474	0.0199966	-0.00282424	0.224978	0.0181471
NULL	0.133256	0.108816	0.00742548	0.0158757	0.654085	-0.0002651	0.231006	-0.00422767	0.0270437	0.377148	0.0240631	-0.000595005	0.127437	-0.00194319	0.00629491	0.115234	0.0236782	0.0995434	0.0791101	0.0705558	0.00318656	0.099458
NULL	0.0923358	-0.00495764	0.002495	0.0036166	0.0271677	0.00913319	0.0088514	0.0796758	0.423467	0.233041	0.0107198	-0.00482494	0.0207892	0.0388452	-0.000593946	0.0312571	0.179493	0.0305274	0.124965	0.0512598	0.0389756	0.0194696
NULL	0.0178269	0.0448881	0.0305066	0.0294461	-0.00495861	0.0412458	0.133606	0.0883722	0.0879584	-0.00363074	0.0154	0.0285472	-0.00037363	0.0874945	0.0034755	0.141669	0.111735	0.0894596	-0.00446115	0.194766	-0.00231219	0.26074
NULL	0.128061	0.0460878	0.144842	0.0130134	0.0639755	0.0871494	0.0589643	0.0169278	0.270689	0.0105399	0.010479	-0.00446807	-0.00338336	0.0274912	0.00159233	0.161819	0.196402	0.074839	0.11582	0.0653777	0.145985	0.0851701
NULL	0.0530893	0.0323574	0.0697653	0.00720002	0.084235	0.172891	0.290805	0.127383	0.267541	0.093146	0.00277644	0.334891	0.0363398	0.0584583	0.0040384	0.0485883	0.339977	0.094682	0.0886563	0.146243	0.178001	0.0276798
NULL	0.0425912	0.0960164	0.150291	0.00592622	0.408065	0.120732	0.0690609	0.0305338	0.0763407	0.0877738	0.00127179	0.0209014	0.000680736	0.0103834	0.0046175	-0.0020468	0.136105	0.030165	0.44571	0.0962283	0.0569298	0.00241586
NULL	0.10893	0.0114332	0.104613	0.030785	0.375765	0.126549	0.130647	0.135592	0.000737574	0.111176	0.420813	0.0774655	0.0609945	-0.00461951	0.00122878	0.0394661	0.0799872	0.00354216	0.0944426	0.196328	0.115696	0.102339
NULL	0.0341927	0.114595	0.0774731	0.075733	-0.0048696	0.0456938	0.238763	0.119712	0.257146	0.0719777	-0.00110242	0.0943242	0.0518351	-0.00462429	0.0046018	-0.000335096	0.216746	0.0900768	0.0828349	-0.00416004	0.141335	0.106221
NULL	0.0379471	0.0603819	0.0317526	0.000482373	0.0286262	0.0377121	-0.00114353	0.0232806	0.112608	-0.00490942	0.010479	0.00500684	0.0267797	0.229897	0.0046175	0.00244793	0.177571	0.0213898	0.00421334	-0.00446323	0.270631	0.126525
NULL	0.129645	0.0548041	0.0105238	0.1942	0.153754	0.160837	0.16377	0.0957615	0.00872591	0.0704285	0.0139644	-9.39986e-05	0.0622644	0.00656951	0.00235116	0.147526	0.04232	-0.0041824	0.0133757	0.00725425	0.000942941	0.177555
NULL	-0.00459556	0.0411254	0.0375244	0.00595054	0.0818523	0.017729	0.11092	0.139844	0.296246	0.107685	-0.00465812	0.00427784	0.0307783	0.142505	0.00742611	0.0887946	0.210761	0.230705	0.401714	0.0236947	0.272141	0.0585425
NULL	0.321436	0.0764086	-0.000385623	0.0350721	0.0319315	0.109506	0.0261134	-0.00241841	-0.000775111	-0.00461023	0.00328777	0.029113	-0.00494694	-0.00301705	0.0212353	0.00244793	-0.00488908	0.0704035	0.0453651	0.21123	0.0647226	0.159443
NULL	0.300593	0.0782244	0.0739129	0.122737	0.0371859	0.156184	0.118272	0.0195905	-0.00142829	0.193937	0.019194	0.146248	0.103168	0.00280721	0.00122878	0.173007	0.00115058	0.0673626	0.0142825	0.0675681	0.141915	0.143086
NULL	0.0513415	0.18037	0.104998	-0.00456842	0.0369884	-0.00492076	0.0886855	0.358825	0.12121	0.00917041	0.0098971	0.314435	0.28366	0.0964629	0.0116415	0.10781	0.0394661	0.0416002	0.034414	0.00839674	-0.0050668	0.051903
NULL	0.0229267	0.0318661	0.00323129	0.154629	0.0733006	0.0220169	0.16868	-0.00123763	0.00788307	0.0952222	0.0222681	0.00399659	0.0638349	0.00992503	-0.00494318	0.057529	0.0601289	0.00655457	0.151922	0.26129	0.0644444	-0.00306478
NULL	0.00256603	0.181064	0.138208	0.179557	0.0645423	0.270269	0.293702	0.140307	0.0659793	0.00749098	0.00629491	0.0246857	0.010652	0.0939086	0.00291309	0.391828	-0.00433756	0.0167526	0.0238444	0.0195825	0.106627	0.124785
NULL	0.0436434	-0.00460727	-0.00196837	0.197205	0.269926	-0.00488612	0.0144023	0.0425221	0.0919474	0.216945	0.0114009	0.12926	0.0490717	0.0118423	0.021181	0.142656	0.00957851	0.122825	0.0316785	0.00929996	0.104006	0.121453
NULL	0.0735523	0.204348	0.0338183	0.0261696	0.450712	0.256479	0.13634	-0.00442441	0.0408277	-0.00201054	0.0358066	-0.00265204	7.02687e-05	0.0438857	-0.000522035	0.0513283	0.0387638	-0.00426012	0.0962773	0.178197	0.0879434	0.124785
NULL	0.0791482	0.108859	0.0896077	0.0947427	0.0891843	0.00269442	0.124182	0.116788	-0.00173302	0.10378	0.00296487	0.153276	0.119761	0.2279	-0.00110242	-0.00147707	0.140948	0.271801	-0.00426955	0.135257	0.217968	0.0299937
NULL	0.184786	0.167148	-0.00214083	0.062308	0.0413994	-0.000156318	0.11408	0.0623469	0.144433	0.0513423	0.00401928	0.0542145	0.187904	-0.000225066	-0.00480388	0.163454	0.174576	0.132109	-0.00140713	0.313583	0.0346081	0.0525256
NULL	0.101732	0.242757	-0.00456485	0.0556491	0.00218242	0.00637333	0.313	0.103803	0.0104037	0.0292185	0.0133838	0.130628	0.15012	0.0274912	0.000668311	0.340061	-0.00242915	0.0960415	0.0609564	0.00990311	0.185328	0.160524
NULL	0.209752	0.047059	-0.00494689	-0.000250035	0.0643601	0.0449366	0.0746315	0.00165092	0.00782969	0.0306939	0.00686026	0.0489689	0.104527	0.0307779	-0.00280772	0.00246307	0.00647925	0.0246094	0.0507123	0.193448	0.270983	0.00512026
NULL	0.0123432	0.0985483	0.0638754	0.164754	0.208047	0.088663	0.0502573	0.0627191	-0.000897924	0.0936361	-0.000177386	0.0195618	0.368933	0.170254	0.00799245	0.124078	-0.000731842	0.0351334	-0.00479841	0.0228784	0.247851	0.292565
NULL	0.00291505	0.142932	0.0219518	0.0913638	0.0573308	-0.00488878	0.0142526	0.080863	0.0155751	0.33143	0.00814801	0.186622	0.0204305	0.171998	-0.000976681	0.0117225	-0.00318098	0.219943	-0.00346532	0.0103608	0.15719	0.266483
NULL	0.119472	-0.00115716	-0.00437982	0.00302584	0.0228704	0.000242679	0.0571526	0.016338	0.06196	-0.00438289	0.50292	0.00232369	0.039096	0.159471	0.0180438	0.0769724	0.138275	0.138975	0.012472	0.166427	0.164893	-0.00415474
NULL	0.0351452	0.189733	0.0120416	0.274534	0.274369	0.0679396	0.0382973	0.132722	-0.00450651	0.171924	-0.00372454	-0.00284695	0.157444	0.0136461	0.0046018	0.0048203	-0.000134294	0.0152129	0.0375852	0.159274	0.142059	0.0994759
NULL	0.0464925	0.0111793	0.0364462	0.0970212	0.0573662	0.263863	0.13831	0.0110877	0.0971616	0.0237853	0.0110604	-0.0030926	0.0851982	0.0682383	0.00178973	0.00985766	0.106393	0.0101666	0.091149	0.0134587	-0.00451156	0.118611
NULL	0.00345742	0.0927007	-0.00481282	0.062018	-0.0046418	0.0173863	0.0782089	0.245832	0.0332609	0.0032697	0.00931475	0.177113	0.040097	-0.00389183	-0.00355339	-0.00358607	-0.000954223	0.0720606	0.00508719	0.00665053	0.0202214	0.00857994
NULL	0.122903	0.098092	0.00351715	0.0711092	0.00227445	0.0388614	0.154073	-0.00442441	0.0882625	0.107357	0.00742611	-0.00463753	0.268146	0.0141487	-0.00418826	0.00384148	0.0816078	0.130229	0.138435	-0.00230266	0.0136136	0.043881
NULL	0.130619	0.0823837	0.00136791	0.000729685	0.0702835	0.000994142	0.134523	0.12962	0.287093	0.210236	0.012541	0.0321727	-0.00252672	0.386531	0.214188	0.247878	-0.00478559	0.281034	0.313187	0.00569574	0.00736804	0.164965
NULL	0.420393	0.0282071	-0.00543395	0.356008	0.0726513	0.165252	0.160931	0.0728849	0.032857	0.0831656	0.0102628	0.0214516	0.319974	0.000417964	0.285756	0.115234	0.00706517	0.00821696	0.143111	0.000723989	0.000807944	0.12161
NULL	0.00430057	0.022662	0.101314	0.202357	0.092635	0.0291308	-0.00192724	0.0153164	0.125043	0.0430962	0.00349044	0.0268836	0.132243	0.143596	0.0040214	0.166065	-0.00157503	0.0922835	0.0680178	0.0254299	0.317899	0.167264
NULL	0.167963	0.0908614	0.0713785	0.0137188	-0.00158951	0.0521613	0.000716763	0.116819	0.239462	0.293036	0.00629491	-0.00417713	0.130596	0.0761596	-0.00154931	0.105211	0.00465313	0.0157288	-0.00486938	0.00271639	0.0275522	0.17793
NULL	0.0800291	0.318612	-0.000651001	0.0175455	0.0895477	0.0106176	0.0154004	0.034131	-0.00398498	-0.00345121	0.00277644	0.0780597	0.0125303	0.0810076	0.0046018	0.0137469	0.256395	0.017875	0.267663	0.143384	0.284048	0.0144499
NULL	0.166721	0.140258	0.0770727	0.0397039	0.0413994	0.111005	0.165777	0.0723999	0.0607986	0.26195	0.423922	0.019132	0.0845329	0.100866	0.00516568	-0.00446115	0.0789391	0.066577	0.0195356	-0.00134492	0.12521	0.064576
NULL	0.0957388	0.000427343	0.0907736	0.0585995	0.237365	0.00570714	0.0421652	0.0328333	-0.00384384	0.0444945	0.00176798	0.0832798	0.0906196	0.0548583	0.00629491	0.131123	0.298547	0.0376304	-3.02469e-05	0.0288303	-0.00178799	-0.000260461
NULL	0.121178	-0.00500001	0.0955456	0.0423549	-0.00260427	0.10972	0.0518453	0.127449	0.104721	0.193175	0.0115141	0.192731	-0.0044779	0.170671	0.00686026	0.0794876	0.142697	0.28705	0.118395	0.180837	0.235804	0.00284399
NULL	0.136235	-0.00309896	0.115753	0.205865	0.0157753	0.0185787	-0.00036746	0.00280141	0.0632124	-5.63498e-05	-0.000593946	-0.00501679	0.19056	0.154584	0.00629491	0.0513283	0.102035	0.0849234	0.0305283	0.155497	0.0479727	0.11523
NULL	0.289578	0.0798028	0.139449	0.150566	0.0496385	-0.004171	0.102896	0.084626	0.0826037	0.0124192	0.213062	0.167507	-0.00450895	0.210888	0.00799245	0.107118	0.0194049	0.079509	0.0679813	0.0328174	0.00463243	0.0099464
NULL	0.0483177	0.0686952	0.0680999	0.238484	0.00902173	-0.00480348	0.0181332	0.0292098	0.058259	0.000927256	0.012541	0.0244612	0.0788462	0.263036	0.00639032	0.131123	0.00229348	0.00195542	0.0509336	0.113368	0.188418	0.145853
NULL	0.0355747	-0.00454721	0.137005	0.128151	0.0628859	0.0850875	0.0044594	0.0169278	-0.00232018	0.123676	-0.00064468	0.019132	0.0382211	0.00644807	0.0046018	-0.0020468	6.38062e-05	0.076602	0.112871	0.155611	0.195142	0.105694
NULL	0.108023	-0.00419031	0.0930815	0.000650647	0.0299338	0.0578158	0.0496037	0.00666166	-0.00462651	0.00422054	0.0144069	0.254644	-0.00257133	0.138537	0.00573005	0.0743132	0.133024	0.124902	0.239011	0.0386096	0.0179643	0.0829992
NULL	0.395804	0.182731	0.0423259	-9.35063e-05	0.00529435	0.145702	0.00923783	0.102679	0.181969	0.000394263	0.00799245	0.046253	0.1151	0.0074951	0.00573005	0.158411	0.274127	0.0760111	0.171092	0.271055	0.0648873	0.0254161
NULL	0.00678718	0.236885	0.0542881	-0.000835	0.203959	0.211436	0.155268	0.0609665	0.0858736	0.00534526	0.145878	0.0140797	0.00207788	0.0114406	-0.00319201	0.191983	0.218146	0.0441484	0.0833976	0.154379	0.0422208	0.0196237
NULL	0.171921	0.0506518	0.122073	0.302203	-0.00505671	0.0817031	0.109974	0.13132	0.0174033	0.151302	0.612655	0.177056	0.0440265	0.0677482	0.0069775	0.121245	0.0725648	0.0488572	-0.00422629	0.122571	-0.00459915	0.0284188
NULL	0.0617616	-0.00118623	0.00722828	0.0752483	0.0699217	0.0596988	0.0120209	0.0146775	0.0330551	0.0224373	0.00999828	0.0106177	0.125116	0.172454	0.00127179	-0.00524243	0.0437312	-0.00472304	0.31172	-0.0043173	0.178701	0.0503681
NULL	-5.90914e-05	0.0477288	0.0169729	0.0473664	0.0157753	0.213252	0.0223904	0.196468	0.0189442	-0.00484132	0.499865	0.0177485	0.0716193	-0.0010414	0.0034755	0.11808	0.106393	-0.00430224	-0.0035062	0.197234	0.132199	0.133357
NULL	0.0562842	0.0348991	-0.00407213	0.25165	0.0616684	0.237821	0.0602594	0.0613653	0.0131555	0.358505	0.0022697	0.0170004	0.00280262	0.274051	0.00573005	-0.00147022	0.216746	0.0691069	-0.00188498	-0.00298618	0.00404323	-0.000592297
NULL	0.123869	0.177346	0.130586	0.120518	0.0293088	-0.00387738	0.234953	0.097131	-0.00206634	0.0535119	0.0110604	0.27384	0.0748522	-0.00393452	0.00178973	0.150032	0.0473544	0.0196472	0.0268787	0.0733162	0.246934	-0.00176869
NULL	0.0771769	0.0180102	0.0817896	0.0557153	0.00278148	0.174363	0.0041541	0.165983	0.010247	-0.00173713	0.00277644	0.127463	0.12374	0.0141627	0.00178973	0.118196	0.00504672	0.0768361	-0.00314009	0.034726	0.262242	0.0294374
NULL	0.20108	0.0399176	0.0519104	0.0645786	0.0674785	0.171714	0.0540561	0.0224144	0.181358	-0.00423935	0.00873176	-0.00459847	-0.00540167	0.114661	0.0040214	0.00244793	0.179294	0.130422	0.0832956	0.031737	0.225002	0.0572252
NULL	-0.0020942	0.1902	0.00973031	0.0357792	-0.000291792	0.0231808	0.0271187	0.0444033	0.360483	0.34127	0.00629491	0.301696	0.289349	0.0442059	0.0040384	0.0394661	-0.00482452	0.122389	0.0993642	0.00172905	0.0053527	0.25943
NULL	0.142724	-0.00449969	0.0965169	0.0810207	0.033605	0.0306819	0.183689	0.108704	0.124739	-0.00409966	0.00834332	-0.00463753	0.0188239	0.0043701	0.0034755	0.061586	-0.00428963	-0.00444593	0.0139032	0.0693457	0.0523273	0.0924728
NULL	0.0737067	0.312579	0.0553895	0.25698	0.36702	0.114181	0.0735569	0.223071	-0.00460996	0.00260885	0.0102628	0.142001	-0.00509044	0.00740959	-0.00110242	0.0440014	0.0776661	0.122921	0.00441267	0.00292919	0.142137	0.0795193
NULL	0.134398	0.208387	0.176763	0.0108167	0.026175	-0.00473789	0.054818	0.0846011	-0.00493352	0.131988	0.499751	-0.00403967	0.00120091	0.403056	0.549583	-0.00521739	0.00844646	0.0237736	0.00107026	-0.00469031	0.0138411	0.00717871
NULL	-0.00297572	-0.00455501	0.380639	0.0382686	0.04083	0.00588469	0.166899	0.116819	0.0139788	0.160225	-0.00394357	0.0961971	0.0554181	0.0781143	0.0046018	-0.00182518	-0.000731842	0.0254417	-0.00450159	0.0105082	0.11245	0.000404794
NULL	0.0269833	0.0674027	0.316831	-0.00440826	0.0106825	0.0425255	0.155695	0.114309	0.0615317	0.0548857	-0.00064468	0.287514	0.0114416	0.016276	0.0040384	-0.00293202	0.0337636	-0.000958523	0.110627	0.103221	0.161615	0.0426646
NULL	0.0935871	-0.00456747	0.0130213	0.17118	0.0944847	-0.00472889	0.0088514	0.143769	0.0217247	0.0465353	0.0108316	0.0186145	0.027571	0.162761	0.00277644	0.0465168	0.134442	0.0919415	0.101257	0.00906858	-0.00446862	0.230204
NULL	0.303591	0.0513921	0.0393752	0.114179	0.147853	0.0257337	0.0312695	0.0614904	0.400964	0.0389757	0.0102628	0.0168308	0.155371	0.113428	-0.0044485	0.0531521	0.160359	-0.00183965	0.00322019	0.176277	0.0943756	0.0948333
NULL	0.014437	-0.00475347	0.0653442	0.0881549	0.0308988	0.0656057	0.00187036	0.0726223	0.00268001	0.15258	0.422483	-0.000647991	-0.00474488	0.160381	0.000668311	0.146391	0.0835653	-0.00210983	0.131025	0.0169917	-0.00453799	0.120171
NULL	0.502531	0.0195955	-0.00263597	0.0493298	0.0040735	0.0021468	0.117298	0.0946447	0.103823	0.0286917	0.0061628	0.144573	-0.00423285	0.13903	-0.000451163	0.135091	-0.00480825	0.232013	0.400341	0.107005	-0.00236726	0.000288947
NULL	0.0981907	-0.00393845	0.0859875	0.0214989	-0.00441403	-0.000189832	0.141864	3.92005e-05	0.0310479	0.010055	0.514416	-0.00305514	0.241417	-0.00425473	-0.00110242	0.140278	0.109195	0.00304026	0.22318	0.00455066	-0.00478793	0.104499
NULL	0.0931316	-0.00487332	0.100275	0.0669278	0.0587189	0.226235	0.123519	0.102251	0.0312651	0.249221	0.00713395	0.0224244	-0.00350222	0.094984	0.00855928	-0.00475857	0.138275	0.0515095	0.0863629	0.0326346	0.165493	-0.000773674
NULL	0.0340632	0.0258134	0.208201	0.163026	0.0192663	0.232929	0.0124929	0.0218279	0.00315844	0.122448	0.00969443	0.134976	0.14432	0.0134888	0.00176798	-0.00182518	0.0816078	0.15544	0.0327726	0.132877	0.0866483	0.0144499
NULL	0.129192	0.00245584	0.101314	-0.00485445	0.0634103	0.110244	0.0947175	0.479819	0.198945	0.159998	0.15816	0.00366382	0.000161725	0.104775	0.00122878	0.427301	-0.00346286	0.0262008	0.133863	0.121236	0.0351623	0.0696797
NULL	-0.00463659	0.051953	0.53387	0.0170902	0.000407506	0.00296664	0.00421022	0.302004	0.00294079	0.0518545	0.188854	0.0606398	0.0215915	0.171032	0.0040214	0.0482484	0.157865	0.0262008	0.078982	0.0524996	0.00683486	0.0198506
NULL	0.0795742	0.0247677	0.106446	0.045908	0.0459016	0.0554223	0.113872	0.056143	0.232689	-0.00456025	0.0119707	0.00264431	0.134615	0.0658996	0.00629491	0.0550739	0.171435	0.0260843	0.0919154	0.0416233	0.0585925	0.267323
NULL	0.0703599	0.0930519	0.00141565	-0.00416099	0.0811066	-0.00466898	0.372421	0.138762	0.108763	0.0473972	-0.00349417	0.170646	0.0951128	0.0747286	0.00629491	0.0459002	0.0411482	-0.00514485	0.123003	0.0478468	0.0548967	-0.00524683
NULL	-0.0022179	0.012507	0.00585811	0.114591	0.0197377	0.131121	0.175301	0.122697	0.130216	0.0254897	0.0180306	0.256347	0.125316	0.195983	0.00178973	0.00604806	0.161717	0.00951319	0.0453651	0.0616458	8.25952e-05	0.108647
NULL	0.0687968	0.131315	0.397233	0.0531109	0.0887757	0.0918077	-0.00473128	0.0344219	0.128356	0.162586	0.00484567	0.116106	0.0968849	0.00575659	0.0110604	0.115234	0.00661108	0.00189009	0.00438311	0.087821	0.154912	0.0395644
NULL	0.0716848	0.0142294	0.0632438	0.0656316	0.209312	-0.00333033	0.229578	0.0294178	0.0355706	0.0531982	-0.00315348	-0.00339673	0.10409	0.17226	0.138128	0.119517	0.00165491	-0.00422191	0.0238444	0.0801171	0.0469655	0.0709056
NULL	0.0927013	0.0908927	0.00184068	0.00252559	0.0616684	-0.000564299	0.157774	0.165565	0.0913059	0.0969846	0.0022697	0.154856	0.0994949	0.188092	0.00799245	0.154984	0.0731302	0.119032	0.0404882	0.178576	-0.00440134	0.0316271
NULL	0.050061	0.0336077	0.0641377	0.000522341	0.0791166	-0.00491674	0.161768	0.00643579	0.0248172	0.00541025	0.106014	0.168487	0.093242	0.0382885	0.0034755	0.19295	0.051868	-0.00393354	0.121789	0.104533	0.318986	-0.00459917
NULL	-0.0045424	0.0298704	0.13337	0.0105888	0.196201	0.0371827	0.117335	0.070354	0.326557	0.177382	-0.00239558	0.00562464	0.339358	0.112582	0.0040384	-0.00107287	-0.00428126	0.00716035	0.0847232	0.0612722	0.240101	0.0103814
NULL	-0.00469431	0.221294	0.169146	0.0575764	0.0796713	0.0197798	0.154399	0.367503	0.0671329	0.276961	0.106014	0.00574575	0.000789045	-0.00341911	0.00855928	0.109261	0.164718	0.0132374	0.0531939	0.0523805	0.191281	0.457325
NULL	0.116194	0.0204456	0.137005	0.0168215	0.019784	0.0384682	0.159498	0.0683437	-0.00434656	-0.00423935	0.193722	-0.00270178	0.228939	0.270482	0.00814801	-0.00465898	0.139503	-0.00479931	0.0449307	0.198378	0.0217015	0.159108
NULL	-0.00430601	0.104251	-0.0039688	0.0640249	0.128475	0.0070518	0.125101	0.103385	1.42558e-05	0.0864031	0.0705494	0.023797	0.193753	0.0566233	0.0040384	0.000310605	0.0728512	0.0562153	0.376874	-0.00102615	0.0398292	0.136086
NULL	0.0196388	-0.00461173	0.00749062	0.0213973	0.047273	0.0403337	0.210121	-0.0027692	0.115055	0.133483	0.0148272	0.173779	0.0566602	-0.00477849	0.405226	0.00336883	0.148347	-0.0045473	0.0968523	0.0943599	0.264028	0.0494761
NULL	0.0160349	0.18805	-0.00516663	0.00984277	0.0719559	0.0729545	0.000848043	0.00217997	0.0989922	0.020705	0.0160271	0.00366382	0.173294	0.0333725	0.141846	0.106141	0.502596	0.293579	0.315085	-0.00454418	0.15396	0.0803268
NULL	0.0763927	0.0180472	0.126551	0.29803	0.0713857	-0.00511824	0.0744849	0.0540188	0.107965	0.0661608	0.010479	-0.00223057	0.053289	0.0159686	-0.00319201	9.50172e-05	0.12742	0.0581809	0.244387	0.102139	0.251986	0.127106
NULL	0.0741566	-0.000278516	0.110768	0.0983306	0.0373302	0.139516	-0.00181619	0.52149	0.111023	0.0473972	-0.00064468	0.00191308	0.128203	-0.00477152	-0.00388739	0.138941	0.0530523	0.0989639	0.00605726	-0.00494992	0.0367	-0.00515424
NULL	0.137442	0.0384171	0.222361	0.0212049	0.459619	0.00269442	0.0264506	-0.000288781	-0.003886	0.00374244	-0.0032644	-0.00181013	0.370031	0.0244032	-0.00465812	0.00672919	0.114086	0.0491235	0.05951	0.094222	0.00491565	0.146684
NULL	0.0345424	0.0214632	0.106103	0.00894803	0.0716823	-0.0030432	0.301611	0.0197981	0.105163	0.0055556	0.0102628	0.181599	-0.0050313	-0.00407628	0.496685	0.00165408	0.00898971	0.0916229	0.0839669	0.0153674	0.0111067	0.147447
NULL	0.184247	0.268065	-0.00489056	0.0106246	0.0323691	0.213651	-0.00479524	0.0284511	0.0381254	0.16277	0.0122224	-0.00463753	0.121789	0.0262737	0.00516568	0.0286619	0.130545	0.0222248	0.0208255	0.0345833	0.023257	0.00585643
NULL	0.00108657	0.263702	0.0148692	0.0451666	0.25709	0.000253131	0.118337	0.0305722	0.0919122	-0.00457036	0.00799245	0.109728	0.0761679	-0.00435027	0.000108332	0.128433	0.00807362	0.13188	0.0248151	0.0316437	0.0182405	0.194597
NULL	-0.00353817	-0.00159753	0.00788311	0.0473732	0.143307	-0.000176766	0.0730896	0.1144	0.40955	0.0178883	0.0151256	0.0759204	0.246918	-0.0037176	-0.0044485	-0.004946	0.0509935	0.0732184	0.260138	0.0190953	0.0678942	0.0107502
NULL	0.0391508	0.12854	-0.00109182	0.000387993	0.0704823	0.113332	-0.00473863	0.0607538	-0.00437541	0.316301	0.00912661	0.301696	0.127039	-0.00382865	0.00686026	0.00115058	0.02335	0.227774	0.246006	0.0254635	-0.00444705	-0.00426595
NULL	0.0130158	0.00839567	0.0685127	0.159247	-0.000960934	0.105449	0.208101	0.289976	-0.00438734	-0.0045973	0.0165472	-0.00465678	0.00532921	0.0577102	0.0046175	-0.00496227	0.0324853	0.227774	0.0919154	0.0770438	0.193914	0.0835275
NULL	0.00538123	0.00899525	0.132622	0.0678143	0.0534528	-0.0041196	0.123866	0.0110299	0.0295982	0.0505294	-0.0017998	0.142001	0.00232036	-0.00501174	0.00516568	0.00250119	-0.00312885	0.176731	0.0429631	0.230229	0.0911564	0.0525256
NULL	0.0687639	0.212436	0.389692	0.00305687	0.403103	0.107271	0.000992359	0.107566	0.0982144	0.134419	0.0108316	0.153962	0.0047948	0.0012663	0.00686026	0.0431595	0.069778	0.0067724	0.274417	0.265433	0.0978157	0.0233126
NULL	0.00304199	0.023922	0.0274928	0.043058	0.0542631	0.180847	0.367545	0.0651035	0.0850666	0.00462233	0.0034755	0.0161335	0.0173608	0.123082	0.00328777	0.0571424	0.205192	0.0297281	0.0459422	0.00376739	0.0131508	0.00804211
NULL	0.47032	0.00526877	0.10751	0.0250184	0.0337765	0.00217619	0.246572	0.115299	0.425689	0.0380613	0.0148272	0.0703664	0.116283	0.112849	0.00516568	0.000351813	0.145086	0.0434767	-0.00320599	0.159207	0.00678412	0.0141254
NULL	0.0616189	0.00426242	0.112192	0.112985	0.0545144	0.144753	0.0267723	0.0916432	0.360863	0.0993852	0.020726	0.095458	0.058545	0.0349684	0.00516568	-0.0045909	-0.00186303	0.0768677	-0.000693203	0.00744666	0.00338822	0.00362315
NULL	-0.00389651	0.260992	-0.00237205	0.216295	0.0127824	0.0413857	0.0323391	0.125753	0.000503111	0.0388249	0.0119707	0.00609738	0.0146219	-0.00237116	0.397251	0.00501987	0.136682	-0.00381304	0.14119	0.136483	0.0603263	0.039627
NULL	0.0246751	0.382705	-0.000142303	0.0819022	0.118411	0.260408	0.0369906	0.140862	0.324716	0.118599	0.00349044	0.102794	0.436875	0.267663	0.559084	0.0816455	0.130482	0.0846252	0.0931618	0.0382584	-0.00510685	0.000230512
NULL	0.1009	-0.00182789	0.020884	-0.00467843	0.0460028	-0.0001014	0.407236	0.00312889	0.0371549	0.0673157	0.0098971	0.144557	-0.00380322	0.184345	0.00629491	0.0623342	0.0123677	0.0968593	0.0513563	0.0951111	0.00189249	0.0821093
NULL	0.0189129	0.0535359	0.0814189	0.124529	0.211468	0.102188	0.0629447	0.118336	-0.00476324	0.00860114	-0.000925053	0.250068	-0.00398598	0.208003	0.0519692	-0.00531179	-0.00182518	0.035137	0.126035	0.113633	-0.00302588	0.0571051
NULL	0.0405774	0.0560882	0.119799	0.200934	0.00182494	0.0686594	0.225579	0.0562481	-1.25192e-05	0.0611417	-0.00409773	0.0292977	0.306894	-0.00500149	-0.00319201	0.251947	0.187899	0.0345191	0.0749329	0.162227	0.124186	0.029108
NULL	-0.00410698	0.00369636	0.0105299	0.200051	0.00622741	0.153143	0.0725033	0.0652148	-0.00454301	0.0519402	0.012541	0.00693138	0.131318	0.114015	0.00742611	0.166739	0.106393	0.0529571	0.0150529	0.0354809	0.268056	0.112462
NULL	0.124668	0.12398	0.0382462	0.00651273	0.0329767	0.0412177	0.0904613	0.030655	-0.00406385	0.0334486	-0.000335383	0.145456	0.312265	0.0153396	0.00573005	0.2063	0.00429475	-0.00391737	-0.000601533	0.158751	0.0328764	0.0895805
NULL	-0.0046874	0.00325028	0.00585823	0.041328	0.0117927	0.0710538	0.0955236	0.0616016	-0.00279878	0.0141917	0.0102628	-0.00425255	0.000709272	0.175237	-0.00064468	0.205192	0.00173283	0.000835947	0.149049	0.0374332	0.0325593	0.0950682
NULL	0.0716848	0.000690398	0.381148	0.194701	0.0157302	0.0189038	0.0952114	0.0186316	0.00788097	0.11136	0.00686026	0.0246857	0.285248	0.0477037	0.00516568	0.00933784	0.00879902	0.151198	0.0362963	0.0534506	0.00577582	0.183867
NULL	0.212948	0.157563	0.115145	0.162577	0.169642	0.00715983	0.0292956	0.00622974	0.00224045	0.126744	0.00629491	0.0369302	0.0606731	0.0499949	0.336058	0.00421789	0.216746	0.101746	0.0938509	0.0879575	0.195952	0.0787207
NULL	0.00978561	0.193579	0.0376662	0.0859916	-0.00100095	0.0731747	0.130245	0.147618	0.137983	0.131727	-0.00250751	0.0521425	0.111245	0.0261861	-0.00110242	-0.00428695	0.00437467	0.156368	0.0431375	0.00510352	0.000416791	0.310605
NULL	0.00409439	0.0305153	0.116505	-0.00485353	0.0746585	0.0727852	0.0379041	0.0410922	0.113533	0.127763	-0.00110242	0.0825919	0.166853	0.106012	0.0176963	0.0786221	-0.00186303	0.0579139	0.221231	0.181181	0.0540417	0.150572
NULL	0.187603	0.274031	0.0500525	0.00342144	0.0313319	0.0634242	0.0649159	0.109729	0.05016	-0.00326171	0.00855928	0.037629	0.0888462	0.165653	0.0130844	0.19295	-0.00242915	-0.00132186	0.273977	0.0532515	0.00795417	0.0179601
NULL	0.123166	0.0388098	0.0290404	0.147654	0.398169	-0.00302801	0.111077	0.275583	0.0773576	0.266355	0.00296487	0.088163	0.0311706	0.0219014	0.0034755	0.0515882	0.132989	0.0515095	-0.0039036	0.00377208	0.0258191	0.135862
NULL	0.000850838	0.000717765	0.0562085	0.0818673	-0.00367918	0.322297	0.00250742	0.0328787	0.0710448	0.0659074	0.0139644	-0.000647991	0.149235	-0.000376438	-0.004319	0.133539	0.0474266	0.117186	0.00440996	0.0552409	0.0193179	-0.000396656
NULL	0.166064	0.014859	0.0715756	0.254845	-0.00258421	-0.00502553	0.476449	0.105874	0.016189	0.0607142	0.00912661	-0.00447995	0.324661	0.0801769	0.00799245	0.146696	0.0415008	0.0997985	0.179114	0.0201868	0.275879	0.0408253
NULL	-0.00142969	0.00195756	0.00774447	0.0470911	-0.00414181	0.0995708	-0.00352612	0.130135	0.263673	0.211287	0.00573005	0.0214516	0.0253208	0.0190453	0.223278	-0.00471599	-0.00489884	0.00295871	0.0711307	0.0103616	0.121883	-0.00485166
NULL	0.0301992	0.0715502	0.160414	-0.00236866	0.146315	0.228155	-0.00232261	0.0193983	0.0233382	0.145321	-0.000177386	0.0168293	0.163546	-0.00207229	-0.00482062	-0.00186303	0.00250119	0.00497462	0.0507936	0.191186	-0.00492118	0.0645077
NULL	0.0551593	0.0568655	0.208749	0.0919893	0.0139821	-0.00403194	0.119161	-0.002815	0.0111241	-0.00259834	-0.000593946	-0.00238872	0.029874	0.0333808	-0.000451163	0.00787381	-0.00422365	-7.16039e-05	0.112904	-0.00202848	0.0207798	0.127355
NULL	0.0929411	0.0149309	0.117633	-0.00464374	0.499671	-0.00416396	0.0546596	0.10782	-0.00443112	0.0336791	0.341577	0.00342799	0.0602767	0.0264975	0.00381375	0.0117847	0.0379522	0.00749627	0.0171535	0.0499142	0.176455	0.0384432
NULL	0.0142417	0.0284275	0.0227445	0.0406458	0.0299569	0.0114097	0.0934211	-0.00493903	0.164847	0.125733	0.00328777	0.0232569	0.00448088	0.0075864	0.00516568	0.0397722	0.0513283	0.476442	0.106067	0.130821	0.193914	0.0667462
NULL	0.101096	0.0343021	0.0110067	0.165547	0.476654	0.023338	0.278613	-0.00182507	0.00765545	-0.00178139	0.0501197	0.00744666	0.0824029	-0.00324508	-0.0015687	0.105248	0.0351549	0.0415259	0.288115	0.304451	0.0210542	-0.00462142
NULL	0.112326	0.0742208	0.235963	-0.00186225	0.0651773	-0.00271242	0.021977	0.0702446	0.165089	-0.00501361	0.305372	0.343878	0.0422463	0.151761	0.00178973	0.0117847	0.126718	-0.00512983	0.142996	0.265375	0.216302	0.181842
NULL	0.0207971	0.0185435	0.0929955	0.098695	0.0657901	0.18848	0.272865	0.207405	0.0223796	0.15889	0.00516568	0.150143	0.0131664	0.00599769	0.00516568	0.0245289	0.140243	0.346219	0.02246	0.172679	0.0497437	0.00169306
NULL	0.348248	0.00246229	0.0810097	0.0603023	0.015505	0.209916	0.0745435	0.135795	0.102004	0.259498	0.0108316	0.0626596	0.0895612	0.0643925	0.813608	0.107442	-0.00485166	0.0822126	-0.00293838	0.154499	0.197302	0.110238
NULL	0.0897546	0.132113	-0.00334917	0.142044	-0.0046418	-0.00274499	0.0388692	-0.00433115	0.0448405	0.086709	-0.00064468	0.019132	0.0571535	-0.00185586	0.0131118	0.0816078	-0.00431068	-0.00486841	0.225695	0.0589956	0.0682946	0.0953815
NULL	-0.000296465	0.0235239	0.363804	-0.00292079	0.0397264	0.126768	0.138388	0.0337636	0.00294079	0.00954152	0.00455114	0.160812	0.061968	-0.00366188	-0.00154931	0.00461479	0.0716723	0.102662	0.194715	0.117991	-0.00166405	0.126998
NULL	0.162979	0.0829089	-0.00157303	0.151849	0.125574	-0.00402419	0.167339	0.178735	0.295241	0.0392406	0.012541	0.00382903	0.0532211	-0.00452254	0.0034755	0.00604806	0.0160379	-0.00232148	0.0962773	0.160466	0.111177	0.0766715
NULL	0.241614	0.113566	-0.00117294	0.0756401	0.10362	0.0244209	0.103368	0.143154	-0.00376156	0.0256015	0.0069775	0.155497	-0.000195665	0.210385	-0.000593946	0.176426	0.00250119	0.0931746	0.0338422	-0.00193367	0.00239969	0.00183099
NULL	-0.00421583	0.000717765	0.219909	-0.00370715	0.254376	0.119909	-0.0050356	0.0442426	0.0894901	0.0559126	0.0154	0.0920118	0.0689522	0.0112951	0.00573005	0.0109687	0.166239	0.0610373	0.0965854	0.0183134	0.269732	0.525373
NULL	0.366355	0.0334302	0.0392802	0.0845466	0.0794286	-0.00486561	0.155546	0.117208	0.230046	0.0958834	0.0150648	0.142972	0.25953	0.218537	-0.004319	0.19011	0.0368004	0.105974	-0.000310596	0.190415	0.106705	0.0165708
NULL	0.0517683	0.0753161	0.0392514	0.0268636	0.0603267	0.174621	0.334368	0.144194	-0.0017136	0.0913973	0.355725	0.324626	0.113016	0.0555733	0.0102628	0.165432	0.152851	0.055549	0.0449307	0.0204789	0.284113	0.0371434
NULL	0.107349	0.204514	-0.0051704	0.146129	0.188275	0.0385341	0.00147381	0.0982661	0.0044505	0.0177148	0.012541	0.0657019	0.0397466	0.151152	0.285756	0.10781	0.0534588	0.0591734	-0.00184129	0.121514	0.128953	0.146684
NULL	0.00247594	0.00147334	0.00152137	0.171456	0.0493917	0.000203427	0.0222485	0.111505	0.0217509	0.0246391	0.21742	0.0182811	0.14726	-0.00366142	0.000397031	0.0303785	0.00723118	0.0422434	0.126384	0.192454	0.099601	0.446118
NULL	0.489646	0.0429387	0.0632438	0.0188	0.0198189	0.128317	0.213804	0.0050408	0.129122	0.175001	0.0114009	-0.0025805	0.0109872	0.171581	0.00235116	0.102001	0.115234	0.03177	0.2861	0.0126643	0.000289636	0.0516661
NULL	0.120613	0.145381	0.00628607	0.252799	0.0260241	0.199319	0.00603127	0.0239366	0.0859581	0.159874	0.219664	0.057463	0.11613	0.0393244	0.67141	0.544594	0.0283498	-0.00333079	0.131025	0.0647569	0.0875056	0.134407
NULL	0.0603667	0.104671	0.0607231	-0.00050651	-0.00356228	0.030014	0.116732	0.0351549	0.00915013	0.083123	0.00328777	0.145456	0.121653	0.0253358	0.0069775	-0.00222544	0.0171454	0.255859	0.00882424	0.100141	0.000233594	0.00738186
NULL	0.10629	-0.00198102	0.00403823	0.085793	0.0879326	-0.00331907	0.0153309	0.0342658	0.370559	0.0632557	0.499751	0.00167319	0.00782752	0.01395	-0.00482062	0.0960175	0.111735	0.0232718	0.0332887	0.0781791	0.174143	0.0672087
NULL	0.00395726	-0.00487332	-0.00465067	0.00119825	0.0821764	-0.000362474	0.023371	0.148759	0.00976821	0.0300117	0.0154	0.00167319	-0.00353052	0.0722489	-0.00418826	0.0158623	0.143918	0.138968	0.105127	0.117817	0.115985	0.0316999
NULL	0.0995781	0.0087173	0.0510724	0.0848622	0.00782218	0.256567	-0.00308704	0.0240011	-0.00499489	0.366351	0.00639032	0.0157674	0.0820975	-0.00517686	0.00516568	-0.00480211	0.0236782	0.00289902	0.0887174	0.0685325	-0.0031974	0.121053
NULL	0.0798311	0.00796394	0.0298809	0.00880566	0.152741	0.101193	-0.00499132	0.00311047	0.00938224	0.325166	0.00192464	0.019132	0.100468	0.13441	0.00281779	0.0195353	0.140278	0.0957388	-0.00493928	0.104577	-0.00387424	-0.00344043
NULL	0.0735906	0.0193136	0.0335893	0.172547	0.0110242	0.165696	0.00854972	0.102168	0.0141107	0.0334211	0.00686026	0.27384		0.059861	0.00516568	0.125543	0.37351	-0.00452854	0.103592	-0.000275353	0.0310263	0.184119
NULL	0.0737967	0.106879	-0.00458836	0.154269	0.0132484	0.157928	0.114554	0.00326963	-0.00282774	0.00498305	0.00264184	0.019132	0.0169937	0.00599044	0.000668311	0.00918909	0.0069264	0.0243023	0.00693883	0.166676	0.000994475	0.428677
NULL	0.532913	0.243412	0.0283694	0.00379245	0.0727859	0.0224355	-0.0031916	-0.00431137	0.0427094	0.00218243	0.00590133	0.0801691	0.297653	0.250037	-0.00480349	0.0799872	0.0128534	0.0289497	0.0551128	0.00388293	0.106627	0.067511
NULL	0.0442831	0.129504	0.303946	0.00763973	0.0131402	0.0230472	-0.00340385	0.088308	0.155673	-0.00429421	0.299693	0.36674	0.0078579	0.0412326	0.129047	0.131123	0.216746	0.0279137	0.00455079	0.11252	0.184121	-0.00486937
NULL	0.0276733	0.0108644	0.101439	0.0213227	-0.0039082	-0.00215664	0.0372982	0.102868	0.00017002	0.118132	0.0899327	0.00832751	0.0838654	0.188424	-0.00480388	0.0437312	0.0307191	-0.00492302	0.110037	0.205218	-0.00184328	0.0191879
NULL	0.128869	0.196951	0.111198	0.0989844	0.0570131	0.074413	0.00243099	-0.003862	0.2531	0.145398	0.0022697	0.144573	0.29916	0.0801769	0.00291309	0.00604806	0.117798	0.140187	0.111926	-0.00258802	0.00228876	-0.00449504
NULL	0.0579257	-0.00123184	-0.00241339	0.0403217	0.0843625	0.245369	0.00206534	0.140955	0.00811019	0.0631537	0.00999828	0.0246857	0.166395	0.111963	0.00291309	-0.00103332	0.0576667	0.0137821	-0.00426365	0.061152	0.193833	0.00876246
NULL	0.176778	0.0492938	0.0470893	0.0572821	0.0193832	0.00201754	0.00162941	0.0345465	0.142256	0.000105104	0.00296487	-0.00480693	0.141116	0.139467	0.00178973	0.0060154	0.0799996	0.129818	0.0896121	0.119675	0.184173	0.154499
NULL	0.279608	0.0202232	0.0315502	0.00453062	0.0557593	0.0475331	0.157837	0.103057	0.0615744	0.110484	0.157974	-0.00417093	0.052564	0.0427897	0.00756332	0.0793303	0.0470865	0.0137889	0.403174	0.167614	0.144684	0.00693672
NULL	0.0446141	0.195424	0.363963	0.00535244	0.422785	0.18361	0.0718528	0.0163493	0.130558	0.190337	0.00912661	-0.00476935	0.127397	0.163787	-0.00480388	0.0411482	-0.00380869	0.0285589	0.030076	0.0279356	0.0120382	0.0925543
NULL	0.0313596	0.154663	0.0199732	-0.0022142	0.0409692	-0.00354482	0.112526	0.0298064	0.0106181	0.113067	0.0022697	0.00346261	0.0550119	0.193246	0.150007	0.0563476	0.000411013	0.0188836	0.113222	0.030479	0.0392587	0.170858
NULL	0.00574717	0.176241	0.00250846	0.0889957	0.0573662	0.0431593	0.110041	0.07622	0.184943	0.147105	-0.00496254	0.172186	0.0182292	0.0931885	-0.0044485	0.0075546	0.0551309	0.102662	0.0853128	-0.00236908	0.209378	0.15274
NULL	0.0926583	0.14374	0.1024	0.0582115	0.168615	0.000375337	0.0704423	-0.0023062	0.318132	0.037674	0.00105318	0.108826	-0.000288781	0.146557	0.00122878	0.274127	0.102614	0.113196	0.479529	0.0114759	0.000376102	-0.00385994
NULL	0.0172556	0.188793	0.040962	0.232857	0.0381984	0.0831097	0.167992	0.121387	-0.00145174	0.410798	0.0043227	-0.00270178	0.0287857	0.0282912	-0.000451163	0.0623342	0.0465485	0.0022715	0.315414	0.0288303	0.206574	0.029829
NULL	-0.00351419	0.0410813	0.0431688	0.0152708	0.0814555	0.0714219	0.162729	0.0577516	0.0589114	0.00285951	0.00029838	0.0137308	0.00336327	0.263039	0.000668311	0.145161	0.000689882	-0.00431041	0.156151	0.174266	0.296208	0.0657129
NULL	0.0598238	0.1089	0.00678856	0.0844418	0.028151	0.171317	0.104815	0.0686926	-0.00451371	0.00852578	-0.00154931	0.0214632	0.024454	0.0255457	-0.00500358	0.108528	0.0165018	0.00998249	0.314279	0.00958698	0.0687761	-0.00266666
NULL	0.0981907	0.128899	0.435682	0.032394	0.0845257	0.0345283	-0.0031916	-0.00433498	0.00669049	0.206246	0.0038033	-0.00482345	0.114188	0.013684	0.173092	-0.00348495	0.01558	0.0856464	0.0920106	-0.00315979	0.00318656	0.0709353
NULL	0.0758315	0.113599	0.1231	-0.00201194	0.0738065	0.100954	0.0763438	-0.00104954	0.0406332	0.159287	0.0113276	0.166907	0.101051	0.178579	0.00220843	0.0464794	0.501389	0.0469671	0.123629	0.00381365	0.0315408	-0.00411221
NULL	0.0245935	0.00479629	0.0977621	0.037213	0.288079	-0.00402915	0.046688	0.0146775	0.27632	0.175995	0.0098971	0.0466295	0.0109741	0.141598	-0.00355339	0.108742	0.0208462	0.0429551	-0.00178331	-0.00199845	-0.000353106	0.00083642
NULL	-0.00461923	0.212919	-0.00485205	0.01208	0.103015	0.131239	0.0589643	0.0589367	0.136966	0.282736	0.00176798	-0.000740652	0.0882949	0.150785	-0.00248322	0.0303785	0.0716723	0.00811995	0.0694674	0.0396302	0.0217528	0.0438155
NULL	0.265131	0.0595442	0.00525045	0.00585305	0.0474399	0.14645	0.00194639	0.191037	0.343417	0.193562	0.010479	0.0481987	-0.000165847	0.0340035	0.00573005	0.183403	0.143918	-0.00474806	0.0688262	0.00207733	0.198107	2.62196e-05
NULL	0.0554117	0.0450635	0.0615742	0.132867	-0.00327502	0.0785694	0.10286	0.0672319	-0.00448508	0.188482	0.0384288	0.0369004	0.0942199	-0.00031225	0.00122878	0.138765	0.0465485	-0.0048894	0.0220823	0.0658076	0.0322731	0.110418
NULL	0.0864076	0.0349009	0.125753	0.0490821	0.00702879	0.0279794	0.0642643	0.0527697	-0.00159269	0.0657691	0.00349044	0.0241763	0.0180609	0.136419	0.0102628	-0.00308815	0.00779192	0.00666078	0.0171169	0.172832	0.214082	0.0288792
NULL	0.00345742	0.124968	-0.00446961	0.0867176	0.0135408	0.157459	-0.000130334	0.0696957	0.0614325	0.00100415	0.00639032	0.306907	0.0508241	0.124868	0.00639032	0.144643	0.0774625	0.0904162	-0.00361927	0.00262585	-0.000433017	0.00212801
NULL	-0.00461262	0.361719	0.0977621	0.125903	0.0341841	0.0107863	0.00260912	0.00474807	0.0871228	0.20112	0.0999271	0.130401	-0.00455326	0.000199652	0.00178973	0.0318909	0.00779192	-0.000756875	0.126027	0.0393579	0.23942	-0.00343615
NULL	0.413484	0.0357581	0.0174995	0.244974	0.103851	-0.00458848	0.00192043	0.428257	0.061801	0.212542	0.0050858	0.142001	0.0528955	0.177336	0.00799245	0.0078536	0.166239	0.128977	0.0890586	0.0169538	0.00528073	0.00412843
NULL	0.139683	0.00172814	0.0326339	0.10917	0.0532733	0.0289653	0.0201321	0.00279508	0.0270356	0.0215755	-0.00384921	0.105395	0.011642	0.0754033	-0.00064468	0.136975	-0.00182518	-0.00392366	0.0470026	0.0926811	0.10312	0.0343016
NULL	0.10638	0.0830137	0.070883	0.197003	0.00772268	0.00662249	0.198794	0.0188076	0.00587382	0.0181551	0.0038033	-0.00463267	0.0479516	0.0491737	0.00516568	0.0712709	-0.000731842	0.00821666	0.0230116	0.0270028	0.1275	-0.00375686
NULL	0.0915335	0.218698	0.000619881	0.126649	0.0286487	0.0952708	0.0782089	0.148469	0.182772	0.0597365	-0.000177386	0.0168293	0.0283221	0.0860146	0.00122878	0.0726399	-0.00527251	0.212911	0.308353	0.0665495	-0.00501333	0.067436
NULL	0.0382182	0.177832	0.00552241	0.0261597	0.0454656	0.114631	0.0563581	0.102679	0.0644292	0.140223	0.00750593	0.17454	-0.00457383	0.00841427	0.00580149	-0.00383338	0.177571	0.0435943	-0.00458756	0.0240257	-0.00463955	0.300487
NULL	0.0310446	0.000106018	0.111514	0.171456	-0.00445989	0.177507	0.00287595	0.0923064	0.0570122	0.0121479	-0.00409773	-0.00273861	0.09663	-0.000347754	-0.0015687	0.0282336	-0.00286716	0.0915335	0.157888	0.104232	0.147981	0.140774
NULL	0.0516166	0.123282	0.105714	0.0254944	0.0134422	-0.00485323	0.159737	0.0134608	0.0646143	0.211743	0.0173071	0.0804553	0.155079	0.03311	0.00799245	0.0401606	0.0117847	0.0442444	0.0713443	0.243555	0.057277	0.0143112
NULL	-0.0015797	0.0248462	0.159914	0.0213935	0.0773186	0.0315687	-0.00497251	0.138507	0.21565	0.0665371	0.00580149	0.0100517	0.134436	0.117387	-0.00198381	0.0651199	0.0404893	0.17055	0.0222984	0.0189006	0.231975	0.00901122
NULL	0.0927288	0.057668	0.00699235	0.0341722	0.379954	0.0411778	0.0226915	0.00382335	0.0976946	-0.00427909	0.0131118	0.0251915	-0.000879456	0.130837	0.00573005	0.143918	0.0409518	0.269923	0.130785	0.0321918	0.249002	0.067511
NULL	0.0953991	0.0375852	0.0684362	0.00167032	0.0263582	0.13172	0.0151158	0.156778	0.158743	0.0429054	0.00969443	0.404042	0.0532724	0.150917	0.0069775	0.383401	0.0648018	0.0118595	0.0992358	0.128718	0.015436	0.457866
NULL	-0.00347081	0.274362	-0.00429144	0.122717	-0.000977459	0.0414651	0.100994	0.0171739	0.154429	0.0027686	0.00912661	0.0778164	0.0939387	0.149031	0.00122878	0.0301037	0.0813702	0.045128	0.0717738	0.12495	0.0137733	0.0032604
NULL	0.0277834	-0.00338199	0.0574912	0.00202911	0.0761583	0.049179	0.00767889	0.0181965	0.0217509	0.236904	0.0146695	0.0532124	0.0487759	0.0475573	0.31125	0.182247	0.166088	-0.00405324	0.0142792	0.0428213	-0.00471595	0.0748567
NULL	0.0378885	0.176699	0.0949682	0.0407101	0.000407506	-0.00176961	0.138758	0.233334	0.00509979	0.245459	0.00756332	-0.00313123	-0.00452708	0.000471839	0.0786559	0.163214	0.182845	0.13975	0.0275097	0.121498	-0.00150132	0.0907276
NULL	0.118458	0.0345621	0.13349	-0.00498277	0.0903979	0.09747	0.158975	0.0532635	0.117928	0.190785	0.0151256	0.00366382	0.0284837	0.164759	0.00235116	0.032929	0.0258298	0.085826	0.10209	0.225002	0.201851	0.0692977
NULL	-0.00235549	0.112784	0.121219	0.100893	0.0291656	-0.000635252	0.0755715	0.00516579	0.0233769	0.0116617	0.00155117	0.0497051	0.312851	-0.000179093	-0.00388739	0.42658	0.153689	0.0766852	0.0874169	0.181826	0.132264	0.00738898
NULL	0.0584125	0.155184	0.000884614	-0.00494451	0.00484197	-0.00399352	-0.0045909	0.249078	0.0857525	0.0811568	-0.00280772	0.00105332	0.0324632	0.118154	0.00580149	-0.00670397	0.177571	0.0527751	0.206716	0.132472	0.0720698	0.00811242
NULL	0.353366	0.0379117	-0.00155857	-0.000657772	0.198131	0.0907526	0.10931	-0.0041824	0.265957	0.119448	0.0139644	0.016096	0.246649	0.0464056	0.00349044	0.112262	-0.000713931	0.0145638	0.0878418	-0.000334544	0.00449601	0.0246698
NULL	0.240624	0.225159	0.0761454	0.000948471	0.0356716	-0.00277246	-0.0011879	0.000343169	0.166362	0.0337488	0.00644106	0.0172861	0.0289634	0.0131065	0.00814801	0.0215309	0.0540033	0.107852	0.0863629	0.176909	0.114538	0.0292249
NULL	0.107349	0.0409372	0.10091	0.130896	-0.00491851	0.217447	0.00529021	0.0551782	-0.00354515	-0.00298418	0.00516568	0.0246857	0.12393	0.104462	-0.00482062	0.0362666	0.115234	0.0375945	0.0678976	0.141592	0.238539	0.0656905
NULL	0.0666117	0.0122122	0.048516	-0.00282223	0.0656343	0.048681	0.163262	0.024588	0.101929	0.0886405	-0.000177386	0.111197	0.0206605	0.0259455	0.00122878	0.294547	0.159016	0.0778447	0.00792736	0.0657088	0.150831	0.120397
NULL	0.0286647	0.0408608	-0.00484281	0.0385523	0.00493874	0.111732	-0.00136122	0.0250206	0.0330551	0.00519745	0.014545	0.147057	0.151723	0.101757	-0.00478189	-0.00489884	0.102732	-0.0041921	0.274417	-0.00205545	0.0481869	0.0498027
NULL	0.0432277	0.0411254	0.125501	0.14262	0.000407506	0.146349	0.155509	0.0513464	0.150786	0.227485	0.0102628	0.0238949	0.0933624	0.0872549	-0.00465812	0.0123677	-0.00489884	0.0888987	0.0224628	0.065709	0.0291891	0.0267088
NULL	0.425888	0.265231	0.00393515	0.043058	0.117093	0.0353032	0.174883	0.0957399	0.0239855	0.097759	0.0133838	0.146993	0.0703532	0.366381	0.00580149	-0.00132994	0.0939086	0.114206	0.130747	0.00106533	0.315035	0.0354976
NULL	0.0976792	-0.000988479	0.00294079	0.0651426	0.000935925	0.219008	0.0298322	0.134313	-0.00458134	-0.00404926	0.0151256	0.119719	-0.00413324	0.130547	-0.00500358	0.0835653	0.0437312	0.0740139	0.115241	-0.00414898	0.185806	-0.00430861
NULL	-0.00331605	0.00994633	0.12808	0.153548	-0.00122743	-0.00357503	0.0333413	0.13425	0.333811	0.0454312	0.0119707	-0.00463753	0.132443	-0.0054914	-0.00199678	0.120003	0.216746	0.00852104	0.241485	0.0469393	0.203741	0.0985368
NULL	0.00117869	0.170881	0.0427535	0.150862	0.368818	0.0275327	0.0901711	0.0286883	0.0736053	0.0277033	0.0108316	0.199066	0.121678	0.181066	0.00629491	0.0359288	0.0106727	0.10159	0.0536192	0.141663	0.0426411	-0.00486831
NULL	-0.00325144	0.211298	0.157852	-0.00529228	0.146299	0.0114097	0.117335	0.0490639	0.148939	0.00507079	0.0119707	0.0961971	0.0266041	0.150906	0.0040384	0.0815738	0.215351	0.0877042	0.0766399	0.00837502	0.0610076	0.250961
NULL	0.061305	0.0586822	0.039656	0.112536	-0.00103559	0.0547201	0.0549684	0.155795	-0.00176404	-0.00459406	-0.00372454	0.0157676	0.0195387	0.0365335	0.648817	0.0215309	0.118911	0.0298273	0.107075	-0.00275328	0.145072	0.493123
NULL	0.0444757	0.110576	0.111765	-0.00272677	0.0260725	0.188505	0.278613	0.116434	0.0540995	0.0125021	0.00562308	0.178217	0.32787	0.0222403	-0.00486558	0.012705	-0.00147707	0.115258	0.122428	0.0126596	0.0339772	0.147486
NULL	0.363589	0.198848	0.200459	0.000717699	0.0180707	0.210519	0.302799	0.0753709	0.021158	0.0376775	0.00455114	0.0177485	0.142902	-0.00420857	-0.00355339	-0.00103332	-0.00415499	-0.00502829	0.100026	0.20329	0.0488115	-0.00485592
NULL	0.0684695	0.195424	0.00233013	0.00115218	0.0618794	-0.000775113	0.0158486	0.226086	0.0132851	0.0599788	0.182722	0.00382903	-0.00274806	0.102479	-0.000177386	0.0463489	0.0816078	0.060796	-0.000304989	0.00491403	0.172011	0.147752
NULL	0.121696	0.0125896	0.0427036	-0.00448023	0.0681786	0.00531558	0.188405	-0.00439235	0.0174756	-0.000697467	0.33278	-0.00329639	0.141487	0.175523	0.000668311	0.000800093	-0.000731842	0.103673	0.0816266	0.344478	0.272451	0.101203
NULL	0.00409439	0.0746453	0.00938681	0.0677809	0.443862	0.0499379	0.0704423	0.0172169	0.0673829	0.000830965	0.00969443	-0.00223057	0.286599	0.458055	-0.00248322	0.149981	0.115234	-0.00051078	0.00574369	0.110376	0.00548326	0.0693457
NULL	0.00306198	0.0686345	0.0983581	0.0207463	0.0624008	0.00914623	0.119783	0.016597	0.10862	0.0852717	0.005621	0.0380175	0.0910284	0.160381	0.0046018	0.153966	0.191825	0.000768506	-0.00468987	0.0658734	0.113318	0.0693457
NULL	0.00093556	-0.00358283	0.00122274	0.0811923	0.0323691	0.00265392	0.0901711	0.126474	0.411167	0.169894	0.00931475	0.129351	0.0529405	0.0447068	0.380179	0.206174	0.0716723	0.0403354	0.0877089	0.0370317	0.20555	0.107571
NULL	0.00430057	0.174802	0.0774731	0.182689	0.0557859	-0.00298616	0.0695272	0.11449	0.0657423	0.158867	0.0600783	0.27384	0.106771	0.025059	0.0107198	0.00199938	-0.00242915	0.112384	0.119412	-0.00401799	0.0224495	0.276658
NULL	0.117465	0.034647	0.0766898	0.109269	0.469616	0.101935	0.283065	0.0885062	0.155225	0.0310748	0.00750593	0.00332835	0.0270581	-0.00366142	0.0046018	0.112262	-0.00471599	0.0791114	-0.00361585	0.0468882	0.0342439	0.0214129
NULL	0.0862653	0.36932	0.00292969	0.150915	-0.00194283	-0.000483738	-2.65869e-05	0.394424	-0.00459739	0.184422	0.00141066	0.0177485	0.126562	-0.00427408	-0.00418826	0.0158435	0.128711	0.0844163	0.168728	0.111815	0.159428	0.0635076
NULL	0.107349	0.154887	0.163651	0.11774	0.0483581	0.106858	-0.00436292	0.113563	0.261237	0.00403761	0.0139644	-0.00223057	0.0951226	-0.00397185	0.00516568	0.0149166	0.00410622	0.194812	0.275405	0.193908	0.132902	0.258407
NULL	0.114234	0.0814054	-0.00390459	0.0721105	0.0996512	0.070552	-0.00412675	6.64684e-05	0.10996	0.018259	0.527429	0.00023611	0.0202067	0.0449153	0.00122878	0.0160379	0.00280963	-0.0018908	0.308046	0.121542	0.142193	0.364629
NULL	0.061305	0.191284	0.0741513	0.0400498	0.0216734	0.0661301	0.513228	0.0342917	0.209564	0.122448	0.0114009	0.0500961	0.0915443	0.156596	0.000108332	0.101294	0.00471619	0.0909168	-0.00260455	0.00428403	0.212345	0.0145118
NULL	0.0060253	0.0135187	0.000249619	0.0362236	0.0699217	0.00464645	0.0410435	0.111202	0.214969	0.223372	-0.00280772	0.00777624	-0.00358506	-0.00389134	-0.00418826	0.359191	0.0694213	0.405439	0.0175768	0.0313744	-0.00241921	0.164403
NULL	0.133958	0.154035	0.0632871	0.0021571	0.132012	0.27854	0.026644	0.0742467	-0.00345023	-0.00457971	0.149417	0.000218333	0.0621243	0.0274607	0.00629491	-0.00081787	-0.00124493	0.0299249	0.151444	0.0156246	0.119834	0.02147
NULL	0.0771769	0.127582	0.170027	-0.000442536	0.254274	0.00991164	-0.00372431	0.125354	0.0926438	0.117524	0.0040384	0.0100538	0.0129351	0.057598	0.0640839	-0.00374049	0.00107417	-0.00420936	-0.00132186	0.224223	-0.00473736	0.287298
NULL	-0.00440151	0.182586	0.240064	-0.00448456	0.491856	0.139374	0.000844161	0.0266143	0.11487	0.307709	-0.00154931	0.0425312	-0.00477022	-0.00388687	0.00235116	-0.000861469	0.0404306	0.107262	0.0798473	0.0531476	0.0488142	0.0374647
NULL	0.168875	-0.00464975	0.0615742	0.0486767	0.0705311	0.0985503	0.000992359	0.00311047	-0.00199496	0.0116617	0.0043227	0.397112	-0.00187188	0.0186732	0.00639032	-0.0025767	0.160141	0.042801	-0.000897652	0.0502235	0.116846	0.036316
NULL	0.0346547	0.0686793	0.160698	0.198643	0.00427231	0.190213	0.00284468	0.0365349	0.0666029	0.14436	0.00696493	0.201602	0.0851259	0.142748	0.00573005	0.153955	0.0979045	0.0725851	-0.00251724	0.0153091	-0.00354555	0.229808
NULL	0.0552826	-0.00278343	0.112192	0.107077	0.077913	-0.00379595	-0.00213646	0.077001	0.105261	0.111176	-0.00413864	-0.00223057	0.167141	0.0309194	0.21965	0.140278	0.089843	0.045128	-0.00423666	0.08556	0.247381	0.109527
NULL	0.108184	0.201713	0.0606719	-0.0044471	0.0920733	-0.00110285	0.289105	0.201751	0.239917	0.22396	0.0096781	0.0315587	0.113002	0.188992	0.00516568	0.431289	0.0205641	0.0606487	0.0130567	0.172545	0.00922606	0.21298
NULL	-0.00270277	0.355088	0.0698676	0.127206	0.109533	-0.000714641	0.0590611	0.00113674	0.148939	0.0919688	0.0742454	0.160569	0.0445426	0.16316	0.0046018	0.065542	-0.00469	0.0174689	-0.00419614	0.151261	0.164801	-0.00157571
NULL	0.374324	0.402593	0.0771181	0.125903	0.0538934	0.0554497	0.143987	0.108194	0.0677549	0.107249	0.0098971	0.0187051	0.259468	-0.000101521	-0.00388739	0.0478968	0.0173449	0.245722	0.230669	0.127818	0.0847073	0.0297402
NULL	0.0242447	0.0844483	0.127255	0.280418	0.0443969	0.00280077	0.214933	0.157742	0.136238	0.00274509	-0.00440114	0.14125	0.281748	0.0336056	0.00291309	0.0748347	0.0331237	0.0144324	0.117504	0.0160302	0.0172783	0.0647063
NULL	0.0687639	0.0348627	0.0184659	0.249491	0.0803814	0.256056	0.0251777	0.0555848	0.0221143	0.00479604	0.00157944	0.0358513	0.0150693	0.264941	0.109912	0.152851	0.141018	0.0139024	0.186967	0.123668	0.000298485	0.0538555
NULL	0.166064	-0.0049068	0.00364037	0.00201846	0.0825115	0.00150364	0.0440009	0.394113	0.139341	-0.00419368	0.020726	-0.00223057	0.0348057	-0.00437277	0.328039	0.140243	0.0067738	0.134118	-0.00458756	0.0466602	0.189807	0.0111023
NULL	0.0127676	0.00838215	0.127255	0.0320798	-0.00505671	0.130199	0.0044594	0.135791	0.0347896	0.271622	0.25966	0.108826	0.0602343	0.26529	0.00176798	0.194387	0.117404	0.0158454	0.031656	0.204444	0.174286	0.00297295
NULL	0.0298843	0.36932	0.0617864	0.017487	0.050187	0.0268448	0.0712897	0.125454	0.059882	0.11702	0.0040384	0.00167319	0.2908	-0.00333537	0.0107198	0.136384	0.141018	0.116237	0.0111986	-0.00496672	0.15203	0.143499
NULL	0.129963	0.0341986	0.0554592	0.0451885	0.0427866	0.0542772	0.00243099	0.0291298	0.0832768	-0.00414725	0.00277644	0.0269944	0.057889	-0.0049665	-0.00418826	-0.00503511	0.138062	0.0423702	5.01698e-05	-0.00449682	0.0249893	-0.00443367
NULL	-0.00486739	0.135389	0.250666	0.0202505	0.0278388	0.0812828	-0.00313298	0.117607	-0.00227829	0.156243	0.0154	0.0125965	0.0214063	0.0480435	0.00799245	0.00416158	0.0489313	0.0966578	0.254313	0.0565676	0.0323599	0.0381922
NULL	0.0197169	0.163965	0.0258833	-0.00488738	-0.00470374	-0.00495267	0.119813	0.129573	0.061801	0.0442802	0.0084157	0.095458	0.151466	0.173127	-0.00475164	0.035695	0.0283498	0.0303034	0.156458	0.0362124	0.000755993	0.0697457
NULL	-0.0040768	0.0492759	0.0774731	0.133827	0.0709146	0.0252189	0.0154004	0.0113582	0.029164	0.159697	0.00192129	0.384616	0.0851134	0.00141512	-0.0044485	0.216746	0.0550739	0.129818	0.156118	-0.00107887	-0.00171092	-0.000385572
NULL	0.0114416	0.00394144	-0.00394338	0.299658	0.0153294	0.135915	0.149933	0.0222998	-0.0025113	0.0830232	0.0046018	0.0961971	0.0136209	0.149236	-0.00319201	0.0938755	0.00766521	0.087608	0.156151	0.0482088	0.1275	0.0132085
NULL	0.00806204	0.129732	0.0649585	0.110373	0.11929	-0.00370663	0.000637926	0.146934	0.140759	0.217776	0.00127179	0.0522766	0.0882949	0.234093	0.00573005	0.163628	0.00672919	0.0721057	0.107075	0.123895	0.142557	0.244421
NULL	0.25044	0.0617109	0.00140101	0.0693414	0.0563832	-0.00417647	0.0036244	0.16163	0.29794	0.00372637	0.0144069	0.27384	0.300648	0.0269303	0.0046018	0.0386077	0.0303785	0.0317347	0.092514	0.193908	0.0407803	0.152462
NULL	0.127574	0.00493499	0.00774447	-0.00264875	0.336663	0.165508	-0.00355583	0.0435229	0.12807	-0.00450106	0.140981	0.00562464	0.133593	0.0637048	0.0131118	0.036717	0.460324	-0.00295681	0.316608	0.0166202	0.0450381	0.00660419
NULL	0.0687968	0.00438621	0.0724664	0.00391113	0.576623	0.0392587	0.076612	0.00560178	-0.00190037	0.234873	-0.00111079	0.158306	0.0270983	0.171998	0.000668311	0.131292	0.16851	0.067424	0.0471184	0.0089089	0.0784039	0.1053
NULL	0.0678891	0.0513707	0.0961079	-0.00425604	-0.00448129	0.218128	0.0677043	0.18055	0.0894901	0.0743846	-0.00181041	0.0231041	-0.00449322	-0.00450063	0.021181	0.068383	-0.00147707	0.221371	-0.00343327	0.052348	0.0737511	0.00368335
NULL	0.0864004	0.140258	0.00379852	0.000767791	0.0555771	0.169735	0.00858708	0.0801286	0.222241	0.236475	0.0142549	0.0177485	0.0634025	0.141337	-0.00418826	0.0453229	0.00918909	0.207946	0.223207	0.11052	-0.000353106	0.247096
NULL	0.108425	0.043056	0.0362891	0.221286	0.679782	-0.00468907	0.00217319	0.00412654	0.144433	0.0536377	0.00799245	0.207732	0.121308	0.0543599	0.0046018	-0.00326999	0.152815	-0.000696152	0.00387566	0.032934	0.216302	0.0524893
NULL	0.0157441	0.238741	0.00055238	-0.00402199	-0.00503293	0.0415202	0.437599	0.307718	0.10034	0.285137	0.00686026	0.0544114	0.00603362	-0.00130664	0.00291309	-0.0045909	-0.000134294	0.400306	0.0996353	0.0488213	0.0293947	0.0187131
NULL	0.0013266	0.0214029	0.0162748	0.0295696	0.248168	0.00885404	0.0202078	0.0372461	0.0239146	0.0853862	0.0657528	0.0246857	0.127273	0.00969191	0.287243	-0.00243437	0.000310605	0.00330654	0.0926048	0.0389815	0.122716	-0.000985064
NULL	0.00324891	0.171942	0.0118952	0.222399	0.00186465	0.0199166	-0.000796911	-0.00439674	0.0838313	-0.00510947	-0.00498802	0.00204492	0.341098	0.155161	0.00281779	0.0273915	0.00416592	-0.00443581	0.0109464	-0.000667929	0.0120724	0.0633533
NULL	0.0308851	0.210522	0.0512134	0.0150936	-0.00113229	0.00236795	0.0117842	0.0972343	0.0218611	0.00939252	0.114341	0.110879	0.0639787	0.0021586	-0.00467991	0.0490621	0.089843	0.101644	0.126547	0.0581939	0.200245	0.132076
NULL	-0.000593225	0.10377	0.0385902	-0.00133501	0.0677129	-0.00460273	0.10359	0.111113	0.0374165	0.0251528	-0.00419957	0.196444	-0.00134671	0.107298	-0.000451163	0.123237	0.181686	0.191328	0.12876	0.0179026	0.0938347	0.121904
NULL	0.328172	0.0365357	0.355886	0.038948	0.0855951	0.0293299	0.123866	-0.00294712	-0.000493777	-0.000766595	0.00328777	0.118441	0.0916323	0.184901	0.0034755	0.134442	0.138275	0.142548	0.0962773	0.275659	0.174438	-0.00462758
NULL	-0.00462945	-0.00123848	0.0709884	-0.00493739	0.117775	0.0196147	0.0106067	-0.00136022	0.109779	0.366543	0.0105532	-0.00335313	0.205098	0.0162112	-0.000101598	0.141669	0.0530523	0.0188643	0.060498	0.0868487	0.193216	0.05162
NULL	0.0959733	-0.000814537	0.122306	0.0235874	0.0280459	0.173111	0.13831	0.126786	-0.00184362	0.372355	0.00855928	0.397112	0.0502216	0.131368	-0.00474431	-0.000731842	0.00706517	0.267822	0.135439	0.120974	-0.00118204	0.00566161
NULL	0.116805	0.137226	0.0461865	0.0758617	0.0275156	0.00422051	0.108547	0.204323	0.00896024	0.0728676	0.00629491	0.144573	-0.00468549	-0.00389134	0.0038033	0.160793	0.0388786	0.000644861	0.210011	0.00427774	0.099601	0.124281
NULL	0.00191758	0.0862603	-0.00435875	0.246167	0.208047	0.199432	0.278613	0.000384952	0.279836	0.215056	0.00969443	0.0556067	0.0114279	0.00644171	0.00770644	0.212046	0.0180002	0.0985844	0.0988813	0.0184429	0.0453007	-0.00478819
NULL	0.126388	0.100448	-0.00183812	0.0704038	0.0278655	0.0433841	0.0173974	0.0351549	0.121232	0.00493444	0.187014	-0.00210591	0.127143	0.00402284	-0.00428179	0.0298698	0.0194109	0.0963557	0.103687	0.129895	0.2426	0.0198898
NULL	0.0687968	0.00647116	0.0668201	0.0241038	0.00228003	0.0457022	0.379601	0.191037	0.0147829	0.190849	0.00912661	0.00834897	0.108722	0.292935		0.164718	0.107442	0.016359	0.0527027	0.117103	0.263306	0.100146
NULL	0.0870695	0.16981	0.107202	-0.0043025	0.107979	0.129878	0.0246065	0.0917005	0.00367412	0.00772425	0.0666811	-0.00194103	0.00871189	0.00199489	0.0040384	0.0376748	0.116777	0.00519513	0.034318	0.133477	0.17266	0.135087
NULL	-0.00304928	0.039017	0.0191925	0.021499	0.00115362	0.157317	0.104683	0.0624156	0.0603743	0.245097	0.00912661	0.147057	0.011867	0.0763744	0.00686026	0.0576667	0.00271233	0.0477757	0.144589	0.0517664	0.284908	0.0165835
NULL	0.156024	0.0465538	0.0221623	-0.00471115	0.0843625	0.112449	0.111077	0.0108471	0.214328	0.0236053	-0.0026262	-0.00465969	0.132582	0.0829089	-0.00573816	0.00673255	0.169265	0.111852	-0.00248234	0.115553	-0.00359687	0.013177
NULL	0.150218	0.0678649	0.110768	-0.00412727	0.0891843	0.0210337	-0.000293604	0.216781	-0.00159563	0.12708	-0.00350127	0.144557	0.117526	0.198364	-0.000318092	0.101368	0.00723118	0.170634	0.00523617	0.194886	0.266565	0.0047921
NULL	-0.00434726	0.175379	0.0107239	0.0607162	0.0265434	-0.00361056	0.16649	0.12915	0.309176	-0.00213945	0.00873176	0.28457	0.0178583	0.0294087	-0.0044485	0.124287	0.129164	0.00660763	0.0545179	0.211605	0.135789	0.438832
NULL	0.300906	-0.00417875	0.0525472	0.166122	0.0924506	0.103148	0.401661	0.00656487	0.185959	0.0935877	0.0108316	0.0960692	0.126257	0.0201786	0.0046018	0.211722	-0.00399728	0.0734095	0.0942402	-4.18241e-05	0.058371	0.121053
NULL	0.0902921	0.306587	0.492614	0.0795682	0.0608008	0.191692	-0.000753577	0.100802	0.152968	0.0498736	0.0154393	0.0946187	0.115795	0.0706839	-0.00355339	0.00271233	0.00723118	-0.0032822	0.00614882	0.12844	0.0612223	-0.00375686
NULL	-0.000596827	-0.00208006	0.00851996	0.229353	-0.00258421	0.0384733	0.129602	-0.00161788	0.00213668	0.0213693	0.0318558	0.0637448	0.237624	0.016191	0.00573005	0.109228	0.10413	0.0449904	0.121674	0.0584291	0.0266624	0.0515342
NULL	0.00978561	-0.00516301	0.0315502	0.052506	0.0584439	0.0430915	0.0253042	0.225302	0.0374254	0.044611	0.00855928	0.27384	0.110666	0.093809	0.0040384	-0.000731842	0.00527679	-0.00438035	0.0128768	0.0238976	0.145658	0.00734423
NULL	0.0106715	0.173875	0.0991755	0.166766	0.0541482	0.124977	0.138388	0.0131437	-0.0039248	0.0980425	0.00686026	0.0275685	0.0516661	-0.00380308	0.0040384	0.00437467	0.00280963	0.109198	0.0207773	0.0314486	0.194518	0.0400423
NULL	0.0597071	0.163096	0.150473	0.00780087	0.00350406	0.188246	0.283065	0.110398	0.0913059	0.0863091	0.00291309	-0.00429077	0.153385	0.0404453	-0.00482062	0.142431	0.00544748	0.0215997	0.0546661	0.000121399	0.17953	0.0192114
NULL	0.060968	0.0165677	0.11478	0.137895	0.116365	0.272556	0.0061147	0.111943	0.144766	0.105835	0.566159	0.108763	0.00951208	0.0271495	-0.00490024	0.0421018	0.140278	0.0180699	0.257406	0.0875342	0.0626481	0.0576845
NULL	0.0231594	0.129732	0.015527	0.00132939	0.276128	0.0895546	0.265603	0.0153164	0.0892889	-0.0023998	0.00686026	0.0794309	0.00693135	0.0855181	0.00814801	0.0936818	0.0370125	-0.00398409	-0.00474717	0.0627489	0.208174	0.00602254
NULL	0.207125	0.277001	0.109519	0.0743065	-0.00465214	0.0938899	0.112698	0.0513872	0.0222796	0.000279556	0.00965398	0.124212	0.0278899	0.0904416	0.0046175	0.00796512	0.185897	-0.00337796	0.0490686	0.144215	-0.00331384	0.00477673
NULL	0.206909	0.132985	0.080354	0.235916	0.0214322	0.199471	0.0566324	0.099222	-0.00399862	0.0598624	0.00889327	0.0625375	0.0606719	0.0438203	0.00516568	-0.00242915	0.183419	0.148002	0.0262974	0.154347	0.0363787	0.183742
NULL	0.0283528	0.0894744	0.000845167	0.110373	-0.00324537	0.188608	-0.00481026	0.195475	0.095246	0.081188	0.0746882	-0.00249244	0.10089	0.0691814	0.00281779	0.16493	0.0701432	-0.00492801	0.104998	0.144946	0.00230127	0.0931632
NULL	0.0598696	0.00486208	0.0625283	0.105775	0.180236	0.190031	0.0349268	0.0172169	0.056109	0.125512	0.0114009	0.169232	0.0497917	0.0680877	0.00447983	0.191389	0.350072	0.080536	0.0995865	0.0167176	0.101166	0.0772848
NULL	0.0187527	0.110273	0.0787306	-0.00496956	0.00493874	0.000859691	0.0700081	0.120166	0.14945	0.0172205	0.00873176	0.0465877	0.121189	0.0203584	0.00799245	0.0368004	0.000468291	0.00831079	0.392484	0.0370589	0.0777906	0.00293388
NULL	0.0539427	0.0408315	-0.00022202	0.0873129	-0.00537113	0.150204	0.0530187	0.133732	0.0244257	0.00823435	0.0260681	0.011317	0.0445426	0.0204456	-0.00355339	0.106671	0.0342141	0.125797	0.0269558	0.018858	0.00151862	0.0188786
NULL	-0.00314009	0.00147334	0.023238	0.0535931	0.206296	-0.000427202	0.343925	0.300091	0.0347062	0.041816	0.00855928	0.0386705	0.231224	0.00751455	0.0046018	0.00604806	0.146545	-0.00448182	0.0234084	0.147558	0.19798	0.0180891
NULL	0.569545	0.114812	0.116905	0.0601168	0.00927731	0.199095	0.14958	0.00897376	0.0216982	0.0584196	0.0148511	0.00342799	-0.00184506	-0.00186261	0.0102628	0.196402	0.0477935	0.02588	0.0774304	0.0610695	0.273249	0.0911794
NULL	0.0103993	0.198163	0.0240683	0.0551728	0.262354	-0.00400453	0.213804	0.0543612	0.23375	-0.00398249	0.0061628	0.147827	0.0352763	0.00744709	0.000108332	0.00847103	0.131541	0.0864611	-0.00230903	0.228984	-0.00456155	0.0794437
NULL	-0.00461491	0.0996333	0.0615742	0.0190747	0.113677	0.00531803	0.0894176	0.126064	0.340948	0.00373066	0.00176798	-0.00458662	0.0185858	0.0831082	0.00220843	0.20855	-0.00528846	-0.00195593	0.513422	0.0970265	0.294063	0.0461249
NULL	0.13241	-0.00300445	0.104929	0.183231	0.027202	0.11011	0.0122372	-0.00306305	0.0128223	0.107357	0.00686026	0.167434	-0.00167873	0.0166032	0.00122878	0.2063	0.102648	-0.00201457	0.0894396	0.02243	-0.00309564	0.0936623
NULL	0.137257	0.0107368	0.0673297	0.0370805	0.0503718	0.11121	0.0137805	0.0898246	0.405803	-0.0043638	0.0139644	0.0549225	0.0342392	0.0105895	0.00342177	0.00271233	0.0307191	0.45037	0.0838188	0.0866278	0.145985	0.171364
NULL	0.234416	0.00304132	0.104852	0.195518	0.0196259	0.18103	0.125042	0.0678609	0.0325947	0.201178	0.00912661	0.00342799	0.113963	0.0773346	0.00291309	-0.00398598	0.102749	0.137111	0.0545179	0.00295502	-0.00223878	-0.00498784
NULL	0.0442167	0.176872	0.197643	0.170752	0.0573972	0.309075	0.133511	-0.00287788	0.284687	0.353067	-0.00477484	0.028938	-0.00360435	0.0798576	0.00291309	-0.00300867	0.103531	0.125797	0.110262	0.00883417	-0.00482691	0.0807905
NULL	0.0843037	0.0268	0.0151647	0.151555	0.0815789	0.065906	-0.00199142	0.0766136	0.0394358	0.31085	0.00742611	0.145335	0.00379852	0.0274912	0.00742611	0.0614218	0.000657346	-0.00141694	0.00888168	-0.00238415	0.0881873	0.0285145
NULL	0.229971	0.262109	0.0754161	0.212626	0.00228621	0.0866763	0.166182	0.0966289	0.265983	-0.000946446	0.00799245	0.157209	0.132839	-0.00181336	-0.00142607	0.0806764	-0.00103332	0.0879358	0.0862734	-0.000462697	0.337404	0.141507
NULL	0.330944	0.0263418	0.0842601	-0.00516611	0.101021	-0.00466898	-0.0014852	0.503804	0.163709	0.0217983	0.00629491	0.108826	0.11569	0.0239203	-0.00465812	0.0732602	-0.00287901	0.112122	0.012472	0.226239	0.108942	0.00137411
NULL	0.0652245	0.159023	0.52085	0.01306	0.0453106	0.0701402	0.0954486	-0.000293604	0.0753478	0.203869	0.00696849	-0.00319991	0.096076	-0.00204522	0.00291309	-0.000731842	0.0144493	0.0971318	0.00570146	0.0962124	0.157737	0.0129587
NULL	-0.00126824	0.271986	0.0180076	0.0468032	0.0677693	0.309075	0.0782089	0.126474	0.0692251	0.0675446	0.00237459	0.301696	0.115795	0.119139	0.00686026	-0.00242915	-0.00102189	0.104575	0.0260857	0.061407	0.294115	0.124231
NULL	0.0620208	0.0632508	0.103139	0.0237253	-0.00272211	0.208429	0.00437267	-0.00108564	-0.000793225	0.0333199	0.00969443	0.178393	0.0328145	0.188782	0.267319	0.0394661	0.156358	-0.00254852	0.108984	0.146678	0.0262926	0.311917
NULL	0.0931316	0.0748923	0.119858	0.000610446	0.0394145	0.0144398	0.0404734	0.109888	0.0111331	0.0389757	0.274802	-0.00463753	0.303971	0.132483	0.00580149	0.00665581	-0.00085628	0.11667	0.175932	-0.00463871	0.305798	0.298943
NULL	0.0414601	0.00294291	0.113176	0.0221657	0.0235615	0.2238	0.0308324	0.0128898	0.253269	0.338827	0.00799245	0.147057	0.0470541	0.0134364	0.00912661	-0.00531179	0.0028881	0.0233681	0.0925144	0.238027	0.249638	0.106131
NULL	0.0806942	0.000934216	-0.00399505	0.282432	0.0397059	0.107398	0.162526	-0.0047122	0.109479	0.0012819	0.0102808	0.355788	0.0906196	0.126705	0.0046018	0.134442	-0.00459266	0.0162245	0.00399071	0.0226441	0.0281071	0.0741615
NULL	-0.00493267	0.000768754	0.120613	-0.000696524	0.0469195	0.0930856	0.377328	0.0204175	0.0966887	0.186722	0.00874508	0.250328	0.229938	0.0853879	0.0115101	0.00818857	0.00156747	0.0389255	0.317779	-0.00343463	0.22083	0.0692313
NULL	0.0231594	0.0249631	0.240764	0.0504075	0.0345387	0.114258	0.061741	0.149905	0.127705	0.155935	0.00516568	0.290443	0.116008	0.0349684	0.000781699	0.138275	0.0686959	0.300468	0.000742307	0.127034	0.0367064	0.0973913
NULL	0.0127836	0.0329905	0.0517028	-0.00192685	0.0618236	0.00204342	0.145007	0.314901	0.0534714	0.018354	0.0154	0.301696	-0.00271366	0.150391	0.00953128	-0.000731842	0.116713	-0.00271958	0.413615	0.207661	0.111177	0.0827057
NULL	0.22437	0.0798877	0.01345	0.0132022	0.00889752	0.0866339	0.0495057	0.0204175	-0.00389715	0.00207378	0.00573005	0.00686809	0.106197	0.336744	0.512214	0.435318	0.134442	0.0896913	0.00172796	-0.00433057	0.077175	-0.00481966
NULL	0.0583689	0.00836426	0.0044352	0.0435298	0.0388418	0.0281017	0.10201	-0.00399773	-0.00382882	0.18323	0.0114009	0.00149121	0.0391378	0.287739	-0.00319201	0.211722	0.000768907	0.0336359	0.092514	0.0324213	0.250704	0.0039851
NULL	0.106633	0.013769	0.0774356	0.0544004	-0.00507219	0.0535784	0.0945637	0.0328794	0.0348994	0.00630266	0.00686026	0.0172861	0.000546933	0.0660864	0.00516568	0.0647462	0.0054847	0.244066	0.125083	0.0567986	0.0349294	-0.000679814
NULL	0.0629495	0.00342671	0.263228	0.0158178	0.00631737	-0.00465374	0.213816	0.126273	0.0128443	0.341231	0.21775	0.00232369	0.044717	0.116579	0.651324	0.00485858	0.00723118	0.176731	0.02246	0.26307	0.0499075	-0.00337253
NULL	0.0246751	0.126154	0.0208411	0.240734	0.0808615	-0.00346935	0.0839926	0.0240011	0.0616978	0.115014	0.010479	0.0456254	0.255771	0.0661904	0.000108332	0.140278	0.00437467	0.109639	0.314279	0.165033	0.19507	0.0119497
NULL	0.0560624	0.115032	0.121219	0.0209394	0.059553	0.034666	0.332637	0.109732	0.164069	-0.00471011	0.00573005	0.00146125	0.226135	0.00397777	0.00742611	-0.00493947	0.180133	0.511735	0.0151588	0.129668	0.0103443	0.108633
NULL	0.0129977	0.0282071	0.112089	-0.00432849	-0.00465214	0.00276083	0.188405	0.404633	-0.00114627	0.155907	0.0174493	0.399445	0.154518	0.03397	0.00855928	0.089843	-0.0020468	0.00564571	0.0238162	0.00458573	0.243522	0.02176
NULL	-0.000454062	0.0929403	-0.00157303	0.129894	0.0622845	0.24112	0.0416099	0.00640527	0.0513332	0.0691842	0.0119707	-0.00212658	0.12719	0.0125494	0.00969443	0.180112	0.032929	0.0312237	0.0637283	-0.00447739	-0.000597103	0.0120783
NULL	0.129907	0.0441069	0.0653442	-0.00455955	0.185137	0.0465137	0.00106133	0.0111466	0.0632124	0.0513634	0.00176798	0.0246857	0.0174901	0.138098	-0.00155665	-0.000731842	0.0069264	0.250545	0.0031911	-0.00462626	0.145985	0.15009
NULL	0.0548113	-0.00469386	0.0392839	0.103377	0.0117927	0.0137207	-0.00445503	-0.00151258	0.131437	0.00626823	0.00127179	0.0894372	0.145546	0.0658394	-0.00480349	0.0623342	0.125712	0.0350454	0.146661	0.0198775	0.133135	-0.00328805
NULL	0.000407707	0.18533	0.008765	-0.00499728	-0.00468829	0.0111877	0.0735569	0.162351	-6.69972e-06	-0.00450106	0.174391	0.00198637	0.0890148	-0.0044832	0.218586	0.0814037	-0.00135281	0.0256499	0.00878371	-0.00456216	0.0691687	-0.00453257
NULL	0.0612123	0.00287794	0.431328	-0.00328745	0.0331383	-0.00493734	0.0328726	0.0328311	0.0214229	0.00348843	0.0050858	0.325821	0.022638	0.0973607	0.00629491	0.130545	-9.83799e-05	0.415107	-0.00114547	0.205793	-0.00479302	0.342014
NULL	0.0143312	0.361719	0.137729	0.00580386	0.0786625	0.0496729	0.0310988	-0.00327571	0.0162628	0.0048802	0.0108316	0.0502734	0.00336269	-0.000339647	0.00629491	-0.00124493	0.211653	0.111775	0.34922	0.0585131	0.0612916	0.0958124
NULL	0.144976	0.0307921	0.350004	0.0105477	0.0442129	0.0146277	0.184094	0.154602	0.0864618	0.185061	0.0131118	-0.00284695	0.0957615	0.0043701	0.0034755	0.266535	-0.00431068	0.0105765	0.0690816	0.00369462	0.165237	0.134833
NULL	0.0247846	0.00291463	0.0265099	-0.00169126	0.0719915	0.0127821	0.114402	0.127927	0.0743518	0.235229	0.00573005	0.171715	0.105233	-0.00461304	-0.000976681	-0.00267091	0.00243399	0.106322	0.0540166	0.0304458	-0.00503035	0.0826899
NULL	0.46269	0.216443	0.305418	-0.00417574	0.478695	0.0619976	0.0886855	0.145049	0.101929	0.0251528	0.014545	-0.002106	0.172423	0.00806508	0.00756332	0.00229348	0.137437	-0.0012824	0.141472	0.0221263	0.199094	0.00192043
NULL	0.0791232	0.225786	-0.00441437	0.0235318	0.0699217	0.13357	0.268174	0.189552	0.00896024	0.00643491	0.010479	0.15208	0.0560171	0.196056	0.00799245	0.152851	0.0382182	0.084209	0.163435	0.0990185	-0.000902929	0.144817
NULL	0.012529	0.137714	0.11231	0.0423199	0.679782	-0.00470017	0.0246065	0.141555	0.153044	0.005088	0.0119707	0.019132	0.172937	-0.00195949	0.00516568	0.133698	-0.000731842	0.00542182	0.286716	-0.00495093	0.263013	0.0554653
NULL	0.307221	0.0805332	0.0562266	0.0474252	0.0843826	0.00639848	0.0860636	0.246232	0.410083	0.200104	0.00401928	-0.00468651	0.083143	0.163537	0.150007	0.0973188	0.154105	-0.00458364	0.102408	0.330611	-0.00475188	0.177555
NULL	0.0684539	0.173354	0.00255525	0.0802783	0.00389813	0.0305467	-0.00168524	0.198348	-0.000573562	0.0837534	0.084521	0.0157301	0.0883853	0.0669006	0.00286436	-0.000134294	0.0117847	0.284575	0.124416	-0.00515773	0.0147908	0.126274
NULL	0.0133184	0.039275	-0.00482361	0.189427	-0.00206253	0.0191152	0.0585236	0.119954	0.0739057	0.0352634	0.00912661	0.0190549	0.0329692	0.017436	0.000108332	0.133525	0.0728334	0.108631	0.0923214	0.0102973	0.019043	0.246036
NULL	0.162339	0.00669653	0.0730219	0.0082738	0.0761223	0.0830804	0.0717618	0.0672319	0.0333774	0.0821633	0.0122224	0.176805	0.195503	-0.00282322	-0.00440114	0.0113215	0.0104395	0.00834849	0.322294	0.00371503	-0.00152509	0.0184611
NULL	0.0610369	0.0594478	0.0180009	0.00780087	0.0909003	0.0035561	0.343059	-0.00480677	0.000737574	0.097272	0.0268088	0.037629	-0.00174948	0.119908	0.00192464	0.0069264	-0.00471675	0.104107	0.0399457	0.0977414	0.0672277	0.0974259
NULL	0.0781844	0.200643	0.199663	0.265744	0.0471942	0.167866	0.0725033	0.395464	0.0361119	0.022658	0.0119707	0.146834	-0.00426023	0.0201958	-0.00388739	0.0813556	0.0404306	0.00233013	0.0850866	0.0249461	0.190315	0.312698
NULL	0.151537	0.00445876	0.0296295	0.000355677	0.0273405	0.0322953	0.0751234	0.0197341	0.00575723	0.214431	0.020726	-0.00342248	0.0111465	0.110885	0.00291309	0.00776258	0.000135846	0.109488	0.00240044	0.0761421	0.135266	0.0457967
NULL	0.0583689	0.0951105	0.317041	0.068035	0.0293526	0.0745367	0.00465902	0.0264591	0.209088	0.11702	1.21746e-05	-0.00465969	0.00449485	0.073229	0.00969443	0.215321	0.140278	0.0945395	0.151444	0.338782	0.0119056	0.325097
NULL	0.0157525	0.0655555	0.123608	0.0139355	0.0573662	0.011415	0.00431637	0.109155	0.202788	0.0392006	0.00912661	0.00497037	0.0344193	0.0166346	-0.00110242	0.00229348	-0.00149417	0.00476439	0.00441267	0.134532	0.133043	0.134236
NULL	0.102645	0.0202232	0.00314695	0.0197605	0.0226521	0.0144667	0.119759	-0.000813226	0.0824095	0.018225	0.00742611	0.0531141	0.0124201	0.389036	0.00629491	-0.00519091	0.148347	0.0883901	0.0261034	0.150604	0.00789341	0.311667
NULL	0.00765618	0.200643	0.122306	0.0336428	0.357336	0.163398	0.0710448	0.108894	0.0900153	-5.79877e-05	0.0114009	0.445851	0.1444	0.000300033	0.00573005	-0.000549242	-0.00165889	-0.00375357	0.0840207	0.116098	0.113652	0.11523
NULL	0.00148372	0.00222983	0.0616786	0.229766	0.0745485	0.021418	0.0332655	-0.00454045	-0.00429305	0.104423	0.00176798	-0.000740652	0.313722	0.0112325	0.00235116	-0.00147707	-0.00147707	0.0501192	-0.0015535	0.0265778	0.249245	0.218429
NULL	0.0322464	0.0969428	0.0421729	0.0149602	0.212708	0.036255	0.00783787	0.0854004	0.00902736	0.133296	0.0114009	-0.00463753	0.10575	0.0597978	0.0114009	0.0351549	0.00395822	0.0270143	-0.00356558	0.0408815	-0.00464211	0.126257
NULL	0.0125767	0.198819	-0.00391765	0.0253549	-0.000905658	-0.000723613	0.104065	0.395948	0.251786	-0.00507893	0.29106	0.00427784	0.113963	0.00327107	0.555271	0.106274	0.0961698	0.119096	0.086594	0.155701	0.0880208	0.209453
NULL	0.00316217	0.0262814	0.128639	0.122727	0.0522338	0.0207332	0.0140351	0.403773	0.126781	0.269726	0.186972	0.00427784	0.125226	0.0347439	0.0116415	-0.0043626	-0.00478559	0.135747	0.0609564	0.0846699	0.0298755	0.04791
NULL	-0.00317131	-0.00363646	0.188831	0.19332	0.0398357	0.0772013	0.121219	0.127571	0.0126175	0.162286	0.00573005	0.0466295	-0.00483628	0.135819	-0.00456563	-0.00135828	-0.00242915	0.0720123	0.131025	0.217906	0.011264	0.0524893
NULL	0.0278366	0.00189472	0.0460744	0.0249893	0.303473	0.119938	0.058032	0.117607	0.172648	0.177405	0.0114009	0.113028	0.46866	0.0298804	-0.00388739	0.2063	0.00643579	0.0721057	0.137945	0.118833	0.0571434	-0.000905264
NULL	0.0970419	0.124868	0.106813	-0.00478661	-0.004936	-0.00370663	0.000848043	-0.000685626	0.0539719	0.0467943	-0.0023794	0.0583208	0.166395	0.162118	0.428867	0.00952986	0.0998813	-0.00492614	0.17215	0.0987219	0.0730475	0.0764082
NULL	0.063892	0.0489905	0.102207	0.196455	-0.00505671	0.0693932	-0.00528739	0.00370812	0.0753376	0.107384	0.214305	0.019132	0.436875	0.00651519	0.00291309	0.163918	0.001112	0.0928362	-0.00490635	0.00141719	0.236692	-0.00109069
NULL	0.0131089	0.0997328	0.0743291	0.0176239	0.0801595	0.0205012	-0.00449013	-0.004656	0.264315	0.12542	0.277219	0.000496705	0.0840617	0.173793	-0.000451163	-0.00531179	0.0513283	0.00980766	0.0323158	0.0493878	0.065825	0.206376
NULL	0.0809251	0.225159	0.0698378	0.0719149	0.0547678	0.0158309	-0.00121766	0.0067021	0.100519	0.0670588	0.149623	0.177573	0.174051	0.176699	0.00912661	0.138275	-0.00195488	0.124618	0.0854586	0.0535374	-0.000353106	0.0297899
NULL	0.0025302	-0.00453638	0.15544	0.117488	0.0905502	0.165307	0.0597631	0.406173	-0.00361642	0.0397732	0.00573005	0.0788493	0.00477848	0.185699	0.000668311	0.106671	0.00229348	0.126901	0.00449368	0.0160987	0.00832504	0.133821
NULL	0.182194	0.263702	0.116576	-0.00447582	0.00170439	0.0348057	0.0568395	0.0892279	-0.00432987	-0.00186701	0.0114009	0.144513	0.102907	0.1193	0.102324	0.0210908	-0.00308815	-0.00367706	0.0965394	0.00065026	0.146497	0.0384217
NULL	-0.00406093	-0.00380175	0.0973399	0.0403712	0.0834038	0.0650717	0.373032	0.115692	0.374657	0.00285801	0.0131118	0.0392931	-0.00219316	0.261777	0.00742611	0.116874	-0.00362228	0.0434742	0.0353196	0.162345	0.00916202	0.0853735
NULL	0.116505	0.0845098	0.197643	0.297375	-0.00414023	0.130759	0.121711	0.0388372	0.0851504	0.217776	0.404813	-0.00319991	0.191037	0.0407558	0.00580149	0.0188142	0.0298698	0.088237	0.0293229	-0.00493034	-0.00363666	0.0034963
NULL	0.229971	0.0554149	0.0940891	0.0584458	0.102454	0.0679998	0.0730896	0.02853	0.0355706	0.152375	0.00893487	0.120484	0.00391134	0.158085	0.00686026	0.0530523	0.216746	0.116078	0.0871302	0.0358513	0.00547517	0.0308921
NULL	0.0950533	0.116906	0.0127403	0.162126	0.0330556	-0.00442141	0.0147088	0.152975	0.146082	0.190177	-0.00064468	0.0214516	0.11187	0.0993387	0.0022697	0.00787765	0.0428304	0.144301	0.133006	0.0676277	0.0863845	0.0361757
NULL	0.0465371	0.313302	-0.0018994	0.078075	-0.00411418	-0.00524462	0.0828255	0.0977387	0.010399	0.123239	-0.00384531	-0.00223057	0.0597207	0.0420764	0.0040384	0.213963	0.216746	0.0964082	0.0969719	0.0706336	0.059076	0.00154021
NULL	0.080608	-0.00266496	0.0834951	0.0333291	0.0174388	0.0204128	0.00107163	0.0327726	0.0102057	0.245642	0.0728155	0.00226909	0.0176046	-0.000291912	-0.00198381	-1.88177e-05	0.0423975	0.083243	0.472829	0.157315	0.101473	0.0513565
NULL	0.00297729	0.0781143	0.248116	-0.000880717	-0.00368803	0.108192	0.441314	0.0111193	0.119824	0.239631	-0.00476811	0.0718424	0.0016099	0.0138461	0.0034755	0.213963	0.037529	0.269861	0.00475358	0.278927	0.107847	0.0911121
NULL	0.0862653	0.179509	0.00972632	0.157936	0.00411416	0.0105777	0.0187467	0.131619	0.0722496	0.0513734	0.00264184	0.0759791	0.113011	0.0453928	0.0942026	0.00197394	0.0394661	0.00121534	0.0840207	-0.000403635	-0.004345	0.10046
NULL	-0.00433773	0.0190936	0.0306842	0.157711	0.0396916	0.0387667	0.0263402	0.0157537	0.116561	0.0334211	0.00425649	0.0155586	-0.00364458	0.0287714	-0.00465812	0.132026	0.00271639	0.057356	0.0199966	0.0530076	0.268839	0.0701782
NULL	0.515987	0.192465	0.0794117	0.0151969	0.183369	0.0942323	0.0530187	0.0204175	0.023457	0.176581	-0.00212674	0.0444914	-0.00348629	0.365946	0.302892	0.23964	0.0312571	0.0377875	0.0334176	0.0540957	0.00745232	0.135375
NULL	0.032196	0.036138	0.00245319	0.00897403	0.014916	0.11142	0.149899	0.00716628	-0.00411269	0.181699	0.0159733	0.00366382	0.0694564	0.122474	-0.00319201	0.148196	0.0357351	0.102662	-0.00120326	0.187647	0.0176437	0.00592343
NULL	0.0631672	0.0267867	0.117867	0.0229903	0.028236	-0.00509481	0.149416	0.249152	0.155999	0.0453524	0.0038033	0.248692	0.00477848	0.0043701	-0.00198381	0.0357631	0.0382182	0.00474959	0.229537	0.173463	0.0813502	0.152838
NULL	0.0045643	0.04322	0.0415769	0.0111453	0.260872	-0.00109331	0.113788	0.0772614	0.0877639	0.0482791	0.0122224	0.132656	-0.00431235	0.0134862	0.0040214	0.0585636	0.0943279	0.0228477	-0.00174345	0.0336656	0.00185294	0.160801
NULL	0.0695997	0.0263418	-0.00462482	0.0654664	-0.00442389	0.0702994	0.150537	0.134423	0.181969	0.198577	0.00756332	-0.00475853	0.0219622	0.15767	0.698255	0.00776137	0.0647643	0.0990403	-0.00450159	0.118228	0.122244	-0.00516921
NULL	0.0744073	0.0783915	-0.00457511	0.120742	0.0394145	0.0050808	0.111247	0.132928	0.0799629	0.117938	0.0108316	0.179326	0.151723	-0.00452668	0.0098971	0.161241	0.000310605	0.0442444	0.063771	-0.00353738	0.0448513	0.0241826
NULL	0.119472	0.0279006	0.0626589	0.180917	0.00151997	0.024568	0.105969	0.18055	0.0390002	0.0201504	0.0128032	0.00212034	0.00988924	-0.00473257	0.00629491	0.206393	0.0069264	0.0500341	0.143306	-0.00271745	0.312806	-0.00423068
NULL	0.0310446	-0.00448298	0.0238694	0.0532765	0.239269	0.0262876	-0.00377883	0.109874	0.0266299	0.0838325	0.012541	0.00471652	0.112547	0.151152	-0.00198381	0.00612038	0.121554	0.0227382	0.0931434	0.137962	-0.00484455	0.0986239
NULL	-0.00305536	-0.00425903	0.119799	0.0594063	0.0515495	0.104307	-0.00478922	0.123021	0.0217247	0.183148	-0.00336231	0.0315587	0.114995	0.194835	0.00176798	0.000411013	0.0774625	0.24983	-0.00407226	-0.00484057	0.022553	0.175028
NULL	0.116732	-0.00386547	0.133289	-0.00359764	0.262354	0.0419519	0.0333413	0.126055	0.0205655	0.147444	0.00629491	0.0246857	0.27488	0.138193	0.014545	0.181264	0.00429475	0.00350895	0.141134	0.101932	0.0249014	0.0701584
NULL	0.0950533	0.00303774	0.134078	0.161098	0.0470857	0.060573	-0.0031916	0.340016	0.0955612	0.0584532	0.0114009	0.0625375	0.0910284	0.0335385	-0.00110242	0.0270996	0.104538	0.00515671	-0.00297874	0.0183093	0.0169922	0.0258826
NULL	-0.00382597	0.171449	0.118159	0.142193	0.0566071	0.0808209	0.00889737	0.0614627	0.0100139	0.150701	0.00779519	0.019132	0.055014	0.174941	0.615193	0.0382598	0.159614	0.0812086	0.0606775	0.0212245	-0.00488185	0.17108
NULL	-0.000575186	0.0997279	0.00705944	0.0401517	0.148439	0.0639167	0.0887996	0.000415729	0.122536	0.0568982	0.00670482	0.0237587	0.0136209	-0.00317614	-0.000451163	0.119962	0.0368004	0.153041	0.271832	0.169008	0.194404	0.0445556
NULL	0.0935123	0.159819	0.0771181	0.0234359	0.0438729	0.0458231	0.0163369	0.0776755	0.159614	0.16308	0.0109828	-0.00249605	0.0824705	0.127758	-0.00419957	0.0408543	-0.00375599	0.402997	0.0260857	-0.00407594	0.199407	0.142536
NULL	0.18895	0.103527	0.103057	0.0937178	-0.00437431	0.15306	0.182033	-0.00494125	0.0605092	0.0215858	0.0136831	-0.00362673	0.105406	0.318802	0.0046018	0.0576667	0.0956737	0.140133	0.110783	0.152243	0.0123926	0.149538
NULL	0.232874	0.319552	0.301967	0.00338931	0.0796713	0.114803	0.162526	0.0887796	0.11745	0.0491967	0.0657528	0.0386705	0.0639787	0.167931	0.0034755	0.00471619	0.194361	0.022262	0.0892864	0.175242	0.0349496	0.12872
NULL	-0.00458247	0.098854	0.0255404	0.132228	0.444497	0.0338372	-0.000642044	-6.06086e-05	0.0857989	0.0115175	-0.00511214	0.125712	0.0856771	0.117412	0.00969443	0.000531643	0.0069264	0.0424629	-0.00350693	-0.00271594	0.0300388	0.141643
NULL	-0.00372077	0.0155866	0.224131	-0.00454067	0.0623645	0.0126326	0.0681531	0.136041	0.0141107	0.151503	0.0131118	0.013576	0.1267	0.411065	0.00580149	0.00107818	0.00131865	0.0200745	0.16377	0.0581926	0.0320793	0.00140632
NULL	-0.00449183	0.14668	0.201244	0.0861016	-0.00178523	-0.00463327	0.149295	0.167338	0.107666	0.0647804	0.165309	0.248692	0.156015	0.0234594	0.00281779	0.216746	-0.00302072	0.0567835	0.0127498	0.0287985	0.0365429	0.0495785
NULL	0.326191	0.165716	0.00218514	0.14515	0.061248	0.027762	0.332637	-0.00256488	0.0350507	0.12609	0.0110604	0.0162034	0.0725648	-0.00321276	0.00799245	0.0548943	0.153765	0.0845059	0.00906878	0.12006	0.132405	0.0937849
NULL	0.00903219	0.130687	0.0872574	0.00785939	-0.0025929	0.324958	0.0865497	0.000682529	0.155726	0.00752806	0.00742611	0.00427784	0.0258094	0.0192495	0.000108332	0.00133882	0.0303785	0.0616145	-0.000440944	0.146448	0.191608	0.158255
NULL	0.026283	0.00113648	0.200459	-0.00321965	-0.00361659	0.0799458	0.0573647	0.0131437	0.0177825	0.00993572	0.0038033	0.116106	-0.00495909	0.0913566	0.00629491	0.000573515	0.0816078	0.0640775	0.284707	0.117816	-0.00495164	-0.000383781
NULL	0.0684695	0.0523995	0.140135	0.026493	0.191143	0.140133	0.00421789	0.386543	0.0637553	-0.00502479	0.0123151	0.023797	0.0204305	0.387768	-0.00110242	0.0814037	-0.00411315	0.0104315	0.0106506	0.0134562	0.0121114	0.259508
NULL	0.128169	0.127486	0.0529151	0.127643	0.0162251	0.0828579	0.00783787	0.0381638	0.0205273	0.0398392	0.114341	0.0195618	0.0568803	0.092055	0.00235116	0.00437467	-0.00458118	0.00411015	0.418004	0.0329751	0.164041	0.140313
NULL	0.0837908	0.109481	0.0276473	-0.000908389	0.0904421	-0.00299069	-0.0041101	0.162524	-0.00206329	-0.00155984	-0.000593946	0.38721	0.209304	0.0621791	0.00516568	0.0691689	0.327149	0.0128949	0.00689619	0.0816298	0.0141734	0.115458
NULL	0.0317829	0.120672	-0.00441113	8.15113e-05	0.0493619	0.140168	0.0589643	0.053479	0.0584477	-0.00166943	0.00750593	0.247089	0.0300399	0.154326	0.0040384	0.106393	0.0298698	0.0061109	0.00907122	0.0697797	0.0826339	0.0563275
NULL	0.053703	0.132984	0.0833179	0.0307792	0.084235	0.105922	0.169643	0.129155	0.0189482	0.0157946	0.0584538	-0.00462593	0.0639787	0.00599044	0.0034755	0.000310605	-0.00038717	0.166582	-0.00134624	0.042632	0.0345292	0.0539981
NULL	0.119571	0.114866	0.0832844	0.117677	0.549482	-0.00119467	0.197078	0.100228	0.113219	0.00351276	0.0110604	0.0235231	0.315514	-0.00249587	0.00291309	-0.00531179	0.0323224	0.085271	0.0309738	0.0660732	0.151486	0.181539
NULL	0.00222503	0.000404047	0.0999524	0.00682925	0.102454	0.157183	0.0232457	0.143909	0.0972047	0.0235671	0.00141066	-0.00376223	0.0398612	0.0330057	0.0046175	0.140278	-0.00411315	0.140094	-6.60302e-05	0.0160405	-0.00488691	0.0136134
NULL	0.118907	0.166556	0.114082	-0.000437394	0.467948	0.0267068	0.154057	0.111833	0.126682	0.129631	0.0034755	0.196444	0.112127	0.116245	0.0114009	0.10413	0.0816078	0.0101527	-0.00132186	0.169843	0.124798	0.0519566
NULL	0.101047	-0.00085331	0.0365861	0.185393	0.0493812	0.0310062	0.0680606	0.00109678	0.00522674	0.339882	-0.00110242	0.171828	-0.0031689	0.0465021	0.00122878	0.394661	0.216746	-0.00493255	-0.00274057	0.0513416	0.0077119	0.107748
NULL	0.109859	-0.00429685	-0.00169409	0.121746	0.00350406	0.0120879	-0.003565	0.127977	0.221906	0.0154325	0.000781699	0.0123558	0.0123636	-0.00255207	0.00178973	-0.0036936	0.205166	0.106858	0.100026	-0.00337895	0.0991761	0.185951
NULL	0.124407	-0.00210209	0.0349067	0.00747897	0.217127	0.257302	0.0767606	0.0066557	0.000777095	0.0363403	-0.000593946	0.00366382	0.132979	0.0226845	0.325888	0.0962597	0.0726023	0.00521518	0.197868	0.0509437	0.0260209	0.0206187
NULL	-0.00385311	0.295567	-0.00397215	0.0386182	0.143812	0.162122	0.0496037	0.374554	0.145861	0.188389	-0.00462677	-0.00463267	0.0129804	0.0580335	0.23505	0.130993	0.140278	0.149739	0.0234084	0.0935207	0.270751	0.136248
NULL	0.0324515	0.0403552	0.0368046	0.129915	-0.00493681	0.0142763	0.0592867	0.105651	0.12743	0.0278803	0.0119707	0.0183832	0.0468999	0.0253358	0.000901302	0.0936347	0.110857	0.00963728	0.0471354	0.136911	0.0615272	-0.000620518
NULL	0.137352	0.163263	0.0044352	0.187989	-0.00484813	0.00116438	0.0399664	0.371887	0.12319	0.131785	0.010479	0.0549225	0.33392	0.0788274	-0.00280772	0.126489	0.00544748	0.12518	0.012472	0.151283	0.000707604	0.137512
NULL	0.117393	-0.00385665	0.195395	0.0944851	-0.00465214	0.299526	0.149664	0.0124905	0.20156	0.0453981	0.00484567	0.0801691	0.229867	0.00491366	0.0046018	0.1885	0.0566951	0.0427195	0.116977	0.0362572	0.0132508	0.158475
NULL	0.1009	0.049074	0.0495812	0.048248	0.0579345	-0.00211617	0.213073	0.0911459	0.0118821	0.13504	0.000781699	0.129983	-0.00117005	-0.00132772	0.00029838	-0.00531179	0.209615	0.321284	0.300642	-0.000318017	0.205745	0.00906666
NULL	0.0215284	0.0591533	-0.00105932	0.0558451	0.0782434	0.110694	0.0947727	0.00613142	0.144978	0.0298948	0.0116415	0.101917	0.0125329	0.141679	0.00912661	0.0816455	0.176426	0.0139282	-0.00117013	0.0812811	0.0614258	0.350525
NULL	0.0717318	0.0811867	0.0879133	0.0676336	0.0580908	0.264057	0.00190094	0.0721127	0.127869	0.0671943	0.0148511	0.0182811	0.154568	0.0286947	0.00122878	0.161241	0.0069264	0.0740587	0.111546	0.0336656	0.00604643	0.0324402
NULL	0.0133866	0.155456	0.101599	0.0272698	-0.00505671	0.183783	-0.00480857	0.0432895	0.135633	0.00353112	0.033275	0.0463958	0.378573	0.195601	-0.00480349	-0.00286716	0.00750914	0.150407	0.0982676	0.0694814	0.0908349	0.0168835
NULL	0.0258571	0.0572169	0.123492	-0.0040939	0.0561974	0.00615708	0.138098	0.0294178	0.0018325	0.0211938	-0.0029296	0.095458	0.0524835	0.130568	0.00516568	-0.00227249	0.0613022	0.00265602	0.136324	0.019255	0.10739	0.164406
NULL	0.0444757	-0.00364451	0.0845973	0.141283	0.00702879	0.00349685	0.06296	0.14558	-0.00497314	0.0893091	0.0046018	0.0625375	0.00550739	0.0785009	0.192622	0.117623	0.0753569	0.094682	0.0685413	-0.00366888	0.125681	-0.0045329
NULL	0.0351766	0.0244517	0.0323122	0.063905	-0.00402174	4.39006e-05	0.0273915	0.0843553	0.00983832	0.143592	0.00590133	0.0579258	0.00196416	-0.00138497	0.565751	0.00723118	0.0716723	0.0741523	0.0908858	0.108632	0.172494	0.174116
NULL	0.0436865	0.00556589	0.0817285	0.176755	0.10756	0.255063	0.00423232	0.00897376	0.0275698	0.202053	0.0119707	0.147025	0.141829	0.0134449	-0.00240404	0.0157929	-0.00147707	0.0876201	0.0863629	0.152819	0.244788	0.0402875
NULL	-0.00216756	-0.00176934	0.0601789	-0.00314045	0.0415189	0.0138939	0.102125	0.110752	0.227324	0.0932792	0.0124357	0.343816	0.112547	0.0899472	0.00122878	0.00712153	0.072069	0.0399973	0.02246	0.0240995	0.0999243	0.149935
NULL	0.0547073	0.142783	0.0959126	0.00780087	0.657066	0.00663253	0.133698	0.054547	-0.00451848	0.0490005	0.00210908	0.111126	0.0398837	0.0759521	-0.00409773	-0.00243437	0.0531135	0.0847734	0.146657	0.0102676	0.11893	0.0050499
NULL	0.045055	0.00734437	0.12696	0.159981	-0.00244999	0.275213	0.0318382	0.0204175	0.0313849	0.106135	0.00742611	0.00366382	0.0704212	0.0212068	0.00742611	0.115213	0.00970313	0.109563	0.00689933	0.149574	0.0126086	0.00239099
NULL	-0.00116761	0.188652	0.157998	0.0801067	0.355417	-0.00486032	0.436585	0.00332118	0.113219	0.0063841	0.00338377	0.400587	0.00217168	-0.00511363	0.0046018	0.107118	0.00750914	0.0935566	-0.00203877	0.0620248	-0.00449658	0.168877
NULL	0.0507173	0.0251521	0.0071974	0.020092	-0.00484334	-0.00433418	0.0312967	0.0312577	0.0685871	0.205965	0.0098971	0.0625375	0.236696	0.210048	-0.00481692	0.0887946	0.0103241	0.0397925	0.240957	0.091219	0.154636	0.0540995
NULL	0.0105066	-0.000488352	0.0268887	0.0349148	0.107824	0.0534414	0.149665	0.0982661	0.00603653	0.185262	0.0119707	0.183632	0.145349	0.00892891	0.0046018	-0.000403187	0.0311808	0.118725	0.00676349	0.0956406	0.289429	-0.00202948
NULL	0.0013266	0.0772938	0.0467091	-0.00429621	0.0387935	-0.00464405	-0.0031916	0.0540953	0.1374	0.0215015	-0.00216068	0.0778164	0.103036	0.0339721	-0.00101017	0.0600552	0.0298698	-0.0037602	0.115866	0.067618	0.190979	0.139506
NULL	0.0802728	0.0984482	0.086497	0.0217881	0.00761215	0.106411	0.149183	0.204323	0.00016802	-0.00174196	0.00455114	0.140234	0.122957	0.0860146	0.00580149	0.0536292	0.216746	0.0702502	0.0901715	0.140351	0.219138	0.128679
NULL	0.0937309	0.352248	0.0214294	0.103054	0.000458753	0.274129	0.138098	0.114945	0.107965	0.0307744	0.417147	0.126901	0.0876744	-0.00513585	0.0409086	0.00401698	0.155968	0.302302	0.0687575	0.154709	0.133742	0.11535
NULL	0.0950533	0.0746453	0.166937	0.235789	-0.00513684	0.146279	0.061229	0.0532635	0.0998945	0.14074	0.00141066	0.110847	-0.00175051	0.310697	-0.00417688	0.0102312	0.0482484	0.375748	0.126435	0.0709921	0.165346	0.0530382
NULL	0.0862734	-0.0040857	0.0022517	0.115434	0.0765641	0.0342768	0.00599239	0.00145575	0.424281	0.089208	0.0168681	0.173779	0.191412	0.00491366	0.00629491	-0.00250335	0.0816078	0.297485	0.148309	0.0513332	0.0116953	0.117074
NULL	0.0273575	-0.00200636	0.0027812	0.0883314	0.0916059	0.122273	0.0136896	0.0655876	0.174867	0.109595	0.00277644	0.179186	0.0981234	0.184315	0.00799245	0.216746	0.00437467	0.0600251	0.0686997	0.0173882	0.241387	0.175667
NULL	0.0148196	0.0373878	0.106768	0.0125115	0.0571936	-0.00455143	0.0430021	0.0653256	0.0408168		0.0445222	-0.00463753	0.110587	0.160277	0.00516568	0.0497131	0.0647643	0.00819243	0.320738	0.174151	0.0111553	0.128045
NULL	0.0558342	0.145777	0.0775242	-0.00104013	-0.00362163	0.00886498	0.031804	0.0727164	0.0575752	0.193195	0.0046018	0.0778164	0.189718	0.113664	0.0162796	0.181094	0.165255	0.09781	0.0278851	0.148124	-0.00302588	0.00801237
NULL	0.081005	-0.00229449	-0.00389414	0.187875	0.0563832	0.10835	0.381883	-0.00493813	0.0255929	0.0130503	-0.00154931	0.0525957	0.0649739	0.144512	0.00521069	0.00437467	0.0816078	0.0182094	0.0117085	0.0255571	0.113941	0.0142276
NULL	0.0188903	0.000603907	-0.00111067	-0.000623596	0.0700987	0.0437498	0.00287595	0.102876	0.0387409	0.266285	0.0098971	0.0466295	0.0884027	0.0298098	0.00344058	0.145161	0.0558041	0.0282998	0.0807734	-0.00207229	-0.00501481	0.219531
NULL	0.0413996	0.0164819	-0.00389762	0.0327118	0.0467918	0.0787095	0.0973668	0.0970117	0.089696	-0.00361692	0.00912661	0.0625375	0.0143604	0.20755	0.0034755	0.00706517	0.000310605	0.012766	0.34503	0.148976	0.116467	0.311667
NULL	0.0335754	0.0196179	-0.00479486	0.202357	0.105311	0.216581	0.0454355	0.0924137	0.0265682	0.0258108	-0.00478189	0.0274965	0.00123767	0.07874	0.00521069	0.105163	-0.00147707	0.150246	-0.00338431	-0.00497196	-0.00369166	0.0336282
NULL	0.192426	0.176101	-0.0038922	-0.00388826	0.134622	0.0315687	0.00465902	0.10745	0.0780295	0.0529853	0.0168681	0.395957	0.12393	-0.0047818	0.00629491	-0.000558171	0.393185	0.046168	0.0167287	0.117137	0.0032349	0.167872
NULL	0.042231	0.129227	0.000585044	0.052097	-0.00287131	0.0207332	0.131867	0.0245819	0.421972	-0.00347633	0.116252	-0.00348429	-0.00105996	0.163848	0.00235116	-0.00411525	0.0282336	0.0499453	0.068137	0.124649	0.0415603	0.202503
NULL	0.0950533	0.047059	0.0936317	0.238465	0.217873	0.157111	0.00783787	0.121387	0.324685	0.161406	0.00317747	0.0797696	0.104629	0.0374694	0.223278	0.00497818	0.000411013	0.0428264	0.0956056	0.0920226	0.16018	0.225992
NULL	0.0152452	0.0233725	0.0606446	0.0530455	0.0394145	0.00143567	-0.00133329	-0.00460538	0.0993155	0.0274489	0.0046175	0.0269944	0.0823641	0.0891287	0.0040214	0.00249965	0.00373147	0.120687	0.0911128	0.161864	0.01442	0.0935006
NULL	0.0926248	0.00870307	0.446286	0.202206	0.0133098	0.120972	-0.00463726	0.016338	-0.00400673	0.0328264	0.0251014	0.00345071	0.129826	0.144649	-0.0029296	0.0303785	0.128138	0.00655457	0.0837734	0.248344	0.29239	0.0563966
NULL	0.0641263	0.202178	-0.00383322	0.00780472	0.0618073	0.0593986	0.105429	0.107641	0.105952	0.1605	0.277219	0.121761	0.0739864	0.169879	0.25966	0.106393	0.301696	0.141911	0.394215	0.0613065	0.19819	0.108128
NULL	-0.00458518	0.362143	0.00241632	0.0305116	0.0535297	0.13392	0.107844	0.0256852	0.247259	0.0467943	-0.00240404	0.0177485	0.0348788	0.10764	0.00969443	0.0487929	0.0724822	0.094986	0.427042	0.326175	0.174061	0.150718
NULL	0.0237252	0.030909	0.209505	0.0944735	0.000961025	0.150201	0.00937678	0.0535385	-0.000673617	0.0969647	-0.00155665	0.0198794	0.108535	0.00878275	0.0046018	0.166459	0.138275	0.011149	0.0476772	0.0507839	0.0131828	0.0445969
NULL	0.0121405	-0.0050047	0.0203142	-0.00203945	0.0483581	0.173694	0.162526	0.0249989	0.058877	0.360713	0.00127179	0.0246857	0.0195782	0.152805	0.201701	0.0465485	0.216746	0.123625	0.54515	0.0290058	0.249291	0.155227
NULL	0.0485971	0.191224	-0.00519938	0.0338872	0.00363162	0.0158309	0.00747747	0.225382	0.0248988	0.107594	0.019194	0.0344284	0.12855	-0.00203425	0.00235116	0.0423781	-0.0031916	0.0684262	0.0276453	0.177923	0.128089	0.0738632
NULL	0.0940964	0.0560882	0.0231172	0.194339	0.0127103	0.0090267	0.15777	0.122721	-0.0050497	0.0724177	0.00686026	-0.00394225	0.00155512	0.13925	0.00686026	0.0268352	0.017261	0.0187799	0.000405353	0.166652	0.00961612	0.0406961
NULL	0.11235	-0.00480391	-0.000652513	-0.000422763	0.243244	0.15286	0.184911	0.0792303	0.0649776	0.0042129	0.136728	0.172591	0.0730545	0.235335	-0.00465812	-0.00262306	-0.00278956	0.0760677	0.0554182	0.078758	0.0386767	0.0667153
NULL	0.0102017	0.183771	0.10021	0.0263048	0.0470197	0.312187	0.0154462	0.215543	0.0221222	-0.000449407	0.00425649	0.155027	0.0572086	0.00438877	0.158387	0.0786221	0.143918	0.204157	0.157759	0.065709	0.138723	-0.000163432
NULL	0.101799	0.217132	0.0268181	0.0202493	0.0421588	0.0040453	0.203386	0.100199	0.144728	0.0180162	0.00799245	-0.00463753	0.15404	0.18766	-0.000725274	-9.07682e-05	-0.00242915	0.154595	0.099442	0.0735454	0.0558553	0.149212
NULL	0.12014	0.0401177	0.139427	0.0189494	-0.000270659	0.0568679	0.0443252	0.327601	-0.0030875	0.189921	0.00500384	0.12625	0.00252886	0.0852845	-0.00280772	0.0558041	0.138275	0.0317461	0.122544	0.0269303	0.00144266	0.325967
NULL	0.0350984	-0.00266352	0.108053	0.102766	0.402597	0.165359	0.104674	0.0149297	0.0569203	0.210766	0.0146695	0.325821	0.00433101	0.0739084	0.0544741	0.0813556	0.0303785	0.00366293	0.394404	0.0795271	0.00815321	0.0827947
NULL	-0.00437947	0.132111	0.337012	0.035783	0.0037044	-0.0054439	-0.00315393	0.0192649	0.0454877	0.00674746	0.0108316	0.112905	0.100536	0.0043701	0.0260148	-0.0020468	0.00240739	0.0289053	0.0364689	0.0336656	0.0516133	0.0959921
NULL	0.114701	0.114679	0.0838826	0.217644	0.35735	0.118995	0.119683	0.0254978	0.135025	0.242847	0.00931475	0.333872	0.110951	-0.00120116	0.0040214	0.0766777	0.00107417	-0.0031067	0.381952	0.0523805	0.096193	0.0813783
NULL	0.216921	0.209425	0.440872	0.241596	0.208047	0.198019	0.0501122	0.0226638	0.0221143	0.0192435	0.00573005	0.126465	0.075551	0.0134399	0.00291309	0.160536	0.0298698	0.00265602	-0.00271013	0.129327	0.242436	0.0244622
NULL	0.0394201	0.00152747	0.125062	0.0718506	0.059229	0.00532143	0.100179	0.115193	0.209468	0.136041	0.00194159	0.0310559	-0.00170591	0.0833488	0.0034755	0.0291129	0.0363052	0.0801717	0.0430927	0.13049	0.00650479	0.0241712
NULL	0.0897546	-0.000172428	0.2455	0.0199487	0.334819	0.148809	0.140486	0.0151508	0.0080076	0.0208152	0.00855928	0.0093036	0.0530443	0.0964842	-0.00396509	0.131123	-0.00450981	-0.00101933	0.0737509	0.016046	0.0151109	-0.00512818
NULL	0.246283	0.141858	0.0857993	0.0681404	0.0918483	-0.00208699	-0.0034355	0.0117542	-0.00329685	0.0568158	0.308183	0.0402057	0.128063	0.024748	0.00799245	0.113004	0.0145632	0.0787871	0.0261655	0.000477428	0.0867676	0.0534
NULL	0.0612123	0.0213487	0.130871	0.0583718	0.0247232	0.045379	0.13831	0.0137798	0.0983627	-0.00414725	0.0069775	-0.0017457	0.00528682	0.0164908	-0.00434436	0.00354422	0.00280963	0.119368	0.191168	0.090054	0.0224183	0.0406904
NULL	0.123657	0.213382	0.46138	0.151858	0.114931	0.286623	0.0011886	0.0035329	0.021793	0.175931	0.266934	0.0137943	0.00588107		-0.00418826	0.0563	0.0662651	0.142627	0.214384	0.190513	0.00527018	0.0604253
NULL	-0.00116761	0.17403	0.0343558	0.00584075	0.028151	0.170317	0.166395	0.0487017	0.0841867	0.107384	0.010479	0.00198637	0.00643837	0.0107827	0.00686026	0.0117225	0.0552433	0.0304938	0.34503	0.00638448	0.145829	0.130884
NULL	-0.00512411	0.025076	0.080396	0.158468	-0.00361659	0.00246633	0.0443252	-0.00516211	0.0901166	0.283476	0.12814	0.108826	0.0363529	0.00882155	0.00686026	0.0127858	0.05044	0.0755535	0.157452	0.0233377	0.108352	-0.00443367
NULL	0.107785	0.0830052	0.31326	-0.00403213	0.0922828	0.0114104	0.112283	0.063713	0.120479	-0.00459406	0.0144069	0.0203529	0.0115987	0.153892	0.0140075	0.144643	0.00425801	0.107976	0.0188903	0.0848816	0.197905	0.0309795
NULL	0.0767766	0.212295	0.0613455	0.2002	0.355675	0.0693687	0.106349	0.178454	-0.00382882	0.290856	0.0119707	0.0196126	0.218367	0.00826923	0.00742611	-0.00165674	0.0943188	0.0868835	-0.00394487	0.193848	0.0398292	0.177558
NULL	0.126184	0.129063	-0.00399505	0.146667	-0.00486977	0.0733251	0.193116	0.0352243	0.0209857	-0.00450562	0.134486	0.029113	0.148789	0.25202	-0.00198381	0.0840406	-0.000931944	0.105487	0.0271187	0.0679884	0.051077	0.287016
NULL	0.120559	0.0233752	0.0393377	-0.00126057	-0.00376616	0.172099	-0.00136122	-0.00228222	0.0658834	0.00552213	-0.00110242	0.000685526	0.00522169	0.1237	0.0040384	-0.00478922	0.130545	0.012059	0.160326	0.133573	0.164416	0.187805
NULL	0.0926583	-0.00289287	0.00552241	-0.00195794	0.038623	0.103969	0.156688	0.0838529	0.128661	0.0210983	0.019776	-0.00235045	0.109665	0.180921	0.00873176	0.202909	0.00173283	0.00117828	0.0917715	0.00371503	0.105524	0.105893
NULL	0.0950521	0.0858777	0.115156	0.016785	0.057008	0.101994	0.201005	-0.00527788	-0.000338304	0.0313453	0.00644106	0.144557	0.0447791	0.0205723	0.0034755	0.106393	-0.00344388	0.0452563	0.0176015	-0.000821523	0.00962624	0.0051877
NULL	0.0728137	0.00950616	0.116935	0.0293739	0.322674	0.126453	0.00783787	0.0358161	0.00746305	0.0255719	0.21735	0.095458	0.00998305	0.0613948	0.00192464	0.00131865	0.108271	-0.00466883	0.160209	0.109902	0.157504	0.00384335
NULL	0.061683	0.0880297	0.161293	0.22869	0.0618029	0.0234192	0.16294	0.00591787	0.155801	0.0188509	0.148385	0.150903	0.0333141	0.119516	-0.00319201	0.151808	0.0757783	0.0749391	0.0972563	0.164358	0.0177995	0.137067
NULL	0.127432	0.319552	0.0914624	0.0368492	-0.00345341	0.0808209	0.133873	0.120393	0.0650658	0.0353755	0.280771	-0.00296333	-0.00110941	-0.00017695	0.00440945	0.0366368	0.0078536	0.0119567	0.0923214	-0.00498175	0.130043	-0.00485592
NULL	-0.00444136	-0.00100301	0.133147	0.0378336	0.113915	0.0923698	0.0349636	0.086123	0.35543	0.00993572	0.00417095	0.180234	0.134585	0.172484	0.00220843	0.21724	0.0558041	0.562096	0.02246	0.116098	-0.000537803	0.104805
NULL	0.148094	-0.00311793	0.0702502	0.227641	0.0358126	0.0405753	-0.00257972	0.148561	0.1393	0.00860114	0.0114009	-0.00462593	0.00660419	0.101538	0.00686026	0.0794876	-0.000122476	0.0602376	0.0300441	0.0201692	-0.00441347	0.148049
NULL	0.236881	0.0273132	0.0243636	-0.00378092	0.0691653	0.27755	-0.00392222	0.129148	0.00587382	0.197074	0.00742611	0.145961	0.0400747	0.175268	0.0046175	0.121245	0.0824736	-0.00386109	0.156372	0.191897	0.00648681	0.126728
NULL	0.0371147	-0.00466644	0.131209	0.002447	0.0126232	0.125798	0.0954467	0.169674	0.419279	0.0698002	0.00277644	0.00352538	0.0803773	0.188252	0.00799245	0.0503038	0.138275	0.139773	0.0131792	0.00953074	0.162551	0.225992
NULL	0.112326	0.0600813	0.0627081	0.0360898	0.0521349	0.153272	-0.000978831	0.460261	0.00799421	-0.00404926	0.00029838	0.0153674	-0.00500591	0.0266302	0.0046018	0.0194109	0.176426	-0.00201727	0.134985	0.129187	0.18026	0.10674
NULL	0.270772	0.100615	-0.00105932	-0.0011638	0.260021	0.0393748	0.247966	0.11572	0.05951	0.179474	0.00931475	0.10694	0.234882	0.00387107	0.00799245	-0.000731842	0.132789	0.034996	0.00689551	0.0255641	0.0203128	-0.0042808
NULL	0.0061054	-0.00360179	0.116152	-0.00426631	0.324645	-0.00324813	0.112283	0.128084	0.00124916	0.349732	0.430138	-0.0018026	0.145851	0.0207849	0.00122878	-0.00368774	0.0377166	0.0290654	0.345207	-0.00127519	0.072295	0.0718827
NULL	0.000843285	0.036681	0.0423258	-0.00331488	0.0530411	0.0286919	0.10425	0.267457	0.176055	0.0370162	0.00147451	0.0336215	0.0627433	-0.00471761	-0.0015687	0.0117847	-0.00122624	0.0563186	0.0610106	0.0402525	0.197905	0.0021526
NULL	0.137442	0.138926	0.000180217	0.0139355	0.0563832	0.0548658	0.166182	0.283609	0.126653	0.0758224	-0.0023794	0.144495	0.220706	0.227361	-0.0015687	0.0364598	-0.00465821	0.0641028	0.194299	0.051903	0.0569417	0.0512456
NULL	0.0970826	0.135143	0.0930425	-0.00489186	0.050187	0.00474179	0.0745647	0.0748981	0.0144591	-0.00367095	0.0999271	0.0659151	0.00581941	0.0497143	-0.00355339	0.0586051	0.000531643	0.10286	0.0833976	0.151952	0.255933	-0.00154393
NULL	0.130286	0.182664	0.018955	0.127514	0.00416105	0.0693613	0.0570306	-0.00366365	-0.0022298	0.0179805	0.00931475	0.141339	0.140762	0.0358393	0.0046018	0.1626	0.111224	0.0734095	0.280825	0.000848043	0.00516217	0.00783767
NULL	0.00345742	-0.000736242	0.118782	-0.00363214	0.0407613	0.117699	-0.00296333	0.00821663	-0.00236931	0.0519361	0.00127179	0.225141	-0.00327498	-0.00409279	0.00176715	-0.0020468	0.174188	0.111967	0.156151	0.0850498	0.00690916	0.067436
NULL	0.0508038	0.0312424	0.00732624	0.206241	0.0761174	0.0264178	0.123866	0.0519086	0.00878157	0.00263354	0.201982	0.127433	0.0305103	0.362249	-0.00240404	0.00749698	0.00718828	0.0106625	0.151444	0.00509698	0.118788	0.0529832
NULL	0.0918296	0.0206619	0.0828294	0.0507457	0.0584439	0.157111	-0.00348495	0.0215668	0.0998945	0.289591	0.223278	-0.00329639	0.0462126	0.0754914	0.583598	0.00272171	-0.00489884	0.0686687	-0.00483484	0.00953074	0.0550377	0.00247845
NULL	0.0446141	0.208003	0.00304263	0.0777107	0.260872	0.0521787	0.134168	0.146364	0.167453	0.0530392	0.00178973	0.000461174	0.348307	0.173793	-0.00064468	0.0600902	0.0559099	0.075723	0.0234084	0.0853851	0.0168501	-0.00400067
NULL	0.00700588	0.083947	0.0204143	0.233139	0.063577	0.00449867	0.124854	0.011924	0.419279	0.0212299	-0.00515175	0.174334	0.093812	0.241514	0.250425	0.00141719	0.0176672	0.102507	0.137073	0.137962	0.000566692	0.0953079
NULL	-0.00274671	0.0464089	0.0282424	0.177175	0.0157753	-0.00275424	0.104397	0.101542	0.00846266	0.0385346	0.229423	0.0584739	0.101821	-0.0049478	0.217842	-0.00471934	0.0470865	-0.00488095	-0.00445681	-0.00382489	0.0991461	0.134913
NULL	0.313936	0.22902	0.131431	0.00248739	0.00825668	0.323485	0.0555848	0.0483991	0.179643	0.0106129	0.11008	0.133329	0.0516661	0.0115504	0.000901302	0.300595	-0.00242915	0.180797	-0.00297874	0.111747	0.0469655	0.124785
NULL	0.110943	0.275814	0.0389118	0.272937	0.0610953	0.011984	0.00243099	0.101464	0.0668887	0.14083	0.0170038	0.0269944	0.0563088	0.0333352	-0.00480388	0.0357631	0.0540033	0.125753	0.0138081	0.0232643	0.16018	0.0080806
NULL	0.268399	0.226412	0.125193	0.00625386	0.0388313	-0.00442141	0.0149896	0.0431744	-0.00396935	0.0252188	0.0215282	0.116928	0.00812109	0.0368885	-0.00418826	0.0128534	0.0394661	0.0137685	0.100038	0.0126473	0.27557	0.0533119
NULL	0.322651	0.0170277	0.0353962	0.227959	-4.22963e-05	-0.00252234	-0.000748394	0.112786	0.162313	0.016009	0.00756332	0.12866	0.0374643	0.210817	0.00328777	0.0488794	0.032929	0.126402	0.0121111	0.124147	0.192574	0.133182
NULL	0.130175	0.0127881	0.0809533	0.254113	0.0441357	0.00328765	0.0329708	0.0255173	0.109655	0.0470461	0.0108316	0.0801691	0.0455873	0.0765951	0.00573005	0.00437467	0.0171454	-0.00107618	0.0034166	0.0392651	0.0264439	0.198876
NULL	0.208407	0.22362	0.0995219	0.0308971	0.00263293	0.00299242	0.0223626	0.218461	0.0181285	0.23148	0.00969443	0.0465877	0.120666	0.107874	-0.00469514	0.163544	0.0103241	0.113299	0.155003	0.23422	0.24964	0.0143087
NULL	0.449658	0.0770335	0.173763	0.0366734	0.0799037	0.0209815	0.128505	0.0252976	0.00582012	0.0344009	0.00931475	0.000494078	0.00640361	-0.00499801	0.0371199	0.0816078	0.164718	0.110549	0.0036878	0.0429418	0.00351965	0.00842001
NULL	0.00269193	0.0305891	0.169869	0.0243007	0.471617	0.0642399	0.00258259	0.0213394	-0.0033329	0.0718229	-0.00468123	0.218408	0.0415531	0.181959	0.000668311	-0.00452694	0.161241	-0.00443581	-0.00338431	0.0337103	-0.00398581	0.143585
NULL	-0.00387386	0.0488432	0.287584	0.229916	0.111138	0.114425	0.0204661	0.120628	0.0847373	0.0439197	0.00192129	0.0223685	0.0441944	0.0240208	0.00799245	-0.00463111	0.0974335	0.405439	0.15904	-0.00501713	-0.00208319	0.0545532
NULL	0.0278868	-0.00203799	0.00495075	0.176575	-0.00190432	0.0912769	0.0900678	0.0604111	0.162028	0.0304457	0.0139644	0.0246857	0.0448788	0.170997	0.0034755	0.151808	0.0117847	0.057322	0.142349	0.0159009	0.0686478	0.026068
NULL	-0.00492601	0.138176	0.0932109	0.0269925	0.385352	-0.00302119	0.165777	0.0195838	0.000766247	0.0873205	0.00799245	0.0960049	0.303071	0.030863	-0.0044485	-0.0046907	0.110654	0.02588	0.0697135	0.040687	-0.00454749	0.0121455
NULL	0.0842985	-0.00433008	0.108862	0.214606	0.0134422	0.0126963	0.127973	-0.00161798	-0.00382882	0.00263172	0.00931475	-0.00262631	0.114951	0.210181	0.00686026	0.0409828	0.0768754	0.270086	0.0488312	0.186467	0.000913318	0.0335206
NULL	0.0157529	0.0654987	0.0616786	0.0736524	0.000119292	0.0413044	0.122571	0.0110877	0.0711656	0.0755035	0.0102628	-0.00117387	0.0658585	0.154295	0.000108332	-0.00495964	0.208181	0.343759	0.00245876	0.146769	0.273384	0.290828
NULL	0.0375524	-0.00436209	0.140966	0.105172	0.0616684	0.0737129	0.12317	-0.00365936	0.122221	-0.00426926	0.00192129	0.0987265	0.00799421	0.00595197	-0.00155665	0.0117225	0.0750047	0.0769969	0.0973129	-0.00104355	0.187248	0.0461249
NULL	0.0139797	-0.00464944	0.52753	-0.00503567	0.0396916	0.0988799	0.0165086	0.170221	0.0650622	0.0290096	0.375876	0.0659336	0.127881	0.0203742	0.00799245	0.0883684	0.0510326	0.0143038	-0.00470929	-0.0033822	0.323992	-0.00318149
NULL	0.0163153	0.00275063	0.109158	0.117018	0.00120822	0.0647915	0.0763074	0.105211	0.158091	0.018259	-0.00336231	0.178393	0.0169937	0.341435	0.00573005	0.00372678	0.143892	0.00756998	0.00906878	-0.00356064	-0.00542922	0.115267
NULL	0.0311931	0.0170258	0.0241958	0.0631709	0.0772148	0.147644	0.195968	0.121387	0.00913158	0.0679656	-0.000237702	0.397112	0.130719	0.150917	0.00686026	0.000912974	0.128469	0.0299929	0.0404882	0.144481	0.0761506	0.0267834
NULL	-0.0044249	0.167567	0.316437	0.0564723	0.278914	0.00712605	0.104629	0.292445	-0.00215957	-0.00404926	0.0154	0.045851	0.0016099	0.308597	0.171442	0.104538	-0.00287901	0.0222804	0.0748069	0.0417309	-0.00494685	0.0975861
NULL	0.043688	0.00152747	0.022699	0.120509	0.00067237	0.0172966	-0.00442441	0.0866039	0.174343	0.00473212	0.235269	0.00500684	-0.00425476	0.217549	0.276644	0.104538	0.0487929	0.0375278	0.00687814	0.127568	0.159955	0.089997
NULL	0.208343	0.00475881	0.0243031	0.162018	-0.00442389	0.00373285	0.0794425	0.088247	0.141602	0.0632757	0.0162872	0.00349144	0.10906	0.0900629	-0.00319201	0.0716723	-0.00147707	0.229781	0.284325	0.0139759	0.00588802	0.00143567
NULL	0.0857919	0.0818993	0.0815489	-0.00426027	0.0708651	0.195438	0.0596205	0.00109171	0.1393	0.133627	0.180764	0.216989	0.0260751	0.0514606	0.00521069	0.104767	0.0575244	-0.00484436	0.0415526	0.248453	0.243522	0.0047533
NULL	0.00257235	0.1089	-0.00533953	0.166766	-0.00331564	0.054572	0.395083	0.104971	-0.00437343	0.0138459	-0.00505838	0.175851	0.125585	0.145633	0.0040384	0.216746	0.155376	0.224862	0.0133033	0.183342	0.239595	0.0725526
NULL	0.0103804	0.0139336	0.0552031	-0.00250268	0.033605	0.00337001	0.448811	-0.00437203	0.00115959	0.128296	-0.000436346	0.0177485	0.195503	0.314371	0.00814801	0.0394661	0.0357351	0.379983	0.0133757	0.124694	-0.00444473	0.0255929
NULL	0.0179074	0.00324542	0.00713446	-0.00378712	0.0973996	-0.00416291	0.139275	0.140252	0.148939	0.0115175	-0.00480388	0.00174155	0.00415867	0.307673	0.0046018	0.140228	0.351548	0.341731	-0.00474717	0.144116	0.037031	0.115756
NULL	0.0862734	0.176101	0.0456497	0.105533	0.0472771	0.0963876	0.0886855	0.0248679	0.0136231	0.0913652	0.00833671	0.112905	0.0262124	0.0255937	0.0151256	0.143347	-0.00380869	0.0721175	0.00799054	0.155162	0.11344	0.00355522
NULL	0.113957	0.0354978	0.0244104	0.201744	0.0530613	0.0700027	0.00896232	0.0626815	0.00272007	0.0415239	0.0046018	0.0778164	0.0214273	0.338785	0.00296487	0.17872	0.0585711	-0.00254363	0.00632945	0.046236	-0.00440399	0.142709
NULL	-0.00209135	-0.00274167	-0.00472732	0.221137	0.00976471	0.216201	0.127973	0.0364949	-0.00376156	0.0170062	0.0043227	0.0320266	0.138087	-0.00476567	0.00052416	-0.0020468	-0.00271318	0.0200166	0.0351796	0.185806	0.0218244	-0.00312662
NULL	0.116491	0.100715	0.105773	0.0345702	0.0157138	0.0109462	0.0198114	0.0468811	0.107494	0.0111719	0.00686026	-0.00473601	0.0413436	0.0418354	-0.00240404	-0.00103332	0.0824736	0.0267313	0.097185	0.0468882	0.0113331	-0.000945769
NULL	0.040662	-0.00349573	-0.00332553	-0.00382641	0.00814814	0.0896071	0.0289949	0.121387	0.00343369	-0.000896963	0.328891	0.0967659	0.109665	0.098999	-0.00154931	0.0799872	0.143892	0.0237981	0.00160048	0.0455263	0.257869	0.00146645
NULL	0.00574717	-0.00416372	0.0522178	0.07566	0.0605761	0.0414521	-0.00331496	0.130634	0.0209825	0.00662437	-0.00064468	0.0242208	0.160792	-0.00452037	0.196342	0.144558	0.131681	0.0330599	0.0523144	0.0320194	0.219324	0.136081
NULL	-0.00232358	0.0722808	0.132189	0.118329	0.0714646	0.0719188	0.40861	0.00415867	0.00999241	0.127316	-0.00397677	0.16923	0.103345	0.0211545	0.00573005	0.284338	0.123985	0.0262929	-0.00446826	0.134122	-0.00158253	0.0632878
NULL	0.0365873	0.158854	0.190729	0.0794684	0.0571054	0.000726986	-0.000374835	0.0589292	0.0420986	0.258199	0.0154	-0.00178373	-0.00241308	0.00504589	0.534374	-0.00242915	0.145161	0.0403974	0.0300441	-0.00471547	0.0134417	0.0184042
NULL	0.0270849	0.181064	-0.00356555	0.252151	0.0465876	0.0465185	0.23896	0.0100861	-0.00314819	0.182984	0.0695626	0.0149326	-0.0041358	0.146573	0.000668311	0.000689882	-0.00471089	0.0125412	0.00276855	-0.00404543	0.140989	0.0335813
NULL	0.040399	0.215366	0.10751	0.12574	0.35735	0.239558	0.0178517	-0.0041921	0.0448592	0.00491388	0.214305	0.0349773	0.0724407	0.0399988	0.0034755	0.129833	0.0103305	-0.00326163	0.106633	-0.00250602	0.209154	0.00171371
NULL	0.341682	-0.00500349	0.102837	0.010443	0.0776451	0.132917	-0.00504013	0.00182678	0.0296462	0.0506181	0.00447983	0.0460483	0.0661608	0.0112709	0.0046175	-0.000295359	0.144643	0.111566	0.0260857	0.177945	0.0270491	0.149658
NULL	0.231424	0.15747	0.0942225	0.0377208	0.0371202	-0.00377723	0.160348	0.0551365	0.112934	0.0468046	0.0186122	0.0392931	0.0529377	0.01372	-0.00355339	0.166239	0.0315767	0.00716035	0.228437	0.0666152	0.0108563	0.196606
NULL	0.208407	0.175419	0.107436	0.0748424	-0.00500409	0.0327739	0.0119559	0.0138555	0.0596179	-0.00528743	0.00682552	0.019132	0.127067	0.046639	-0.00212674	0.13651	0.214919	0.0678357	0.109175	0.188699	0.0593934	0.129289
NULL	0.16849	0.0677089	0.514537	0.0882245	0.0287275	-0.00444238	0.0036244	0.316507	0.0276909	0.149264	0.219664	0.00500684	0.252734	0.218537	0.00686026	0.102649	-0.00107287	0.0957297	0.0891468	-0.00373368	0.00998709	0.0212498
NULL	0.0143195	0.172663	0.137026	0.000847007	0.0720304	0.0763431	0.138098	-0.00326885	0.00324919	0.0324611	0.0040384	0.100229	0.0353547	0.134154	0.00235116	0.0465485	0.00918909	-0.00292372	0.0439925	0.0125375	0.0556842	0.0402612
NULL	0.0930456	0.031571	0.121758	0.0513832	0.332236	0.130227	0.0703916	-0.00117287	0.140848	0.0333199	0.00573005	0.337304	0.00626302	0.0734328	0.0116415	0.00491983	-0.00298204	0.055594	0.017786	0.00923179	0.142128	0.160474
NULL	-0.00488288	-0.000560479	-0.000251028	-0.00442785	0.0359182	-0.0035991	0.247713	-0.00151057	-0.00460622	0.175001	0.00670482	-0.00482494	0.00152544	0.0230731	0.00629491	0.00130726	0.109241	0.0759433	0.151006	0.0472113	0.0153736	0.0463594
NULL	0.081786	-0.00332856	0.00685163	0.00303791	0.0827538	0.21144	-0.00192724	0.086838	0.0258018	0.0399434	0.0110604	0.0718424	0.0304898	0.000951612	0.00643356	0.00903746	0.189468	0.285035	0.292852	0.00486733	0.00333066	0.0162517
NULL	0.103025	0.112693	0.0625464	0.0437769	0.253609	0.00472181	0.379601	0.00957759	0.052044	0.0888757	0.00192464	0.0161335	0.0516661	0.0794243	0.0649273	0.0215309	0.0204965	0.130749	0.433505	0.119966	0.339592	0.0657659
NULL	0.0171629	-0.00425903	0.00640238	0.0681404	0.0790619	0.0912148	0.0900678	0.171222	-0.00150471	0.086501	0.012541	0.148387	-0.00372292	0.0548583	0.00931475	0.205192	0.0740631	0.0681576	-0.0050357	-0.00104086	0.177547	0.00383307
NULL	-0.00327388	0.0521587	0.113341	0.00898938	-0.00521511	0.0967255	0.0268352	-0.00463046	0.0206054	0.0415538	0.0501767	-0.00451718	0.00103047	0.0667145	0.00291309	0.310382	0.0377166	-0.00367674	0.216846	0.187137	0.209285	0.0692756
NULL	0.034113	-0.00315985	0.250666	0.193664	0.0323691	0.015401	0.124093	-0.00235867	0.411919	0.144339	0.0046175	0.0584739	0.0642745	0.162821	0.00281779	0.0487929	0.0117847	0.00646448	0.114699	0.181177	0.0446325	0.125994
NULL	0.326681	-0.00036746	0.055417	0.118084	0.0607164	0.0379641	0.028689	0.338333	0.03321	0.0157946	-0.000511114	0.248692	0.0485374	0.121089	0.0046018	0.101294	0.10781	-0.00285339	0.0978785	-0.0046997	0.130725	0.015668
NULL	0.0547288	0.00916078	0.0219084	0.27238	0.030969	0.0854032	-0.00133951	0.20133	0.148711	0.00344201	0.00402961	0.183342	0.120691	0.118861	-0.00486558	0.0492899	0.140278	0.0287814	-0.00248234	0.0699979	0.143924	0.0111418
NULL	0.0135471	0.0326066	-0.00478896	0.00804432	0.00151997	0.221905	-0.00129196	0.0843553	0.0224413	0.0796807	0.00029838	0.101917	0.14902	0.0479557	-0.00480388	0.188292	0.138275	-0.00485205	0.106548	-0.00350612	0.126613	0.0636529
NULL	0.0868835	0.238641	0.0608422	0.168802	0.00256962	-0.00430773	0.149899	0.476548	0.105723	0.0929499	-0.00420894	-0.00481941	0.0701654	0.0184934	0.00580149	-0.00472235	0.0330037	0.157761	0.0248151	0.0417309	0.176784	0.0787076
NULL	0.000361257	0.27507	0.0475452	-0.00462074	0.0582604	0.0798409	0.196856	0.158603	0.101756	0.0278351	0.0102628	0.110234	0.00343888	0.00754428	-0.00319201	0.106393	-0.00135828	0.113474	0.0112774	0.00823533	0.0310763	0.0524893
NULL	0.00142347	0.0569727	-0.00276471	0.167117	0.0576337	0.00364396	0.0583453	0.0389222	0.148661	0.13533	0.0105532	0.263027	0.109888	0.00618111	0.00159233	0.0295744	0.0563343	0.00707124	-0.00462775	-0.00312443	0.106791	-0.00361985
NULL	0.118967	-0.00462902	0.438837	0.0335106	0.125574	0.0516382	-0.00176724	0.0966289	0.0361756	0.0416814	0.488621	-0.00446807	0.0621243	0.0455609	0.00855928	0.00380058	0.164718	-0.00492601	0.0781522	0.182705	0.331978	0.0614338
NULL	0.0979303	-0.00375437	0.0755076	0.0195353	0.0132484	-0.00164476	0.00660621	0.138041	0.0366447	0.0208152	0.00484567	0.105653	0.137604	0.136419	0.00629491	0.065542	0.462635	0.0725582	0.00686942	-0.00444369	-0.00406264	0.0140341
NULL	0.00539702	0.127331	-0.0024414	0.0217202	0.0116711	0.0114387	0.00982936	0.333755	0.0747492	0.00459294	0.135562	0.239245	0.00572394	0.0791775	0.0040384	-0.00497801	0.0757047	0.0186701	0.134985	0.00708249	0.133193	0.0522727
NULL	-0.00377777	0.0371224	0.0807485	0.0175081	0.371821	0.232615	0.133698	0.0961843	0.0217247	0.0251528	0.0139644	0.282561	0.249323	0.0304503	0.00235116	0.0377801	0.138275	0.014688	0.137539	-0.00509153	0.0526405	0.172932
NULL	0.38569	0.264926	0.0743291	0.0039608	0.0436815	0.0122794	0.157024	0.13645	0.0068416	0.0195663	0.00954232	0.0483322	0.104971	0.0318661	-0.0015687	9.50172e-05	0.153336	0.0661584	-0.00437203	0.0524831	0.020783	0.169946
NULL	0.0410067	0.0245289	0.0808806	0.082497	0.0227093	0.00947979	0.0604123	0.0727164	-0.00211352	0.344676	0.197112	-0.00180751	0.0817832	-0.00333537	0.00235116	0.12059	0.00250119	-0.00488282	0.0250581	0.0204456	0.273349	0.0339026
NULL	0.128708	0.0303451	-0.00482046	-0.00333937	0.0791365	0.112091	0.186917	0.0577331	0.105532	0.0778789	0.0131118	0.392019	0.00961241	0.198164	0.0040384	-0.00085628	0.142697	0.0404591	0.00523617	-0.000997748	0.0500592	0.220951
NULL	0.0137889	0.11748	-0.0028159	0.00857407	0.00529219	-0.00353198	0.132264	0.208142	0.209508	0.0283192	0.0139644	0.144573	0.145751	0.00286305	0.00516568	0.134896	0.362152	0.110121	0.115866	0.139708	-0.00488691	0.0415611
NULL	0.272494	0.138851	0.0856383	0.0286193	0.0427156	0.02319	0.00147381	0.0616902	-0.00314819	0.0397408	0.0109828	0.00744666	0.019018	0.0413013	-0.00480388	-0.00194132	0.000107335	0.126135	-0.00485469	0.139498	0.0435487	0.098581
NULL	-0.00222197	0.152088	-0.00528272	-0.00406592	-0.00461947	0.00309091	0.122779	0.0226638	0.0334124	0.0839651	0.0115101	0.173026	0.0716146	0.132483	0.0544741	0.100506	0.0536292	-0.000904424	0.362589	-0.00471821	0.258811	0.101005
NULL	0.0330355	0.0340432	0.0753827	0.11692	0.126341	0.0439465	0.0540561	0.317936	-0.00502495	0.00723422	0.0114009	0.00487942	0.0171782	0.177375	0.00686026	0.108504	0.0956738	0.0949919	0.0982376	-0.00345684	0.182949	0.0233086
NULL	0.107673	0.229151	0.0452102	0.27529	0.00967799	0.132832	-0.00455087	0.0700024	0.0553226	0.308683	0.0122224	0.0169856	-0.00390208	0.175268	0.00342177	0.0574882	0.145171	-0.00442239	0.106214	0.0327719	0.00753735	-0.00457328
NULL	0.0464642	0.329711	0.056904	0.0162344	0.00278148	0.076188	0.0200935	0.171436	0.0177825	-0.000786703	0.415364	0.104447	0.00110426	0.174232	0.458828	-0.00480211	0.0311808	0.00674223	0.105639	0.138937	-0.00167626	0.057462
NULL	0.33514	0.170308	0.0349023	-0.0046971	0.0858908	0.037814	0.0973434	0.10929	0.152811	0.219031	0.0171215	0.116106	0.0823	0.156778	-0.00482062	0.00242616	-0.00477152	0.02392	0.00387566	0.146448	0.0111877	0.00125782
NULL	0.0818678	0.115706	0.18908	0.188908	0.0836507	0.0135324	0.413356	0.00417231	0.0216824	-0.00459406	0.423922	0.0251154	0.0436453	0.172545	0.0102628	0.0309046	0.00373147	-0.00481149	0.164673	0.363007	0.0158836	0.281464
NULL	-0.00162823	0.0384171	0.0183889	0.136209	0.18315	0.0419944	0.0999519	0.0920383	0.15777	0.0482791	0.00893487	0.122847	0.0482905	0.273145	-0.00481692	0.0299123	0.128957	0.0876243	0.00906878	0.106812	0.323992	0.114331
NULL	0.0445221	0.198793	0.0378118	0.0483898	0.0541482	0.00505096	0.126018	0.0944476	0.0197014	0.0313366	0.0130844	0.143003	0.0368799	-0.00367483	0.00629491	0.0103241	0.00332003	0.165346	0.0102547	0.142047	0.0067169	0.114402
NULL	0.0264232	0.179276	0.0876002	0.050979	-0.00387817	0.054909	0.00556098	0.0599846	0.148661	0.189848	0.0714685	0.250116	-0.00509225	0.091733	-0.000451163	-0.0040181	0.122887	0.00325397	-0.00320209	0.0115923	-0.00366464	0.114092
NULL	0.0893715	0.0867889	0.0447693	0.0208045	0.0132738	0.1378	0.156072	0.014738	-0.00382882	0.175931	-0.00154931	0.0782709	-0.00012275	0.0199178	0.0724931	0.0761863	-0.00286716	0.321284	0.233453	0.118566	-0.00339043	-0.00384006
NULL	0.0534763	0.00341896	0.182845	0.168738	0.106565	0.109153	0.00783787	0.0295544	0.00846266	0.0623573	0.00122878	0.0150679	0.0173876	-0.00377708	0.00220843	0.0180491	0.1626	0.0314498	0.0346801	-0.0042791	0.123942	0.0816678
NULL	-0.00489272	0.0479319	-0.00170255	0.437942	0.0520764	0.050886	0.123904	0.0424794	0.0995118	0.0398392	0.00573005	0.305693	0.129191	0.127909	0.00855928	0.111733	0.106393	0.00691839	-0.00263597	0.120031	0.196811	0.152154
NULL	0.0467054	0.152643	-0.000405305	0.169878	0.0470322	0.0377303	0.00264905	0.136498	0.0177603	0.0479522	0.00912661	0.00487942	0.0704053	0.209144	0.00855928	0.0373367	0.108493	0.210019	-0.00313711	-0.0038576	0.103584	0.121258
NULL	0.00327153	-0.00267953	0.0629226	0.00628926	0.0192663	0.0398926	0.222573	0.0123386	0.120479	0.256437	0.0131118	-0.00451718	0.0598511	0.132201	-0.00443633	0.138275	0.179603	-0.0026641	-0.0044608	0.00970681	-0.00501333	0.0967404
NULL	0.0386986	0.1042	-0.00207483	0.0422058	0.132116	0.00279785	0.0241304	0.254506	0.00371288	0.0126527	0.0119707	0.178393	0.125518	0.221943	0.00178973	0.042481	0.0394661	0.0874504	0.144357	0.0546598	0.264798	0.412089
NULL	0.066182	0.0408414	0.0152931	-0.00391488	0.406896	0.035676	0.0782089	0.0840335	0.221906	0.0291137	-0.00250751	0.005335	0.0810568	0.00796632	0.0069775	0.143824	0.0370125	0.0181585	0.00539702	0.031322	0.00142054	0.12908
NULL	-0.00405379	0.124452	0.10063	0.133235	-0.00439629	0.258457	0.0973104	0.272604	0.112558	-0.00430733	0.0335507	0.0287557	0.125719	0.383793	0.109067	-0.00531179	-0.0043893	0.0366288	0.0258114	0.0560753	-0.00454238	0.0516926
NULL	0.0875644	0.0162696	-0.00324125	0.0228399	0.117093	0.00604453	0.0996489	0.125733	0.00802211	0.101262	0.0122224	0.0187051	-0.00134671	0.0703472	0.0046175	0.0785619	0.106393	0.265308	-0.00491469	0.270511	0.00333066	0.129415
NULL	0.108827	0.000209526	0.0238733	0.00264341	0.0369429	0.0382015	0.0710941	0.0387608	0.00289836	0.00896849	0.0108316	0.144573	-0.00543951	0.180979	0.00277644	0.0815738	-0.00242915	0.136052	0.0755496	0.0213171	0.0374602	0.120032
NULL	-0.00424445	0.0533638	0.0765715	0.0439616	0.0400745	0.214876	0.0589193	0.198348	0.0357184	0.000729956	0.0550324	0.00149121	0.040197	0.0424758	0.00629491	-0.00227249	0.141461	0.208404	0.00518026	0.071078	0.0311051	-0.00481777
NULL	0.02392	0.283143	0.0325806	0.10636	0.0435403	0.109153	-0.00447824	0.00408531	0.0801487	0.0446757	0.0102628	0.00497037	0.177895	0.130435	-0.00319201	0.174188	0.194284	-0.00470195	-0.0050283	0.021269	0.289659	0.143313
NULL	0.131225	-0.00399902	0.0713785	0.18214	0.128323	-0.00470786	0.000700168	0.181239	0.0225421	0.115257	0.322832	0.147057	-0.00498533	0.0845641	0.00127179	0.0505986	0.106393	0.10233	0.187663	0.0421362	-0.00256762	0.15287
NULL	0.116732	0.151913	0.0301439	0.00387061	0.248245	0.286976	0.000992359	0.116048	0.296601	0.0410819	0.0999271	0.0565149	0.0457325	0.0168044	0.0040384	0.0521459	0.000260171	0.0378066	0.412639	0.169647	-0.00329797	0.10708
NULL	0.166064	0.0208972	0.0464912	0.0658293	0.226621	0.0291075	-0.00432868	0.227677	0.0440707	0.1812	0.00742611	0.0102323	0.280913	-0.0046599	0.0046018	-0.00383178	0.0971973	0.134165	0.02246	0.113588	-0.00537959	0.0144046
NULL	0.0682644	0.0616744	0.135776	0.0339826	-0.00476001	0.178624	0.293498	0.030655	-0.00499939	0.0296593	0.0034755	0.138402	0.133323	0.0848261	0.00176715	-0.00505479	0.153966	0.000434709	0.0152488	0.133742	0.122182	-0.00291887
NULL	0.0712903	-0.000177138	0.170591	0.151149	0.0732709	-0.00457781	0.0963467	0.19883	0.129787	0.107357	0.0131118	0.132379	0.076558	0.0266207	-0.00368148	0.0726023	0.106393	0.0987698	0.0768675	0.202925	0.054181	0.0199367
NULL	0.110662	0.124218	0.0846878	0.0221804	0.549482	0.0386777	0.0682715	0.112355	0.341393	0.0486676	-0.00372454	0.0199687	0.12962	0.00104032	-0.00500358	0.0312571	0.0312571	0.0802387	0.060585	-0.0044485	0.108986	0.138106
NULL	0.117633	0.106945	0.0369916	0.20352	0.0375811	0.00387055	0.00125118	0.0357949	0.284687	0.120871	0.0101262	0.149928	0.491428	0.193535	0.0302252	0.191389	0.135854	0.061612	0.00304823	0.153342	0.215021	0.096157
NULL	0.031674	-0.00336209	0.123673	0.0312279	0.0228565	-0.00406194	0.0233131	0.194446	0.116617	0.159743	0.287196	0.0246857	0.0809706	0.141458	0.00799245	-0.0051393	0.133024	0.0591204	0.0525472	0.0688743	0.0187332	-0.00236849
NULL	0.0646006	0.0316117	0.0967922	0.00468267	0.0155825	0.0469173	0.303703	0.0903755	0.157405	0.337547	0.00686026	0.000685526	0.0366268	0.105357	0.0046175	0.137015	-0.00426115	-0.00484772	0.392484	0.0813555	-0.00428008	-0.000830072
NULL	0.131592	0.0316117	-0.00393793	-0.00513482	0.410653	0.0232757	0.468597	0.0893387	0.0535119	0.191468	0.226422	-0.00329639	0.0518822	0.0319606	0.00178973	0.00497818	-0.0040295	-0.00391737	0.141134	0.0856052	0.112075	0.0224278
NULL	0.432123	0.0308898	0.0835909	0.165658	0.109887	0.219275	0.128381	0.0990725	0.0206162	0.0342089	-0.0017998	0.00292037	0.0485084	0.135192	0.00291309	0.0331237	0.0716723	0.0376758	0.411745	0.149791	0.252429	0.0304989
NULL	0.00064181	0.0282494	-0.00355855	-0.00352167	0.0932837	0.181806	0.00140138	0.06402	-0.00170141	0.187206	0.0050858	0.405207	0.276716	0.169748	0.139754	0.127008	0.408752	-0.0028644	0.115653	0.0237125	0.146996	0.0108849
NULL	0.260357	0.0292454	0.166401	0.0554993	0.0161043	0.0348164	0.159493	0.155611	0.0382462	0.0315955	0.00912661	0.0021659	-0.00334069	0.249963	-0.00388739	0.0291129	0.192644	0.0811399	0.187369	0.154051	0.026955	0.262297
NULL	0.0562842	0.238978	0.115156	0.167474	0.211235	0.0850474	0.0879587	0.0977413	0.0520068	0.361715	0.00873176	0.146256	-0.00387169	0.0268131	0.00855928	-0.00480211	0.177815	0.0332587	0.0507936	0.168942	0.0124598	0.0105065
NULL	0.0656284	0.24838	0.0613218	6.51621e-05	0.00350406	0.0163262	0.429168	0.00448444	-0.00419729	0.0922787	0.0154	0.00427784	0.00885817	0.00806508	-0.00319201	0.105481	0.0509935	0.00388993	0.111172	-0.00158918	0.000975957	0.0563042
NULL	0.0568918	0.0375103	0.00637162	0.0508963	-0.00496926	0.207621	0.157348	0.0919869	0.109674	-0.00485401	0.0119707	0.16636	0.222275	0.379224	-0.00280772	0.0534588	0.0272985	0.062348	0.00272007	0.137392	0.0209962	0.0734644
NULL	0.120613	0.0604034	0.11711	0.117475	0.208583	-0.00184667	0.160028	0.0639417	0.405344	0.0234953	0.0102628	0.0226577	0.138937	0.035222	-0.00486558	0.199652	0.129573	-0.00367348	0.0205254	0.0031575	0.0526405	0.126921
NULL	0.183746	0.154351	0.201871	0.0200879	0.211358	-0.00503827	0.279986	0.297705	0.0569203	0.155119	-0.00399606	0.0157301	0.124359	0.159788	0.0040384	0.0806764	0.156387	-0.00367674	0.161159	0.00362109	0.259708	0.0666903
NULL	-0.00118827	0.183576	0.0986297	0.0184693	0.334901	0.0260308	0.0573614	0.0857201	0.16662	0.0904042	-0.00250751	-0.00210591	0.0261241	0.0225851	0.00573005	0.13463	0.0349975	-0.00399828	0.00792736	0.217906	0.195404	0.00900903
NULL	0.0193081	0.121074	0.118952	0.143903	0.0873028	0.0135427	0.0540188	0.151375	0.000770138	-0.00488251	0.0127464	0.0177485	0.289275	0.020582	-0.00377903	0.0750734	0.130132	-0.00358955	-0.00493489	0.1659	0.00178409	0.0456332
NULL	0.00578437	0.166349	0.0233383	0.0863929	0.0334932	-0.000847784	0.459728	0.0428686	0.0838167	0.0730415	-0.00349417	0.0320266	0.215381	0.0720413	-0.00465812	0.347741	0.0528863	0.380661	0.0130364	0.16451	0.176913	0.226884
NULL	0.260772	0.00582948	0.110505	0.000700653	0.0506711	-0.00106202	0.0183859	0.121387	0.155646	0.0831347	0.014545	0.177317	0.11153	0.03311	0.00122878	0.138275	0.0843047	0.136428	0.158142	0.12444	0.0170073	-0.000772087
NULL	-0.0033735	-0.00349735	0.000315597	0.117685	0.0157753	-0.000306318	0.0247838	0.354209	-8.26287e-05	0.229631	0.019776	0.0778164	0.040165	0.000900013	0.0034755	0.00277226	0.0660084	0.12666	0.115321	0.0584914	0.101014	0.0928278
NULL	0.107	-0.00268423	0.0571301	0.0181899	0.0786311	0.103673	0.017258	0.472039	0.0347682	0.175709	0.00673485	0.0163781	0.00613952	0.0117006	-0.00388739	0.0474859	0.0513283	-0.00107618	-0.004268	0.118248	0.00254532	0.067511
NULL	0.0293446	0.12427	0.0537803	0.0166944	0.0125829	0.0660607	0.10826	0.0126875	0.100095	0.0707867	-0.00155665	0.163262	-0.00324139	0.0582765	0.000108332	0.115234	-0.00107287	0.137068	0.103536	0.0976609	0.207341	0.0879548
NULL	0.0897546	0.0182774	0.0842601	0.274254	0.0720304	0.0237576	0.0929674	0.086123	0.165508	0.090263	0.0131118	0.0941214	0.133631	0.0134862	0.0022697	0.0409679	0.0069264	0.217538	-0.00414795	0.06417	0.0210542	0.0354559
NULL	0.0508038	-0.00390733	0.0740187	0.00160433	0.0522338	0.0422874	0.0396861	0.214642	0.0743191	0.0402672	-0.0013694	0.0961971	0.130463	-0.00314578	0.0046018	0.192707	-0.00182518	0.357705	0.10478	-0.0010806	0.017487	0.0411244
NULL	0.384625	-0.00485129	0.553117	0.242425	0.0967532	0.000768983	0.356992	0.0173068	0.0401974	-0.00438445	0.00931475	0.0226577	0.210573	0.138537	0.0108316	0.0362328	0.0376748	0.0440697	-0.00466346	0.186561	0.101044	0.0415611
NULL	0.160564	0.0169666	0.0910579	0.0464383	0.0938586	0.142597	0.160291	-0.00184362	-0.00452887	0.216166	0.000528358	0.173921	0.0906196	0.0853198	-0.00246591	-0.0015569	0.104589	0.0037435	0.0199966	0.105166	0.00067101	-0.00283653
NULL	0.113539	-0.00108234	0.00136789	0.0547079	-0.00497996	0.072163	0.0154004	0.134976	0.128325	0.00124898	0.0128032	0.0826263	0.0126194	0.0264975	-0.00573816	0.131541	0.145161	0.0135319	0.100587	-0.000824108	0.0665886	0.00424297
NULL	0.227084		-0.00378197	0.249353	0.0128751	-0.00470554	0.478431	0.0259097	0.131189	0.0567313	0.511229	-0.000595005	0.0753569	-0.00386899	0.0040384	-0.00242915	0.140243	0.1205	0.164855	0.123113	0.201762	0.189985
NULL	0.128626	0.0890521	0.0981907	0.0160282	0.102454	0.264295	0.157332	0.0368281	0.0858736	-0.00179583	0.274802	-0.00262631	0.145957	0.128883	0.000781699	0.00435766	0.0117847	0.00665703	0.369969	0.117645	0.178727	0.0556998
NULL	0.0069777	0.0146187	0.00042841	0.00388197	0.104422	-0.000937018	-0.0031916	-0.00343063	0.47554	0.0899389	-0.000593946	0.0393074	0.0136209	0.126072	-0.00355339	-0.00085628	0.0158435	0.00543448	0.123003	-0.00295398	0.0320732	0.25943
NULL	0.121009	0.0620916	0.118159	-0.00312519	0.0718935	0.0456938	0.0545582	0.00625882	0.105163	0.239703	-0.00420334	0.0296844	0.0360203	0.0178087	0.00235116	0.211722	0.0487929	0.0887393	0.0238444	0.0414324	0.128348	0.282546
NULL	0.110398	0.109237	0.0654607	0.0532761	0.464709	0.174317	-0.0034586	-0.00298392	0.000982293	0.052076	0.00913194	0.00442309	0.00433138	0.00565818	-0.00199678	0.00471619	0.0210333	-0.00115903	0.426541	0.149853	0.15698	0.0784438
NULL	0.0811564	0.0415408	0.0198673	0.0373475	0.55089	0.195233	0.0555292	0.104385	0.0230887	-0.000525576	0.0102628	0.00937793	0.124317	-0.000367967	-0.00482062	0.163544	0.147284	0.0493803	0.00220295	0.0982976	0.00346617	0.0231074
NULL	0.0371147	0.0618627	0.00628607	0.0342326	0.0480531	0.0934134	0.0467604	0.0148041	0.047018	-0.00447183	-0.00469514	0.123774	0.311937	0.051985	0.00573005	0.0421018	-0.00161695	0.0928071	0.151444	0.0478819	0.0103443	-5.11687e-06
NULL	0.11235	0.123158	0.515974	0.129441	0.00917623	0.119575	0.456992	0.232251	0.0333495	0.0201627	0.00516568	0.114952	0.0169937	0.0102294	0.0034755	0.209615	0.169778	0.0171378	-0.00132186	0.11039	0.0122055	0.150572
NULL	0.262051	-0.00478415	0.109869	0.041316	0.262819	0.3686	-0.00092754	0.121348	0.0476178	0.171338	0.0038033	0.160569	0.0443938	0.00041513	0.00178973	0.00359856	0.146182	0.340096	0.0306329	0.0771696	0.227611	0.0138303
NULL	0.0379192	0.00700281	-0.00500465	-0.00106201	-0.00437799	0.00793416	0.236127	0.0421156	0.123671	-0.00386716	0.0043227	0.133329	-0.00456686	0.0621948	0.00573005	0.101294	0.143918	0.0820149	0.0892896	0.139338	0.00517945	-0.00331613
NULL	0.0844522	0.155319	-0.00484038	0.0125106	0.295016	-0.00475448	0.0582133	0.0450342	0.117371	0.37994	0.0148272	0.157209	0.0576308	0.153523	0.000965086	0.0145632	0.0365948	0.000845762	0.097658	0.17805	0.0520271	-0.00387473
NULL	0.126068	0.00410355	0.00713446	0.173406	0.0142425	0.0633561	0.00674481	0.0117758	0.262002	0.0235273	0.0034755	0.0275685	0.00613952	0.403056	0.0034755	0.0726023	0.120235	0.00215365	0.0253498	0.0462139	0.171853	0.0833579
NULL	0.0629495	-0.00418471	0.0438773	0.052423	0.0268364	0.194273	0.103036	0.0607231	0.202192	0.0247126	-0.000644136	0.0246857	0.0311534	-0.00050546	-0.0029296	0.332256	-0.00519091	-0.000401348	0.0258157	0.0256403	0.00261599	0.261106
NULL	0.143086	0.23156	0.133341	0.237217	0.191143	0.109741	0.0010074	0.138316	0.14636	-0.00414725	0.0136831	-0.00342248	0.0496521	0.0761807	-0.00154931	0.0695297	-0.000763905	0.0533993	0.0889898	0.151043	0.147964	0.000343712
NULL	0.0197169	0.00978055	0.0379403	0.0668051	0.0576337	0.019608	0.139275	0.0122116	-0.00400673	0.175001	0.00889327	0.00578947	0.254623	0.00212384	0.000108332	0.00437467	0.154299	0.0546469	0.126453	-0.00184188	0.0474322	0.0856067
NULL	0.237154	0.05344	0.108239	0.156912	0.0338582	0.0381536	-0.00322362	0.136364	0.20372	-0.00510466	0.00969443	0.00676518	0.0618458	0.005708	0.00516568	-0.00182518	0.00831331	0.0685848	0.0428007	0.0991788	0.242084	0.0213728
NULL	0.410377	0.107438	0.381148	0.0668051	-0.00455039	-0.00272714	0.0693738	0.0806967	0.0692131	0.0806412	0.0114009	0.0226255	0.0608707	0.434045	0.0115101	-0.00480211	0.126718	-0.00472304	0.095153	-0.0032435	0.238744	0.115922
NULL	0.133932	0.135596	0.00478964	0.249899	0.0506693	0.0819188	0.0808292	-0.00204176	0.0510093	0.015449	0.00799245	-0.000711525	0.0936004	0.00315301	0.00629491	0.00865772	-0.00478676	0.000688399	0.125913	0.00544121	0.0342145	0.0142363
NULL	0.0974193	0.076657	0.0869765	0.153951	0.0774846	0.0472942	0.213804	0.0355238	0.146015	0.00753327	0.00742611	-0.00446807	0.0810217	0.0601543	0.276046	0.0326553	0.0725179	0.0389568	-0.00412105	0.0727976	0.180714	0.00592661
NULL	0.063406	0.0525148	0.170172	0.0997662	0.0105088	0.145629	0.000844161	0.095351	0.290719	0.13986	0.0038033	0.00780225	0.0215044	0.174853	0.00573005	0.134675	0.0515882	0.106255	0.00738652	-0.00235643	0.00338178	0.0473549
NULL	-0.00280805	0.101321	0.284849	0.105428	0.0732646	0.0112176	0.00576869	0.0336691	0.410611	0.106691	0.258198	0.402913	0.363596	0.163272	0.00573005	0.145625	0.117957	-0.004006	-0.00361927	0.128796	0.0169211	0.00368386
NULL	-0.00358506	0.17278	0.0315502	0.108806	0.0221592	-0.00557692	0.272936	-0.00235867	0.181833	0.208869	0.00944495	0.00605608	0.142391	-0.0026252	-0.004319	0.0393498	0.0979045	-0.00307804	-0.00114547	0.021582	0.113741	0.138796
NULL	0.329332	0.0685798	-0.00413525	0.0770862	0.359611	0.0170607	0.100102	0.298512	0.0239481	0.171607	-0.00064468	0.0299229	0.0529741	0.00195612	-0.00418826	0.197867	0.161105	0.00618109	0.146375	-0.00455942	0.0552162	-0.00342648
NULL	-0.00428027	0.057399	0.0601103	0.00361218	0.0330527	0.0738012	0.109908	-0.00530868	0.144978	0.0962364	0.0108316	0.153807	0.193753	0.0257333	-0.00418826	0.10781	0.211722	0.00153419	0.0612732	-0.00282424	0.290453	0.096999
NULL	0.12735	-0.00436209	-0.00485485	0.0938093	0.0765641	-0.00319201	0.0891469	-0.00346271	0.148873	0.372273	0.010479	0.00414563	0.0161784	-0.00299727	-0.00344934	0.0236782	0.164718	-0.00296156	0.00888168	0.0543702	0.0449895	0.000352416
NULL	0.0284619	0.275665	0.0915738	0.00329582	-0.00180705	0.00284095	0.0886855	-0.00398409	-0.000332687	0.00251462	0.00237459	0.179326	0.0735702	0.181097	0.00516568	0.0808242	0.154984	-0.00331658	0.127769	0.085359	0.0792899	0.117009
NULL	0.0506123	0.149498	0.0428506	0.141255	0.107979	0.0150851	0.0546596	0.0197909	0.15877	0.245642	0.00643356	0.0548943	0.0168802	0.154683	0.00573005	0.0814037	0.0171454	0.214498	0.00708806	0.161211	-0.00469897	-0.00398024
NULL	0.0864004	-0.00217378	0.00876762	0.0431992	0.0570786	0.190081	0.127973	-0.00470431	0.2414	0.0311968	0.0139644	0.182627	0.311202	-0.00459831	0.550339	0.145406	0.20259	0.120561	0.137176	0.181826	0.115108	0.125933
NULL	0.0118952	0.174443	0.0338183	0.101047	0.101021	0.000544153	0.00455414	-0.0016672	0.125432	0.0241419	0.00176798	0.383555	-0.00037363	-0.00175656	0.0345885	0.000573515	0.190929	0.10085	0.0752246	-0.00496368	0.0517	-0.000601486
NULL	-0.0040859	0.00553599	0.0151435	-0.00173264	0.0931097	0.044076	0.0140148	0.0291298	0.00931046	0.141199	0.0069775	-0.00480693	0.129875	0.0281355	0.0942026	-0.00308503	0.134442	0.153047	0.261575	0.272978	0.104123	0.0536234
NULL	0.0990852	0.141955	0.00938681	0.269453	0.0720304	0.18626	0.146661	0.206318	0.00693135	0.194525	0.00573005	0.0088379	0.0464138	0.0553585	-0.00418826	-9.83799e-05	0.161241	0.0800381	0.130175	0.120472	0.131372	0.0931632
NULL	-0.0045314	0.324585	0.0502807	0.0600835	0.0759142	0.00987127	0.14506	0.0293713	0.1797	0.378811	0.0114009	0.0756594	0.108278	0.0845993	0.00573005	0.00461479	0.00748522	0.0209009	0.0968156	0.0273132	0.0284503	0.0881933
NULL	0.0440781	0.0558891	-0.00484772	0.171473	-4.22963e-05	0.129784	-0.00176724	0.116819	0.0680859	0.0245838	-0.00269235	0.158278	0.213063	-0.0042063	-0.00388739	0.158411	-0.000359916	0.153047	-0.00177711	0.0218845	0.173445	0.232155
NULL	0.0874153	0.0221873	0.0930425	0.0131859	0.0884344	0.110912	0.203157	0.111833	0.178382	-0.00302944	0.643625	0.0242208	0.0426072	0.167047	-0.00319201	0.38469	0.2063	0.00349682	0.115205	0.340186	0.132575	0.0424712
NULL	0.0862734	0.0223197	-0.00423838	0.244827	0.0982968	0.00297253	0.0604029	0.0204451	0.155829	0.0160067	0.287196	0.00806418	0.278173	0.380901	0.00742611	0.0069264	-0.00186303	0.094178	0.114872	-0.00486558	-0.00223123	-0.004455
NULL	0.0050804	0.180469	0.0239005	0.0918255	0.0573662	0.000400461	0.197759	0.000525397	-0.00428928	0.179478	0.00349044	0.00342799	0.0649978	0.12217	-0.0044485	0.0117847	0.0729573	0.0695329	0.0229486	0.0140168	-0.000184546	0.0095887
NULL	0.421516	-0.00299929	0.0233453	-0.00231418	0.00631737	0.0495948	0.0827206	-0.00427179	0.160596	0.291233	0.00573005	-0.00283015	0.0843168	0.0813566	0.00122878	0.16942	-0.00336414	0.199568	0.0546202	0.162542	0.00218463	0.121324
NULL	0.413484	0.0700692	0.0667316	0.0326598	0.0634237	0.0396828	0.00716517	-0.00149008	0.00266912	0.0963122	0.0131118	0.00427784	0.0811292	0.0830391	-0.00476811	0.102035	0.138275	0.107499	0.0195356	-0.00445475	0.0520271	0.288489
NULL	0.0267851	-0.00423223	0.0401614	0.00145395	0.0765641	0.0976491	0.0971086	0.104566	0.0558951	0.12427	0.0098971	0.0150618	-0.0029047	-0.00212072	0.00235116	0.201403	0.0814037	0.37655	0.144031	0.205183	0.151087	0.137124
NULL	0.266088	0.036138	0.126662	0.0399092	-0.00383864	0.0277715	0.179041	0.0122116	0.00882502	0.193087	-0.00198381	0.0797696	0.211463	0.0797944	0.000668311	-0.00295315	0.157924	0.0807506	0.00139066	0.127343	0.0865051	0.165748
NULL	0.0995621	0.212295	0.00985846	0.0820793	-0.00519304	0.0159575	0.139078	0.0913574	0.147892	-0.00505695	0.00127179	0.298976	0.115795	0.0110815	0.00573005	-0.00103332	0.0128642	0.0687294	0.088171	0.0542142	0.110804	0.128552
NULL	0.0894187	0.00596757	0.110882	0.00482633	0.05276	0.0211127	0.0396623	0.121387	0.00318263	0.181416	0.00855928	0.0731557	0.0343387	0.0224852	-0.00198381	0.000310605	0.0286619	0.125952	0.0683933	0.0414961	0.142555	0.0721921
NULL	-0.00485644	0.0565748	0.063406	-0.00423769	0.0226521	0.0213982	0.0109533	0.0946208	0.275801	0.197219	0.00192464	0.145273	0.122582	0.0156075	0.00516568	0.00199938	0.00702413	0.00448372	0.055651	0.00921006	0.00899781	0.120171
NULL	0.106127	0.218646	0.364873	0.217709	0.206296	0.042607	0.0088514	0.1105	0.146736	0.149572	0.00516568	0.144573	0.0677925	0.34282	-0.00336231	0.00218528	-0.0022809	0.0230238	0.0894396	-0.00454506	0.000855994	0.053387
NULL	0.0196472	0.0759757	0.133958	-0.00492356	0.114885	0.011687	0.140313	0.302004	-0.00228917	0.0459164	0.00873176	0.0556067	0.0153893	0.0148899	0.00291309	0.0117847	0.0900631	0.113223	0.123003	0.102061	0.0182068	0.107128
NULL	0.0554738	0.00193283	0.00107428	0.0800427	0.00430815	0.0747441	0.0637946	-0.0023062	0.0969278	0.0512575	0.0175484	0.00744666	0.126031	0.0225851	0.00178973	0.0450902	0.0816078	0.0862734	0.0213077	0.0276086	0.213084	-0.00469249
NULL	0.124762	0.203713	0.24062	0.0357322	0.0736726	0.134582	0.0372905	0.0541916	0.0575334	0.0818632	0.00756332	0.113314	0.0468999	-0.004231	0.00742611	0.106393	0.166239	-0.00051078	-0.00440709	0.0201692	0.258788	-0.0044607
NULL	0.0350454	0.00857421	0.00456406	-0.0012422	0.0452563	0.163369	0.0183859	0.205482	0.0648303	0.0029673	0.0098971	-0.00494034	0.237462	0.231666	0.00178973	0.119954	0.425976	0.0121056	-0.00248234	0.0928158	0.0935881	0.141021
NULL	-0.00317131	0.103197	0.058116	0.137549	0.679782	0.151383	0.00961393	0.0810747	0.261237	0.175732	0.0252476	0.32745	0.365078	0.00105675	0.00912661	0.000263791	0.115482	0.00994269	0.147725	0.117545	0.0423712	0.155216
NULL	-0.000272539	0.0546222	-0.00359247	0.0466733	0.0359182	0.151033	0.156818	0.0184874	0.0332711	0.00495387	0.157813	0.0770048	0.00996791	0.104339	0.107893	0.0288406	0.039412	0.0729815	0.0078386	0.109369	0.253985	0.128139
NULL	0.0854383	0.1902	0.174004	0.0753988	0.101325	0.0141731	0.138388	0.102207	0.021793	0.107357	-0.00429308	0.0010016	-0.0029649	-0.00462594	-0.00110242	0.332341	0.109199	0.0381938	0.0697135	-0.00428642	-0.00321031	0.167377
NULL	-0.00360505	0.129464	0.00851996	0.160838	0.276128	0.180866	-0.00499132	0.119506	0.0475993	0.0981152	0.243121	0.00878482	-0.00385325	0.12478	0.00742611	0.0503975	0.131258	0.0479228	0.262563	0.0146032	0.0990146	0.0260608
NULL	0.0938317	0.140194	0.0425221	0.0765482	0.0624405	0.0933251	0.12197	0.0140863	0.245258	0.0166895	0.000901302	0.0648477	0.0748594	0.23708	0.0046018	0.000573515	0.0331927	0.0164229	0.0079137	0.0697791	0.221383	0.0134203
NULL	0.0392396	0.0577102	0.118089	0.0131436	0.264672	0.0594152	-0.00247945	0.162869	0.0344618	-0.00443998	0.00371575	0.140234	0.064784	0.0669006	0.0574532	0.124078	0.0255734	0.0454232	0.0887174	0.108326	0.110758	0.123134
NULL	0.0929767	0.0253176	-0.00298076	0.0535642	0.271036	0.00103231	-0.00355583	0.194446	0.0318305	0.0863453	-0.00155665	0.188281	0.0119811	0.427952	0.0114009	0.0452541	0.0069264	-0.000462225	0.323135	0.277744	-0.00383595	0.116561
NULL	0.326369	0.176101	0.0189221	-0.00447472	0.0691653	-0.00397658	0.410593	-0.00417107	0.0205655	0.0866686	-0.00198381	0.280213	0.059849	0.23577	-0.00388739	0.103829	0.205166	-0.00334082	0.156151	-0.00199776	0.169258	0.130884
NULL	0.445303	0.115437	0.0775242	0.189068	0.0157753	0.107936	0.33508	-0.00454742	0.0100139	0.193066	0.00696849	0.0130695	0.0629251	0.00756752	-0.000451163	0.0195353	0.0824736	0.111346	0.0120727	0.0583538	0.109899	0.170504
NULL	0.274711	0.032636	-0.00318832	0.0512359	0.0557593	0.11758	0.312911	0.0169278	0.0680823	0.144671	0.010479	0.00973314	0.0146219	0.00516408	0.00235116	0.0305354	0.101294	0.0117484	0.0554182	0.100633	0.00517462	0.00735982
NULL	0.0684776	0.187618	0.144139	0.00935561	0.0234731	0.187284	0.258224	0.113649	0.0447884	-0.00487113	0.375876	0.021593	0.283189	0.114717	-0.0029296	0.0659031	0.112008	0.381171	0.0194879	0.035047	-0.00497529	0.000404794
NULL	0.109737	-0.00439418	-0.00453731	0.0353354	0.0323691	0.0132972	0.000992359	0.0521965	0.0426579	0.314189	0.0196639	0.0326747	0.0131256	0.206537	0.00799245	0.00468307	0.215881	0.120687	0.154223	0.0416464	0.263031	0.0316271
NULL	-0.00189108	0.139544	0.0452293	0.0272698	0.260872	-0.00557692	-0.00398437	-0.00473641	0.261237	0.043259	0.0110604	0.252421	0.115609	-0.00104112	0.00686026	0.0463338	0.164208	0.0519249	0.0531499	0.11506	0.102333	-0.00417653
NULL	0.0995781	0.0782244	-0.000708107	0.197831	0.00756714	0.0596076	0.0532935	0.0370875	0.214969	0.1532	0.012541	0.145335	0.144341	0.0824396	0.0656054	-0.00459266	0.0337636	0.118845	0.130175	0.0489294	0.0261782	0.142494
NULL	0.0791482	0.00725295	0.327726	0.263022	0.0573972	-0.00515088	0.149613	0.0136855	0.0306995	0.00403463	0.00573005	0.345515	0.203731	0.152472	0.0034755	0.000310605	0.0534588	0.01901	-0.00188498	0.18194	0.0453007	0.0723589
NULL	0.479497	0.0716136	0.0184578	0.0762473	0.000650546	0.033156	0.216247	0.0245358	0.0616978	-0.00503834	0.018336	0.0700387	0.0299975	0.158822	-0.00420334	0.00629184	0.00942385	0.568417	-0.00504865	0.00267402	0.228207	0.101662
NULL	0.0554211	-0.00389255	-0.00479094	0.00119825	-4.22963e-05	0.293132	0.415735	0.116126	0.081842	-0.00359853	0.217651	0.17454	0.185054	-0.000417141	0.00291309	0.00629184	-0.0045909	-0.00092257	0.106794	0.00254429	0.00345047	0.0664294
NULL	0.063892	0.0935049	0.0873402	0.0482025	-0.00117357	0.0381608	0.0886855	0.0328033	0.119264	0.205965	-0.00420334	0.0157676	0.00293337	0.135729	0.00220843	0.177571	0.395083	0.0199121	0.13216	0.0127358	0.0712966	0.108615
NULL	0.0901872	0.0616652	0.128397	0.0410299	0.0278771	0.12092	0.032865	-0.00251567	0.145576	0.00602266	0.00291309	-0.0044206	-0.0020118	0.235211	0.0040384	0.0311808	0.0245289	0.00086783	0.0672212	0.0508578	0.0724093	0.0770201
NULL	0.065847	0.319893	0.0198242	0.169418	-0.00484334	0.147114	0.46397	0.00226209	0.155042	-0.0050323	0.0195513	-0.00465969	0.0476223	0.00099154	0.00742611	0.155621	0.0813702	0.106635	0.0962773	-0.00290777	0.125339	0.03379
NULL	-0.00195132	0.030909	0.117433	-0.00299965	0.0649537	0.0154022	0.0741346	0.0707613	0.0114569	-0.00474662	0.052722	0.0187051	0.083342	0.195036	-0.00490024	-0.00323577	0.0351549	0.0677465	0.0422226	0.0432352	0.0619186	0.0843299
NULL	0.00316217	0.00535888	-0.00187922	0.145014	0.137738	0.115454	0.188405	-0.000418964	0.121611	0.140279	0.00455114	0.301696	0.101928	0.0222731	0.0878461	0.226028	0.0327343	0.0305779	0.0995865	0.120514	0.0475972	-0.000598308
NULL	0.0172093	0.0357581	0.0633404	0.0039608	-0.000321033	0.0276022	0.439155	0.0871332	0.00114362	0.00369167	0.44019	-0.00403967	0.0988225	0.136714	0.0046018	0.0768754	0.00437467	0.0735201	0.0570357	0.313303	0.0371332	0.00560229
NULL	0.0745819	0.00861164	0.0129006	-0.00511942	0.0323691	-0.00352223	0.0200025	-0.0015797	0.0675111	0.131976	0.00799245	-0.00153052	0.142212	0.153184	0.0114009	0.140558	0.0824736	0.0426181	-0.00157129	0.0393376	0.00165779	0.144795
NULL	0.0949133	0.0677386	0.0721057	0.0806513	0.0605761	0.168162	0.032865	0.130102	0.0493397	0.005088	0.00742611	0.0416837	0.107923	0.137512	0.00220843	0.164718	0.107352	0.0641122	0.28809	-0.00282424	0.155611	0.181686
NULL	0.0544778	0.134357	0.01345	0.189334	0.260872	0.0578595	0.110097	0.0988225	0.0540995	0.31085	0.00912661	0.000496705	0.119871	-0.00278796	0.737302	0.000689882	0.152851	0.126703	0.0285387	0.0925288	-0.004677	0.119755
NULL	0.0369372	0.145923	0.155152	0.0410511	0.00434536	-0.00257542	0.185673	0.0891432	0.061643	-0.00526285	-0.000511114	0.0231041	0.0987229	0.0165471	0.00235116	0.0394661	0.298672	0.0787557	0.0891697	0.0128717	0.127438	0.151186
NULL	0.377192	0.136844	0.0108713	-0.0036326	0.0764793	0.105929	0.0293387	0.0493618	0.355748	0.08449	0.0749095	0.113795	-4.16117e-05	0.263583	-0.00110242	-0.000374835	0.0152715	0.102357	-0.0031674	0.056561	-0.00508994	0.177555
NULL	0.0313596	0.0945861	0.316649	0.0415011	0.0570131	0.0691807	0.0782089	0.12389	0.101747	-0.00423935	0.0108316	-0.00458383	0.0966183	0.0413718	0.0864678	0.000310605	0.141204	0.0146729	0.191369	0.00555626	-0.0044702	0.337421
NULL	0.0102749	0.000249693	0.120269	-0.00416643	0.106735	0.0142621	0.058032	0.0654336	0.164064	0.119448	0.0159733	0.00382903	0.313348	0.116627	0.00324515	0.0678178	0.0184745	0.0659867	0.105639	0.160954	0.143546	0.00590671
NULL	0.0629309	0.0520403	0.510857	0.0165436	0.0968603	0.004787	0.150539	-0.000813077	0.215775	-0.00392014	0.00029838	0.195293	0.0525809	0.107796	0.332695	0.00762316	0.0144818	-0.00172194	0.0218503	0.000810421	0.240956	0.0573934
NULL	0.000210234	0.0494317	0.118159	0.0323123	-0.0032902	-0.000617579	0.023371	0.00598975	0.00907096	0.0311196	0.0157063	0.00497037	0.0425244	0.0901518	0.0040384	0.00844646	0.0142792	0.00722828	-0.000601533	0.158441	0.341793	0.114707
NULL	0.518939	0.094256	0.123086	-0.00485619	0.0407613	0.0825288	0.267541	0.121868	0.214969	0.155361	-0.00231767	-0.00268951	0.112695	0.0489992	-0.00478189	0.188014	0.10267	0.0573244	0.418004	0.100307	-0.00115142	0.152462
NULL	0.0508036	0.262505	0.0326339	0.0451194	0.0571936	0.169089	0.415735	0.00529498	-0.00216869	-0.00403747	-0.00469514	0.127001	0.0780808	-0.00171224	-0.00107926	0.0133757	-0.00411315	0.0290073	0.125069	0.0236947	0.148885	0.0547828
NULL	-0.00447349	0.00700281	-0.00359891	-0.00424641	0.0718856	0.110941	0.116732	0.290066	0.202534	0.249526	0.0050858	-0.00313123	0.0724407	0.195036	0.0040384	-0.00227249	0.0487929	0.0151159	0.036993	0.101937	0.0387979	0.0126111
NULL	-0.00278014	0.142566	0.116653	-0.00280983	0.0600966	0.00190529	0.0730896	0.0197909	-0.00492578	0.0161796	0.0131118	0.167215	0.0126519	0.129384	-0.0044485	0.2063	-0.00455318	0.0591734	0.213947	0.0465815	0.0201772	0.0506905
NULL	0.0745391	0.141728	0.0627387	0.155626	0.0655847	-0.0002651	0.113255	0.136408	-0.00184362	0.0466503	0.0159733	-0.00362673	0.0926438	-0.00238775	0.00742611	0.00510602	0.00665581	0.0152931	0.0128169	0.0579976	0.110941	0.0157778
NULL	0.0418521	0.167446	0.00415067	0.0622116	0.014916	0.22215	0.0150672	0.00511557	0.00896024	0.0136598	0.0110604	0.185519	-0.00203037	0.0229545	-0.00355339	-0.00309249	-0.00472676	0.00366151	0.425195	0.0189676	0.0414857	0.000980908
NULL	0.10732	0.0497145	-0.00263597	0.260571	0.0362012	0.114961	0.140486	0.0142817	0.0914751	0.0752191	0.0742454	0.108826	-0.00340318	0.112066	0.0046018	0.0295744	-0.00475857	0.159806	0.0305945	0.0133516	0.00106391	0.0123078
NULL	0.105442	0.0074599	0.0644674	0.0789499	0.0770971	0.178567	0.0964161	0.00204524	0.0487058	0.00959516	0.383214	-0.00457129	0.00546783	0.00661775	-0.00418826	0.134976	0.00604806	0.106255	-0.00408377	-0.00318179	0.233246	0.525373
NULL	-0.00324275	0.0364373	-0.00477243	0.0276051	0.278914	0.00126811	0.0229757	0.00312889	0.00582012	0.0279444	0.105833	-0.00329639	-0.00195247	-0.00444277	0.00291309	0.00354422	-0.00249032	0.14633	0.0528422	0.012774	0.0855493	0.0601289
NULL	0.0560624	0.0206663	-0.00399657	0.0758415	0.067594	0.0112249	0.379601	0.11394	0.0604295	0.13232	-0.00440114	0.0755213	0.0829382	0.255971	0.0040384	0.00723118	0.106393	-0.00200386	0.0220823	0.00259322	0.337404	0.175947
NULL	0.0880876	0.0466721	0.0371873	-0.00368141	0.0736726	-0.00453416	0.00125118	0.0851524	0.152712	0.300678	-0.00154931	0.0427166	0.0152909	0.0952485	-0.00388739	0.00437467	0.00552523	0.0661613	0.0089968	0.192454	0.113262	-0.000945769
NULL	0.127769	0.000897334	0.222714	0.0923699	0.498245	0.10391	-0.0043008	-0.00414604	0.27021	0.112149	0.0406917	-0.00460029	-0.00048646	0.0264921	-0.00240404	0.19295	-0.00480211	0.0061109	0.10131	0.0836499	0.148216	0.183867
NULL	0.182356	0.00419514	0.039886	0.0132038	0.0310882	-0.000766643	0.0556998	0.0417009	0.181882	0.0702366	0.00328777	0.00146125	0.123665	0.176667	0.0046018	0.00254181	0.121417	0.0741401	0.0751753	0.0192774	0.055578	0.0159579
NULL	0.0976768	0.0890901	0.064087	0.0244785	0.0412403	-0.00493318	0.111953	-0.00236669	0.252012	0.324157	0.00639032	0.367085	-0.00294188	0.132536	0.0034755	0.167377	0.113225	0.00127466	0.101369	0.0496915	0.246934	-0.00297841
NULL	0.000781104	0.198163	0.00198409	-0.00302375	0.0606079	0.349813	0.0998445	0.00560178	0.324685	0.138691	0.723239	0.0157301	-0.00252672	0.13029	0.00277644	0.0240834	0.00918909	0.0456495	0.15748	0.127185	0.075607	0.317269
NULL	-0.00381026	0.0437833	0.105258	0.0873129	0.0729097	-0.0018468	0.00918218	0.0227975	0.00102332	0.0755019	0.00969443	0.0592935	0.0510716	0.130563	0.00742611	0.0303785	-0.00147707	0.0866217	-3.66707e-06	0.0387516	0.309998	-0.00114406
NULL	0.0178851	0.0159422	0.041181	-0.00186955	0.181474	0.0842271	0.0113719	0.0795441	0.0680859	0.123772	0.00516568	0.057463	-0.00161662	0.106569	0.700526	-0.00312884	0.0387638	0.0682554	0.0234084	-0.00513585	0.0131508	0.00216659
NULL	0.142114	0.00149785	0.0701991	-0.00264624	-0.00459415	0.0561684	0.0396861	0.124485	0.0351176	0.242847	0.344315	0.0226577	-0.00137878	0.0627904	0.0040214	0.065542	0.0299123	-0.00471756	0.159829	-0.00482599	0.129003	0.10708
NULL	0.114866	0.0913317	0.0703888	0.00305218	0.0330945	-0.0047892	0.0360582	0.0630448	0.0177603	0.038471	0.00328777	0.00562464	0.0567747	0.0602109	0.00521069	-0.00480211	0.17134	0.0549684	0.107205	0.0911674	0.0189674	0.0700947
NULL	0.137837	0.132029	0.0158509	0.0291844	0.0603615	0.103615	0.0430021	0.0340446	0.05016	0.318375	0.155879	0.00966366	0.3121	0.149566	0.0098971	0.00409977	0.105946	0.119779	0.127306	0.175158	0.145348	0.0193262
NULL	0.0446141	0.271456	0.186942	-4.65666e-05	0.00375261	0.275489	0.0270906	0.0107855	0.150516	0.05221	0.00424304	0.128605	0.0437547	0.241927	0.00291309	0.101967	0.0141544	0.00206975	0.324478	0.11026	0.230788	0.00162335
NULL	-0.00444358	0.0889671	0.00809719	0.01047	0.0674785	0.0264877	-0.0045909	0.0604111	0.411919	0.294192	0.212491	0.0953136	0.0173502	0.0860146	0.00742611	-0.00295315	-0.00163627	0.0734004	0.00368934	0.0430904	0.026272	-0.0050491
NULL	0.0417682	0.0788036	0.173924	0.141116	0.117589	0.282739	0.303071	0.132005	0.173696	0.0246776	0.000781699	0.156332	0.119871	0.0310525	-0.00418826	0.266535	-0.00407032	0.00127837	0.0996	0.1114	0.0711716	0.20134
NULL	0.0273712	-0.00455082	0.0477524	0.00651847	0.0929428	0.0995055	0.15777	0.0200946	0.0217247	0.0762064	0.000178018	0.0190549	0.0385982	-0.00331358	-0.00585995	0.0814037	0.00665581	0.00344935	0.190962	0.00538793	0.142552	0.0544972
NULL	0.288458	0.0951105	0.0326339	0.384791	0.0470197	-0.00301346	0.0285012	0.0820505	0.0678492	0.131091	0.117916	-0.00238872	0.0649709	-0.00390067	-0.00268431	0.022543	0.152851	0.09241	0.00296099	0.0015055	0.110076	-0.00454918
NULL	0.0469298	0.0241031	0.0763452	0.121326	0.00422804	0.203498	-0.00448997	0.00131849	-0.000793225	0.0397408	0.000980385	0.173071	0.141338	-0.00497986	0.00159233	0.2063	0.0726399	-0.000401348	0.161048	0.0775975	0.0661273	0.212952
NULL	0.0139797	0.223815	0.171091	0.0904499	-0.0022004	0.236664	0.114047	0.0125408	0.00799421	0.225565	0.0746354	0.325821	0.074286	0.0776827	0.0046018	0.174188	0.0180002	0.196034	0.0528422	0.118366	0.194958	0.13284
NULL	0.354626	-0.0025255	0.00218467	-0.00459314	0.0929428	0.0436127	0.060295	0.0599666	-0.00140989	0.115044	0.0622925	0.0514468	0.161288	0.107325	0.0046175	-0.00407032	0.0551309	0.00407802	0.0170181	0.336442	0.0144795	0.130004
NULL	-0.0021402	0.165432	0.132037	0.0322103	0.00442516	0.298254	0.143711	0.482329	0.0234801	0.0961774	0.00756332	0.0788493	0.15459	0.243412	-0.00198381	-0.00452694	0.000310605	0.0582373	0.127769	0.0653655	-0.00501481	0.0811008
NULL	0.111692	0.00596757	0.0420529	8.84615e-05	-0.00158951	0.150858	0.0991804	0.0137943	0.0160105	0.0467943	0.00328777	-0.000737774	0.0523222	0.149213	-0.00351179	0.115234	0.00156478	0.113559	0.00414753	-0.00264656	0.144423	-0.00461242
NULL	0.0441282	-0.000618446	0.235321	0.130849	0.0500723	0.126474	0.00105558	0.0136836	0.0268935	0.1791	-0.00228281	0.196473	0.329524	-0.000299758	-0.00319201	0.12478	0.126168	-0.00424548	-0.00412105	0.10509	0.0568343	0.0192114
NULL	0.235784	0.134439	0.02703	0.0122198	0.0572812	-0.00407849	0.035982	0.309649	0.0158757	0.218952	0.0102628	0.0444914	0.024075	0.238588	0.141971	0.0947887	0.00437467	0.0497304	0.187541	0.0967951	0.0245708	0.110164
NULL	-0.0027529	0.199871	0.172787	0.108338	0.0324964	0.0522937	0.00677316	0.167744	0.115311	0.111104	0.00742611	-0.00403967	-0.00435998	-0.00361162	0.0215686	0.00604806	0.158835	0.00796494	0.00474734	0.141507	0.0568145	-0.00170835
NULL	0.012159	0.0487282	0.0304938	0.186563	0.120089	0.00666048	0.162315	0.0854004	0.107571	-0.00424094	0.0069775	0.116106	-0.00129261	0.180771	-0.000177386	0.0400088	0.00628386	0.0384626	0.0447165	0.0140168	0.0722226	0.132802
NULL	0.074375	0.167434	0.351505	-0.00511421	0.0606079	0.0438445	0.107673	0.20133	0.0536861	0.249526	0.243121	0.191417	0.128023	0.137642	0.00629491	0.00706517	0.0447054	-0.0035965	0.218047	-0.00289545	-0.00284989	0.116972
NULL	-0.00459156	0.0490311	0.237012	-0.00328063	0.122703	0.231917	0.0547561	0.0629029	0.149289	0.0389757	-0.0029296	0.0320266	0.0698109	0.0358393	0.0458969	-0.00475857	0.0393529	0.118845	0.045956	0.0659815	0.0325866	-0.0032042
NULL	0.0315104	0.0638037	0.047361	0.0516028	0.0616684	0.0853953	0.0561571	0.0037851	0.104557	0.262922	0.00401928	0.052514	-0.00494694	-0.00301705	0.00516568	0.115234	0.133024	0.00801703	-0.0048188	0.129693	0.117037	-0.00162855
NULL	-0.00290413	0.18533	0.109859	0.157846	0.122751	0.0292772	0.0044594	0.0188065	-0.00376402	0.139338	-0.00418826	0.095458	-0.00142338	0.0586675	0.0714685	-0.00489884	0.117	0.126254	0.012472	0.276328	-0.00116628	0.139266
NULL	0.207656	-0.0038116		0.00379095	0.0616547	0.195848	0.0783208	0.243823	0.127869	-0.00528743	0.0830172	0.210494	0.107282	0.160277	0.0046018	0.346465	0.167377	0.135603	-0.00319395	0.0109285	-0.004662	-0.00476686
NULL	0.476222	0.011648	0.216355	-0.00459101	0.0429998	0.0941867	0.089696	0.00766646	0.135042	0.0969846	0.012541	0.0246857	0.0890593	-0.00295481	0.00328777	-0.00165748	0.0824736	0.0660303	0.118258	0.149597	0.00328644	0.0974525
NULL	0.00430057	0.0143163	0.0174995	0.0817376	0.0811066	0.0305496	0.0410435	0.073217	0.10039	-0.00404926	0.000465997	-0.00333378	0.0258295	0.000954651	0.00291309	0.065542	0.00604806	0.0851303	0.305722	0.0487633	0.145269	0.0324484
NULL	0.0432795	0.121173	-0.00162843	0.0105235	0.0912465	0.0218674	0.139564	0.135729	-0.00116118	0.155441	0.00029838	-0.00127484	0.136663	0.00619767	-0.000177386	0.108026	0.0298698	0.0313705	0.113173	-0.000175305	-0.00521934	-0.000296124
NULL	0.026001	0.0215813	0.0263378	-0.00190798	-0.00344197	0.0546417	0.110097	0.0756867	0.0597361	0.0355535	0.000901302	-0.00463753	0.0215284	0.126135	-0.00064468	0.00437467	0.0530523	0.0760272	0.039886	-0.00474221	-0.00403946	0.161026
NULL	0.125325	0.0932052	0.00464149	-0.00413317	0.0651773	0.0195149	0.0102354	0.0388586	0.29794	0.183148	0.0022697	0.0894372	0.0590062	0.164939	0.00516568	0.00604806	0.138275	-0.00285339	0.0840731	0.0822277	-0.00338995	0.157813
NULL	0.12044	0.0519505	0.0238694	0.0513832	0.075015	0.0309978	0.188405	0.117563	0.0497286	0.0431306	0.0022697	0.111909	0.0822086	0.0616094	0.00235116	-0.000731842	-0.000423465	0.0381938	-0.00490635	0.113468	0.00586049	0.0133454
NULL	0.114241	0.0272567	0.107552	0.0136657	0.457087	0.0291075	0.11238	0.0380834	0.0976605	0.0724075	0.00629491	0.103452	0.279409	0.184964	0.211035	-0.00505394	0.00355156	0.021923	0.182716	0.29669	0.217075	0.0718827
NULL	0.0834951	0.0202232	0.0746665	-0.0040975	0.0459016	-0.00405404	0.162526	0.0457323	0.0867351	0.0284291	0.00122878	-0.00249605	0.164925	0.118056	0.00742611	0.00815838	0.0105187	0.280969	0.0144844	0.0439261	0.106887	0.13601
NULL	0.0315373	0.0331805	0.0480249	0.101552	0.0579919	-0.00214065	0.0360582	0.0523373	0.0632952	0.0724565	0.00629491	0.328197	0.137549	0.247463	-0.00064468	0.00231498	0.140278	0.124578	0.287154	0.0632935	-0.00378423	0.0223927
NULL	0.0986989	0.102479	0.00556387	0.249947	-0.00190432	0.131421	0.03249	0.136166	0.0591908	-0.000338638	0.0022697	-0.00209403	0.330941	0.385462	0.00686026	0.0120509	0.215351	0.0165699	0.0995865	-0.00379531	0.124071	0.212952
NULL	0.0931336	-0.00464492	0.133084	0.0796704	0.0330556	0.0487011	0.183263	0.0775288	0.111666	0.0142244	0.0661587	0.195982	0.133711	0.0195234	0.0040384	-0.00135281	-0.00531179	0.250545	0.121674	0.0223877	0.00746891	0.251151
NULL	-0.00189108	-0.00462286	0.013704	0.105006	0.00263293	0.012194	0.0285051	0.00082126	0.0389073	0.197436	0.014545	0.00487942	0.00201482	0.235161	0.310141	0.0351549	0.089843	0.0923896	0.166327	0.194077	0.0762024	0.117884
NULL	0.241179	-0.00379302	0.118054	0.0423939	0.014916	0.176448	0.0490556	0.0311466	0.484829	0.161545	0.366698	0.0296577	0.0492291	-0.00204522	0.00178973	0.0472465	0.00437467	-0.00481983	0.0878418	0.0193531	0.0373368	0.396191
NULL	0.112208	0.00812233	0.000832531	0.005552	0.0467918	0.10272	0.028018	0.297881	0.00954825	0.175931	0.00277644	0.127001	-0.00147251	0.385355	0.00912661	0.468644	0.00471619	0.14669	0.0528551	0.156711	0.154848	0.00620264
NULL	0.114241	-0.00446923	0.169845	0.000971561	0.0228734	0.057838	0.187923	0.15228	0.405655	0.0609289	-0.00368148	0.133329	0.0222248	0.111513	0.00178973	0.0347677	0.151717	0.0144608	-0.00487	0.0331165	0.207658	0.140434
NULL	0.152779	0.102141	0.00801338	-0.00482398	0.0323691	0.134905	0.0992878	0.0904196	0.0150141	0.241311	0.0110604	0.179326	0.285137	0.0639635	0.000332029	0.177571	0.136975	0.0612418	0.012472	0.0244612	0.0169424	0.159757
NULL	0.115436	0.200643	0.0608128	0.0106984	-0.00495861	0.0474684	0.109974	-0.00478361	0.00837824	-0.00498417	0.00401928	0.0579258	0.0165127	0.0397704	0.00291309	-0.00456709	0.166239	-0.00161601	0.0745293	0.0770575	0.244563	0.0718827
NULL	0.00467128	0.0824243	0.287584	0.036321	0.0896182	0.196243	0.0830712	0.0834373	-0.00439235	-0.00365226	0.0069775	0.104674	0.00238829	0.0467781	0.0684286	0.0806764	0.193904	-0.00432869	-0.00195873	0.0150334	0.142765	0.0469374
NULL	-0.00512411	0.167871	0.0682964	0.0062319	0.0884501	0.124117	0.278613	0.2926	-0.00193316	-0.00187594	0.595069	0.00562464	-0.00482996	0.0893751	0.00756332	0.199652	-0.00292122	-0.00443523	-0.00293813	0.155271	0.00165398	0.0076994
NULL	0.00068004	0.35621	0.000884614	0.161292	0.0024012	0.0156347	0.00217319	0.0346168	0.134567	0.00062376	0.00401928	0.173921	-0.00352917	0.0286947	-0.00418826	0.177571	0.051253	0.0710607	0.0258509	0.00717396	0.077234	0.0561791
NULL	0.182798	0.0633317	0.00364037	0.260187	0.120089	-0.0032443	0.23743	0.00051408	0.0316139	0.306687	0.0142549	0.0240177	0.166293	0.00252082	-0.00198381	0.0069264	0.176101	-0.00107402	0.112923	0.101967	0.149172	-0.00147707
NULL	0.114241	0.0622981	-0.00485485	0.19927	-0.00398586	0.00953496	0.000925941	-0.000358133	-0.00446674	0.180565	0.0043227	0.0519764	0.211676	0.040203	0.00029838	0.102035	0.218146	0.0975717	0.103184	-0.00482618	0.00733345	0.156918
NULL	0.209752	0.0507175	0.488241	-0.00429335	0.0656235	0.139232	0.0574806	-0.000483786	0.00483476	-0.00223822	0.0108316	-0.0025805	0.0152909	0.00603807	0.00178973	-0.000731842	-0.00488614	0.230994	0.194299	-0.0044871	0.0031626	0.168877
NULL	0.0659055	0.0708134	0.497957	0.0908292	0.00967799	0.0264812	0.238002	0.237177	-0.00194835	0.16801	0.00168008	0.0752261	0.0150693	0.352916	0.00277644	0.200576	0.193274	-0.00419065	0.348225	0.118366	-0.00273538	0.0473549
NULL	0.00352314	0.330076	0.0229803	0.186876	0.117775	-0.00516971	0.0624445	0.310476	0.0308243	0.0806412	0.353474	0.159334	0.178645	0.00246685	-0.00355339	0.266535	-0.00246135	0.176946	0.0402357	0.17349	-0.00146985	0.024057
NULL	0.00887476	0.37351	0.0179749	0.00640003	-0.00480658	-0.00482587	0.0755875	0.0908614	-0.00442477	-0.00388842	0.00814801	0.029113	0.0444077	0.0220025	0.0040214	0.115234	-0.000837921	-0.00409916	0.0401315	-0.000565333	0.017293	-0.00484483
NULL	0.121178	0.0355992	0.129595	0.0856873	0.0909967	0.0411802	0.354281	0.126474	0.0989922	0.0160436	-0.00499665	0.169117	0.0281408	0.254186	0.174343	0.00656951	0.000800093	0.0215284	0.324138	0.103337	0.00481271	0.0201786
NULL	0.0482794	0.131302	-0.00160705	0.0666141	0.0347069	0.000449151	0.246572	-0.00428371	-0.0051046	0.0354618	0.00873176	0.0422583	0.0669174	0.114202	0.00629491	0.00517305	0.143953	0.0376742	-0.00458756	0.175792	0.0577206	0.0657694
NULL	0.083153	0.0246194	0.0620769	0.0307744	-0.00500448	0.0227468	0.0402009	0.0897523	0.0779117	0.000816619	0.0188086	-0.00223057	-0.00374448	0.190874	-0.00319201	0.103748	0.102001	0.040307	0.0598202	0.181826	0.0899716	0.0742
NULL	0.0950533	-0.000481027	0.234807	0.261422	-0.00117341	0.0228328	0.0787727	0.0372155	0.0138197	0.124757	0.0022697	0.166218	0.12374	0.00595197	0.00573005	0.270756	0.089843	0.105013	0.10209	-2.97135e-05	0.00485652	0.0425217
NULL	0.0364618	0.100741	0.0514771	0.225194	0.0385435	0.0737069	0.0282154	0.239598	0.0101535	0.0546893	0.00458951	0.20682	0.248203	0.0990092	0.637303	-0.00298204	0.00228444	0.124075	0.538599	0.0126473	0.0679068	0.01282
NULL	0.0541202	0.138633	0.0966499	0.243498	0.0880287	0.0154752	0.119579	0.0911459	-0.000673617	0.0937085	0.00686026	0.177858	-0.00413324	0.171346	0.0040384	-0.00242915	0.0303785	0.00155914	-0.00369595	-0.00156612	0.104201	0.00486198
NULL	-0.000805664	0.124683	0.12674	0.0439893	0.0758913	0.0169596	0.0426415	-0.0012114	0.128413	0.34751	-0.00515175	-0.00339673	0.0428576	0.00356128	0.00799245	0.00240739	0.200381	0.0314871	0.0532736	0.0628007	0.0723088	0.386145
NULL	0.0444757	0.0138878	0.00326101	0.155873	0.00554763	-0.00244035	0.0916557	0.321097	0.0525231	0.161406	0.00953128	0.180215	0.0516661	0.143481	0.0046018	0.140983	0.216746	0.0637283	-0.00168494	0.00997446	0.058563	0.0231538
NULL	0.0927013	0.130576	0.0490591	0.0430639	0.0145352	0.224409	0.063409	0.0661595	0.147492	0.0185919	-0.00349417	0.0766895	0.0571174	0.0847291	0.53171	0.0375204	0.0536359	0.110119	0.00209481	0.067611	0.0987304	0.0419031
NULL	0.0441119	0.0183106	0.0364462	0.0806831	0.0546981	0.141719	0.0263198	0.162855	0.0337084	0.146137	0.00639032	-0.000314146	0.268254	0.170254	-0.00198381	-0.00445243	0.162345	0.0380456	0.0534781	0.035047	-0.00265395	0.164745
NULL	0.2071	0.125912	-0.00459014	0.213645	-0.00272211	-0.00390361	0.0993836	-0.000236668	0.16739	-0.002572	0.0108316	-0.00223057	0.132122	0.0896562	0.00220843	-0.00300572	-0.000134294	0.0154381	0.0250581	0.0842906	-0.00493913	0.0218945
NULL	0.132094	0.112866	0.0515249	-0.00482152	0.00227445	0.000168823	0.0890528	0.0735035	0.111208	0.0869911	0.000781699	0.0168293	0.222209	0.00493824	0.00291309	0.0481696	0.0455613	0.322757	0.063771	0.119129	0.00826065	0.142397
NULL	0.0578823	0.0786931	0.0505392	-0.00442259	0.169017	0.000785337	0.0680701	2.22218e-05	0.198945	0.00507079	0.0142549	-0.000647991	0.184018	0.00665566	0.1458	0.174055	-0.00358652	0.0290654	0.0125293	0.282269	0.101323	-0.0051084
NULL	0.513979	0.111512	-0.00417883	0.191332	0.0737406	0.206519	0.0704423	0.126206	0.0181785	-0.00459406	0.0131118	0.0961971	0.266061	0.00577413	0.00742611	0.0125147	0.178931	0.0893903	0.0140558	0.130048	0.0876744	0.00850051
NULL	0.0013266	0.0355992	0.0627081	0.0281677	0.0771618	0.163398	0.196082	0.12032	-0.00236444	0.0467943	0.00246474	0.301696	0.138592	0.154326	0.00258722	-0.00484487	0.314281	0.150441	0.095153	0.123202	-0.000260718	0.390864
NULL	0.0586324	0.00703198	0.0661584	-0.00364183	0.061866	0.211082	0.0084112	0.102868	0.102839	0.0473795	-0.00275489	0.301696	0.183	-0.00323593	0.00291309	0.0357631	-0.000134294	0.00936443	0.0944115	0.00800137	0.281504	0.481277
NULL	0.217979	-0.00433551	0.0198653	0.0350721	0.014916	-0.00174557	-0.00303061	0.128994	0.145702	0.0203667	0.0046018	-0.00238872	0.0488985	0.0464137	0.019346	0.115234	0.00568572	0.135721	0.0495313	0.177711	0.0157435	-0.00491586
NULL	-0.00285318	0.0777067	0.357741	0.061167	0.0418254	0.0572444	0.157865	0.118583	0.0715617	0.155119	0.00969443	0.0556067	0.135887	0.236403	0.00122878	0.022543	0.0365757	0.0965916	-0.00454841	0.102035	0.351035	-0.000907346
NULL	0.00256603	0.0759204	0.16227	0.0380286	0.0579345	-0.004432	0.0949758	0.153477	0.181934	0.207837	0.0043227	0.0943923	0.0256492	0.174925	0.0040384	0.0106399	0.00952986	0.0889446	0.261784	0.104223	-0.00173028	0.161091
NULL	0.139262	0.10939	0.240064	0.25502	0.0539571	0.00413998	0.146028	0.114082	0.138435	0.0568003	-0.0043647	0.0214516	0.164672	0.157298	-0.00377903	0.00355156	-0.00085628	0.311776	0.144589	0.000491605	0.209378	0.0185336
NULL	-0.00372027	0.00896142	0.0882703	0.0831385	-0.0044957	0.309495	0.00190094	0.0686509	0.136466	0.200618	-0.00283826	-0.0048583	0.0078579	-0.00500823	0.0040384	0.154984	0.164718	0.113502	-0.00458268	0.0538462	0.0579332	0.114672
NULL	0.280819	0.05755	0.00520395	0.0362313	0.0319315	0.0637605	0.00906858	0.0262974	0.140194	0.0963029	-0.000177386	0.254644	0.106177	0.0736562	-0.000451163	0.167657	0.0106843	-0.00390711	0.229175	0.211316	0.152309	0.00159243
NULL	0.0378315	-0.00494282	-0.00537413	-0.00388266	0.0114509	0.0606178	-0.00480412	-0.00105837	0.17226	0.0942331	0.118946	0.129441	0.328196	0.192477	0.0034755	0.134959	0.0280935	0.0894281	0.111452	-0.00404543	0.0296052	-0.004909
NULL	0.110547	0.127051	-0.00205731	0.0504454	0.00227445	0.0824366	0.0646143	0.10548	0.0150141	0.133512	0.00969443	-0.00223057	0.141487	0.0436669	0.36635	0.145408	0.0472465	-0.00492302	-0.00111048	0.0206594	0.0319474	0.244421
NULL	0.0293516	0.0224628	-0.0051862	-0.00523755	0.170705	0.0301246	0.000848043	0.0233131	0.0268218	0.112567	0.00573005	0.0268756	-0.00318024	0.00676343	0.00686026	-9.83799e-05	0.0260195	0.0388218	0.122869	0.0679012	0.246588	0.0998201
NULL	0.0213418	0.0634346	0.0608128	0.0019104	0.0252702	0.154202	0.11408	0.0678215	0.360863	-0.00469293	0.00756332	0.000684362	0.140436	0.0336694	0.0046018	0.0069264	0.0869376	-0.00491582	0.0754529	0.0333418	0.31691	0.0161608
NULL	0.122408	0.161828	0.121797	-0.00512128	0.0047453	0.0554179	0.0307177	0.0272858	0.0678492	0.0740471	0.0055023	0.252421	0.0992634	0.119516	0.222006	-0.000731842	-0.00270494	0.102073	0.134985	0.284592	0.0231471	0.0944484
NULL	0.0152452	0.00163605	0.138326	0.00207378	0.0394145	0.00693535	0.0282154	0.128061	0.0408168	0.0845207	0.0818865	-0.00482302	-0.00493922	0.205934	-0.00355339	0.00665581	0.214569	0.023397	0.0962527	-0.0028905	0.193833	0.111758
NULL	0.12044	0.168537	-0.00333152	-0.00161031	0.0790619	-0.00470017	-0.00216747	0.0192649	0.109674	0.149217	-0.00250751	0.133329	0.100468	0.128528	0.691497	0.102674	0.0376748	0.0967326	0.0237482	0.00527273	0.161651	0.00133817
NULL	0.0881338	0.170935	0.0144911	0.170849	0.0607164	0.0570068	0.0546596	-0.0019578	0.173783	0.00519745	-0.00350127	0.0254243	0.142718	0.196782	0.00235116	0.0109209	0.202909	-0.00167986	0.112923	0.148817	0.020783	0.00740226
NULL	0.0883644	0.0861638	0.0741292	0.0276164	0.025139	0.162694	0.234953	0.147553	0.169005	0.145365	0.00644106	0.0226577	0.192857	0.073263	-0.000593946	0.164718	-0.00038717	0.0947509	0.124365	0.0842906	0.198419	0.312871
NULL	-0.00300316	0.210657	0.11826	0.0422058	0.122703	0.139256	0.141864	0.12187	0.145702	0.214354	-0.00154931	0.0223685	0.108696	-0.00427408	0.00291309	0.0268985	0.0272907	0.0427384	-0.00481691	-0.00436737	0.212984	-0.00136071
NULL	0.0934085	0.00857574	-0.00325183	0.0236122	0.0598478	-0.00143522	0.0119406	0.270368	0.131437	0.181153	0.0119707	0.0334105	-0.00416316	4.58525e-07	0.00756332	0.140278	0.169776	0.0951444	0.0930344	0.272913	-0.00495851	0.0537592
NULL	0.0324022	0.0515376	0.0490901	0.0132286	0.0021736	-0.00486796	-0.00491726	0.00241427	0.173166	0.121493	0.00589195	0.138875	0.125681	0.061892	0.00756332	-0.00489884	-0.00478628	0.0903252	0.12137	0.0288406	0.036932	0.0787667
NULL	0.0193143	0.154499	0.0667528	0.167126	-0.00424051	0.236777	0.032865	0.0281869	0.103361	-0.00384854	0.223231	0.144557	-0.0012683	0.253319	0.00713395	-0.000134294	0.201864	-0.00258164	0.0976418	-0.00152057	0.285497	0.00497064
NULL	0.000604704	0.0418389	0.00555529	0.321437	0.444497	0.00066494	0.198885	0.0142591	0.0489553	0.0507467	0.00873176	0.0157674	0.278173	0.167174	0.00122878	0.179827	-0.00182518	0.0585415	0.0586814	0.054885	0.0195972	-0.00472833
NULL	-0.000434118	0.174646	0.109769	0.0208978	-0.00488182	0.0836576	0.0550508	0.161508	-0.00136356	0.0577856	0.0276535	0.185737	-0.00128181	0.123793	-0.000903771	-0.00107287	0.174188	0.292373	0.14782	0.00781653	0.304014	0.159291
NULL	0.0534763	0.0701074	0.122306	0.0933839	0.0796713	0.0810984	-0.00215828	0.0127935	0.0476178	-0.00428946	0.052722	0.251267	0.156747	0.164759	0.00855928	0.177571		0.146686	-0.00474988	0.231741	0.194215	-0.00433367
NULL	0.231424	-0.00412339	0.00685368	0.118118	0.399641	0.266327	0.00678118	0.0181908	0.140194	0.177972	0.0153709	0.137632	-0.00494694	0.00161999	-0.00465812	0.138275	0.0669433	0.0121502	0.0246293	0.263475	0.239467	-0.00135055
NULL	0.00804722	0.0261242	0.371625	0.0135191	0.0470197	0.0783236	0.162331	0.0747338	0.150483	0.040831	0.00804574	0.0198314	0.282297	0.0367883	0.00580149	0.216746	0.0716723	0.0431482	0.00254928	0.00609473	0.0834786	0.128177
NULL	-0.00433773	0.0648214	-0.00346142	0.0900431	0.00789644	0.173436	0.0443252	-0.00251567	0.00921326	0.0928902	0.0098971	0.0183199	0.138052	-0.00513614	0.00122878	0.013866	0.174188	0.0699395	0.092514	0.0278592	0.224375	0.067663
NULL	0.0401617	0.042907	0.30838	0.317302	0.0258026	-0.00269441	0.464835	0.0887796	-0.00506218	0.00724226	0.156656	0.159798	0.0879639	0.15904	0.00291309	0.216746	0.182811	0.199568	0.146545	0.0922414	0.127519	0.0168889
NULL	0.0708001	-0.0038116	0.0145897	0.00460745	-0.00505671	0.0378297	0.0769777	0.0657827	-0.00216869	0.00370053	0.00562308	-0.00284695	0.0464089	-0.00310721	-0.00240404	0.00115639	0.327426	-0.00441084	0.115241	-0.00494421	0.255695	0.0176048
NULL	0.253943	0.000949886	0.151677	-0.00342701	0.0708184	0.0047192	0.0555418	-0.00263521	-0.00490041	0.00299323	0.423706	0.0509752	0.21553	0.0902726	0.0040384	0.115234	0.161819	0.102662	0.012472	0.080841	0.00367808	0.0991934
NULL	0.084978	-0.00490133	0.0519106	0.264534	0.0653291	-0.000189832	0.106278	0.0196762	-0.00376156	0.0190024	0.00999828	0.000915865	0.125516	0.189624	0.00516568	0.257035	0.00437467	0.109373	0.0111735	0.0778768	-0.00139263	0.167372
NULL	0.0834476	0.125041	0.0834951	0.166766	0.00151997	-0.00532438	0.00955775	0.300816	0.248981	0.00476454	0.0139644	0.0679915	0.372346	-0.00494402	0.000108332	0.144643	0.0701432	0.0836042	0.131044	0.140351	0.29224	0.051692
NULL	0.419627	0.26314	0.0906109	0.0118313	0.00266289	0.016258	0.0574699	0.190149	0.178487	0.116071	-0.00283895	0.145262	0.00340911	0.469993	0.00573005	0.00429787	0.152851	0.106895	0.286716	0.0206801	0.050188	0.15569
NULL	-0.00230613	0.00596757	0.471958	0.0581457	0.0515495	0.0868614	0.0626243	-0.00287788	0.148535	0.270843	0.0102628	0.150159	0.170756	0.021954	0.346095	0.130595	0.146903	0.0184882	0.00240317	-0.00396425	-0.00205272	0.111431
NULL	0.0196415	0.0400534	-0.0018994	0.0830093	0.387945	0.163341	0.00430941	0.165918	0.233587	0.312057	0.207937	0.110101	-0.00427304	0.165977	0.0040384	-0.0033462	0.0820689	0.0191884	0.165598	0.08556	0.156263	0.129381
NULL	0.234385	0.128899	0.0810796	0.0335898	0.165695	-0.00450652	0.0088514	-0.00369151	0.00603653	0.133377	0.000342806	-0.0026198	0.0836718	0.271509	0.000727658	-9.83799e-05	0.105248	0.0230716	0.124623	0.065709	0.110833	0.000267591
NULL	0.00876279	0.110429	-0.00497204	-0.00151112	0.55089	-0.00458932	0.137503	0.285406	0.0158964	0.0929871	0.423706	0.0801691	0.294689	-0.0010414	0.00235116	0.000103637	0.162531	-0.00183456	0.0195356	0.00688519	0.00543479	0.270185
NULL	-0.00202045	0.00384266	0.0660361	-0.00250699	0.0217771	0.164701	0.00125296	0.103057	0.00294079	0.00676035	-0.00420334	0.00342799	0.118584	0.0482453	0.00159233	-0.00085628	0.00229348	0.00646448	-0.00210915	-0.000780013	-0.00514875	0.334939
NULL	0.120868	-0.0036919	0.300506	0.279161	0.569629	0.0756238	0.0794425	0.0281869	0.00796349	0.169482	0.0102628	-0.000362388	0.195781	0.0124234	0.00176798	-0.0039618	0.0069264	-0.0045424	0.0548632	0.0969796	0.0792899	0.1572
NULL	0.0508844	0.00415006	0.0924936	0.186926	-0.00436959	0.00438121	0.189047	0.00635188	0.0868847	0.0988447	0.0098971	0.0179309	0.128782	0.0637048	0.0040384	0.0862528	0.0685234	0.00108255	0.0974742	0.387118	0.116467	0.00717871
NULL	0.0212594	0.0977225	0.106473	-0.00471473	0.0498923	-0.00121611	0.0889172	0.0105525	0.162999	0.126501	0.00580149	0.0422583	-0.00213019	0.0850028	0.00873176	0.0816078	0.178548	0.00185272	0.02246	0.23546	0.0757478	0.053387
NULL	0.0913365	0.0372802	-0.00250612	0.0214194	0.0962221	0.126106	0.0139606	0.0248151	-0.00342331	0.266294	0.0177382	0.0153674	0.0741292	0.0838108	0.0171385	0.191389	-0.00452457	0.0996941	0.0923214	0.11252	0.080898	0.106037
NULL	-0.00440151	0.0967518	0.00814102	0.165724	0.0579624	0.00255021	0.00959388	0.0555368	-0.00540173	0.12493	0.00686026	0.0246857	-0.00182663	0.146115	0.637303	0.0338489	0.111191	-0.0030141	0.0300441	0.0621332	0.247381	0.00104277
NULL	0.0934978	0.0535344	0.000967478	0.216952	0.0934	-0.00222212	0.0132694	0.259423	0.01433	0.325166	0.00516568	0.00712153	0.256705	0.0263097	0.00580149	0.037993	0.125543	0.11745	0.0827234	0.128501	0.135495	0.168251
NULL	-0.0037176	0.334335	0.0715756	0.118486	0.0640839	-0.00476192	0.0939341	0.000476054	-0.000506527	0.0672996	0.0165472	0.0782612	0.149698	0.00882819	0.00521069	0.0351549	-0.00188427	0.235527	-0.00248234	0.140601	-0.00464941	0.146485
NULL	0.284339	0.157135	0.0634922	0.00974552	0.0875217	0.0157435	0.396872	0.0136061	0.29794	0.0109121	0.0038033	0.194308	0.110351	0.0128042	0.00220843	0.0357351	0.00243399	0.0812798	0.0845093	0.00184599	0.12781	0.0267173
NULL	0.012529	0.0110115	0.00065589	0.0151643	0.0821705	0.162395	0.138151	0.00015796	0.0631618	0.390065	0.00141066	-0.002426	-0.00385527	0.106874	0.0040384	0.150384	0.179095	0.0996848	0.273977	0.00412341	0.120332	0.0254849
NULL	0.0392396	0.131013	0.00415067	0.189212	-0.000977459	0.00557893	0.379601	0.0383862	0.201211	0.172857	0.0151256	0.203043	0.138507	-0.00464892	0.00639032	0.138275	0.141461	0.0142093	0.0128169	-0.00113094	0.050464	0.44282
NULL	0.0601368	0.042907	0.0549019	0.0675373	0.0731498	0.0638435	0.0704364	-0.00532337	0.0275698	0.219042	-0.00478189	-0.00286729	-0.00473104	0.167893	0.298562	0.197867	0.00392112	-0.00366408	-0.00421282	0.165729	0.131438	-0.00106624
NULL	0.0798311	0.132111	0.136199	0.0131329	0.0669671	-0.000189832	0.239186	0.0892279	-0.00456692	0.265301	0.00855928	-0.00329639	0.0253083	0.0147744	0.193613	0.0814037	0.00465313	0.0554949	0.0420846	-0.00107887	0.0161568	0.00971241
NULL	0.0232758	0.043129	0.252399	-0.000758528	-0.00384456	0.0170937	0.0132954	-0.00302267	-0.00278343	0.202293	0.63066	0.0625375	0.00622974	0.13925	0.36659	0.143918	0.0119159	0.00153419	0.226415	0.0238688	0.071582	0.0800021
NULL	0.0616189	0.188032	0.122732	-0.00236351	0.014916	0.011957	0.006484	0.0385501	0.0509544	0.0218789	0.00573005	0.175301	0.155535	0.0358393	0.00686026	0.00280963	0.00199938	0.212246	0.0946379	0.0535081	0.000146461	0.0270812
NULL	0.0785098	0.173354	0.0147232	0.171924	0.0394145	-0.00244035	0.444586	0.02919	0.00396326	0.0705608	0.00317747	0.064025	0.14636	0.00130182	0.0034755	0.00812882	0.0119811	0.0226952	-0.00440709	0.0789533	0.264018	0.0040162
NULL	-0.00525738	0.0143163	0.125133	0.000180313	0.472989	0.0164054	0.177048	0.0631429	0.168627	0.0530771	0.00484567	0.195688	0.106771	0.143596	0.00235116	0.000310605	0.19295	0.0210158	0.0480591	0.0530076	0.0274162	0.00140632
NULL	0.0270466	-0.00467851	-0.00515348	0.00184004	0.0434549	0.011692	0.0602594	0.089894	0.0197927	0.179474	0.0203583	0.0801691	0.272019	0.170508	0.0108316	0.0382598	0.0305681	0.00425948	0.0750668	0.0996542	0.172545	-0.0016678
NULL	0.00956803	-0.00467892	0.00425802	0.0772473	0.0157753	0.0361086	0.0344915	0.0370459	0.00275581	0.108415	-0.00250751	0.0542145	0.0468999	0.0449332	0.00573005	0.174188	0.216746	0.204847	0.412639	0.116531	0.152818	0.0896396
NULL	0.0149716	0.145923	0.0109441	0.157827	0.0571936	0.154136	-0.00347981	0.00826626	0.0451658	0.276511	0.015534	0.165296	0.479429	0.0279206	-0.0044485	0.140278	0.202909	0.110812	0.00169475	0.0160167	0.216579	0.02492
NULL	0.0350984	0.195312	-0.00247574	0.271103	0.445487	0.0983403	0.154084	0.0531707	0.0140248	0.0300796	0.0705494	0.335083	0.174051	0.206937	-0.00462677	0.102938	0.143918	0.0387149	0.0638975	0.0162147	0.189222	0.0393335
NULL	0.0231594	0.0267471	-0.00095466	0.103401	0.0407613	0.0126552	0.0396466	0.00374732	0.0195293	0.116424	0.00029838	0.155142	0.0794906	0.0848463	0.000668311	-0.00480211	-0.00462548	0.198867	0.151444	0.00663312	-0.00244741	-0.00439531
NULL	0.00282327	0.0763053	0.104768	0.025663	0.0530411	0.0637921	0.0994287	0.105429	0.0698442	0.343617	0.270783	-0.00223057	0.0916251	0.316127	0.791705	0.107776	0.163544	0.0452563	0.00789546	0.0784879	0.057847	0.0255571
NULL	0.317254	0.0943996	0.12732	-0.00122882	-0.00070207	0.00109655	0.088149	0.0879751	0.0106647	0.0850812	-0.00280772	0.128605	0.00551001	0.226482	0.000781699	0.10781	-0.00287901	0.0765309	0.099532	0.252493	0.0275491	0.160285
NULL	0.132378	0.00499632	0.308421	0.231418	0.260627	0.042351	0.198906	0.142803	0.1254	0.00533086	-0.00142607	0.327018	0.00449485	0.360675	-0.00388739	0.0827138	0.0849248	0.0282998	0.00169475	0.016612	0.126654	0.287016
NULL	0.0366159	0.0151855	0.142731	0.076388	0.00258003	0.0566748	0.379601	0.0719023	0.00270523	0.342541	0.00244283	0.0228427	0.092847	0.0779239	-0.000177386	0.142656	0.138724	0.0395589	0.214384	0.0906464	0.018394	0.0794054
NULL	0.0490565	0.0249908	0.385091	0.0439425	0.0576627	0.0180098	0.130697	0.000347074	0.149289	0.111915	0.00855928	0.00175369	0.028521	0.201278	0.000781699	0.13923	0.340063	0.0384701	-0.00287504	0.0121069	0.0234863	0.20134
NULL	0.111895	0.0620916	0.497314	0.062216	0.0328759	0.0147574	0.0664779	0.0685461	0.149401	0.141031	0.00530777	0.0584739	0.00369165	0.232028	0.00799245	0.0912405	0.292095	0.0986497	0.252912	-0.000403635	0.0938788	0.0841627
NULL	0.246472	0.00985248	0.0549249	0.0498034	0.0622555	0.151225	0.000931327	0.0631019	0.215775	0.0439425	0.00277644	-0.00362673	0.0870566	0.0822644	0.0119707	-0.000134294	0.0716723	0.0354796	0.105656	0.0415047	0.0679242	0.0501869
NULL	0.00836219	0.127408	0.117005	-0.0043185	0.083525	0.173005	0.0195936	0.0387427	-0.00344388	-0.00236915	0.00682552	0.0246857	0.0649739	-0.00245503	0.0040214	0.0478968	0.0069647	0.0821767	0.122257	0.06694	0.331739	0.13651
NULL	0.183746	0.0428555	0.123718	-0.00296489	0.0528806	0.249806	0.286753	0.0210259	0.0899185	-0.00232323	0.493412	0.179326	0.0360863	0.44127	0.188945	0.107118	0.202909	0.113256	0.106794	0.0008366	-0.00498799	0.0630052
NULL	0.00209065	0.195439	0.273419	0.0361806	0.0424742	0.028294	0.0393797	0.0100781	0.266087	0.021309	0.00969443	0.0183045	0.133563	0.13971	-0.00198381	-0.00186303	0.460324	0.0745107	0.0542764	0.173418	0.0786868	0.396191
NULL	0.169746	0.00133789	0.346467	0.201739	0.0421929	-0.00316549	-0.00180255	0.110744	0.293819	0.190562	0.148963	0.0788493	0.102078	0.16135	0.00235116	-0.00147707	0.0716723	-0.00453667	0.0581432	0.0473334	0.0596849	0.124484
NULL	-0.00202045	0.193224	0.042745	-0.00133501	0.00726194	0.0265099	0.0156586	0.0351549	0.129833	0.203859	0.00328777	0.182703	0.0543577	0.145074	0.00029838	0.040785	0.0286619	0.0708067	0.0948725	0.087821	0.030447	0.381103
NULL	0.0629495	0.145923	0.0380858	0.00351029	0.0627904	0.0422891	0.109253	0.368536	0.0853396	0.0107135	0.110855	0.0310559	0.0503835	0.0518707	0.00122878	0.0377801	0.0401227	0.0296761	0.112068	0.0463491	0.0397439	0.0870427
NULL	0.146697	-0.000174006	0.114165	0.0616815	0.0445703	0.16118	0.160672	0.434867	0.0628888	0.098866	0.0128032	0.248692	0.0960959	0.0119586	0.158387	0.00280963	0.126718	0.14182	-0.00143567	0.0751043	0.126623	0.0254975
NULL	0.133333	0.039859	0.0442178	-0.00470771	-0.00494187	0.0255964	0.0501266	0.0110795	0.00518626	-0.00459406	-0.00120607	-0.00229533	0.109665	0.138402	0.00521069	0.0393498	0.374417	0.143154	0.0222946	0.0570502	-0.00500127	0.312871
NULL	0.0929767	0.0302755	0.101505	0.118318	0.286779	0.130623	0.0581166	-0.00262608	0.0322356	0.119719	0.0366537	0.116392	0.283189	-0.00334743	-0.00248322	0.115234	0.073423	-0.00504511	0.317779	0.223295	0.199966	0.00300373
NULL	-0.00281035	0.156564	0.0225909	0.0890583	0.113664	0.0631695	0.0574806	0.0530696	-0.00416188	0.136411	0.0503143	0.0721986	0.214871	0.00062679	0.00291309	0.165867	0.145625	0.0220131	0.111546	0.00226255	0.0024745	0.117724
NULL	0.106487	-0.00420615	-0.00389414	-0.00297329	0.00261926	0.0967255	0.240301	0.0673747	0.018347	0.06766	0.475	0.0534968	0.00759331	0.0553223	0.0040384	0.0521054	0.0463338	0.0264387	0.0596316	0.00342333	0.108997	0.128494
NULL	0.129645	0.0320212	0.304086	0.140674	0.0238905	0.213622	0.0385911	0.114165	0.100095	0.09419	0.0131118	-0.00504116	0.214384	0.0524905	0.353191	0.185897	0.0634266	-0.00178575	0.134205	0.153737	-0.00389788	-0.00109855
NULL	0.109113	0.0512029	0.0360498	0.05137	0.00221899	0.00248148	0.0865658	0.061994	0.0322742	0.107685	0.0102628	0.142228	0.131562	0.146052	-0.00480388	0.0824736	0.374417	-0.00489256	0.0856253	0.0295909	0.0866266	0.00389885
NULL	0.12044	0.00386856	0.109248	0.175133	-0.00506994	0.0920339	0.142231	0.00338274	0.213575	0.0589174	0.00834332	0.0237587	0.191412	0.0600595	0.00516568	0.0132397	0.0149157	0.0303785	0.0399457	0.0545671	0.255079	0.130721
NULL	0.0366048	0.0239196	0.129581	0.0758617	0.0944847	0.00197795	0.0471858	0.1265	0.15816	0.0580471	0.00814801	0.17536	0.0595133	0.201449	0.00291309	0.146053	0.146944	0.0858445	-0.00408601	0.056561	0.0638508	0.100861
NULL	0.113729	0.111828	0.110194	-0.00220984	0.0560096	-0.000397354	-0.00180255	0.0319356	0.00582012	0.00374244	0.0133838	0.145273	0.00433138	0.252325	-0.00480388	0.174549	0.079092	0.0669474	0.0975095	0.175284	0.0918776	0.0561173
NULL	-0.00240983	0.000101237	-0.00503254	0.0102534	-0.0050508	0.15965	-0.00135431	0.059382	0.295316	0.0518359	0.104992	-0.00514425	0.00926798	0.0101463	0.286792	-9.83799e-05	0.125761	0.100385	-0.00470026	0.0042465	0.145973	0.0937761
NULL	-0.000399749	0.0633702	0.0360498	0.00720128	-0.00415357	0.0410451	0.00137005	0.111018	0.00016802	0.00266905	-0.00456563	0.216126	-0.00479748	0.000991864	0.0034755	0.00246102	0.1493	0.0997372	0.115601	0.127073	0.18494	0.0651571
NULL	0.0472238	0.236263	-0.00217089	0.0178591	0.0624008	-0.00420212	0.110854	0.104971	0.0173502	0.151236	-0.00240404	0.369306	0.142939	0.0767443	0.00178973	0.00692745	0.142656	0.03799	0.0690714	0.0255641	0.13235	0.0135672
NULL	0.00279124	0.156949	0.0440542	0.0112964	0.0555987	0.264397	0.0200335	0.066806	0.0448788	6.71231e-05	0.277219	0.0213366	0.0220795	0.0989309	0.00516568	0.0069264	0.0117225	0.00141822	0.106337	0.0174033	0.228061	0.0394544
NULL	-0.00395407	-0.00346857	0.378806	0.00921783	0.0598523	0.29168	0.00889737	0.00811758	0.0910265	0.0430638	-0.00283895	-0.00283015	0.0214533	0.00822468	-0.00344934	0.0816455	0.000310605	0.0157319	0.0715921	-0.00377754	0.0315791	0.133439
NULL	0.0694668	0.0735234	0.0195533	0.287425	0.445166	0.0853611	0.290697	0.0779176	0.00818659	0.107357	0.00855928	0.216502	0.076612	-0.0043473	0.000108332	-0.000335096	0.176426	0.0801274	0.0705468	-0.00498175	0.0102742	0.057392
NULL	0.0940447	-0.00189365	0.0369948	0.112037	-0.00461947	-0.00496945	0.145007	0.00560178	-0.000103866	0.161866	0.0166147	0.177966	0.0131664	0.000300009	0.0034755	0.00461551	0.142656	0.118416	0.12231	0.169035	-0.00416328	0.0129508
NULL	0.100899	0.0251741	0.00604489	-0.00499728	0.081576	-0.00451311	0.0436793	0.0802527	-0.00359767	0.127224	0.000397031	0.34083	0.0468999	0.15618	0.00573005	0.0368004	0.000573515	0.535787	0.111335	0.0341101	-0.00433355	0.0383174
NULL	-0.00524447	0.00489227	0.00611074	0.0973148	0.0323691	0.00600797	0.11696	0.44268	0.130544	0.120761	0.318133	0.0549225	0.125448	-0.00450063	0.00804574	0.0368004	0.00250119	0.14516	0.00178494	0.0657379	0.0687761	-0.00516574
NULL	0.0137745	0.185692	0.0689804	0.0596009	0.0165161	0.03717	0.088163	0.0840186	0.131781	0.00272948	0.0046175	0.00382903	0.368975	0.16941	0.00291309	-0.00493947	0.0894901	0.00176018	0.0133454	0.0938725	0.072849	0.111758
NULL	0.0276003	0.00127639	0.0885528	0.198563	0.151402	0.0953455	0.0101511	0.0988615	0.139506	0.086501	-0.00489202	0.088163	0.0667931	0.0704338	-0.00388739	0.216746	-0.00358652	0.104439	-0.00270561	0.148062	0.162084	0.119196
NULL	0.00631771	0.0203413	0.23927	0.0374051	0.0374389	0.0234194	-0.00436292	0.0224144	0.0657423	0.114539	0.00329918	0.00824287	0.1267	0.0417077	0.00589195	-0.00286716	0.000531643	0.140133	0.0404341	0.126568	0.119954	0.378868
NULL	0.0230546	0.322788	0.110758	0.171532	0.028151	0.00461078	0.154466	-0.0039332	0.0461368	-0.00191256	0.00168008	0.125502	0.365155	0.108156	0.0034755	0.147674	0.0558041	0.0851873	0.128433	-0.00435952	0.0298044	0.275236
NULL	0.0908311	0.231017	0.360381	0.109628	0.0622845	0.0526152	0.109022	0.21976	0.0633445	0.0450381	-0.00399606	-0.00463753	0.116008	0.0655606	-0.000451163	0.102674	0.00933784	0.0202654	0.0341956	0.00913236	-0.00472282	0.00682039
NULL	0.00619109	0.119466	-0.00156161	0.00375583	0.0479415	0.0488806	0.160611	0.0313793	0.0126582	-0.00430228	0.00931475	0.0163662	0.113216	-0.00406015	0.0034755	-0.0031916	0.520005	0.083372	0.0222911	0.0163207	0.052929	0.246967
NULL	0.00655465	0.0307819	0.112763	0.084713	0.0501848	-0.00159475	-0.00180255	0.114357	0.346394	0.0348732	0.0114009	-0.00223057	0.114478	0.176583	0.00342177	0.140278	0.191091	0.10396	0.119087	0.12114	0.231975	0.0797778
NULL	0.0956837	0.148756	0.0526417	0.31313	0.0436235	-0.00488878	0.0602594	0.0422754	0.10034	0.0655945	0.0119707	0.0696866	0.0386283	-0.00369139	0.121331	0.00698168	9.50172e-05	0.0282998	-0.00482718	0.188995	0.00953149	0.0252093
NULL	0.146697	0.338713	0.0646008	0.052812	0.00350406	-0.00390484	0.00465902	0.00738898	0.194635	0.169498	0.00277644	0.0634268	-0.00305011	0.0284073	-0.00355339	0.00327964	0.00119008	-0.00228095	0.158827	0.0376232	-0.00449052	0.0857165
NULL	0.248139	0.174761	0.0603217	0.0597201	0.051155	0.0230724	-0.00473863	-0.00309279	0.0476178	0.0117168	0.00969443	0.148669	0.518195	0.0551339	0.121283	0.0781743	0.0204965	0.10924	0.0261132	0.011002	0.0230226	0.0316473
NULL	0.012159	-0.00309896	-0.00127023	-0.00443667	-0.0038118	0.0263133	0.217934	0.07921	0.163115	0.028284	0.322959	0.0130684	0.13056	0.0790583	-0.00465812	0.000310605	0.0816078	0.0802387	0.222187	0.16791	0.130578	0.0516661
NULL	0.426198	0.0568164	0.102324	0.0759611	0.0889692	0.0755912	0.423467	0.191037	0.022993	0.0124316	0.00686026	-0.000772338	0.131472	0.140441	0.128294	0.0142792	0.216746	-0.00280179	0.115066	-0.00454237	0.0490355	0.0761681
NULL	0.0197429	0.238978	0.108142	0.11706	0.0186989	0.125598	0.11687	0.548239	0.00272007	0.0386001	0.00141066	-0.00462319	0.122785	0.0199007	0.000668311	0.395122	0.0570496	-0.00459572	0.0276454	0.000761067	0.0138865	0.0703302
NULL	0.267795	0.00994682	0.0818905	-0.00153445	0.383441	0.196319	-0.000215628	0.229164	0.00459528	0.170362	0.00344058	0.0177485	0.331567	0.175268	0.135562	0.00471619	0.0814037	0.00176018	-0.00372862	0.0417267	0.0654177	0.0956806
NULL	0.272525	0.0846155	0.0590751	0.100799	0.0143366	0.0412177	-0.00449449	-0.00461317	0.0939482	0.103579	0.479646	0.00621842	0.126786	0.00145557	0.00235116	0.0662651	-0.00242915	0.119525	0.46018	0.0234139	0.0405383	0.034184
NULL	0.0856464	0.280649	0.0108517	0.0240538	0.0771618	0.113539	0.0307193	0.00311047	0.0956056	0.224261	0.0110604	0.204315	0.12135	0.0499995	0.00122878	-0.000134294	0.0888757	0.3157	-0.00445721	0.0119586	0.0322731	-0.00399782
NULL	0.00574717	0.158511	0.0033178	0.0201835	-0.00517014	-0.00454915	0.141864	0.00258573	0.158013	-0.00120743	0.0046175	0.00744666	0.00391956	-0.00255207	0.155879	0.147624	0.00131865	0.0691069	0.0124462	-0.00489332	0.0387979	0.0903077
NULL	0.0963624	-0.00132794	0.0107523	0.189437	0.000407506	-0.00415174	0.305022	0.00403909	0.19979	0.20219	0.123545	0.0426149	0.00478973	0.152291	0.690529	0.106906	0.10781	0.0388812	0.114481	0.0816298	0.107168	-0.00105429
NULL	0.061305	0.0421674	0.00316278	-0.00449278	0.148439	0.000152564	0.00327706	-0.00193509	0.00818478	0.0909378	0.206703	0.256347	0.0123161	0.0113303	0.0649273	0.175836	0.0623342	0.0394371	0.0150003	0.0556486	-0.00437517	0.149212
NULL	0.00419849	0.0254467	0.133114	-0.00485619	0.0281944	0.0477502	0.0310903	0.0177221	0.109965	-0.00498237	0.0142899	0.248692	0.0192411	0.0427212	0.00122878	0.0797303	-0.00478676	0.0621823	0.126562	0.181181	0.284218	0.105136
NULL	-0.00484908	0.0607137	0.0851873	0.00868237	0.0395533	0.0138072	-0.00215828	0.087828	0.146471	0.12424	0.0114009	0.000685526	0.0423059	0.0434613	0.0040384	-0.00298204	0.115234	0.0150695	0.0705468	0.00223083	0.0720189	0.00660544
NULL	0.0972563	0.175911	-0.00147414	0.0351268	0.120089	-0.00345506	0.105935	0.0661226	0.0962223	0.101459	0.00779519	0.160379	0.133749	0.132468	0.00178973	0.174889	0.106393	0.0407227	0.00560627	0.0432707	0.229583	0.176347
NULL	0.123807	0.228156	0.394022	0.224692	0.0599048	0.219095	-0.00406385	0.121387	0.0255457	-0.00474662	0.0114009	0.395957	0.0396719	-0.0010414	-0.00319201	0.145362	0.0471956	0.00881445	0.0171169	0.164947	0.299313	0.0656905
NULL	0.0941975	-0.00505345	0.0453026	0.190228	0.00428446	-0.00156694	0.0183859	0.0962632	0.0807481	0.110016	0.00305411	0.0839694	0.473763	0.109694	0.0040384	0.0550739	0.143891	0.0889707	0.0451035	0.187377	0.237125	0.104629
NULL	0.034113	0.128997		0.371865	0.059229	0.0239708	0.118672	0.0272428	0.0060449	0.306415	0.0119707	-0.00011347	0.181105	0.0103999	-0.000593946	-0.00103332	0.000507913	0.0825773	0.12231	0.00187007	0.0145075	0.14701
NULL	0.0905846	0.000897334	0.108704	0.168802	0.0926744	0.0700986	0.0428919	0.129717	0.151096	0.10817	0.0186122	0.0418754	0.0647643	-0.00190057	-0.00240404	0.16493	0.101294	-0.00471784	0.0261291	0.00816221	0.0697038	0.0047921
NULL	-0.00385311	0.0531977	0.113016	0.194906	-0.00202604	0.008721	0.0263402	0.0343266	0.000296079	0.0563116	0.00931475	0.358572	0.055014	0.0527498	0.00686026	0.0555413	0.042033	0.0388812	0.0672523	-0.00230266	0.00533455	0.145893
NULL	0.0263973	-0.00153221	0.0641784	0.240734	4.38271e-06	0.130284	0.023371	0.111384	0.0217247	0.163354	0.00176798	-0.00457489	0.138694	0.0239719	0.00277644	0.0249974	0.149043	0.132249	-0.00233047	0.280507	0.139018	0.0122686
NULL	0.240266	0.0716827	0.00285428	-0.00274328	0.0716823	0.0276071	0.0036244	0.106363	0.110952	0.234873	0.00629491	0.0246857	0.0907351	0.144293	-0.0015687	0.161241	0.131871	0.0116088	0.0169278	0.221228	0.065825	0.143252
NULL	0.0306134	0.149104	0.0266628	0.256318	0.0563832	0.00196809	0.15015	0.12135	0.0782279	0.0172205	0.419178	0.118538	0.135087	-0.00237091	0.189754	0.0240786	0.0317256	0.126106	0.0526258	0.146997	0.151443	0.0470009
NULL	0.0129421	0.0891128	0.00774447	0.0111061	0.0297658	-0.000461547	0.0979755	0.0713747	0.0931587	0.000957077	-0.00106577	0.0096748	0.121903	0.0860146	-0.00240404	-0.00380869	0.116273	0.0883901	0.427042	-0.00232541	0.184043	0.0218981
NULL	0.0181908	0.0886799	0.0907548	0.00396805	0.0812063	0.280225	0.17386	0.0161654	0.00469447	0.120871	-0.00064468	0.019132	0.109211	0.00117186	-0.00388739	0.0816078	0.106481	0.0042088	0.0601296	0.0393579	-0.00351089	0.0596028
NULL	0.194755	0.0200104	0.0221682	-0.0043847	-0.000272824	-0.00458134	0.0157615	0.072025	0.0226211	-0.00443998	0.0157063	0.154856	0.020699	0.016276	0.00220843	0.0150824	-0.0051406	0.191296	0.00775896	0.160722	0.0667735	0.018686
NULL	0.0801274	0.211035	0.0701517	0.0530974	0.086772	0.0286419	0.121711	0.111221	0.0733221	0.245459	0.00573005	0.0347671	0.0598511	0.183154	0.0040384	0.00491749	0.00360051	0.10907	0.162859	0.0134562	0.22083	0.0138303
NULL	0.0928362	-0.000310386	0.137005	0.00160433	0.0168973	0.00428266	0.162323	-0.00487621	0.0387062	-0.00432262	0.326422	0.0778164	0.0118887	0.153696	0.0046018	0.143824	0.0584737	0.0131732	0.0444639	0.0249908	-0.0049981	-0.00477125
NULL	0.289578	0.135932	0.517837	0.11499	0.0265687	0.00412619	0.0473662	0.0227975	0.152724	0.00880317	0.286425	0.150819	0.116182	0.0239182	0.00516568	0.00723118	0.0142495	-0.00464276	0.0401889	0.162198	0.0519631	0.128173
NULL	-0.00465971	0.0645033	0.21025	0.00856062	0.410953	-0.000711267	0.155509	0.00162192	-0.00437805	0.0306939	0.0154	0.301965	0.068181	0.000121977	0.00799245	0.0140941	0.162316	0.0312805	0.262563	0.169503	0.0272603	0.191933
NULL	0.132458	0.153945	0.0457923	0.0338589	-0.00437799	0.0332787	0.107045	0.339536	0.108493	0.0838434	0.00969443	0.00300763	0.129089	0.0667145	0.00235116	-0.00480211	-0.00531179	-0.00448825	0.287871	0.0604588	0.0712034	0.0049316
NULL	-0.00123692	0.0685798	0.0485715	0.0604159	0.0323691	0.116156	0.0114978	0.134866	0.00230359	0.059614	-0.00198381	-0.0026198	0.495698	0.164609	0.00521069	-0.000731842	0.0497634	-0.00284884	-0.00367242	0.0150349	0.00397448	0.327276
NULL	0.12658	0.0120323	0.0853568	0.181685	0.0573662	0.242553	0.23896	0.0591014	-0.00219507	0.172857	0.00192464	0.0255859	0.166395	0.0813063	0.0040384	0.00156478	0.0220341	0.0382496	-0.0048785	0.307961	0.338925	0.0921384
NULL	0.012159	0.113566	0.446286	0.128943	0.0635916	0.0404173	0.00190094	0.00915586	-0.00164323	-0.00458908	0.263852	0.109759	0.00118569	-0.00495352	0.00799245	0.205166	0.218146	0.100561	0.00368934	0.36088	0.255933	0.147435
NULL	0.298262	0.112195	0.0299881	0.0674115	-0.00365591	-0.00298616	0.119464	0.135315	-0.00422474	0.110327	-0.0044485	0.173921	0.0294708	0.275816	0.00639032	0.00672919	0.00815838	0.108957	0.109711	0.0338968	0.0315424	0.145161
NULL	0.0694668	0.0427346	-0.00170255	0.0190793	0.0772148	0.00116438	0.286753	0.0988615	0.198991	0.0849208	0.0046175	-0.00443971	0.00433101	0.0587091	0.00573005	0.253294	0.128855	0.131468	0.00121778	0.231782	0.0358459	0.260058
NULL	0.0210968	0.143312	0.247222	0.216617	0.0452563	0.0383362	0.149115	0.0710607	0.0432267	0.191365	0.613136	0.0559165	0.0925266	0.172484	-0.00417688	0.202235	0.0807131	0.0381026	-0.00144516	0.29669	0.167201	0.0516661
NULL	0.0949133	0.110885	0.0334571	0.0983853	-0.00330216	0.00238224	0.00611273	-0.000359916	0.021793	0.0201316	0.00502233	0.101917	-0.00270622	0.208835	0.00178973	0.106393	0.103333	0.0115964	-0.00458756	7.74165e-05	0.0796271	0.0882303
NULL	0.121054	0.124218	0.136127	0.142533	0.0822271	0.113283	0.0394455	0.00478038	0.0717738	0.036492	0.0114009	0.0209014	0.0585425	-0.00301705	0.0040384	0.105885	0.00675834	0.067424	0.215381	0.139802	0.021366	0.00512026
NULL	0.0692811	-0.00253934	0.0308752	-0.00419412	0.0566821	0.129963	0.144663	0.00346303	0.144864	0.217846	0.00516568	0.324605	-0.0048403	0.173453	0.00235116	0.103531	-0.00492576	0.118014	0.0137029	0.0643215	-0.000716665	0.103474
NULL	-0.00230613	0.113285	0.0557529	-0.00201194	0.123702	-0.00476857	0.123866	0.166931	0.28448	0.0296593	0.0114009	0.0285472	0.0203632	0.135381	0.00178973	0.164718	-0.000754912	-0.00383143	0.0528551	0.019267	0.138942	0.120463
NULL	0.0862653	0.160338	-0.00191974	0.182318	-0.0051503	0.00318855	0.0813177	0.0184623	0.149433	0.0493172	0.0550324	0.144573	0.0506029	0.164286	0.00291309	0.101294	0.106393	0.0104594	0.125155	0.0328002	0.19788	0.0983601
NULL	0.0505579	0.406434	0.0595937	0.0463071	0.141266	0.0512387	0.0020411	0.0528687	0.0107256	0.209391	0.0864678	0.00198637	0.00146681	0.148178	0.00742611	0.140278	0.00373147	0.286271	0.0231283	0.0667501	0.252736	0.103474
NULL	0.125797	-0.00398721	-0.000608903	0.182962	0.0157753	-0.00493734	0.138173	0.0141106	0.126561	0.0909087	0.00912661	0.0797696	0.328803	0.245144	0.0046018	0.177337	0.00395822	0.0135319	0.058309	0.0172397	-0.00449068	0.0127338
NULL	0.115929	0.00563194	0.00752158	0.0919895	0.0296346	0.0707571	0.067627	-0.00253448	0.0219338	-0.00387737	0.0236572	0.153807	0.00888646	0.102626	0.00573005	0.0315767	-0.00471599	0.113061	0.0211032	0.00885945	0.186489	0.427361
NULL	-0.00361726	0.0270671	0.020428	-0.000741763	0.0375476	0.00521832	0.328428	0.0285947	0.133584	0.18204	0.00629491	0.138402	0.0837159	0.0891447	0.0046018	0.0558041	0.182622	-0.00470353	0.00722215	0.0111603	0.0378822	0.067436
NULL	0.145847	0.027401	0.0207189	0.0273704	-0.00424444	0.00666048	0.0728007	0.0877295	0.109628	0.0227811	0.00999828	0.00195208	0.236696	0.155964	-0.00247626	0.0813702	0.117907	0.0273796	0.0425624	0.00831827	0.167473	0.108128
NULL	0.00336367	0.152643	0.0408383	0.0275409	0.0538934	0.0322059	0.17386	0.0680087	0.0650344	0.162531	0.00809877	-0.00136692	0.00321821	0.243067	0.0942114	0.0286619	0.156241	0.0389325	0.222187	0.179892	0.0743441	0.0215133
NULL	0.0658001	0.0526926	0.116554	0.00474398	0.0652128	0.134406	0.0998445	0.127344	-0.0053633	0.0655568	0.00401928	-0.00482974	0.00784262	0.0578898	0.0040384	0.0813702	0.00437467	0.130852	0.109531	0.152199	0.0341286	0.277968
NULL	0.0170388	0.0540616	0.0410865	0.0316566	0.00350963	-0.00439112	0.00224537	-0.000418964	0.148446	0.110437	0.0038033	0.159862	0.0181206	0.0243227	0.00052416	0.108089	0.115234	0.1152	0.132783	0.0198089	0.0686104	0.00876246
NULL	-0.00140744	-8.86616e-05	-0.00420928	0.126041	0.00278148	0.224736	0.024976	0.00953952	0.0139788	0.0560641	0.00192464	0.174792	0.113584	0.161682	0.36635	-0.00235739	0.000310605	0.0280081	-0.00180909	-0.00543041	0.240991	0.11535
NULL	0.0908415	0.0454415	0.020884	0.0414667	-0.00370744	0.0564397	0.166395	0.0699292	0.093669	0.0419298	0.00814801	0.145922	-0.00424533	0.0884526	-0.00198381	-0.0049135	0.163248	-0.00145687	0.0662485	0.056561	0.181983	0.0129398
NULL	0.0490822	-0.00512486	0.0370015	-0.00462371	0.0812417	-0.00468769	0.127133	-0.00458466	0.343417	0.0246776	0.00516568	0.177113	0.12374	0.18016	0.158085	0.0915813	0.0337636	0.0592111	-0.00336095	0.120285	0.0230226	0.145496
NULL	0.00523476	-0.00426657	0.0109537	0.000731234	0.0636467	0.147304	0.249333	-0.000303497	0.234828	0.0539807	0.0174493	0.00489239	0.0439536	0.231791	0.00291309	0.088948	-0.00182518	0.0386517	0.106067	0.139384	-0.00244819	0.00467486
NULL	0.0758552	0.0143347	-0.0018994	0.00696547	0.0639755	0.129938	0.122197	0.0335893	0.0569447	0.0340889	0.00516568	-0.00273861	0.0606719	0.205211	0.00573005	0.00437467	0.0799872	0.145751	0.392963	0.000404532	0.00218103	0.03395
NULL	0.137837	-0.00429239	0.200459	0.00033403	0.0861678	0.0228176	0.129853	-0.00183741	0.0178658	0.2143	-0.0045095	0.00266133	0.0958615	0.153554	0.0046018	0.0103241	0.0182458	0.0230238	0.0975095	0.0761508	0.248374	0.00899074
NULL	0.119046	-0.00478217	0.00573607	0.170888	0.414342	-0.00187378	0.0467743	0.108546	0.0291848	-0.00462146	0.0110604	0.0534968	0.312515	0.0778601	-0.00388739	0.333831	0.103829	0.0510234	0.368083	-0.00484466	0.0322111	-0.00512377
NULL	0.169746	0.0079291	-0.00155816	0.0481496	0.0686954	0.129605	0.114524	0.025164	0.0772491	0.348524	0.00629491	0.00878482	0.192674	0.210427	0.00291309	0.067178	0.0331873	0.022345	-0.000219529	0.0185716	0.159814	0.00782614
NULL	0.0554211	0.031095	0.0292382	0.21175	0.0378973	0.212234	0.203157	0.127136	0.100624	0.0386053	0.0128448	0.0548943	0.0498354	0.0697791	0.00029838	0.00104257	0.0408909	0.0964082	0.0197832	-0.00473142	0.0385852	0.0531234
NULL	0.0758793	0.00292449	0.0193092	0.0111807	0.0196394	-0.00494143	0.00149099	0.0710039	-0.00533334	0.0560949	-0.00107926	-0.00484361	0.19539	0.396271	0.0034755	0.026058	0.0394661	0.0763459	0.0231283	-0.00107887	0.020783	0.059477
NULL	0.0659055	-0.00314309	-0.00298391	0.129865	0.0454837	0.00600048	-0.00499132	0.076391	0.245582	0.00411781	0.00969443	0.00900518	0.0516661	0.0164264	0.0046018	0.108089	0.215881	0.126901	0.115422	0.188196	0.0712966	0.113818
NULL	0.0188533	0.152967	0.0200113	0.0603594	0.0875217	0.0381873	0.12585	-0.0011812	0.0360062	0.251147	0.00912661	0.0231758	0.0154237	0.332508	0.00855928	-0.00217487	0.101294	0.0857811	0.144447	0.056561	0.00559647	0.1788
NULL	0.0647825	0.0711449	-0.00451573	0.0956822	0.0818523	0.0437571	0.00133921	0.0482681	0.0782933	0.197167	0.011585	0.000829138	0.403034	0.192057	0.00235116	0.139012	0.142656	0.191747	0.386126	0.0785966	-0.00455862	0.331297
NULL	0.0610369	0.0522768	0.044993	0.255279	0.00512374	0.0389853	0.0243885	0.127383	0.0205655	0.0108254	0.00912661	-0.00296333	0.0448685	-0.00409034	-0.00418826	-0.00488091	-0.00300572	0.127388	0.00414753	-0.00234952	0.215649	0.0498264
NULL	0.143338	0.176872	0.114399	0.00132732	0.0690458	0.056493	0.120703	0.00143635	0.13429	0.046362	0.0139644	-0.001328	-0.00492425	0.130563	0.0046175	0.00229348	0.0726023	0.09205	0.0109464	0.00453263	-0.00430629	-0.00366496
NULL	0.0496037	-0.00146253	0.168078	0.085301	0.0354291	0.0641493	0.329711	0.0108186	-0.00415618	0.104587	0.0139644	0.0282685	0.0302896	0.125051	0.00516568	0.161241	0.00437467	0.0432621	0.15904	0.208475	0.0345292	0.117347
NULL	0.135691	0.0116853	0.0380897	0.0200952	-0.00117357	-0.000563692	0.397643	-0.00444907	0.202192	-0.00459406	0.00296487	0.00427784	0.0275086	0.396262	0.00291309	0.0054847	0.131258	0.0575264	0.000455742	0.0155684	0.0306337	0.122142
NULL	0.0165505	0.111512	0.115198	3.6458e-05	0.138523	0.042552	0.111077	0.048203	-0.00216079	0.0980425	0.000781699	0.0497051	0.00446328	0.139538	0.000668311	0.0332284	0.195169	-0.000502911	0.143818	0.118366	0.0131828	0.000356337
NULL	0.0595876	0.162673	0.01345	0.0577212	0.0339065	0.0987855	0.0676657	0.0965629	-0.00461431	0.0669055	0.0022697	0.139249	0.186249	-0.00471846	0.00029838	0.00604806	0.359191	0.0892061	0.428951	0.0153091	0.0381644	0.120032
NULL	0.0788504	-0.00474311	-0.00152744	0.0168476	0.0495813	0.115108	0.109908	0.0212138	0.147492	-0.00304421	0.00969443	-0.000595005	0.0209113	0.00246685	0.00516568	0.0236782	0.0276041	-0.00292109	-0.00230439	0.00736335	0.0580909	0.0874755
NULL	0.0984512	0.153476	0.0030138	-0.0015101	-0.00436959	0.0183632	0.0044594	0.0795441	0.0393532	0.0479522	0.0022697	0.0646812	0.066741	0.223802	0.0046018	0.0242187	0.0534588	0.112384	0.000833506	-0.00378316	0.214234	0.34026
NULL	-0.00524447	0.252158	0.375843	-0.000909478	0.0125329	0.065918	0.111077	0.130747	0.131366	0.0397392	0.00855928	0.0731557	0.436875	0.0778814	-0.00475971	-0.0046982	-0.00480211	-0.00232148	0.0183105	0.0100133	0.0139239	0.14217
NULL	0.0334043	0.0620916	0.0147735	0.0357153	0.00535685	0.187699	0.0303901	0.307718	0.102019	-0.00472586	0.00580149	0.448271	0.0958309	-0.00438406	0.0102628	-0.00467208	0.178165	0.0306835	0.239012	0.0354262	0.0567705	-0.00150374
NULL	0.324536	0.0448881	0.00349277	0.122301	0.0342159	0.0460166	0.10929	0.142754	0.0640948	0.261512	0.0102628	0.0143863	0.012947	0.000717765	-0.00355339	0.0017588	0.139538	0.121131	0.0679813	0.0305469	0.161273	0.214486
NULL	0.0874153	0.114653	0.101231	0.016308	0.128428	-0.00137409	0.00640228	0.072135	0.0041442	0.411475	0.00516568	0.0788493	0.00248433	0.085129	0.00855928	0.0496544	0.0720213	-0.00444593	0.0254206	0.0830491	0.0832603	0.15676
NULL	0.122745	0.00513497	0.000557034	0.0366734	0.0249965	0.0858589	0.302799	0.118452	-0.000191831	-0.00115917	-0.00283314	0.0246857	-0.00428238	0.0248717	0.00516568	0.0337636	0.00147082	0.0180986	0.112871	0.0023008	0.00373563	0.0560322
NULL	0.11598	0.17967	0.128023	0.165292	-0.0046418	0.101133	0.0197752	0.0583101	0.0217247	0.0139635	0.16547	0.0237587	0.0608422	0.169708	-0.00480349	-0.00420607	0.152851	0.00800846	0.286716	0.277281	0.11169	0.139437
NULL	0.0756726	0.346088	0.0947706	0.00322614	0.232422	0.150797	0.234953	0.00387188	0.0228452	0.117524	-0.00319201	0.0460483	0.126177	-0.00519248	0.000781699	0.143918	0.101294	-0.00256812	0.097658	0.0944877	-0.00488691	0.270185
NULL	-0.00116761	0.0134658	0.113292	-0.000474286	-0.00388736	0.0102897	0.118987	0.0255395	0.0788651	-0.00436324	0.000901302	0.0797696	0.0008912	0.327323	0.00855928	0.00271233	0.0351549	0.0938548	0.00963443	0.000254061	0.078588	-0.00436615
NULL	0.0513684	0.0204329	0.285496	0.204559	0.122703	-0.000444641	0.112698	0.0492848	0.147076	-0.00497175	0.00855928	-0.00305514	0.100919	0.0931885	0.00516568	0.156101	0.0205252	4.18424e-05	0.0421647	-0.00448103	0.0256971	0.0535524
NULL	0.129907	0.0145807	0.00947913	0.0160287	0.0566821	0.129926	-0.00474121	0.0302783	0.105405	0.000156539	0.0142549	0.0765446	0.104851	0.121064	0.000332029	0.206591	0.00544748	0.233363	-0.00418671	0.12468	0.233669	0.00329262
NULL	0.0825527	-0.000748394	0.0659181	-4.65666e-05	0.36971	-0.00509404	0.13634	0.102886	0.00289161	0.0222336	0.000342806	-0.00206855	0.066741	-0.00523232	0.00686026	0.392334	0.0474266	0.13292	0.00347419	0.172604	0.218002	0.0173644
NULL	0.123119	-0.00364926	0.0162496	-0.00366675	0.0283673	0.00485652	0.141759	0.107635	0.0428139	0.139368	0.0061628	0.180774	0.077923	-0.00372542	0.0102628	0.0165018	0.107838	0.0075711	0.0794821	0.107742	0.0165279	0.0639294
NULL	0.0323404	0.00829773	0.0742901	0.0697404	0.636883	0.00248148	-0.00422511	0.048203	-0.00194466	0.188039	0.148046	0.0536593	-0.00148046	-0.0046344	-0.00417688	0.00309346	0.0496991	0.0436192	0.125104	0.0237174	0.119794	0.0037756
NULL	0.0725686	0.132984	0.0553895	0.0811377	0.0875409	0.118176	0.0559126	0.236237	0.00270523	0.208083	0.33278	0.0343073	0.129769	0.172454	0.530078	0.176426	0.158982	0.0166953	0.0489972	0.0165245	0.0262368	-0.000311512
NULL	0.113221	0.0367125	0.278008	0.128422	0.074013	0.273048	0.0688792	0.226283	0.183372	0.0311624	0.0114009	-0.000595005	0.0008912	-0.00331358	0.00342177	0.215881	0.0675874	0.0783688	0.284748	0.0500434	0.140189	0.083477
NULL	0.563585	0.212046	0.0587611	0.0822382	0.0664492	-0.00225148	0.174156	0.114082	0.0200263	-0.00042595	0.283677	0.162068	0.00391134	0.0940365	0.317987	0.132989	0.175405	0.0225977	0.241674	0.0241735	0.0515895	0.0131142
NULL	0.0678891	0.0808596	0.0708345	0.0123746	0.0639755	0.0688839	0.123866	0.0407626	0.0205655	-0.00470702	0.0379716	0.118069	0.0614494	0.0439381	0.000108332	0.0915813	0.0967494	0.121163	0.0799867	0.0919497	0.100221	0.0116998
NULL	0.104234	0.0950387	0.065051	-0.00185966	0.0640579	0.185581	0.00194164	0.119945	0.029164	0.00570349	0.00969443	-0.0043747	0.132122	0.0686362	0.00686026	0.148178	0.0387638	0.0720606	0.0444903	0.0139614	0.00969057	0.00736429
NULL	0.0604683	0.0693252	0.0822106	0.0074011	0.00358909	0.0952994	0.126018	0.0023368	0.0698625	0.196915	0.00742611	0.209363	-0.00433369	0.0838606	0.0040384	0.0101442	0.115234	0.566831	0.36841	0.0392356	0.0895838	0.00424503
NULL	0.08693	-0.0042791	0.0858425	0.0570315	0.0645423	-0.00500729	0.0307177	0.163336	0.0197927	-0.00318162	-0.00064468	-0.000122809	0.00471886	-0.00361162	0.0952181	-0.000731842	0.00461479	0.125348	0.020557	0.0245289	0.00998709	0.0539981
NULL	0.0961179	0.0379962	0.0085694	0.120576	0.00873351	0.203173	-0.00036746	0.0988437	-0.00203263	0.0829344	0.0194238	0.0177485	0.0826254	0.00674531	0.00686026	0.0586051	0.112229	0.132108	0.224658	0.0893544	-0.00320097	0.0715387
NULL	0.102242	-0.00255457	0.00147087	0.0175081	0.038207	0.149875	0.0185851	0.167338	-0.00114627	0.186099	0.00127179	0.0274326	0.0722001	0.10208	0.00770644	0.117404	0.0163904	0.107964	0.311826	0.257802	-0.00433295	0.0727267
NULL	-0.00465518	0.285024	0.134336	0.098234	0.264539	0.204468	0.0592867	-0.00460748	0.061801	0.0145121	0.010479	-0.004171	-0.00309188	0.0109041	-0.00350127	0.209311	0.0303785	0.0769197	-0.00474717	0.0645534	0.0191352	0.00554527
NULL	0.00727252	0.341322	0.0914172	0.00377771	-0.000597956	0.0830958	-0.000560382	0.211351	0.125696	0.334245	0.0098971	0.049877	0.0522236	0.157645	0.00629491	-0.00532328	0.00844646	0.0209304	-0.00247631	-0.000438477	-0.0029933	0.186972
NULL	0.0150613	0.141813	0.024474	0.265712	0.0374389	-0.00465187	0.0969479	0.00635188	0.132109	-0.00417921	0.00639032	0.126465	0.00819982	0.35621	0.0497751	0.0384547	0.000573515	0.0962556	0.327244	0.35809	0.0118853	0.118533
NULL	-0.00257651	0.00279564	0.0235801	0.0130134	0.0630347	0.256056	0.00190094	0.0590611	0.184943	0.0285784	0.0022697	0.0801691	-0.00166873	0.105846	-0.00482062	0.0558041	-0.00085628	0.0219512	0.0431375	0.260083	0.172679	0.318957
NULL	-0.00286379	0.0259076	0.0697653	0.0603692	0.655315	-0.00506011	0.138098	-0.00285994	0.206975	0.112305	0.00328777	0.140386	-0.00464813	0.0192809	-0.00280772	0.0530523	0.00147082	0.00432698	0.123003	0.141663	-0.00372033	0.00119107
NULL	0.0387222	0.0845098	0.235291	0.011896	0.0689339	0.0959016	0.0589643	0.0141828	0.112525	0.020556	0.00742611	0.00708283	0.110711	0.00315301	-0.000593946	0.502596	0.0716723	0.0967441	0.123655	0.15832	0.0171262	0.00104579
NULL	-0.00418235	2.67484e-05	-0.00500302	0.313197	0.0765641	-0.000411872	0.384682	0.0472982	0.0135923	0.0342089	0.00999828	0.127001	0.10135	0.0193231	0.00573005	0.160111	0.00130726	0.0932416	-0.0048107	0.000415286	-0.00501796	0.0637817
NULL	0.391997	0.192885	0.0465801	-0.00132451	0.017073	0.00501213	0.0048839	0.0310217	0.0789557	-0.00221619	-0.00489208	0.173921	0.0050954	0.03397	-0.00101017	0.00437467	0.00437467	0.0482205	-0.00415525	0.159938	-0.00334613	0.132657
NULL	0.00560139	0.170767	0.395766	0.090329	0.0109748	0.0265487	0.0512456	0.110351	0.100624	-0.00338107	0.00670482	0.180112	0.0608843	0.16153	0.0046018	0.202916	-0.00147707	0.11354	0.148223	-0.00158339	0.0867137	0.0657267
NULL	0.0050804	0.187992	0.0940002	0.16853	0.0265374	0.207587	0.0540455	0.00115207	0.00706301	-0.00096279	0.0133838	0.144573	0.403034	0.0506933	0.000668311	0.0349592	0.133539	0.0414978	0.101555	0.124023	0.0568162	0.0765987
NULL	0.313846	0.167446	-0.00271801	0.0905081	0.0526325	0.0354914	0.102529	0.102907	0.288378	0.189059	-0.00515175	0.0153738	0.134243	0.0814271	0.00629491	0.0576759	-0.001397	0.0894155	0.0306329	-0.00413632	0.117359	0.00675547
NULL	0.125054	0.334331	0.0709262	0.0255296	0.165477	0.140946	0.48223	0.104385	-0.00430733	-0.000244034	0.00629491	-0.00284695	-0.000561677	-0.00304977	-0.00248322	0.142689	0.105481	0.112123	0.306618	0.337834	0.00530025	0.297609
NULL	0.169285	0.118632	-0.00471449	0.10677	0.0298604	0.0222537	0.0772425	0.0336691	0.119264	0.0251528	0.00670482	0.114689	0.00216365	0.0215684	-0.00240404	0.144696	-0.00107287	0.00796494	0.237844	0.0614156	0.215649	0.00493824
NULL	0.0508844	-0.00256045	0.097759	0.0436682	0.102649	-0.000568794	0.0579602	0.0589718	0.0176741	0.0742725	0.00479954	0.0177485	0.222014	0.0803717	0.00516568	0.12742	-0.00494259	-0.00265409	0.00687814	0.049383	0.168012	0.0806047
NULL	0.0345016	0.0766	0.108119	0.211008	-0.00476947	0.0733621	0.00974498	0.0123881	0.0175885	0.0610476	-0.00409773	0.282859	0.0564758	0.0649044	0.00235116	0.00110013	0.0123862	0.0281457	0.0234084	0.133889	0.0105309	0.0338753
NULL	-0.00281035	-0.00167962	0.0365861	0.0224937	0.048443	-0.00434011	0.0470026	0.163948	0.0669559	0.149264	0.0119707	0.0440626	0.111669	0.00698849	0.00122878	0.00568572	0.0371337	0.0238286	0.143266	0.151952	0.164417	0.111076
NULL	-0.00237617	0.105584	-0.00191353	0.00690411	0.0573662	0.00349139	0.353788	0.126821	0.0358513	0.12563	0.00573005	0.139249	0.141116	0.062126	-0.00355339	0.133024	0.00862164	0.0912214	-0.00484119	0.0376828	0.0104345	0.0416432
NULL	0.10118	0.170986	0.0212315	0.000400675	0.0528477	0.0217	-0.00444678	0.0845719	0.00770864	0.0635916	0.0133838	0.019132	0.0777947	0.0663105	0.0046018	0.111735	-0.00480542	0.117061	0.0540545	0.0664207	-0.00353801	0.045415
NULL	-0.00447349	0.17278	0.515974	-0.00465985	0.0187859	0.242468	-0.00129923	0.18055	0.0400773	0.00122878	0.00799245	0.109759	0.501101	0.0292218	0.0040384	0.0117847	0.176426	0.0684262	0.105072	0.120988	0.130576	0.141472
NULL	0.169285	0.112516	0.0618992	0.180647	0.0765641	0.0323391	0.0735569	0.118252	0.0645469	-0.00443998	0.00629491	0.142169	-0.000359916	0.342272	-0.00101017	-0.00481722	0.0394661	0.0639103	0.0375299	-0.00199845	0.00692876	0.151619
NULL	0.0631888	0.000797673	0.0983118	0.168223	0.0426895	0.0450136	0.080066	-0.00414643	-0.002716	0.343963	0.00192464	0.240422	-4.16117e-05	0.128768	0.00742611	0.0813024	0.0296067	-0.0022219	0.12661	-0.00493877	-0.00258046	0.134936
NULL	0.0694564	0.113174	0.015275	0.018699	0.0713648	-0.00457885	0.00574374	0.0914708	0.127136	0.0958875	0.0114009	0.110134	0.348322	0.124452	0.0046175	0.0117225	0.199652	-0.00204437	-0.00240118	0.0174227	0.019654	0.0511445
NULL	0.18256	0.0312955	-0.00488288	0.00382738	-0.00404331	0.133106	0.194791	0.00281628	0.0687399	0.0345352	0.00244283	0.124425	0.0203961	0.398215	0.0128032	0.0685234	0.0659373	0.0150194	-0.00406924	0.0691649	0.114716	0.0813914
NULL	-0.00485644	0.0187774	0.0245194	0.064398	0.0571933	0.0242243	-0.00380542	0.0184922	0.00772468	-0.000828755	0.0108316	0.0908929	0.000632343	0.0978361	0.00855928	0.0421018	0.155313	0.0933879	0.0191155	0.0939969	0.299177	0.0478092
NULL	0.011039	0.214564	0.13286	0.0365429	0.178453	0.0567845	0.135926	0.144412	-0.00285026	-0.00486748	0.0157063	0.358572	0.0374468	0.165265	-0.00202506	0.177571	0.0576667	0.110812	0.190931	-0.00241403	3.06056e-05	0.114402
NULL	0.313862	0.125074	0.205791	0.0240166	0.0699217	0.140818	0.290377	0.107102	0.129867	0.0119051	-0.00315348	0.101917	0.331428	0.0391692	-0.0044485	0.266535	0.192644	0.0788456	0.257217	0.000512654	0.289429	-0.00308815
NULL	0.144057	0.204452	0.129459	0.0693683	0.0548997	0.00747934	0.0501266	0.0375453	0.108493	0.197029	0.0180306	0.026496	0.00623034	0.0190982	0.00965398	0.138275	0.10781	0.00114505	-0.00406924	0.0306253	0.214801	0.0886855
NULL	0.0464925	0.132062	0.000155733	0.0151807	0.0636467	-0.000807037	0.133249	0.133026	0.126963	0.0111719	0.00277644	0.0261695	-0.000549	0.169335	0.00178973	0.0521459	0.0423975	0.0753219	0.0242142	0.0971145	0.13989	0.154461
NULL	0.272494	0.0752777	0.355494	0.00535691	0.372125	-0.00394234	0.0622268	0.172183	0.184943	0.0389757	0.16547	-0.00313123	-0.00449322	0.143162	0.000108332	-0.000115149	0.216746	0.143108	0.117036	0.0370317	0.0206439	0.00493067
NULL	0.3529	0.0446059	0.122353	0.0433089	0.209312	0.0376847	-0.00260371	0.0633754	0.0240578	0.0315998	-0.00064468	-0.00346644	0.0323681	0.000954651	0.00052416	0.0512528	0.0491235	0.131208	0.00523617	0.00091032	0.0795763	-0.00337253
NULL	0.111692	-0.00307211	0.0199732	0.204286	0.0732709	0.0385529	0.172794	0.208184	0.107666	0.13354	0.106157	0.0481987	-0.000731378	0.0752344	0.00629491	0.0298698	-0.00527706	0.0482205	0.286691	0.188995	-0.00153274	-2.41014e-06
NULL	-0.00246914	0.0523681	0.0832533	0.0364029	0.26023	0.00615876	0.146028	0.10409	0.00706301	0.293036	-0.00344934	0.166218	0.0680675	0.0123519	0.00686026	0.00604806	0.140243	0.102196	0.160012	-0.00413672	0.0283229	0.0241221
NULL	0.00240044	0.0674238	0.161293	0.21743	0.0860684	0.0467831	-0.0012126	0.0653225	0.191972	-0.000457676	0.00912661	0.405207	0.00203157	0.00695168	0.00122878	-0.00103332	0.134442	0.027538	0.00512564	0.0789533	0.000707604	0.0381741
NULL	0.0100007	0.0226971	0.0757994	-0.00225744	0.0474992	0.0204491	0.126936	0.0678621	0.207761	0.0390186	0.00029838	0.0654633	0.0722001	0.30147	0.00742611	0.0117225	0.000689882	0.115108	0.081135	0.175257	0.0269372	0.0702449
NULL	-0.00387617	-0.000403109	0.0774731	0.0188024	0.0508028	0.0693687	0.303847	0.0848854	0.0223197	0.0797074	0.00537196	0.141464	0.0786597	-0.00472527	0.00235116	0.124078	0.134442	0.0824856	0.0537776	-0.00485413	-0.00141149	0.0618828
NULL	0.0881338	0.134192	0.00814184	0.19954	0.0179105	0.0456938	0.0385911	0.147038	0.0518608	0.0466309	0.00814801	0.397112	0.0976426	-0.000339647	0.0128032	0.00628386	0.0997361	0.0289053	0.194747	0.0144033	0.0576611	0.0334745
NULL	0.0115139	0.086952	0.193425	0.00168265	0.0434549	0.0301628	0.0530443	0.063242	0.0753478	0.188683	-0.00397677	-0.00525323	0.272045	0.016689	-0.00101017	0.16625	0.00249319	-0.000939198	0.355642	0.221453	0.0726192	0.00517922
NULL	-0.00404041	0.143125	0.0373527	0.0373475	0.0596315	0.0176806	0.525153	-0.00276427	0.146669	0.378811	0.0069775	0.0548943	0.043582	-0.00409297	0.00516568	0.132074	0.0303785	0.116808	0.118332	0.070464	0.169409	0.0843299
NULL	0.120579	0.132111	0.0105551	0.12574	-0.00181524	0.235014	-0.00392222	-0.00303852	0.113633	0.0246776	0.0406917	0.142228	0.0537803	0.00618111	0.0419209	0.028966	0.0510849	0.0790431	0.153798	0.0180491	-0.00374332	0.00448955
NULL	0.158176	0.00319024	0.0195562	0.0982937	0.117728	0.00831615	-5.56994e-05	-0.00223692	0.00412395	0.0246391	0.0189641	0.171073	0.331428	-0.00212072	0.00874276	0.108493	0.00471619	0.176177	0.148933	0.143412	0.0757478	0.0758527
NULL	0.0868841	0.0388482	-0.00285813	-0.000392514	0.0656235	0.0151007	0.138758	0.0166518	0.178382	0.0286413	0.0157063	0.0788139	0.0046325	0.143623	0.0046018	0.00309346	0.0044594	0.0308308	0.00164689	0.00698616	-0.00485946	0.099147
NULL	0.105396	0.161065	0.0949477	0.0738994	0.14815	0.0148961	0.0325211	0.310895	0.00268001	0.0397392	0.00889327	0.140234	0.0304675	0.0294904	0.526134	0.036185	0.133024	0.0229392	0.00421353	0.363007	0.0453331	0.195667
NULL	0.120435	-0.00411287	0.127831	0.0196539	0.0224342	0.105908	0.143987	0.198348	0.0942433	0.293058	0.000781568	0.251759	0.143739	0.037674	-0.00456563	0.0146359	0.132026	0.0267313	0.183803	0.0168796	0.215021	0.00352364
NULL	0.0795456	0.230318	0.094093	0.0302705	-0.0048696	0.0167649	0.113375	0.0245358	0.0087633	0.00121271	0.0050858	0.00232369	0.220607	0.0535703	0.00855928	0.00831331	0.139012	0.0485715	0.0404882	0.058778	0.0494083	0.33879
NULL	0.0409239	-0.00431996	0.260472	0.261927	0.0265687	0.0839337	0.0984686	0.0325287	0.158622	0.0857622	0.272719	0.144495	-0.00238513	0.276293	-0.00248322	0.0816078	-0.00157503	-0.00429716	0.381952	0.0141235	0.242436	0.00899974
NULL	0.166152	0.00291463	0.0416391	0.0386115	0.0836041	0.214704	0.0407901	0.223665	0.068772	-0.00455928	0.0136831	-0.000595005	0.0220567	-0.00112234	-0.00319201	0.134442	0.00706517	0.0960921	0.105639	0.0661657	0.191608	-0.00379799
NULL	-0.00424147	0.175543	0.110121	0.122717	0.00890249	0.20851	0.0010074	0.186742	0.130535	0.0467852	0.243121	0.105653	0.127472	0.0865405	0.0170038	-0.00274423	0.143174	0.00512394	-0.0050283	0.131518	0.0321866	-0.0032382
NULL	-0.000930254	0.0812408	0.0809828	0.0142032	0.0991716	0.0962242	-0.00442254	0.11767	0.00207558	0.0341784	-0.00446116	0.0303797	0.305933	0.0495513	0.0244686	0.159614	0.135776	0.119484	0.0668655	0.125107	0.0123935	-0.0047483
NULL	-0.0019328	-0.00256045	0.0132255	-0.0028185	0.0727335	0.0339678	0.17273	0.0658886	0.0214229	0.0114925	-0.00132939	0.000129185	0.140955	0.00174299	-0.00355339	0.113273	0.0102141	0.0502651	0.120517	0.020476	-0.00311051	0.140217
NULL	0.0953476	0.0372802	0.145503	0.14924	0.0493917	-0.00286036	0.0996489	0.0999138	0.081842	0.217611	0.00244283	0.111909	0.141521	0.0444962	0.0034755	0.00879902	0.19295	0.0770078	0.446974	-0.0041885	0.237035	0.0594673
NULL	0.158176	0.123268	0.000845167	0.0150654	0.037203	0.138914	0.418078	0.131749	-0.00462651	0.00759892	0.0069775	0.00427784	0.0803137	-0.00427009	0.280901	-0.00326999	0.00229348	0.00312916	0.0809631	0.0156081	-0.00018624	0.0366288
NULL	0.0581859	0.0452906	0.0384644	0.196438	0.0683619	0.0243262	0.00889737	0.00684508	-0.00415618	0.110009	-0.00349741	0.406905	0.0611321	0.13925	0.00281779	0.000310605	0.0908564	0.104776	0.00785486	0.123377	0.0106167	-0.00178946
NULL	0.0739655	0.00724916	0.0673297	0.0177895	0.0134422	0.0350524	0.0479712	0.0500969	0.0847373	0.0703995	0.00639032	0.144513	-0.00473668	0.185833	0.0034755	0.0357631	-0.00147707	0.0642241	0.0232776	-0.0033084	0.229729	0.0974525
NULL	0.112239	0.112428	0.0253569	-0.0041643	0.377855	0.114396	0.147505	0.0078386	0.255982	0.0458431	0.144934	0.15287	0.0916251	0.178217	0.00281779	0.0170985	-0.00186303	0.00643837	0.342215	0.121498	0.198116	0.0111141
NULL	0.155462	0.176935	-0.000824337	0.11706	0.0861013	0.0130713	0.176416	0.188548	0.0913059	0.131	0.20535	0.00304066	0.265087	0.0774861	0.0501197	0.156271	-0.0047994	0.0522794	-0.00387286	0.0628374	0.297937	0.254946
NULL	0.0330355	0.172422	0.0238733	-0.00193254	0.0452817	0.00875199	-0.000356365	0.0551782	0.00828809	-0.00469715	0.00401928	0.0555192	0.0220567	0.0183607	-0.00409773	0.0268985	0.00133005	0.0673069	0.179368	0.145149	0.0660146	-0.00448161
NULL	0.0276733	0.0352077	0.351316	0.0192111	0.074815	0.149958	0.0984418	0.0022876	0.155203	0.131367	0.0022697	-0.00487088	0.0398051	0.03706	0.00178973	0.181094	0.137437	0.083243	0.0471189	0.0500978	0.00421923	0.0402875
NULL	0.0738273	0.122593	0.16777	0.0963266	0.00226703	0.0272375	0.250947	0.201597	0.0070684	0.026332	0.0136831	0.00491493	0.0154287	0.364392	0.0110604	0.0963593	-0.00318098	0.0161631	-0.00213495	-0.00282424	0.161762	0.04791
NULL	0.0116068	0.213596	0.093899	0.124373	0.0639755	0.208979	-0.00180255	0.332464	0.263981	0.136374	0.261903	0.00427784	0.10804	0.0158825	-0.00101017	0.0574882	0.0146434	0.0164229	0.080789	0.111103	0.198215	-0.00482233
NULL	0.0508396	0.163965	0.0624281	0.00487376	0.000407506	0.124502	0.183263	0.0957615	0.0106647	0.0470461	0.0131118	-0.00429077	0.00280262	0.151058	0.0040214	-0.00242915	-0.00239108	0.020147	0.00641917	0.165265	0.14013	0.142536
NULL	0.289712	0.0234481	0.0873648	0.0739387	0.260021	-0.000976927	-0.00334708	0.0357949	0.00577898	0.0440697	0.12013	0.0525957	0.0208518	0.0506518	0.00235116	0.0474266	0.0117225	-0.00171094	0.0363148	0.171405	-0.00396741	0.121258
NULL	-0.00265409	0.0647708	-0.00416478	0.0505215	-0.00472458	0.0120933	0.0318951	0.290066	0.104557	-0.00523773	0.0050858	0.130772	0.1477	0.0622384	0.0115101	0.0894901	0.347741	0.0886457	-0.00248234	0.0716062	0.00139051	0.0553871
NULL	0.245697	0.0283911	0.0942501	0.0572359	0.0461227	0.146847	0.0389291	0.102907	0.007996	-0.00476422	0.439973	-0.00313091	0.227641	0.126382	0.00580149	-0.00471934	0.0160985	0.109431	0.106633	0.00275886	0.0853722	0.107566
NULL	0.108631	0.00571429	0.00788311	0.00167765	0.0520764	-0.00287622	0.109074	0.0190288	0.109762	0.0099863	-0.00322369	0.0246857	0.101548	0.237326	0.00291309	0.0582843	0.00461479	0.359006	0.294684	0.180144	-0.00470739	0.122211
NULL	0.00751472	0.0299156	0.318718	0.109559	0.286779	0.160863	0.304682	0.133747	0.0213665	0.0520826	0.00484567	0.0155641	0.0386283	-0.00221766	0.00686026	-0.00242915	0.148205	0.0134598	0.00816007	0.1762	0.0572442	0.00643979
NULL	0.120207	0.149896	0.0890845	0.173173	0.000407506	-0.00532438	0.0010074	0.126474	0.0584504	-0.00429757	0.0022697	0.105395	0.0844916	-0.00413018	0.0034755	-0.00359545	0.007955	0.0527751	0.01046	-0.0033047	0.0612223	0.00874213
NULL	-0.00344107	0.155486	0.11226	0.0113115	0.0603078	-0.00212692	0.222578	0.0151508	0.0668887	0.0432311	0.00589195	0.00497553	0.0105577	0.363999	0.00235116	0.0734319	0.0284013	-0.00421841	0.0104248	0.27761	0.101014	-0.00448999
NULL	0.0611043	0.0355992	0.0975389	0.00998265	0.000961025	0.140946	0.059633	0.121757	-0.00178946	0.0467943	0.0102628	0.110847	0.107852	-0.00146199	0.00291309	0.0303785	0.0691618	0.0235799	0.00465303	0.101089	0.0570092	0.012315
NULL	-0.00486225	-0.00420762	0.00689933	0.0771659	0.0605761	0.0610669	-0.00511781	0.115299	0.03126	0.132348	0.00696849	-0.00296333	0.221987	0.119947	-0.0029296	0.00996713	-0.00380869	0.0289053	0.123655	0.0419986	-0.00280986	0.113793
NULL	0.0224149	0.139994	0.0233284	0.210559	0.0831613	-0.00197994	0.166899	0.121799	-0.00434656	0.092007	0.00855928	0.0127784	0.126838	0.10038	0.00969443	-0.00242915	0.0769724	0.0456879	0.0920106	0.0648041	-0.00223123	0.0975392
NULL	0.0552922	0.0109034	-0.00513422	0.00201846	-0.00489204	0.125054	0.0833152	-0.00138658	0.101673	0.0311968	0.0043227	0.0246857	0.0226823	0.167767	0.745099	-0.00182518	0.134442	0.00195378	0.0318148	0.0865746	0.243383	0.191231
NULL	0.118967	0.00147334	-0.00254717	0.084203	0.00787227	0.0381035	0.0443252	0.169181	0.0899356	0.0319674	0.318133	0.146053	0.0587213	0.00542575	0.00573005	0.108669	0.0394661	0.0635245	0.00212034	0.065545	0.0067632	-0.00244631
NULL	0.0981907	0.11118	0.0586615	0.124663	0.17872	0.00878576	0.0375623	-0.00278518	0.00980619	0.00593055	0.258494	-0.00609391	0.23879	0.0852845	0.00629491	0.0117225	0.0623002	0.0457415	0.0197176	0.106196	0.107108	0.107337
NULL	0.107747	0.0397351	0.0752857	0.0351809	0.0541307	0.0381642	0.241417	0.0324082	0.0451658	0.0782843	0.0119707	0.0778164	0.0256721	0.0969464	-0.0044485	-0.00505459	0.000758159	0.094178	0.0109533	0.150345	0.19694	0.0355326
NULL	-0.000575186	0.22859	-0.0029745	0.234477	0.0520764	0.0213341	0.278613	0.0303262	0.148743	0.0397732	0.00865452	0.0285472	0.127746	0.137512	0.00178973	0.159759	0.0303785	0.135149	0.107112	0.00258538	0.027596	0.258325
NULL	0.0910498	0.0206801	-0.00501014	0.0463655	0.0141544	0.0727922	0.241619	0.0482776	0.236336	0.156645	0.0131118	0.179326	0.00648216	0.0557945	0.00855928	0.0813702	0.0807131	0.0777585	0.0907154	-0.0041885	0.0779621	0.23618
NULL	0.419226	-0.00303138	0.139495	0.245916	0.208047	0.0448685	0.00421032	0.383547	-0.0017489	0.0183977	0.0119707	-0.00319991	0.211229	0.0518682	0.00516568	-0.00478676	0.140243	0.0697545	0.151444	0.0560788	0.233669	-0.00297962
NULL	0.0387222	0.197785	0.0911081	0.124545	0.265415	-0.00290123	0.429968	-0.00482536	0.145976	0.16086	0.00804574	0.0191189	0.0553362	0.0559341	0.00235116	-0.00262306	0.0303785	0.12375	0.0579882	0.0481978	0.114835	0.0823631
NULL	0.103299	0.016042	0.0558813	0.00580386	0.0667518	0.100798	0.0349812	0.211463	-0.00376156	0.092007	0.00855928	0.0155755	0.0624154	0.178217	-0.00319201	0.275302	0.00307741	0.0829792	-0.00464251	0.0107482	0.153409	-0.00398725
NULL	0.00564533	0.0147227	-0.00152744	0.0593415	0.451839	0.0861889	0.151403	0.012783	0.0401227	0.0485241	0.00155117	0.088163	0.0677925	-0.00386899	0.0034755	0.164208	0.0298698	0.0382179	0.129659	0.0214903	0.00920145	0.0141947
NULL	0.137837	0.147448	-0.00527417	0.0494978	0.100568	0.0589144	-0.00473863	0.100063	0.0548036	0.12192	0.118087	0.150143	0.0668324	0.00278888	0.0046175	0.332341	0.218146	0.0707551	0.2323	0.110492	0.15435	0.123588
NULL	-0.00433773	0.0406508	0.0156836	0.0058865	0.0811066	0.027262	0.159737	0.030432	0.00671803	0.000537218	0.0358066	-0.00463753	0.00899481	0.0719772	0.0034755	0.10781	0.115234	0.0630852	0.159108	-0.00176537	0.107814	0.135487
NULL	0.113495	0.0173994	0.0774731	-0.00058751	0.0557593	0.0169005	0.0600902	0.0452647	0.00250701	0.152091	0.00246474	0.0187051	0.0422801	0.19168	0.0034755	0.0113512	0.120032	-0.00422432	0.484084	0.0502814	-0.00217194	0.110026
NULL	0.523499	0.0221873	0.108823	0.253263	0.074815	-0.00340356	-0.00350797	0.0667717	0.0899379	0.134224	0.00713395	0.0369302	-0.000561677	0.0318607	-0.00110242	0.0330037	0.0168136	0.117717	0.107894	0.348978	-0.00184328	-0.00510631
NULL	0.00841034	-0.0049042	-0.00452817	0.116763	0.387945	0.217698	-0.00394666	0.0519921	-0.00407081	0.148218	-8.82799e-05	0.145335	0.305933	0.171032	-0.0044485	-0.00369009	0.16538	0.174446	-0.0028959	0.0325617	0.00178507	0.0333615
NULL	0.486951	-0.00499036	0.0373332	0.255984	0.0555987	0.104277	0.204729	0.0821734	-0.00382882	0.0129747	0.00291309	0.15208	-0.00474031	-0.00165444	-0.00490024	0.116742	0.0816078	0.0130804	0.0406494	-0.00446691	0.121227	0.0201458
NULL	0.345089	0.0872196	0.112413	-0.00478761	0.0145605	0.0878176	0.230967	0.137549	0.0354669	0.163892	0.00670482	0.0269751	0.073539	0.207524	0.0040384	0.00793627	0.0893107	0.0238382	0.0926776	0.104918	0.053601	0.0180891
NULL	-0.00512411	0.00179525	0.129301	0.016759	0.0493917	0.0590669	0.138098	0.095351	0.116617	-0.00482509	0.0119707	0.397112	0.12135	0.0505317	-0.000177386	0.00425801	0.177815	0.232422	0.322294	0.102221	0.0862442	0.0375339
NULL	0.110547	0.0997041	0.150734	0.0241038	0.132116	-0.00273774	0.294645	0.046967	0.0850666	0.0440868	0.0177382	0.052367	0.00318517	-0.00244058	0.00291309	0.145395	0.0513283	0.000257197	0.12005	0.00214204	0.159077	0.00682848
NULL	0.49005	0.0296081	-0.00226332	0.0761641	0.0272212	-0.00360532	0.0123216	0.0125761	0.0170985	0.162918	0.716267	0.0195618	0.00619457	0.042416	0.00686026	0.0586051	0.0054847	0.109729	-0.0019682	0.119657	-0.00360168	0.00211711
NULL	0.0888068	0.0685782	0.0586148	0.199193	0.0941013	-0.00202188	0.231006	0.32325	0.0140934	0.173396	0.336451	0.0275685	-0.00167042	0.366381	0.00629491	-0.00171224	0.0240786	0.0113498	0.179114	0.0812686	0.000389267	0.146799
NULL	0.109199	0.0378603	0.17544	0.0397051	0.387752	0.125593	0.418148	0.130747	-0.00422632	0.0150653	0.00644106	0.0500961	0.115795	0.00766062	0.00756332	0.0393498	0.00218528	0.0381159	0.0128042	0.0829693	0.0904653	0.058249
NULL	0.109737	0.041537	0.306868	0.187612	0.0452555	-0.00365725	0.0109636	0.0254901	0.0691618	0.0301407	0.0119707	0.0528174	0.00268408	0.150143	0.0046018	-0.000170632	0.135152	0.0893937	0.245101	0.0551187	0.139451	-0.0022298
NULL	0.0201197	0.333235	0.237759	0.0370501	-0.00316595	0.101266	-0.0028965	-0.00466923	0.383353	0.0665226	0.00644106	0.069165	0.0673821	0.0785009	-0.00472261	0.17177	0.0936004	3.19963e-05	0.324478	-0.00450129	0.279029	-0.00176869
NULL	-0.00294296	0.138328	0.0221984	0.109958	0.0324271	0.0749688	-0.00184142	0.104971	0.0794123	0.0149975	0.0122224	0.00724993	0.0366278	0.254605	0.000668311	0.21291	0.129897	0.00294254	0.014877	0.107774	0.0518088	0.148777
NULL	0.483479	0.0495874	-0.00217089	0.211823	0.0561974	-0.00463361	0.459728	0.123616	0.0498264	0.0182735	0.0171215	0.00693138	0.114496	0.0707599	0.00686026	0.00202379	0.177571	-0.0013117	0.0465213	0.144904	0.0251089	-0.00095997
NULL	0.0620434	0.00493567	0.106127	0.178419	0.275994	0.0555215	0.0138466	0.111527	0.0451657	-0.0046964	0.0108316	0.133329	0.00241012	0.000158443	-0.00338346	0.146944	0.0505184	0.0990403	0.421008	-0.00373368	0.109342	0.108615
NULL	0.0104146	0.167271	0.00473615	0.0103011	-0.0016578	0.0878176	0.0118202	0.0232806	0.0274751	0.0364388	0.00873176	0.095458	0.047897	0.0340069	0.00281779	-0.00186303	0.00273489	0.0533278	0.136099	-0.00430915	0.323992	0.180973
NULL	0.113051	0.00129778	0.0160956	0.0603594	0.387752	0.254866	-0.00436292	-0.00519559	0.0150442	-0.00458085	0.00629491	0.124425	0.218899	-0.00340324	0.0038033	0.00203075	0.0824736	0.109829	0.104516	-0.00306599	0.00694915	0.167657
NULL	0.134299	-0.00305381	-0.0051043	0.191307	0.117965	0.176245	0.0846896	0.302004	-0.00140989	0.0017851	0.00573005	0.103732	0.145049	0.141758	0.00912661	0.138275	0.161241	0.0322273	0.148991	0.055014	-0.0050668	0.045956
NULL	0.0603048	0.00497397	0.113296	0.154418	0.108272	0.219108	0.120479	-0.00318177	0.0425409	0.186995	0.00516568	0.0168293	0.0576095	0.135729	0.0046018	0.0544267	0.145021	0.0896913	-0.00338431	0.0931378	0.328686	0.0374269
NULL	0.0820467	-0.00393616	0.092556	-0.00510444	0.0754658	0.0539446	0.0208982	0.0936109	0.324685	0.0551326	0.0151256	0.0170004	0.000304076	0.19541	0.00686026	0.0337636	0.0363627	-0.00436092	0.105639	0.0190953	0.234007	0.0699636
NULL	0.148094	0.164286	0.253234	0.0163536	0.418353	-0.00387738	0.465389	0.0727164	-0.00424905	0.216945	-0.00269235	0.0293727	0.117381	0.0149021	0.696242	0.0102141	0.130545	0.00528484	0.163726	0.244151	0.073689	0.159801
NULL	0.0450533	0.0814753	0.366697	0.213289	0.406896	0.0601264	0.139564	0.135977	0.0217247	0.00831817	0.00484567	0.0226255	0.126418	0.0105598	0.00235116	0.0997941	0.0653392	0.0480752	-0.00144516	0.00113007	0.115667	0.0873726
NULL	-0.00241796	0.0633792	0.0471802	0.0949457	0.0157753	0.217692	0.0365757	0.12566	0.0519128	0.0498437	0.0046175	0.133329	0.0065406	0.0931114	0.00686026	0.00470231	0.0478968	0.00301081	0.00859013	0.0575696	-0.00166799	0.128359
NULL	0.0258031	0.0313136	0.108704	-0.00490903	0.0636226	0.0710136	0.036185	0.0317177	0.0202609	0.0547672	0.439973	0.0214516	0.0312016	0.0638322	-0.00198381	-0.00489884	0.0785468	0.113359	0.209026	0.110708	-0.00464534	0.0177534
NULL	0.0625785	0.0143163	0.106945	0.0675651	0.0706245	0.0995671	0.0111937	0.09914	-0.00408457	0.0453981	-0.00064468	0.00526424	-0.00482316	0.00167812	0.0133838	0.135407	0.216746	0.0486357	0.197952	-0.00479123	0.00743468	0.167956
NULL	-0.00281098	0.159995	0.0125834	0.208718	0.0324853	0.0385671	0.303847	0.0014809	0.0531894	0.00109009	0.00220843	0.138279	0.00275742	0.343836	0.0046018	0.00437467	-0.00398504	0.19324	0.0318148	0.0817414	0.358733	0.0975153
NULL	0.104153	0.0833106	0.10563	0.019264	-0.00440806	0.169782	0.135297	0.132243	0.015328	0.0402666	0.00455114	0.0782709	0.0477686	0.103626	0.00686026	0.00706517	0.00753011	0.107595	-0.000657353	0.166801	0.00256385	0.130823
NULL	0.120613	-0.000815247	0.0551141	0.24441	0.0049369	0.107318	0.00400837	0.153872	0.0568858	0.171837	0.0148272	0.00174155	-0.00280967	0.0119554	0.0046018	0.0488324	0.0210908	-0.00473597	0.0561506	0.0929551	0.178393	-0.00518398
NULL	0.238063	0.0744373	0.14203	0.0883326	0.0299338	0.174605	0.123866	0.149937	0.0173423	0.0237542	0.012541	-0.00210591	0.146063	0.15583	0.0461702	0.240071	0.00104257	0.0316561	-0.00292251	-0.000888173	0.0221482	0.116907
NULL	0.0225858	0.182132	0.0190792	0.0407101	0.375765	0.0107969	0.0263402	0.0870498	-0.00540173	0.0333199	0.00686026	-0.00329588	-0.00413324	0.00530703	-0.00419957	0.0552079	0.118706	0.0502764	0.107121	0.0364046	0.167005	0.18527
NULL	-0.0040995	-0.00337961	0.127195	0.164285	0.0667123	0.0645821	0.122795	0.0330197	0.117371	0.098866	0.162568	0.0163696	-0.00273272	0.178164	0.00516568	0.128835	-0.00295315	0.0851873	0.0030903	0.0764928	-0.00475762	0.0807122
NULL	-0.00458518	0.000439133	0.0129445	0.19775	0.13307	0.0199322	0.00107163	0.083143	0.0885494	-0.00209228	0.0114009	0.0500961	0.102935	0.0710805	0.00291309	0.00918909	0.100587	0.0972919	0.0408394	0.0249518	0.0526405	0.0391385
NULL	0.167605	0.0521425	0.0459547	-0.00336519	-0.00470942	0.0390932	0.206723	0.0727164	-0.00435584	0.110036	0.0131118	0.0640757	0.28366	-0.00491416	0.142224	0.0394661	0.0114227	0.0133577	0.0305283	0.145806	-0.000836615	0.068843
NULL	0.0178394	-0.00433327	0.0246591	-0.00474383	0.0889692	-0.00161464	0.134523	0.0436643	0.0031802	0.23143	0.020511	0.142001	0.00238829	0.0377804	-0.00154931	0.00970004	0.0366368	0.0381285	0.0534781	0.172679	-0.00440355	0.161301
NULL	0.0908311	0.0988438	0.0868126	0.0165961	0.264742	-0.00397516	0.0282154	0.0272858	0.0219997	0.377148	0.00855928	0.179326	0.313387	0.00411254	0.00192464	0.0394661	0.152592	0.0907862	0.0791114	0.0223891	0.00154164	-0.00459951
NULL	-0.00469992	0.00942622	0.0125834	-0.00394856	0.00200817	-0.00479525	-0.00464874	0.0796759	0.163348	0.232341	0.00213894	0.158291	0.0479516	-0.00365827	0.00629491	0.0629007	0.0439573	0.000662177	0.151153	0.0498932	0.0138278	0.0609204
NULL	0.0013266	0.0357637	0.070883	0.0601168	0.00416105	0.08909	0.0584832	0.0766136	0.0125679	0.0934059	0.000397031	-0.00319991	0.436875	0.235161	0.00122878	0.00432284	0.0936818	0.115473	0.399156	0.126628	0.0280192	0.0419521
NULL	0.0631672	0.00234712	0.139495	0.00281311	0.074013	0.0516689	-0.00463348	0.0733733	-0.00497847	0.155709	0.33278	0.133329	0.0579467	0.000954671	-0.00418826	0.109967	0.00280963	0.0139454	0.189427	0.151952	0.0576432	-0.000671894
NULL	0.0385624	0.0522023	0.113963	0.16332	-0.00390031	0.165508	0.031804	-0.0040716	-0.00400673	-0.000450866	0.00773651	0.150159	0.049514	0.101757	-0.00198381	0.0716723	0.0743286	0.251967	0.156151	0.0503445	0.123888	0.0494885
NULL	0.0147784	0.218646	-0.00413351	0.0156505	0.014381	0.020799	0.023371	0.0248233	0.068383	0.395921	0.012541	0.0719024	0.0182884	0.0185518	0.00235116	0.0816455	0.0301037	-0.00432869	-0.0047426	0.106775	0.142128	0.129572
NULL	-0.00449505	0.0538079	-0.00322737	0.0956822	0.0733006	-0.00436496	0.116569	0.146828	0.0535344	-8.52402e-05	-0.000177386	0.023797	0.0421579	0.174941	0.00686026	0.0401227	0.106671	0.05047	0.0863629	0.0800163	0.105524	0.0875507
NULL	-0.00459156	0.141858	0.0425221	0.039507	-0.0052643	0.264153	0.121135	0.119945	0.244018	0.0128155	0.00742611	0.129381	0.0853426	0.0196554		0.115213	-0.00274423	0.055594	0.0850262	0.0191208	0.265238	-0.00353593
NULL	0.110253	0.0672163	0.103936	0.131087	0.236333	0.00369943	0.11325	0.135535	0.0305386	0.0516748	0.00277644	0.264209	0.0519376	0.0253358	0.000781699	-0.00489884	-0.00242915	0.02658	0.232682	0.133774	-0.00241921	0.116472
NULL	0.272525	0.23689	0.107589	-2.42653e-05	0.145991	0.162952	-0.00268542	0.0631395	0.149698	0.186566	0.0119707	0.0269944	0.166395	-0.00488358	0.0098971	-0.000965843	0.00115639	0.00581088	0.179114	0.182564	0.0016233	0.0135891
NULL	0.0482794	0.0267867	0.0664785	0.121578	0.0967929	0.00949726	-0.00340385	0.0504815	0.123145	0.0831347	0.0022071	0.0268756	0.00710902	0.0847291	0.0415627	0.00229348	0.00156747	0.0123182	0.0399457	0.0930233	0.178727	0.0218997
NULL	-0.000296465	0.00459079	0.121678	0.0163942	0.105311	-0.00215664	0.155695	0.102167	0.0326091	0.109875	-0.00349417	0.0324246	0.0152159	0.173793	0.00686026	0.191083	0.102035	-0.00427982	0.117077	0.0765877	0.173826	-0.00467598
NULL	0.274276	0.10365	0.0918316	0.00732354	0.502824	0.218562	0.109974	0.182433	0.00135934	0.0941408	0.00855928	0.0209014	0.200599	0.28664	0.00291309	0.0069264	0.04951	0.0247012	0.0534781	0.0606547	0.00801962	0.103239
NULL	0.0743526	0.020746	0.16894	-0.00342156	0.0861678	0.111673	0.0261711	0.106857	0.0156434	0.120871	0.0119891	0.095458	0.325795	0.159788	0.0040384	0.2063	0.00228444	-0.0048186	0.103184	0.0199487	0.0336179	0.0929692
NULL	0.0857919	0.0954675	0.00398652	0.041728	0.0485487	0.225331	0.0886855	0.111209	-0.00452983	0.116842	0.0182716	0.105653	0.118824	0.0133824	0.0034755	0.128824	0.000351813	-0.00396624	0.102974	0.12254	0.063973	0.191063
NULL	0.0112281	0.048602	0.111416	0.0271691	0.0733682	0.155663	0.149239	0.0945411	0.00732871	-0.00452602	0.0223667	0.144573	0.135666	-0.00361895	0.0034755	0.0816078	0.00437467	0.107184	0.0485437	0.0247583	0.221557	0.067663
NULL	0.0695888	0.024676	0.0924137	0.126132	0.0797875	0.0514046	0.0916218	0.272045	0.00470909	0.0303324	0.00296487	0.144573	0.0553362	0.0056247	0.00573005	0.0249768	0.134442	-0.00309245	0.387234	-0.00485116	-0.00464941	0.0657129
NULL	0.108184	0.0533495	0.0212501	0.0937483	0.0452563	0.00573374	0.285437	0.01213	0.00818659	-0.00472586	0.0177382	-0.0010795	-0.00469333	0.0903479	0.0139644	0.0813024	0.501389	-0.00299691	0.113335	0.191918	0.0230226	0.327276
NULL	0.352036	0.26978	0.212052	0.256198	0.0498972	0.19416	0.182033	0.12242	0.161716	-0.00518034	-0.00064468	0.188281	-0.0019578	0.00111373	0.0382776	0.00718828	0.271409	0.000457205	0.311696	0.0445221	-0.00379304	0.150559
NULL	0.0498306	0.147344	0.0984445	0.0760716	0.100519	0.0843763	0.0385911	0.0601327	-0.00428928	0.0648064	-0.000237702	0.00623001	0.286599	0.116231	0.0144069	0.0439573	0.0488324	-0.00454718	0.0103804	0.193115	0.0929481	0.0788103
NULL	0.0583689	0.123992	0.040962	-0.00438518	0.373734	0.0850688	0.115538	0.0349133	0.014236	0.311194	-0.00319201	0.143003	0.093242	0.177078	-0.00388739	-0.00103332	0.00815838	0.055154	0.0817993	0.190765	0.183379	0.144247
NULL	0.0610369	0.0470714	0.03818	-0.00440092	0.0293088	0.128622	-0.00473863	0.0204175	-0.00243893	0.103176	0.0186122	0.159102	0.151382	0.108873	-0.00418826	-0.00182518	-0.000566703	0.075451	0.00893408	0.00501367	0.0141826	0.238642
NULL	-0.00237617	0.0757495	0.0947543	0.0173065	0.0973996	0.0534414	0.388649	0.081418	-0.00145174	0.00783624	0.0133838	0.0246857	0.102198	0.185086	0.0114009	0.0393498	-0.00324563	0.11466	0.0691769	0.21271	0.0401353	0.148405
NULL	0.569545	0.00124073	0.0348773	0.0355882	-0.000209009	0.0729545	0.207238	0.0207217	0.0420641	0.208087	0.00192464	-0.00154764	0.0852487	0.0327467	0.00235116	0.188292	0.183973	0.12729	0.109212	0.0453846	-0.00184328	0.139574
NULL	0.149438	0.029801	0.0548516	-3.39142e-05	0.0639755	-0.00281885	0.19993	0.397644	0.295699	0.11454	0.0142549	0.000135937	0.0384623	0.250024	-0.00472024	0.193274	0.0053539	0.19324	0.0547634	0.269785	-0.00485689	0.074417
NULL	0.039246	0.0623775	-0.00286356	0.00780087	0.0409692	0.0623187	0.00464239	0.00295592	0.0461368	0.0144543	0.413032	0.0801691	-0.00269736	0.0962949	0.0130844	0.0102141	0.300595	0.113963	0.0128768	0.0610754	-0.00250294	0.251838
NULL	0.415911	0.00455232	0.0438773	0.0211635	0.244971	0.209253	0.0402009	0.0988437	0.00915013	0.108415	0.00277644	-0.00197731	0.151479	0.0838822	0.00969443	0.0893107	0.000310605	-0.00260507	0.331612	0.14704	0.180428	0.159318
NULL	0.178483	-0.00452396	0.00753606	0.00442962	0.120089	0.0175831	0.0421377	0.130004	0.00416626	0.0458838	-0.000101598	0.163262	-0.00309343	0.138155	0.0040214	-0.00243437	0.00604806	0.0193081	0.0207773	0.209528	0.145072	0.0548704
NULL	0.0862653	0.19017	0.00350574	-0.00494993	0.0357553	0.0356193	0.10359	0.0506358	0.0433198	0.222021	0.0022697	0.0187051	0.0733795	0.128009	0.00814801	-0.00147707	0.00491749	0.027901	0.0195356	0.0130253	0.103496	0.151619
NULL	-0.00467025	0.22902	0.0730219	0.262053	0.584663	0.0419848	0.366886	0.134158	0.0972047	-0.00309439	-0.0031753	0.325821	0.101762	0.211495	-0.00377903	0.000573515	0.00309346	0.484723	0.104453	0.0250987	-0.00253987	0.0144499
NULL	-0.00116761	0.0881033	0.070883	0.00809127	0.0539571	0.204731	0.283065	0.220917	0.0240976	0.193875	0.0458969	0.113795	0.106454	-0.00262724	0.0069775	-0.000965843	0.107118	0.132582	0.101447	0.218385	0.0158112	-0.00268756
NULL	0.0013266	0.0220243	-0.00198301	-0.00471326	0.0600142	0.0101661	0.154256	0.343266	0.0218611	0.0474483	0.00893487	0.144557	0.426278	0.409979	0.592961	0.145086	-0.00199678	0.101346	0.00240588	0.101697	0.0401353	0.0320436
NULL	0.0405803	0.237529	0.116322	0.0550842	0.0679187	0.0862808	0.0688792	0.0838575	0.00575723	-0.00520698	0.0157063	0.0492317	-0.000313229	0.0617104	0.53979	0.0432061	-0.00511161	0.0855116	0.0884065	0.0286976	0.10763	0.14217
NULL	0.275405	0.141322	0.114555	-0.0044471	0.0834038	0.0199014	0.293498	0.0589292	0.105307	0.128619	0.0119038	0.0190549	0.510593	0.0418574	0.079642	0.0720213	0.0487929	0.0988599	0.337786	0.0583648	0.198241	-0.0016211
NULL	0.034113	0.2166	0.033315	0.129694	0.014916	-0.0023135	-0.00212024	0.0636847	0.00187592	0.0902004	0.0108316	0.0271241	0.0447132	0.113531	0.0761807	0.143824	0.0117847	0.0875713	0.0238444	0.184936	0.00706917	0.00643979
NULL	0.0926248	0.0404306	0.114742	0.0106162	0.0394145	0.055718	-0.0016678	0.0566187	0.0928009	0.149572	0.00260366	-0.00440294	0.0575295	0.0427266	-0.00481692	0.102649	-0.00472833	0.0274679	0.24586	0.0256466	0.00120722	0.00870244
NULL	-0.00387386	0.00204659	0.00461274	0.150434	0.0734938	0.160302	0.0198114	0.0583941	0.0125935	0.0576489	0.0128032	0.0421942	0.15459	0.0131436	0.411548	0.117945	-0.00157503	-0.00412331	0.0945375	0.191692	0.0209962	0.404236
NULL	-0.00458518	0.0135024	0.0999863	0.0919661	0.260627	0.0387667	0.0201567	0.0052376	0.115639	0.25293	0.00317747	0.0161335	0.075319	0.0112325	0.0046018	0.152511	0.228704	0.0186252	0.513422	0.38922	0.125101	0.17108
NULL	0.0243421	0.156852	-0.00473401	0.0558451	0.132116	0.214872	0.176523	0.0585615	0.0825848	0.035881	0.00686026	0.27384	0.0576499	0.175081	0.00814801	-0.00147707	0.0368004	0.0504522	0.130842	0.0241001	0.0878997	0.0111869
NULL	0.234416	0.23316	0.365203	0.0412582	0.548973	0.132985	0.117399	0.133376	0.0195293	0.11979	0.0102628	0.0268836	0.155474	0.0128659	0.00235116	0.0729535	0.106393	-0.00492772	0.0433498	0.160499	0.269693	0.132209
NULL	0.000434709	-0.00457024	0.287154	0.00379245	0.218043	0.148748	0.00831331	0.00420811	0.0190961	-0.00438445	0.0148272	0.101308	0.0763407	0.123554	0.00342177	0.00451305	0.0536292	0.140362	0.00304602	0.231172	0.2433	0.126728
NULL	0.321436	0.0634346	0.179725	0.0238486	0.0801941	0.00119452	0.0416661	0.0699611	0.266088	0.0251528	-0.00344934	0.171715	0.0371736	-0.00416188	0.00235116	0.0371337	0.2063	0.0414269	0.0341956	0.248248	0.0358462	0.0646344
NULL	0.0013266	0.0107368	-0.00029429	0.0529076	0.0573662	0.040859	-0.00348495	0.136166	0.319595	0.0401466	0.00281779	0.133329	0.109646	0.206318	-0.0029296	0.00568572	0.0684187	0.0971318	0.0489972	0.0824554	0.247381	0.0473549
NULL	0.155462	0.0472791	0.244881	0.0125432	0.0858908	0.190786	0.0192232	0.0211283	0.0933971	0.0166697	-0.00216068	-0.00296333	0.0951226	0.169879	0.0034755	0.0728512	0.000573515	0.0814526	0.114517	0.00277652	0.0585413	-0.00239604
NULL	0.274276	0.0605242	0.190774	-0.00533299	0.0754658	0.0307078	-0.00362324	0.033921	0.0824095	0.033848	0.00260366	-0.0021478	-0.00327571	0.000335004	-0.00388739	-0.000731842	0.000689882	0.00136358	0.0222911	0.00122202	0.0385123	0.0650726
NULL	0.0516625	0.186576	0.162128	0.0239224	0.123084	0.0387656	0.177068	0.225803	-0.00433301	0.138424	-0.00110242	0.0718424	0.00277681	0.00244215	0.0069775	0.00661108	0.107084	0.0573212	0.202189	0.0964574	0.0228562	0.020394
NULL	-0.00305536	0.0302755	-0.00195621	0.185779	0.500834	0.167955	-0.000560382	0.309067	0.090187	0.342346	-0.00110242	0.145335	0.0653875	0.057529	0.0046175	0.0558041	0.00250119	0.0859332	0.151444	0.0144252	0.0125336	0.0556998
NULL	0.0375524	0.0420813	0.0634967	0.105357	0.0515924	0.306615	0.342571	0.0248311	0.142803	0.188847	0.0263356	0.188789	0.120215	0.0673996	0.00573005	-0.00456709	0.0287589	0.134541	-0.00170516	0.127785	0.270751	0.0433747
NULL	0.155462	0.188657	0.318718	-0.00469317	0.0624008	0.0874524	0.435349	0.0960351	0.169134	-0.00508787	-0.00344934	0.326337	0.0434852	0.124159	-0.00480349	0.00898971	0.154488	0.122643	-0.00396935	0.0329856	0.118305	0.0209211
NULL	0.0601353	0.0341277	0.0513867	-0.00500996	-0.003931	0.0628489	0.0291411	0.239167	0.177023	0.152474	0.00912661	-0.00223057	0.255208	0.234093	0.00713395	0.0813556	0.166065	0.0897094	0.00262019	0.0666152	0.188882	0.0835876
NULL	0.0013266	-0.00471821	0.0657913	0.0976515	0.204594	-0.00127251	-0.00431481	0.0298327	0.0112384	0.124862	0.00696849	0.0525148	-0.00412483	0.000837062	0.0108316	-0.00583442	0.124736	0.108507	0.0234084	-0.00104616	0.369048	0.163272
NULL	0.313936	0.0656734	0.292558	0.221419	-0.0046418	0.0856507	0.165498	0.126963	0.0943817	-0.000401448	0.00291309	0.0650526	0.093812	0.0566456	0.00629491	0.0368004	0.00229348	0.237583	-0.00412679	0.134324	0.0446815	-0.00487068
NULL	-0.00116761	0.0244441	0.0848292	0.0152606	0.113915	0.274679	0.0492433	0.0185569	0.0214229	0.135922	0.052722	-0.00284805	0.0642745	0.00375853	-0.00465812	0.0330037	0.140243	6.62947e-05	0.00917636	0.027915	-0.00112286	0.00104277
NULL	0.0446141	0.311428	-0.00486761	0.0330644	0.0293088	-0.00505552	-0.00129196	0.00566517	0.00395946	0.0121344	-0.00240404	-0.00048292	-0.00451426	0.00829057	0.00291309	0.0536292	0.0536359	0.0477631	0.0816596	0.228357	-0.0032386	0.171632
NULL	-0.00314346	-0.00290158	0.0768677	0.119908	0.211754	-0.000854358	0.00783787	-0.00163574	0.138925	0.0201504	0.00127179	0.104674	0.165918	0.0734074	0.256053	0.0816078	0.142656	0.0942407	0.225695	0.0491887	0.0298669	0.059218
NULL	-0.00486668	0.176766	0.0277409	0.00515136	0.0367645	0.121527	0.0413213	0.000288556	0.0753837	0.226994	0.0128032	0.322348	0.272019	0.0495921	-0.00377903	0.133707	0.0307191	0.0466784	-0.00487	0.157392	0.187974	-0.00081421
NULL	0.0931316	0.330076	0.00217927	0.0102081	-0.00158951	0.207621	-0.00327785	0.475748	0.110041	0.003764	0.00969443	0.00471652	0.00144103	0.130354	-0.00417688	0.144753	0.191825	-0.00509561	0.0425624	0.0849414	0.0209044	0.19252
NULL	0.00322091	0.00535888	0.321207	-0.00488738	0.178408	0.0221819	-0.00424665	0.0399457	-0.00382882	0.119128	0.269083	-0.00408052	-0.0044153	0.0447347	0.000397031	-0.00257801	0.0718819	0.120463	0.036016	0.00534839	0.182508	0.0998201
NULL	0.415672	0.0019326	0.0418868	0.0491256	0.0120409	-0.00425311	0.418096	0.0770511	0.015275	-0.00495412	0.00122878	0.0466295	0.149317	0.0725991	0.0040384	-0.00478676	0.215351	0.0251422	0.0571591	0.0421908	0.222814	0.0145118
NULL	-0.00116761	0.00671835	0.0615742	-0.00427235	0.120089	0.232533	0.0109636	0.110716	0.0344674	0.033215	0.0102628	0.00366382	0.0986827	0.148406	0.00516568	-0.000754912	0.0170985	0.00801703	0.314279	0.295175	0.220543	0.010399
NULL	0.264632	0.0523681	0.0818905	0.0307744	0.0699807	0.0117343	0.000931327	0.163616	0.0408168	0.0393945	0.00855928	0.164967	0.0366749	-0.0010414	-0.00319201	0.00783571	0.0463489	0.0488108	0.102049	0.294224	0.0640393	0.16851
NULL	0.129907	0.0901892	0.0983118	0.227628	0.0718935	0.0523067	-0.00348495	-0.00471752	0.116856	-0.00455267	0.00912661	-0.0047328	0.0483003	0.194445	0.0046018	0.0465485	0.00280963	0.0981031	0.0840186	0.0871302	0.00828313	0.00154021
NULL	0.0721127	0.133663	0.0649585	0.128534	0.0299338	-0.0047892	0.0112652	0.132954	0.201362	0.0403011	0.00562308	0.123774	0.0826349	-0.00339952	0.0040384	0.177571	0.0820505	-0.00296364	0.0618555	0.0184985	0.202276	0.0577877
NULL	0.108205	0.176766	0.000364887	0.102419	0.0803814	0.000820596	-0.00430617	0.145454	0.00469447	0.0808144	0.301519	0.101204	-0.0019578	0.0359333	0.0222681	0.0962597	0.0728919	0.10614	0.10728	0.167172	0.0385114	0.00383307
NULL	0.0665965	0.0375524	0.081295	0.0314288	-0.00512877	-0.00199588	0.404683	-0.00158061	0.148012	0.0778789	-0.00476811	-0.00362673	0.0748744	0.134459	-0.00154931	0.106481	0.0298698	0.0211893	0.0364689	0.106534	0.0245636	0.00691231
NULL	0.0375411	0.107128	0.00122196	0.0310151	-0.00462486	0.0843763	0.0955371	-0.00454742	0.00296455	0.119423	0.0157063	0.00382903	0.146798	0.00530703	0.00573005	0.0123862	0.0368004	0.00790653	0.0774498	-0.00424641	0.0519765	0.0465437
NULL	0.014523	0.0737503	0.0247644	0.155875	0.324645	0.0115301	0.127248	0.0731486	0.0461619	-0.0045955	0.00639032	0.101827	0.00144103	0.13881	-0.00355339	0.0513283	0.000351813	0.0210158	0.0796357	0.0492528	0.202154	0.00817388
NULL	-0.00447349	0.0615609	0.0393681	-0.00222817	0.0427866	0.0774848	0.132074	0.0940447	0.155207	0.0648214	0.00590133	3.49303e-05	0.0204305	0.0156075	0.00244283	0.0298698	0.143824	0.142436	0.430326	0.00448115	0.101851	-0.00203612
NULL	0.0810342	0.0276752	-0.00314009	0.238686	0.0421929	0.131554	0.0323526	-0.00392895	0.100751	0.030097	0.0133838	0.186664	0.0110528	0.0369719	-0.0044485	0.0723768	0.153366	0.0396992	0.0965519	-0.00447888	0.0106085	0.119303
NULL	0.0983926	0.0143163	0.0857929	0.176173	0.0603615	0.0173989	0.032865	0.102679	0.0794123	0.016839	0.00944495	-0.0043541	0.279864	0.0467781	0.0342016	-0.00107287	0.370769	0.00294254	0.0571591	0.0513528	0.000647913	0.120027
NULL	0.0375246	0.0375535	-0.003785	0.0496059	-0.00341071	0.136303	0.116732	0.0970117	-9.62848e-05	0.00609651	-0.00398597	0.0514721	0.0739864	0.329718	0.00291309	0.0813556	0.194007	0.0802288	0.055303	0.0153121	-0.00453708	0.0922607
NULL	0.119733	0.226062	0.108239	0.0165347	0.0761174	0.128621	0.105732	0.472055	0.00177225	0.0466503	0.00855928	-0.00223057	0.0228051	0.021492	-0.00465812	0.105959	-0.00150226	0.0929081	-0.00214899	0.140366	0.0669598	0.0445556
NULL	0.119733	0.130902	0.201244	0.0430639	0.0798456	0.0785373	0.129088	0.093754	-0.00282774	0.0131409	-0.00380939	0.0244489	0.14697	0.0806925	0.294468	0.0513283	0.174188	0.0550612	0.270341	0.101075	0.0544407	0.0113567
NULL	0.360501	0.191053	0.0340744	-0.00310111	0.0358722	0.000264709	0.133166	0.0838529	0.0645469	0.161681	0.188854	0.129381	0.0878533	0.164631	0.00192464	-0.00527565	0.0472465	0.0554273	0.0276348	0.0893544	-0.00352936	0.153208
NULL	0.137837	0.118303	0.0227964	0.278303	0.0555771	0.173111	0.21203	0.474576	0.0298973	0.00227436	0.00969443	0.128605	0.101787	0.0365335	0.00291309	-0.00411315	0.106393	-0.00306699	0.0495313	-0.00443169	0.0430322	0.074936
NULL	0.280215	0.0158678	0.135424	0.000406871	0.000470227	0.0552432	0.357389	0.00370812	0.152123	0.309963	0.000781699	0.0172861	0.0866442	0.0975076	0.00742611	0.0716723	0.00242616	0.0816452	0.134939	0.111694	0.0317471	-0.00395886
NULL	0.0870695	-0.00145709	0.110077	0.359478	0.0484914	0.0173807	0.0773772	0.00641497	0.0171753	0.172857	0.0631747	0.180234	0.374444	0.233249	0.00639032	0.00409977	0.0303785	-0.00487025	0.107806	0.0840662	0.0981003	0.166045
NULL	0.0384519	0.283088	-0.00388299	0.0591386	0.0941698	0.178262	0.0745647	-0.0023062	0.0945404	0.171452	-0.00064468	0.00137824	0.0503451	0.0240208	-0.004319	0.195503	0.0311433	0.100317	0.00733451	0.132601	0.0392877	-0.00367528
NULL	0.0745391	0.0226884	-0.00482361	0.0993541	0.0746585	0.0731747	0.102445	-0.00474385	0.209686	0.293036	0.00969443	0.175968	0.054889	0.135729	0.0046018	0.0515882	-0.00489884	0.00376456	-0.00504942	0.076011	0.108176	0.0300051
NULL	0.00287462	-0.00068664	0.111403	-0.00029672	-0.00205156	0.157517	0.0447664	0.162869	0.10794	0.0376223	0.116252	0.22058	0.040165	0.00291005	0.287337	0.0552314	0.138729	0.00212028	0.224217	-0.00360367	-0.00499811	0.0576128
NULL	0.107046	0.100303	0.120517	-0.000258212	0.17523	0.000693124	-0.00267156	-0.00459946	0.213575	0.0199482	0.0133838	0.189854	0.0836126	-0.00441693	0.0040384	0.0106891	0.126718	0.000863796	0.00353777	0.00675603	0.0216367	0.0244055
NULL	0.234982	0.15823	0.0622746	0.0549469	-0.00510251	0.156195	0.138151	0.0792303	0.150696	0.0973435	0.23146	0.0268756	0.035598	0.112849	0.00686026	0.160111	0.103829	0.0061109	0.0607774	-0.00421433	0.0413347	0.0360478
NULL	0.114241	0.0458641	0.0360419	0.202141	0.0113993	0.133542	0.147548	0.0737104	0.423467	0.337545	0.020511	0.0268836	0.480861	0.0663675	-0.00154931	-0.00147707	-0.00261194	0.322757	0.107019	0.0421757	0.158018	0.0657129
NULL	0.0102679	0.000198371	0.0896077	0.0577404	0.252857	-0.00263726	0.303703	0.0652148	0.0119026	-0.00443692	-0.000177386	0.122811	-0.00411114	-0.00474957	-0.00283895	0.106481	0.103829	0.00402051	0.0089968	0.00251478	-0.00438536	0.0875505
NULL	0.0864004	0.0704641	0.0818681	0.11674	0.00702879	0.106795	0.16446	0.0318651	0.0199654	0.018259	0.17948	0.0500961	0.0197181	0.0833152	0.021181	0.0482484	-0.0020468	0.0332461	0.128232	0.119386	0.199999	-0.00284371
NULL	0.100869	0.0116907	0.101495	0.146471	0.140179	0.0417553	-0.00245769	0.010842	0.0308825	0.0692849	0.0114009	0.0255457	0.307437	0.000353333	0.00342177	0.442411	0.107254	0.0849327	0.0629341	0.0467883	0.22738	0.0274091
NULL	0.108184	0.106974	0.0102701	0.152597	0.0723296	0.104438	0.138098	0.100387	0.000737574	0.0561673	0.417147	0.0186303	0.0328928	0.0185363	0.0069775	0.069778	0.162524	0.101459	0.367318	0.212573	0.0432751	0.108758
NULL	0.394465	-0.00203799	0.220262	0.321498	0.264655	0.125644	0.302503	0.136245	0.052108	0.145321	0.00244283	0.023797	0.121653	0.0557312	-0.00465812	-0.00295315	0.216746	0.449619	0.099214	0.0905126	0.139973	0.12872
NULL	0.100221	0.0141535	0.240064	0.239792	0.552795	0.00208691	0.132851	0.0110877	0.0222796	0.0653074	0.00296487	0.116106	0.32917	0.0036148	0.00629491	0.216746	-0.00295315	0.0446729	0.031656	0.158751	0.128749	0.00369979
NULL	0.0862734	0.0701074	0.00382135	0.0212014	0.462437	-0.00437041	0.412097	0.00287743	0.0598483	-0.00390736	0.0243684	-0.00484538	0.3498	-0.00435027	0.00178973	0.126786	-0.0015569	-0.00473645	0.10209	-0.00119138	0.180477	0.00852492
NULL	0.18428	-0.0012425	0.363745	0.358519	0.0407613	0.118205	0.145007	0.109525	0.268634	0.022658	0.00686026	0.101939	0.143083	0.0697791	0.115301	0.159016	0.216746	0.0992656	0.202863	0.124979	0.198274	0.0524893
NULL	0.182798	0.0413	0.0136711	0.00747893	0.0230976	0.278756	0.186917	0.191037	0.00603653	0.0429392	-0.00142607	0.171428	0.0349521	0.21959	-0.00240404	0.205166	0.0824736	0.115156	-0.00216969	0.0328174	0.145072	-0.00450886
NULL	0.0694564	0.062334	0.00379852	0.0755692	0.36971	0.157982	0.16876	-0.00248916	0.0255929	-0.000595862	0.000178018	0.27384	0.0353899	0.160277	0.0034755	-0.00409918	0.0614621	0.084611	0.0131359	-0.0033047	0.0908958	0.120749
NULL	0.138245	0.0144973	0.0512012	0.0810301	0.0778172	-0.00340057	0.302799	0.158255	0.0955612	0.203468	0.134323	0.0246857	0.000147058	0.0727267	0.00516568	0.137574	0.0394661	0.115205	0.325597	0.00591944	0.0638261	-0.00100494
NULL	0.0366344	-0.000826694	0.099014	0.151791	0.050187	0.00581015	0.0532935	0.0342917	0.0181847	0.276982	0.00799245	0.0625375	0.0516661	0.0932032	0.0046018	0.00229348	-0.00312885	0.0703165	0.368083	0.159963	0.101473	-0.00436615
NULL	0.124668	0.0130531	0.182032	0.265465	0.377855	0.108146	-0.00240731	-0.00474385	0.02787	0.0421636	0.00855928	0.137632	0.151665	0.0247922	0.00281779	0.209311	0.00437467	0.242728	0.00111138	0.148062	0.0639137	0.0473549
NULL	0.0345016	0.128997	0.0366631	0.0336887	0.0545144	0.115284	-0.00482291	0.121283	0.00151055	0.264445	-0.00132939	-0.00494034	0.0710867	0.290886	-0.00480388	0.0536292	0.271409	0.00108623	0.0187594	0.0144033	-0.000406653	-0.00332862
NULL	0.171921	0.210684	0.0195439	0.0340426	0.0803236	0.00595155	0.0947962	0.137989	0.0840857	0.00912707	0.00912661	-0.00273861	0.00318263	0.159287	0.0069775	-0.00147707	0.031264	0.109431	0.0534781	0.00454913	0.0255976	0.166123
NULL	0.193923	0.0632915	0.0219073	0.0296168	0.0713857	0.0271322	0.0508382	0.134157	0.0565616	0.136483	0.000901302	-0.00153052	0.127189	-0.00511363	-0.00388739	-0.00488908	0.106393	0.0776288	0.112047	0.00960915	-0.00472097	0.108163
NULL	0.0278366	0.0471072	0.0872155	0.166486	0.551474	0.00511431	0.0710448	0.0789224	-0.00437541	0.32738	0.012541	0.398287	0.286079	-0.00232323	0.0472622	-0.00186303	0.225004	0.0987229	0.0598788	-0.00161824	0.334055	0.0343016
NULL	0.112718	-0.00371883	0.00166249	-0.0049449	-0.00478695	-0.000487287	0.159493	0.281771	-0.00381132	0.00280647	0.00029838	0.0801691	-0.00117458	0.0858532	0.0102628	0.0824736	0.0351549	-0.00425662	-0.000219529	0.0104745	-0.00461175	-0.00467247
NULL	0.000821448	0.226641	0.112089	0.0168215	0.101	0.014839	-0.00401095	0.077001	0.00588112	0.0220767	-0.00263287	-0.00290745	0.0814396	0.190812	0.609569	0.101294	0.146556	0.0235387	0.10732	0.0105897	0.174659	0.130579
NULL	0.0138371	0.0268856	0.139499	0.090042	5.09071e-05	0.00681214	-0.00362654	-0.00398409	0.0912102	-0.0048666	0.00526235	0.0578898	0.220349	0.0474379	-0.00465812	0.00918909	0.0671263	0.0501192	0.113146	0.0686362	0.0970754	-0.004455
NULL	0.0852501	0.0121883	0.170668	0.0737774	0.0526843	0.0171918	0.315715	0.0324082	0.00153552	0.260804	0.0114009	0.0470009	0.00953549	0.000721924	0.00122878	0.081099	0.00568572	0.0611728	0.117187	0.00970027	0.120301	-0.000805312
NULL	0.123953	0.0315993	0.103899	-0.00386973	7.92832e-05	-0.00292879	0.0886855	0.236247	0.290876	0.0143555	0.0114009	0.00797061	0.10575	0.00481986	0.0034755	0.101294	0.00439662	0.037652	0.128433	0.184205	-0.00138625	-0.00472431
NULL	-0.00304628	0.0992134	-0.00428585	0.0374825	0.0356979	-0.00399731	0.129115	0.159608	0.133149	0.0327442	0.15816	0.0268836	-0.00311975	0.0726226	-0.00481692	0.00397315	0.184191	0.178658	-0.0038213	0.115355	0.00795417	0.0159631
NULL	0.0928995	0.0412639	0.0954529	0.0816036	0.0188946	0.0858615	-0.00473711	0.261768	-0.00114627	0.175127	0.0419209	0.0497051	0.0105301	-0.0027105	0.00178973	0.0421018	0.216746	0.122921	0.0383007	-0.00428311	0.18555	0.0197271
NULL	0.0534763	0.199871	0.0390957	0.244974	0.186682	0.0469199	0.101811	-0.00157482	0.0375286	0.00787912	-0.00250751	0.155027	-0.00145301	0.18862	0.00192464	0.139574	0.0401227	0.0688376	0.0246862	0.0472949	-0.00143593	0.0260749
NULL	0.17491	0.260898	-0.00112636	-0.000510343	0.249231	0.0499049	-0.00250563	-0.0015358	0.00799421	0.0392006	-0.00397677	0.175301	0.00923039	0.135334	0.0069775	0.0123862	0.168461	0.0507333	-0.00117013	0.0407611	0.0596147	0.0137863
NULL	0.0851303	0.0668276	0.0804004	-0.00135775	0.217127	0.0045464	0.0906005	0.0904999	0.132109	0.0302745	0.0114009	0.00274568	0.0453229	0.180771	-0.00212674	0.0144395	0.0393529	-0.00095466	-0.00352018	-0.00474221	0.0417974	0.0470778
NULL	0.0686399	-0.0049128	0.114469	0.00227435	-0.00440806	0.0572825	0.0794876	0.335294	0.011626	0.0603935	-0.00155665	0.0980302	0.178655	0.170156	0.00178973	0.0623342	0.0986499	0.0197131	0.0189338	0.0353319	0.0498666	0.0232371
NULL	0.0170388	0.0211095	0.248116	0.099268	0.0352569	-0.00202188	0.231055	0.0845278	0.0709077	-0.0050056	-0.00409773	0.237443	0.105044	0.0146009	0.0116415	0.311652	0.107084	0.119092	0.0695818	0.0168207	0.125626	0.00708283
NULL	0.093164	0.24187	-0.000624579	0.0106162	0.0744864	0.0526152	0.0344843	0.373901	0.0240578	0.117367	-0.00397677	0.372254	0.0704085	-0.00488154	-0.00388739	0.00012453	0.140278	0.0733201	0.00728283	0.0811725	-0.00223151	0.148467
NULL	-0.00450913	0.0499676	0.123657	0.0176136	0.0390836	-0.00499068	0.109974	0.081378	0.0970192	-0.00474741	0.359091	-0.00459952	-0.00253254	0.0922299	0.0046018	0.00903746	-0.00531179	0.0429303	0.100704	0.0208362	-0.00254205	0.457866
NULL	0.272494	0.0414741	0.004219	0.170338	0.0520764	0.0218339	0.318145	0.0180222	-0.00468619	0.0228048	-0.00409773	-0.000787839	0.00489777	0.0149021	0.000668311	-0.00085628	-0.00085628	0.015983	0.245519	0.0811725	0.0559459	-0.00349657
NULL	0.109737	0.064513	0.225715	0.159981	0.050187	0.0325132	0.0246743	0.0278423	0.152358	-0.00042595	0.0136831	0.064279	0.441225	0.0818654	0.00573005	0.0472465	0.13052	0.140287	0.0889504	0.0750631	0.0916551	0.114672
NULL	0.236971	-0.00407471	0.184364	-0.0029548	0.086772	0.0152489	0.0394148	0.147599	-0.00159269	0.233821	0.315662	0.306153	0.119908	0.114713	-0.0046164	0.216746	0.120806	0.0702219	0.132626	-0.00384559	0.00583705	0.0198774
NULL	0.0883432	0.0571487	0.058849	0.178118	0.124775	0.0876288	0.0119618	0.174051	0.0409147	0.168921	-0.00319201	0.124425	0.00254202	0.050825	0.00291309	0.0536292	0.153955	0.112123	0.149049	0.451033	0.0499382	-0.00393765
NULL	-0.00418318	0.212367	0.099014	0.0287794	0.0832216	0.133952	0.172018	-0.00409598	-0.00460296	0.00161858	0.0069775	0.0465877	0.092033	0.264199	-0.00355339	0.0919386	0.0327343	0.0918296	-0.00441309	0.0673136	0.0342582	0.00358506
NULL	0.516672	0.000922946	0.0268181	0.00874588	0.0488568	0.0372822	0.0416356	0.1388	0.129484	0.0427911	0.020941	0.147827	0.139368	0.00688928	0.00573005	0.0816078	0.0984368	0.0365873	0.00110156	0.0894854	0.0270802	0.0856635
NULL	0.063892	0.332415	0.188527	0.0770002	0.387945	0.0689431	0.0828515	0.0107531	0.0657024	0.0275612	0.229555	0.0214516	0.381291	0.179427	0.00516568	0.007955	0.140278	0.124273	-0.00355225	0.0268836	0.101163	0.142709
NULL	0.0277443	0.00027487	-0.00486761	0.010664	0.0436815	0.0925126	0.137962	0.00401056	0.028024	0.00506542	0.472325	0.00198637	0.00866582	0.280471	0.223278	0.088948	0.144643	0.108858	0.0102547	0.266698	0.00230127	0.157111
NULL	0.0721127	0.426919	0.0724664	0.124162	0.00529219	-0.00432222	-0.00356042	0.11767	0.0925657	-0.00434173	0.00742611	-0.000647991	0.154662	0.0146517	-0.00283826	-0.00107287	-0.00085628	0.0358248	0.000303746	-0.00274555	0.026272	0.102589
NULL	0.0166997	0.0949336	0.101505	0.10265	0.0523604	0.196698	0.00308963	0.0243955	0.0361354	0.00769497	0.343924	0.349711	-0.0033589	0.28049	0.00178973	0.0351549	0.194387	0.0776288	0.0798473	0.0981284	0.062498	0.0354976
NULL	0.123413	0.0279669	0.0238694	-0.00126869	0.0828757	0.210814	0.123519	0.00644171	0.0377981	0.0211601	0.0142549	0.399445	0.367503	0.052506	0.00235116	0.00723118	0.108742	-0.000782786	-0.00430873	0.177711	0.0239702	0.00380835
NULL	0.0837529	0.036574	0.00381481	0.139099	0.0656994	-0.00255081	0.133149	0.219683	0.127853	0.157469	0.0166147	0.0480933	0.0327726	0.193535	0.00291309	0.018631	0.0807131	0.0296147	0.160382	0.0050346	-0.00234115	0.347306
NULL	0.506765	0.00357654	0.216102	0.146805	0.000653455	0.0243585	-0.000729434	0.0711427	0.0972047	-0.00398249	0.00260366	0.128489	0.0851134	0.240503	0.00516568	0.149104	-0.00484487	0.111978	0.0787319	0.119293	0.257248	0.255705
NULL	-0.00438192	0.0683725	0.0377113	0.199994	0.0137004	0.148383	0.228779	-0.00131293	0.193189	0.028872	0.00686026	0.00978425	0.109211	-0.004682	0.00855928	0.0682663	0.122869	0.112845	-0.00299328	0.0676833	0.011146	0.152223
NULL	0.012035	0.036138	0.18697	0.148907	0.0312654	0.210254	0.00894768	0.00323524	0.14818	0.016604	0.0625627	0.358572	0.0747492	0.0143474	5.82841e-05	-0.00346661	0.106393	0.0987698	0.46704	0.00807399	0.00734973	0.148151
NULL	0.0600656	0.341322	0.0612106	0.0783874	-0.00342089	0.0956448	0.0123532	0.348933	0.0318083	0.0397392	-0.00297506	0.325821	0.149038	0.0832768	0.00122878	9.50172e-05	0.0536292	0.122831	0.0185862	0.00941549	0.0733736	0.155317
NULL	0.00505607	0.0284241	0.0119573	0.0631064	-0.00296432	0.122894	0.418148	0.128268	0.0112384	0.0109217	-0.00472024	0.133329	0.0309042	-0.00481941	0.00291309	0.0534588	0.0558041	0.0686787	0.00560627	0.151726	0.0236025	0.054962
NULL	0.124668	0.00415006	0.0124453	0.0276412	0.0974181	-0.00490186	-0.00219715	0.110752	0.0432061	-0.00484418	0.322832	0.023797	0.0601589	0.0809278	0.226634	0.134442	0.0894901	0.0153536	0.128949	0.0543549	0.039927	0.0359681
NULL	0.0258571	0.328636	0.0802148	0.0215352	0.074013	0.148383	0.0257301	0.123677	0.29794	0.0958512	0.00639032	0.110134	0.199218	0.13236	-0.00456563	0.0411482	-0.00371029	-0.00285053	0.0229275	0.0725152	0.00516217	0.137974
NULL	0.115795	0.0364025	0.0278615	-0.000746334	0.0470939	0.140133	0.00922789	0.00816984	0.0266017	0.277744	0.0170038	0.0477814	0.0380442	0.0159889	0.346062	0.0720319	0.088948	-0.00155144	0.131117	0.119098	0.160681	0.0109283
NULL	0.118572	0.203043	0.0319244	0.00423787	0.117775	0.0334296	0.111077	0.0264134	0.0496924	0.130626	0.423922	0.181351	0.132446	0.0388447	0.00799245	0.128433	0.106393	0.0389824	0.0867649	0.0841371	0.00168538	0.00127502
NULL	-0.00354149	0.00285454	-0.00439078	0.131996	0.00131725	0.00257985	0.0991453	0.0226638	0.00315844	0.0929499	0.0154	0.0182811	0.0649219	0.143596	0.0040384	-0.000731842	0.216746	0.0119541	0.135245	0.161211	0.271176	0.160683
NULL	0.506765	0.0696431	0.0427489	0.262411	0.0239015	0.058148	0.0600437	-0.00145283	0.150093	0.0226947	0.00484567	-0.000619823	0.0604572	0.0931885	-0.00462997	0.0362641	0.134711	-0.000649563	0.00523197	0.0151839	-0.000406653	0.130001
NULL	-0.00326558	0.10597	0.00317573	0.016102	0.180236	0.0874524	0.0162112	0.102247	0.0678492	0.00682586	-0.00499665	0.179403	0.220678	0.134205	-0.00419957	-0.00242915	0.143918	0.07719	0.219641	0.0981215	0.0494115	0.311917
NULL	0.0926583	0.0648214	0.115145	-0.0049678	0.061023	0.0742587	-0.00489	-0.0031689	0.169849	0.0703008	0.0050858	0.0188176	0.148984	0.13925	0.530173	0.00131865	0.156992	0.0156271	0.432479	0.0325301	0.164307	0.159757
NULL	0.113563	0.0941381	0.0392648	0.15864	0.172182	0.0389267	0.124402	0.200673	0.00582012	0.172715	0.00814801	0.0946242	0.195068	0.372944	-0.00396509	0.0303785	0.152851	0.0249732	0.00860462	-0.00395129	0.146996	-0.00439684
NULL	0.0857919	0.0951111	0.149438	0.230908	0.0028091	0.131453	0.000637926	0.230851	1.42558e-05	0.0201504	0.0850186	0.174971	-0.0035055	0.186743	-0.00480349	0.145161	-0.000731842	0.0740139	0.0718226	0.110312	0.0352735	0.0417612
NULL	0.0187527	0.00210989	0.0121963	0.206094	0.0179105	0.0474684	0.0659742	0.227589	0.0220161	0.0897264	0.0128032	0.0625375	0.0124118	0.134011	0.148734	0.134711	-0.00112998	-0.0040431	0.020557	0.0935531	0.0191352	0.195738
NULL	0.0142064	0.318633	0.067314	0.0491467	0.636883	0.0338414	0.0683743	0.0551365	0.113613	-0.00216867	-0.00341879	0.124741	-0.00501053	0.0755017	0.0151256	0.00604806	0.0536292	0.0649191	0.0983256	0.261408	0.0059394	0.116872
NULL	0.0439	0.105147	0.107389	0.128534	0.254246	0.0716449	0.302799	0.0105525	0.268804	0.176137	0.012541	0.0274326	0.105343	0.0133371	-0.00480388	0.00706517	-0.000731842	0.110121	0.099014	0.04199	0.0254381	0.04768
NULL	0.0498629	0.360469	0.106251	0.264246	0.102454	0.0101661	0.113375	0.17981	0.0875126	0.169894	0.00235116	0.0150079	0.011867	-0.00435027	-0.00456563	0.0414901	0.0117847	-0.00435493	0.00963721	0.00277652	-0.00451259	0.20134
NULL	-0.000575186	-0.00464221	0.10414	0.10605	0.0455673	0.0111978	0.00603127	0.105386	0.0387976	0.016099	0.0102628	-0.00403967	0.00569239	0.316976	-0.00521488	0.163666	0.0394661	0.120351	-0.004735	-0.00432013	0.182294	0.0979548
NULL	0.0864004	-0.00457024	0.039958	-0.00386367	-0.00287226	-0.00392954	0.0608853	0.0461448	0.0798774	0.193937	0.00670482	0.0465877	0.1873	0.186204	0.00349044	0.139503	0.138275	0.117315	0.00169475	0.134604	0.00270411	-0.00364926
NULL	0.322651	0.114713	0.05769	0.17215	0.0640579	0.0506263	0.0172055	0.106467	0.00832816	0.110016	0.00580149	0.242736	0.149235	0.0985777	0.00629491	0.0816078	0.0240834	0.0892789	0.00160048	0.0682367	0.0649915	-0.00306478
NULL	0.0808361	0.204793	0.0926583	0.0191686	0.0811066	0.165052	0.278613	0.101588	0.00999241	0.10841	0.00328777	0.130401	0.244321	-0.00157237	0.00291309	0.035695	0.209311	0.0188161	0.00995892	0.0188352	0.224509	0.00140632
NULL	-0.000525917	0.0521368	0.0235565	0.0335106	0.0460028	0.00511431	0.151782	0.105532	0.101216	0.0417571	0.0157063	-0.00465969	-0.00295438	0.00643104	0.375786	-0.00103332	-0.000731842	0.0568584	0.0196797	0.103612	4.46817e-05	0.11256
NULL	0.0141942	0.000585976	0.185326	0.017843	0.102287	0.0535795	0.0433747	0.0190039	-0.00461777	0.169268	-0.000177386	0.0274326	0.13056	0.0162095	-0.00541177	0.0558041	-0.00147707	0.170168	0.0563535	-0.00510003	0.283118	0.0318873
NULL	0.00817987	-0.000936161	0.0804671	-0.00386954	0.0560595	0.0017099	0.0545887	0.100664	0.192603	0.108847	-0.00064468	0.131581	0.0979303	-0.00474957	0.328039	0.0317808	0.12779	0.00733634	0.031656	-0.00458396	0.107202	0.0193893
NULL	0.0869131	0.00760522	0.137923	0.0497942	0.0330556	-0.00389777	0.0881582	0.077863	0.0209857	0.163384	0.0043227	0.17454	0.0931424	0.0104802	-0.00418826	0.0291129	0.114508	0.111345	0.0885649	0.0190842	0.00528073	0.281795
NULL	0.0837908	0.0384767	0.0177716	0.0143578	0.0132634	0.0139917	0.127973	0.00355465	0.106571	0.0017851	0.00176798	0.185679	0.113064	0.0191092	-0.00418826	0.327149	0.00782779	-0.00396714	0.0749827	0.0437445	0.0313253	-0.00146793
NULL	0.196434	0.0411254	-0.003785	0.286816	0.110227	-0.000734	0.138151	0.124151	0.0998945	0.0278373	0.00573005	0.116106	0.3498	0.0545342	0.00912661	0.193904	0.00433667	-0.00326885	0.0153513	0.076514	0.0158987	0.105091
NULL	0.0603399	0.0788036	0.0143605	-0.00405433	0.276128	0.00349685	0.200907	0.060263	0.0223731	0.249221	0.00756332	-0.00488155	0.0528955	0.047209	0.00931475	0.191091	0.108669	0.0714556	0.0672212	0.00345744	0.0642549	-0.00500601
NULL	0.107349	-0.00463082	0.116977	-0.00200407	0.102649	-0.00437585	0.0947175	0.0674443	0.0173791	0.306501	-0.00315348	0.00562464	0.171956	0.00667652	0.00629491	0.00253774	-0.00480211	0.00294028	0.000277178	0.107005	0.0794281	0.27334
NULL	0.0214549	0.203426	0.0780887	0.0299543	0.125574	0.0721105	-0.0015297	0.0885659	0.0312692	0.0235601	0.472325	0.168801	0.00408077	0.175664	0.0180438	0.00390248	0.0781931	0.371166	0.456104	0.126701	-0.000353106	-0.00476882
NULL	0.113539	0.131464	0.046234	0.115702	0.0363712	-0.00340952	0.238763	-0.00241841	-0.00460622	0.110016	-0.00064468	0.0251154	0.029874	0.389607	0.123232	0.0813556	0.102696	0.0108043	0.0429673	0.136483	0.169783	0.0736443
NULL	0.0677911	0.113757	0.102468	0.0511276	-0.00449284	-0.00392973	0.201428	0.119339	0.0276483	0.170362	-0.000101598	0.158306	0.0697132	0.0127841	0.0040384	0.135407	0.166239	0.0820352	0.0182313	-0.00142189	0.0884408	0.168877
NULL	0.0418521	0.138176	0.068949	0.155695	0.0186109	0.00412619	0.00245649	-0.00369151	-0.00286105	0.078086	0.0157063	0.0324225	0.0304675	0.175235	0.00192464	0.00229348	-0.000170632	0.0138473	0.109919	-0.00143363	0.231688	0.0118056
NULL	0.0560367	0.0512212	0.0269255	-0.00285271	-0.00403051	-0.000887777	0.149838	0.101761	0.141364	0.0495337	0.519336	0.00311365	0.108543	0.141604	-0.00418826	0.0375204	0.15174	0.019559	0.101965	0.105343	0.173699	0.0510762
NULL	0.00362183	0.0570844	0.248981	-0.00210564	-0.00500448	0.0794395	0.160611	0.403079	0.0587261	0.0659074	0.010479	0.00744666	0.17373	-0.00489645	0.0046018	0.145625	0.143857	-0.00304594	0.0116799	0.145312	0.22846	0.0758584
NULL	0.162116	0.0762227	-0.00488288	0.00562605	0.0684103	0.167474	0.0673982	0.0145049	0.314167	0.111491	-0.00515175	0.019132	0.0203464	0.277046	0.0046018	0.139431	0.0531521	0.0812798	0.119009	-0.00136086	0.111852	-0.00306058
NULL	0.329667	-0.00225796	0.0807806	0.0134251	0.0346494	0.0122228	-0.000560382	0.0159659	0.0317292	-0.00423935	-0.00240404	0.0386705	-0.0005281	-0.00167804	0.00873176	0.117404	0.0384954	0.00881133	0.179114	0.156688	0.0857314	-0.00101598
NULL	0.0658001	-0.000854224	-0.00358298	0.0549618	0.0573662	0.158099	0.0759162	0.0303677	-0.000793225	0.0235273	0.00192464	-0.00223057	0.103161	-0.00326559	0.359262	-0.00243437	0.199652	0.00381751	0.344854	0.211549	0.142681	-0.00356314
NULL	0.236881	-0.00463178	0.00461274	0.142163	0.183369	0.0353066	0.0333798	0.437051	0.117647	0.0109121	8.31751e-05	0.00878482	0.0619273	-0.00310721	-0.00388739	0.133516	0.149658	0.0100288	0.100736	-0.00443883	-0.00453799	0.283117
NULL	0.106895	0.116044	3.87987e-05	0.0743997	0.0868385	0.0836974	0.037008	0.128268	0.041533	0.0509514	0.00291309	-0.00223057	0.0548705	0.0367349	0.00516568	0.201864	0.21071	0.0532868	0.109919	0.00293936	0.223353	0.0961465
NULL	-0.00116761	0.0155818	-0.00204555	0.0358788	0.460519	0.00195202	0.098596	0.0957399	-0.00373666	0.169494	0.0114009	0.103452	0.103835	0.273208	0.0034755	0.137574	0.257035	0.10085	0.0505674	0.00522406	0.304223	0.0592952
NULL	-0.00116761	-0.00143977	0.0506194	0.182761	-0.00480529	0.00109655	-0.00462541	-0.00483689	0.0601684	0.0280158	0.0022697	0.123699	0.0944748	0.132094	0.0034755	0.394661	0.0238949	0.0932064	0.012472	0.0800163	0.052489	-0.00465662
NULL	0.289578	0.113032	0.0235716	0.0809963	0.00689798	0.011347	0.0247074	0.134976	0.341109	0.0186895	-0.00460202	0.0352313	0.0389021	0.193246	0.00235116	0.0482484	0.0230306	0.0749131	-0.00487561	0.174266	0.161943	0.0122496
NULL	0.0149876	0.204172	0.0365861	-0.000758528	0.023953	0.0942411	0.286753	-0.00305711	0.127705	-0.00321892	0.00537196	0.179326	0.0825675	-0.00511642	0.000397031	0.0044594	0.106393	0.0197131	0.127769	0.102598	0.0380944	0.13601
NULL	0.258557	-0.00437073	-0.00433261	0.27238	0.017492	0.108162	0.459155	0.00170024	0.117705	0.0474225	0.0983052	-0.00352814	0.0652092	0.134946	0.00210908	0.140186	0.130482	0.109076	0.192001	-0.00300008	0.122979	0.0869192
NULL	0.272674	0.236524	-0.00337915	-0.00466846	0.0141187	-0.00352831	0.0247126	0.0791595	0.00949028	-0.00464578	0.00176798	-0.00327445	0.00408077	-0.00156196	-0.00110242	0.211722	0.0303785	-0.00155952	0.015413	0.0071475	0.304453	0.140238
NULL	-0.00190942	0.0221938	0.256801	0.195275	0.0862459	0.144145	0.125306	0.114879	0.0209857	0.125985	-0.00110242	0.031161	0.0851259	-0.00315192	0.000108332	0.209615	-0.00243934	0.0275883	0.0159932	0.215641	0.263013	0.0796906
NULL	-0.00473391	0.00122659	-0.00483711	0.0506209	0.0630347	0.00445452	0.0969667	0.133376	0.00473386	0.1097	0.586853	0.0625375	0.0579941	0.0431325	0.00686026	-0.000861469	0.000310605	0.150441	0.143996	0.022367	0.121009	0.161735
NULL	0.101799	0.0602244	0.232535	0.0777107	-0.00411418	0.0397674	0.000347074	-0.00474349	0.0418433	0.0292394	0.00643356	0.184345	0.0839799	0.245144	-0.004319	0.0204965	-0.0041659	0.109851	-0.00424813	0.270116	0.0383063	0.00119691
NULL	0.0687968	0.0231482	0.0634967	0.0407438	0.0759514	0.0431249	0.0717104	0.141635	0.0190961	0.0148612	0.0046018	0.0500961	0.109659	0.215037	0.00235116	0.0979045	0.0465485	0.248708	0.0459422	0.0368935	0.0148398	0.124713
NULL	0.104762	0.23832	-0.00205731	0.13734	0.506457	-0.00229109	0.281414	-0.00153656	0.0996378	0.00301637	0.00328777	0.0187051	0.116273	0.0230839	0.0046018	0.0272101	-0.000549242	0.00510409	0.392923	0.0468711	0.188976	-9.67025e-05
NULL	-0.00272273	0.0659506	0.0872427	0.00342247	0.101869	0.0669598	0.0602594	0.121461	0.0357215	0.266355	0.0122224	0.0251154	0.118218	0.127412	0.306604	-0.00085628	0.144643	0.00154014	0.0455255	0.00241532	0.141998	0.171525
NULL	0.100605	0.410615	-0.0051704	0.0322071	0.0498972	0.0429344	-0.00199808	0.116434	0.299632	0.120871	0.00779519	0.000458879	0.130335	0.0133379	0.00220843	0.068755	0.1813	-0.00285339	0.0963593	0.0770438	0.153851	0.0554888
NULL	0.0349575	0.00303774	0.118834	0.0404817	0.399723	0.134643	0.0132551	0.188242	0.289518	0.00251462	0.348807	0.0611454	0.126513	0.156793	0.00580149	0.146903	-0.00485551	0.00205448	0.113539	0.0135806	0.0857982	-0.00398395
NULL	0.104757	0.0884479	0.126492	-0.00518133	0.0580301	0.015948	0.160611	0.0763842	0.0582589	0.00519745	0.0034755	0.029113	-0.00501872	0.14544	-0.00500876	0.065542	0.12478	0.0705334	0.195249	0.0484583	-0.000195385	0.168555
NULL	0.0674509	0.0990683	0.149891	0.000152945	0.082826	0.076188	0.326028	0.0682694	0.0782933	-0.00476932	0.00516568	0.144573	0.0333341	0.000652537	0.430249	-0.00472833	-0.00480211	0.0683379	-0.00474717	0.155977	0.0288755	-0.00453683
NULL	0.0684304	0.0562302	0.109766	-0.00457654	0.0131698	0.0985503	0.138173	0.0779737	0.107965	0.118118	0.00912661	-0.00319991	0.00492074	0.262118	0.110855	0.0799872	0.00229348	0.0180751	0.0864749	-0.00504885	-0.00179706	-0.00465885
NULL	0.022087	0.0055592	0.00230955	0.12574	0.0747301	0.0266942	0.00421789	0.0304418	0.086029	0.212948	0.000781699	0.00529325	0.0583091	0.0713371	-0.00241219	0.147772	-0.0047994	0.0155618	0.0840207	0.0531957	-0.00341047	0.157148
NULL	0.340849	0.127621	0.0503269	0.21696	0.0293088	0.0689264	0.135084	0.105911	-0.00142919	0.170257	0.0172022	-0.00212658	0.130719	0.0129897	-0.00101017	0.0551309	0.064188	0.0979524	0.123003	0.0682723	0.156263	0.291194
NULL	0.246379	0.127777	0.0866633	0.0649563	0.074013	-0.00288273	0.00608869	0.124823	0.107769	0.167896	0.00686026	0.0268756	0.144903	0.103478	0.00808109	0.00371568	0.0888139	0.135984	-0.0046316	0.00225652	0.130576	0.454852
NULL	0.129645	0.0635786	0.0688994	0.269252	0.0299338	0.149022	0.165729	0.110752	0.0100255	0.410996	0.00799245	-0.00469428	0.174345	0.0972969	0.0116415	0.0639668	0.164718	0.0946982	0.127769	-0.00310325	-0.00354846	0.0584568
NULL	0.0654469	0.086221	0.0730219	0.0251951	0.0152665	0.0743998	-0.0034156	0.117625	0.0024298	0.0793858	0.0151256	0.0609291	0.0478566	-0.00352213	0.0040384	0.141858	0.209311	0.0751973	0.0297541	0.200024	0.139987	0.0554379
NULL	0.40615	0.031129	0.286647	0.0624257	0.0679187	-0.00149741	0.00556371	0.316507	0.127705	-0.00464723	0.0046175	-0.00180751	0.0165664	0.0917013	0.0040384	0.145374	0.00718828	0.00848099	0.0453651	0.0808255	0.195245	0.0249886
NULL	0.0957388	0.160074	0.0792724	0.0745869	0.0748375	0.00326415	0.0328726	0.00471886	0.065667	-0.00401251	0.123709	0.0543235	0.000337146	0.064146	0.0110604	0.00135335	0.148347	0.0855002	-0.00188498	0.211605	0.0218674	-0.00491332
NULL	-0.00317131	0.0143666	0.0872128	0.183624	0.278468	-0.00482222	-0.000560382	-0.00145158	0.0114569	0.0718229	0.00814801	-0.00446807	0.121868	0.133261	0.00855928	0.143824	-0.00584553	0.00235888	0.0303607	0.104119	0.0348164	0.116679
NULL	0.059458	0.192571	0.00573607	0.123992	-0.000526031	0.128405	0.0102744	0.329976	0.0969595	0.0729749	-0.00297506	0.263748	0.0806265	-0.0027342	-0.00418826	-0.00312885	0.189919	0.462825	0.00231856	0.0546951	0.00720936	0.18801
NULL	0.0763472	0.00816221	0.403232	0.222242	0.0271677	0.12702	0.00183729	0.459294	0.120632	0.241311	-0.00458465	0.166444	0.12962	0.396043	-0.00336231	0.0822701	0.0816078	0.145304	0.337906	0.0789446	0.0568781	0.0300051
NULL	-0.00230654	0.0196969	0.0867904	0.0511276	0.0404758	0.0760047	0.386012	0.0253366	0.169102	0.0908394	0.00912661	0.170617	0.0805019	0.167597	0.0107198	0.106393	0.157973	0.0422057	0.277989	-0.00140484	0.0392877	0.124918
NULL	0.0884475	0.00493567	0.105853	0.0673364	0.0397264	0.101003	0.0269712	0.00857665	0.256786	0.0248294	0.0022697	0.324626	0.262782	-0.00045518	-0.00319201	-0.00318098	0.140208	0.107852	0.0092499	0.211068	0.175225	0.179264
[truncated: 8,248 more rows]
