# Supplementary material for: Joint multi-ancestry and admixed GWAS reveals the complex genetics behind human cranial vault shape
Source: Nat Commun. 2023 Nov 16;14:7436. doi: 10.1038/s41467-023-43237-8 (PMC10654897; doi:10.1038/s41467-023-43237-8)
Supplement: Supplementary file 7 — Source Data [file 41467_2023_43237_MOESM7_ESM.zip › SOURCE DATA/s7.xlsx]

## Sheet: Sheet1
RS	FST	PHET
rs3936018	0.0148825	0.0563667
rs2009778	0.00190009	0.00204404
rs6739488	0.034114	0.947434
rs17479393	0.091213	0.154669
rs970797	-6.15989e-05	0.153844
rs7626244	0.00708147	0.132501
rs35614773	0.0505531	0.204226
rs1351637	0.129595	0.641754
rs3822730	0.0183456	0.0295487
rs4714260	0.145564	0.0228476
rs3799970	0.00302545	0.371873
rs9491697	0.0371038	0.357205
rs296418	0.0277442	0.266619
rs148673350	0.109242	0.118912
rs202055590	0.00315422	9.05283e-06
rs1581525	0.0144061	0.477567
rs147676525	0.0215488	0.165181
rs7813717	0.0331139	0.308987
rs10120728	0.0122263	0.0836961
rs7920484	0.0121028	0.429633
rs61920200	0.290402	0.19213
rs10843158	0.19963	0.437048
rs151174669	0.148386	0.650559
rs11609649	0.141005	0.0308982
rs1034266	0.0106797	0.202172
rs1380208	0.100292	0.752894
rs4842918	0.00536305	0.232156
rs12940346	0.319487	0.323406
rs1321454	0.0254568	0.274112
rs6054748	0.164118	0.139077
